# Supplementary material for: Structural insights into the activation mechanism of antimicrobial GBP1
Source: EMBO J. 2024 Jan 24;43(4):615–36. doi: 10.1038/s44318-023-00023-y (PMC10897159; doi:10.1038/s44318-023-00023-y)
Supplement: Supplementary file 5 — Movie EV4 [file 44318_2023_23_MOESM5_ESM.zip]

Archive with 2 entries (2 files):
- EMBOJ-2023-115158_MovieEV4.mp4
- EMBOJ-2023-115158_MovieEV4_Legend.docx
