# Supplementary material for: Structural insights into the activation mechanism of antimicrobial GBP1
Source: EMBO J. 2024 Jan 24;43(4):615–36. doi: 10.1038/s44318-023-00023-y (PMC10897159; doi:10.1038/s44318-023-00023-y)
Supplement: Supplementary file 6 — Source Data Fig. 1 [file 44318_2023_23_MOESM6_ESM.zip]

Archive with 15 entries (9 files):
- Figure 1/
- Figure 1/1B/
- Figure 1/1B/SourceData_1B_co-sedimentation assay of WT varying nucleotides and lipids.pdf
- Figure 1/1C/
- Figure 1/1C/SourceData_1C_FRET-based liposome binding assay of WT.xlsx
- Figure 1/1D/
- Figure 1/1D/211130_J2_BPL_GTP_1to10__0009.tif
- Figure 1/1D/211130_J4_Folch_GTP_1to10__0013.tif
- Figure 1/1D/211130_K5_BPL_GDP-AlF_1to10__0011.tif
- Figure 1/1D/211131_L2_Folch_GDP-AlF_1to10_0003.tif
- Figure 1/1D/SourceData_1D_negative-stain TEM of WT varying nucleotides and lipids.pdf
- Figure 1/1E/
- Figure 1/1E/SourceData_1E_tomogram of WT bound to BPL.tif
- Figure 1/1H/
- Figure 1/1H/SourceData_1H_FoilHole_27163014_Data_27160047_27160049_20230227_193203.tif
