# Supplementary material for: Structural insights into the activation mechanism of antimicrobial GBP1
Source: EMBO J. 2024 Jan 24;43(4):615–36. doi: 10.1038/s44318-023-00023-y (PMC10897159; doi:10.1038/s44318-023-00023-y)
Supplement: Supplementary file 6 — Source Data Fig. 1 [file 44318_2023_23_MOESM6_ESM.zip › Figure 1/1C/SourceData_1C_FRET-based liposome binding assay of WT.xlsx]

## Sheet: Fig_1C
Figure 1C
			wavelength	bandwidth
			nm	nm
	D-D	ex.	495	7.5
		em.	520	7.5
	D-A	ex.	495	7.5
		em.	590	7.5
	D: donor
	A: acceptor
			replicate 1			replicate 2			replicate 3
	Liposomes	Nucleotide state	D-D	D-A	E rel	D-D	D-A	E rel	D-D	D-A	E rel	Average E rel	Error
	no lipids	apo	27614	2410	0.0802691	27541	2124	0.0715995	31988	2124	0.0622655	0.071378	0.00735162
	no lipids	GTP	25593	1889	0.0687359	25169	1927	0.0711175	29388	2015	0.0641658	0.0680064	0.0028845
	no lipids	GDP-AlF	18318	1416	0.0717543	17461	1379	0.0731953	18505	1424	0.0714537	0.0721344	0.000760138
	BPL	apo	28723.7	2334.33	0.0751605	28360.7	2262.33	0.0738769	26414.7	2122.33	0.0743713	0.0744696	0.000528582
	BPL	GTP	28574.7	2345.33	0.0758517	27174.7	2141.33	0.0730432	25907.7	2110.33	0.0753206	0.0747385	0.00121822
	BPL	GDP-AlF	11042.7	3551.33	0.243342	9081.67	3375.33	0.270959	6069.67	3829.33	0.38684	0.30038	0.0621674
	Folch	apo	28572.3	2318.33	0.0750496	25823.3	2155.33	0.0770349	26657.3	2217.33	0.0767917	0.0762921	0.000884118
	Folch	GTP	26877.3	2037.33	0.0704602	27398.3	2056.33	0.0698135	24596.3	1981.33	0.0745488	0.0716075	0.00209651
	Folch	GDP-AlF	12171.3	1533.33	0.111884	14548.3	1721.33	0.1058	15829.3	2348.33	0.129188	0.115624	0.00990745
	BPL and Folch samples have been corrected for the contribution of liposomes (BPL/Folch liposomes without GBP1)
