# Supplementary material for: Structural insights into the activation mechanism of antimicrobial GBP1
Source: EMBO J. 2024 Jan 24;43(4):615–36. doi: 10.1038/s44318-023-00023-y (PMC10897159; doi:10.1038/s44318-023-00023-y)
Supplement: Supplementary file 7 — Source Data Fig. 2 [file 44318_2023_23_MOESM7_ESM.zip]

Archive with 19 entries (12 files):
- Figure 2/
- Figure 2/2C/
- Figure 2/2C/SourceData_2C_crosslinking assay of a4' mutants.pdf
- Figure 2/2D/
- Figure 2/2D/SourceData_2D_LS-assay of WT vs a4' mutants.xlsx
- Figure 2/2E/
- Figure 2/2E/SourceData_2E_co-sedimentation assay of D207-223.pdf
- Figure 2/2F/
- Figure 2/2F/230324_T2_wt_1to10_002.tif
- Figure 2/2F/230324_T2_wt_1to10_006.tif
- Figure 2/2F/230324_U2_207-223_GS_1to10_005.tif
- Figure 2/2F/230324_U2_207-223_GS_1to10_006.tif
- Figure 2/2F/SourceData_2F_negative-stain TEM of WT vs D207-223 polymerization.pdf
- Figure 2/2G/
- Figure 2/2G/230403_A1_wt-10_0005.tif
- Figure 2/2G/230403_B1_223-10_0003.tif
- Figure 2/2G/SourceData_2G_negative-stain TEM of WT vs D207-223 on BPL.pdf
- Figure 2/2H/
- Figure 2/2H/SourceData_2H_quantification of WT vs D207-223 protein coat.xlsx
