# Supplementary material for: Structural insights into the activation mechanism of antimicrobial GBP1
Source: EMBO J. 2024 Jan 24;43(4):615–36. doi: 10.1038/s44318-023-00023-y (PMC10897159; doi:10.1038/s44318-023-00023-y)
Supplement: Supplementary file 7 — Source Data Fig. 2 [file 44318_2023_23_MOESM7_ESM.zip › Figure 2/2D/SourceData_2D_LS-assay of WT vs a4' mutants.xlsx]

## Sheet: Fig_2D
Figure 2D
	Light scattering assay of WT vs. a4' mutants
	Time	WT	D207-213	D207-216	D207-223	WT	D207-213	D207-216	D207-223
		GTP	GTP	GTP	GTP	GDP-AlFx	GDP-AlFx	GDP-AlFx	GDP-AlFx
		Absorbance 350 nm	Absorbance 350 nm	Absorbance 350 nm	Absorbance 350 nm	Absorbance 350 nm	Absorbance 350 nm	Absorbance 350 nm	Absorbance 350 nm
	(s)	(a.u.)	(a.u.)	(a.u.)	(a.u.)	(a.u.)	(a.u.)	(a.u.)	(a.u.)
	-180	0.000299998	-3.99977e-05	1.99929e-05	0.000680004	-0.00076001	-2.00093e-05	9.99868e-05	-0.000100017
	-150	0.000100002	-3.99977e-05	-8.00014e-05	0.000379992	-0.000460005	7.99924e-05	-0.000200003	-0.000100002
	-120	0.000100002	6.0004e-05	0.000120002	0.000280005	-0.00016	7.99924e-05	-0.000200003	-0.000100002
	-90	0	-3.99977e-05	2.00003e-05	8.00014e-05	-0.00016	-1.99944e-05	0.000100002	0.000100002
	-60	-0.000100002	5.99891e-05	-8.00014e-05	-0.000120002	-0.00016	-1.99944e-05	0	-0.000100002
	-30	0	6.0004e-05	-8.00014e-05	-0.000220004	0.000239992	-2.00093e-05	0	0
	0	0	-0.000139999	2.00003e-05	-2.00003e-05	0.000240007	-1.99944e-05	0.000100002	0.000100002
	20	0.000299998	-0.000139999	0.000819992	0.00138	0.00469	0.00548	0.00295	0.00265
	40	-9.99942e-05	-3.99977e-05	0.000519986	0.00118	0.00569	0.00618	0.00465	0.00245
	60	0.0011	0.000860003	0.00172	0.00198	0.00779	0.00778	0.00495	0.00195
	80	0.0024	0.00156	0.00242	0.00138	0.00909	0.00928	0.00535	0.00165
	100	0.0031	0.00176	0.00272	0.00148	0.00979	0.00968	0.00545	0.00145
	120	0.0033	0.00176	0.00292	0.00178	0.01059	0.00978	0.00545	0.00125
	140	0.0042	0.00186	0.00282	0.00188	0.01149	0.01018	0.00575	0.00115
	160	0.0064	0.00166	0.00292	0.00228	0.01219	0.01028	0.00585	0.00115
	180	0.0107	0.00166	0.00292	0.00228	0.01289	0.01088	0.00615	0.00125
	200	0.0186	0.00156	0.00292	0.00228	0.01329	0.01138	0.00635	0.00125
	220	0.0324	0.00156	0.00302	0.00228	0.01449	0.01098	0.00675	0.00155
	240	0.0572	0.00166	0.00292	0.00198	0.01529	0.01158	0.00695	0.00165
	260	0.0971	0.00166	0.00282	0.00148	0.01709	0.01218	0.00765	0.00175
	280	0.1471	0.00166	0.00302	0.00128	0.01739	0.01248	0.00755	0.00175
	300	0.1977	0.00176	0.00292	0.00108	0.01829	0.01268	0.00785	0.00185
	320	0.2414	0.00186	0.00302	0.000979987	0.01799	0.01268	0.00795	0.00185
	340	0.272	0.00176	0.00332	0.00148	0.01769	0.01288	0.00805	0.00185
	360	0.2845	0.00176	0.00292	0.00138	0.01879	0.01268	0.00815	0.00195
	380	0.28	0.00196	0.00282	0.00188	0.01929	0.01258	0.00825	0.00195
	400	0.2646	0.00226	0.00352	0.00088	0.01989	0.01338	0.00855	0.00205
	420	0.2373	0.00216	0.00322	8.00014e-05	0.02039	0.01328	0.00855	0.00195
	440	0.2068	0.00246	0.00322	-2.00078e-05	0.02079	0.01348	0.00855	0.00185
	460	0.1768	0.00246	0.00332	0.000179996	0.02159	0.01398	0.00875	0.00195
	480	0.1485	0.00276	0.00372	0.000579995	0.02219	0.01438	0.00885	0.00205
	500	0.1235	0.00286	0.00352	0.000679997	0.02279	0.01448	0.00885	0.00185
	520	0.1029	0.00326	0.00372	0.000879993	0.02329	0.01428	0.00905	0.00195
	540	0.086	0.00326	0.00382	0.00108	0.02349	0.01438	0.00915	0.00195
	560	0.0724	0.00366	0.00382	0.00108	0.02379	0.01478	0.00915	0.00175
	580	0.0611	0.00376	0.00392	0.000779991	0.02439	0.01478	0.00925	0.00175
	600	0.0534	0.00396	0.00442	0.000579995	0.02489	0.01478	0.00925	0.00175
	620	0.0466	0.00356	0.00442	0.000779991	0.02439	0.01428	0.00935	0.00195
	640	0.0416	0.00466	0.00462	0.000479993	0.02489	0.01478	0.00945	0.00175
	660	0.0379	0.00466	0.00472	0.000479993	0.02559	0.01448	0.00945	0.00205
	680	0.0352	0.00506	0.00472	0.000279997	0.02559	0.01558	0.00965	0.00175
	700	0.0324	0.00556	0.00492	7.99939e-05	0.02629	0.01478	0.00955	0.00175
	720	0.0302	0.00566	0.00502	-2.00078e-05	0.02649	0.01608	0.00955	0.00155
	740	0.0283	0.00586	0.00502	7.99939e-05	0.02639	0.01568	0.00975	0.00185
	760	0.0263	0.00616	0.00502	-0.000120009	0.02689	0.01558	0.00995	0.00195
	780	0.0241	0.00646	0.00512	-0.000120009	0.02729	0.01598	0.00975	0.00175
	800	0.0224	0.00686	0.00542	7.99939e-05	0.02769	0.01608	0.00995	0.00175
	820	0.0208	0.00716	0.00562	0.000179988	0.02809	0.01588	0.00995	0.00195
	840	0.0186	0.00766	0.00562	7.99939e-05	0.02789	0.01558	0.01015	0.00175
	860	0.017	0.00806	0.00582	0.000179988	0.02839	0.01598	0.01005	0.00175
	880	0.015	0.00836	0.00602	0.000179996	0.02849	0.01618	0.01025	0.00155
	900	0.0131	0.00876	0.00592	0.000279997	0.02889	0.01638	0.01015	0.00175
	920	0.0114	0.00896	0.00622	0.000579995	0.02919	0.01648	0.01025	0.00155
	940	0.0094	0.00916	0.00592	0.000279997	0.02959	0.01628	0.01015	0.00175
	960	0.0079	0.00936	0.00622	0.000679989	0.02949	0.01668	0.01025	0.00165
	980	0.0065	0.00956	0.00612	0.000480001	0.03019	0.01668	0.01025	0.00165
	1000	0.0056	0.00986	0.00642	0.000879985	0.03019	0.01718	0.01055	0.00175
	1020	0.0043	0.01006	0.00632	0.000679997	0.03079	0.01758	0.01045	0.00165
	1040	0.0032	0.01046	0.00612	0.000480001	0.03049	0.01778	0.01055	0.00155
	1060	0.0024	0.01066	0.00632	0.000679989	0.03079	0.01818	0.01065	0.00175
	1080	0.0014	0.01076	0.00582	-0.000120002	0.03099	0.01848	0.01085	0.00175
	1100	0.0011	0.01106	0.00622	0.000279997	0.03129	0.01828	0.01075	0.00175
	1120	0.000500001	0.01116	0.00602	-2.00078e-05	0.03109	0.01798	0.01065	0.00165
	1140	0.001	0.01126	0.00642	0.00027999	0.03199	0.01828	0.01095	0.00175
	1160	0.000199996	0.01146	0.00602	0.000179996	0.03189	0.01868	0.01085	0.00155
	1180	0	0.01176	0.00592	-0.000120002	0.03209	0.01858	0.01105	0.00175
	1200	7.45058e-09	0.01186	0.00612	0.000179996	0.03239	0.01868	0.01125	0.00195
	1220	-0.000199996	0.01196	0.00622	0.000279997	0.03279	0.01918	0.01125	0.00175
	1240	-0.000199988	0.01226	0.00592	8.00014e-05	0.03269	0.01908	0.01115	0.00175
	1260	-0.000100002	0.01226	0.00622	-0.000120002	0.03299	0.01938	0.01115	0.00155
	1280	-0.000199996	0.01256	0.00602	7.99939e-05	0.03309	0.01938	0.01125	0.00195
	1300	-0.00029999	0.01246	0.00602	0.000180003	0.03319	0.01968	0.01125	0.00185
	1320	-0.000199996	0.01246	0.00592	0.000179996	0.03339	0.01978	0.01145	0.00165
	1340	0.000100002	0.01276	0.00592	0.00027999	0.03359	0.01978	0.01135	0.00165
	1360	-0.000200003	0.01266	0.00572	8.00014e-05	0.03389	0.02018	0.01155	0.00185
	1380	-0.000199996	0.01266	0.00582	0.000279997	0.03409	0.01988	0.01145	0.00175
	1400	0	0.01276	0.00552	0.00027999	0.03409	0.01968	0.01165	0.00205
	1420	-9.99942e-05	0.01276	0.00552	0.000179996	0.03439	0.01918	0.01185	0.00175
	1440	-7.45058e-09	0.01326	0.00572	0.000579987	0.03459	0.01988	0.01175	0.00195
	1460	-0.000400007	0.01296	0.00482	-2.00152e-05	0.03449	0.02008	0.01185	0.00195
	1480	9.99942e-05	0.01276	0.00552	0.000779991	0.03479	0.02088	0.01185	0.00185
	1500	7.45058e-09	0.01286	0.00522	0.000579987	0.03469	0.02028	0.01195	0.00185
	1520	-0.000100002	0.01286	0.00502	0.000479993	0.03469	0.02078	0.01195	0.00185
	1540	-0.000100002	0.01276	0.00492	0.000679997	0.03529	0.02048	0.01225	0.00175
	1560	0.000299998	0.01236	0.00512	0.000879993	0.03509	0.02088	0.01205	0.00175
	1580	-9.99942e-05	0.01286	0.00472	0.000679989	0.03509	0.02028	0.01225	0.00175
	1600	-0.000300005	0.01276	0.00412	0.00027999	0.03499	0.02078	0.01235	0.00165
	1620	-0.000200003	0.01296	0.00412	0.000479993	0.03519	0.02058	0.01235	0.00195
	1640	0.000100002	0.01276	0.00412	0.000479993	0.03559	0.02048	0.01235	0.00185
	1660	0	0.01286	0.00382	0.000479993	0.03589	0.02088	0.01245	0.00185
	1680	-0.000200003	0.01266	0.00372	0.000379992	0.03649	0.02138	0.01245	0.00185
	1700	0	0.01266	0.00362	0.000379992	0.03609	0.02168	0.01255	0.00195
	1720	0	0.01216	0.00372	0.000479993	0.03649	0.02168	0.01275	0.00225
	1740	0.000200003	0.01256	0.00332	0.00027999	0.03629	0.02268	0.01285	0.00215
	1760	0.000100002	0.01186	0.00322	0.000179988	0.03619	0.02158	0.01285	0.00185
	1780	0.000100002	0.01196	0.00332	0.000379992	0.03619	0.02198	0.01295	0.00195
	1800	0.000200003	0.01216	0.00282	8.00014e-05	0.03659	0.02198	0.01285	0.00185
	1820	0.000100002	0.01196	0.00292	0.00027999	0.03619	0.02188	0.01305	0.00215
	1840	0.000100002	0.01186	0.00262	0.000179988	0.03649	0.02228	0.01315	0.00195
	1860	0.000100009	0.01176	0.00242	0.000379999	0.03679	0.02208	0.01325	0.00215
	1880	0.000300005	0.01176	0.00252	0.000579995	0.03659	0.02248	0.01325	0.00175
	1900	0.000200003	0.01176	0.00242	0.000579995	0.03679	0.02258	0.01325	0.00215
	1920	0.000500008	0.01156	0.00222	0.000479993	0.03679	0.02288	0.01335	0.00265
	1940	0.000200003	0.01116	0.00192	0.000579995	0.03689	0.02308	0.01365	0.00185
	1960	0.000400007	0.01106	0.00172	0.000379992	0.03709	0.02318	0.01365	0.00235
	1980	0.000100009	0.01116	0.00142	0.000179996	0.03709	0.02318	0.01365	0.00235
	2000	-9.99942e-05	0.01076	0.00122	-2.00078e-05	0.03709	0.02318	0.01375	0.00215
	2020	0.000100009	0.01076	0.00122	-2.00078e-05	0.03729	0.02358	0.01365	0.00205
	2040	0.000300005	0.01086	0.00142	0.000579995	0.03749	0.02368	0.01385	0.00195
	2060	0.000300013	0.01056	0.00112	0.000379999	0.03759	0.02348	0.01375	0.00215
	2080	0.000300005	0.00916	0.00122	0.000579995	0.03739	0.02308	0.01395	0.00215
	2100	0.000700004	0.01036	0.00152	0.000480001	0.03769	0.02348	0.01395	0.00185
	2120	0.000400007	0.01036	0.00132	0.000379992	0.03759	0.02388	0.01415	0.00215
	2140	0.000100009	0.01026	0.00071999	0.000179996	0.03769	0.02388	0.01425	0.00195
	2160	0.000300013	0.01006	0.00102	0.000379999	0.03789	0.02418	0.01445	0.00235
	2180	0.000199996	0.00996	0.000619988	0.000379999	0.03769	0.02348	0.01455	0.00205
	2200	0.000200011	0.00986	0.00071999	0.000480001	0.03769	0.02348	0.01455	0.00205
	2220	9.99942e-05	0.00966	0.000519986	0.000279997	0.03799	0.02358	0.01455	0.00195
	2240	0.000199996	0.00946	0.000619988	0.000379999	0.03809	0.02368	0.01465	0.00225
	2260	0.000100009	0.00936	0.000619988	0.000379999	0.03829	0.02388	0.01475	0.00205
	2280	0.000100009	0.00916	0.000520001	0.000279997	0.03829	0.02368	0.01465	0.00215
	2300	0.000199996	0.00916	0.000619988	0.000379999	0.03859	0.02368	0.01505	0.00195
	2320	0.000199996	0.00896	0.000519986	0.000279997	0.03849	0.02378	0.01545	0.00235
	2340	0.000199996	0.00866	0.000520001	0.000379999	0.03829	0.02358	0.01515	0.00215
	2360	0.000199996	0.00846	0.00042	0.000379999	0.03839	0.02378	0.01515	0.00225
	2380	-0.000199996	0.00846	0.000119995	-2.00078e-05	0.03839	0.02418	0.01525	0.00215
	2400	0.000399999	0.00826	0.000419985	0.000279982	0.03869	0.02458	0.01515	0.00245
