# Supplementary material for: Structural insights into the activation mechanism of antimicrobial GBP1
Source: EMBO J. 2024 Jan 24;43(4):615–36. doi: 10.1038/s44318-023-00023-y (PMC10897159; doi:10.1038/s44318-023-00023-y)
Supplement: Supplementary file 7 — Source Data Fig. 2 [file 44318_2023_23_MOESM7_ESM.zip › Figure 2/2H/SourceData_2H_quantification of WT vs D207-223 protein coat.xlsx]

## Sheet: Fig_2H
Figure 2H
	Quantification of gaps within the protein coat per liposome
	Image Number	Construct	Experimenter 1	Experimenter 2	Experimenter 3	Experimenter 4	Experimenter 5	Experimenter 6	Experimenter 7	Average	Error
			No. of gaps	No. of gaps	No. of gaps	No. of gaps	No. of gaps	No. of gaps	No. of gaps	No. of gaps	No. of gaps
	49	wt	1	1	1	1	1	2	0	1	0.534522
	101	wt	1	2	3	4	2	2	1	2.14286	0.989743
	76	wt	2	3	3	3	4	6	4	3.57143	1.17803
	105	wt	3	2	3	3	2	3	3	2.71429	0.451754
	86	wt	2	2	3	2	2	5	5	3	1.30931
	61	wt	0	2	3	2	2	4	4	2.42857	1.29363
	44	wt	3	3	5	5	4	3	4	3.85714	0.832993
	104	wt	2	2	3	5	2	2	3	2.71429	1.03016
	50	wt	1	1	2	3	2	3	1	1.85714	0.832993
	4	wt	2	4	4	3	3	3	4	3.28571	0.699854
	194	wt	1	2	4	4	2	3	4	2.85714	1.12486
	114	wt	2	4	7	7	1	3	0	3.42857	2.55551
	70	wt	2	1	3	4	2	3	1	2.28571	1.03016
	135	wt	3	4	4	5	2	3	6	3.85714	1.2454
	167	wt	1	3	3	4	2	3	3	2.71429	0.880631
	82	wt	0	1	1	2	2	3	1	1.42857	0.903508
	200	wt	2	3	4	4	3	1	4	3	1.06904
	21	wt	3	3	3	3	1	3	1	2.42857	0.903508
	111	wt	2	3	6	5	3	4	4	3.85714	1.2454
	69	wt	1	2	4	3	4	2	4	2.85714	1.12486
	179	wt	5	5	5	6	6	6	6	5.57143	0.494872
	115	wt	1	1	5	5	2	3	2	2.71429	1.57791
	92	wt	1	3	3	2	1	4	2	2.28571	1.03016
	59	wt	4	1	2	2	3	3	2	2.42857	0.903508
	186	wt	0	3	3	1	2	3	2	2	1.06904
	142	wt	2	5	3	7	1	2	5	3.57143	1.98977
	45	wt	1	1	2	2	1	1	1	1.28571	0.451754
	122	wt	3	2	3	5	1	3	2	2.71429	1.16058
	24	wt	2	1	4	4	2	4	3	2.85714	1.12486
	184	wt	3	2	3	3	4	4	2	3	0.755929
	121	wt	2	3	4	6	3	4	2	3.42857	1.29363
	141	wt	0	3	3	4	3	n.d.	3	2.66667	1.24722
	9	wt	3	2	2	7	4	3	1	3.14286	1.80702
	68	wt	1	0	1	2	1	1	1	1	0.534522
	185	wt	2	3	3	4	3	2	2	2.71429	0.699854
	62	wt	1	0	3	2	2	2	1	1.57143	0.903508
	152	wt	2	2	2	5	2	3	4	2.85714	1.12486
	172	wt	2	3	1	1	1	4	2	2	1.06904
	113	wt	2	0	2	2	0	2	1	1.28571	0.880631
	88	wt	3	3	4	5	1	1	0	2.42857	1.67819
	157	wt	0	4	5	3	1	4	4	3	1.69031
	140	wt	1	1	2	4	6	2	3	2.71429	1.66599
	85	wt	3	1	1	4	3	5	2	2.71429	1.38505
	7	wt	2	3	2	4	3	3	3	2.85714	0.638877
	182	wt	3	4	3	5	1	4	2	3.14286	1.2454
	138	wt	1	1	2	5	1	3	1	2	1.41421
	133	wt	2	3	2	4	2	3	4	2.85714	0.832993
	129	wt	3	4	4	4	3	4	3	3.57143	0.494872
	174	wt	3	3	5	4	3	4	2	3.42857	0.903508
	78	wt	2	1	2	2	4	3	1	2.14286	0.989743
	108	wt	1	2	5	5	2	3	2	2.85714	1.45686
	189	wt	0	2	1	2	0	1	1	1	0.755929
	106	wt	1	2	2	2	2	2	2	1.85714	0.349927
	48	wt	0	0	1	1	1	3	1	1	0.92582
	33	wt	1	0	2	3	1	2	0	1.28571	1.03016
	196	wt	0	4	1	0	0	0	1	0.857143	1.35526
	41	wt	2	1	2	1	0	4	1	1.57143	1.17803
	25	wt	2	0	3	2	3	3	3	2.28571	1.03016
	181	wt	2	4	4	4	2	3	3	3.14286	0.832993
	137	wt	0	1	1	4	2	0	1	1.28571	1.27775
	77	wt	0	1	1	1	2	2	1	1.14286	0.638877
	147	wt	1	0	4	3	0	2	3	1.85714	1.45686
	170	wt	0	3	2	4	3	3	1	2.28571	1.27775
	112	wt	2	3	6	5	5	4	3	4	1.30931
	145	wt	2	3	3	3	3	2	2	2.57143	0.494872
	15	wt	0	1	3	3	1	1	0	1.28571	1.16058
	38	wt	2	2	4	1	3	4	1	2.42857	1.17803
	58	wt	0	0	2	1	1	3	3	1.42857	1.17803
	12	wt	1	2	4	4	2	4	1	2.57143	1.29363
	155	wt	2	3	3	3	2	4	2	2.71429	0.699854
	143	wt	1	1	1	5	2	2	2	2	1.30931
	158	wt	2	2	3	3	2	2	1	2.14286	0.638877
	183	wt	3	3	5	3	1	3	4	3.14286	1.12486
	96	wt	3	2	3	2	2	2	2	2.28571	0.451754
	28	wt	0	0	0	0	2	0	0	0.285714	0.699854
	40	wt	1	1	1	3	1	3	1	1.57143	0.903508
	125	wt	1	2	2	5	1	2	1	2	1.30931
	27	wt	1	2	4	4	5	4	3	3.28571	1.27775
	79	wt	2	1	3	1	1	3	1	1.71429	0.880631
	19	wt	0	2	3	2	1	2	2	1.71429	0.880631
	110	wt	2	0	4	6	1	2	0	2.14286	2.03038
	124	wt	0	2	3	3	1	2	1	1.71429	1.03016
	103	wt	0	2	3	2	2	2	0	1.57143	1.04978
	99	wt	0	0	3	3	1	1	0	1.14286	1.2454
	63	wt	2	1	2	1	2	2	0	1.42857	0.728431
	149	wt	2	3	4	5	4	3	4	3.57143	0.903508
	192	wt	1	2	2	3	1	2	4	2.14286	0.989743
	35	wt	2	4	3	3	5	3	3	3.28571	0.880631
	148	wt	4	3	3	5	1	3	4	3.28571	1.16058
	17	wt	4	3	4	6	3	4	3	3.85714	0.989743
	55	wt	0	0	0	0	0	2	0	0.285714	0.699854
	6	wt	2	4	4	4	3	3	2	3.14286	0.832993
	36	wt	2	2	3	2	3	2	2	2.28571	0.451754
	119	wt	3	3	5	4	3	4	2	3.42857	0.903508
	164	wt	2	4	2	5	1	2	3	2.71429	1.27775
	120	wt	4	3	3	3	2	3	3	3	0.534522
	100	wt	5	5	5	6	3	4	5	4.71429	0.880631
	11	wt	2	2	4	8	4	5	2	3.85714	2.03038
	161	wt	1	3	2	7	3	2	2	2.85714	1.80702
	109	wt	1	0	2	3	1	0	3	1.42857	1.17803
	3	223	2	2	5	7	2	2	1	3	2
	37	223	4	4	7	5	3	6	3	4.57143	1.39971
	95	223	0	2	4	5	1	3	0	2.14286	1.80702
	16	223	3	3	8	12	3	5	1	5	3.5051
	43	223	5	4	6	7	4	2	3	4.42857	1.59079
	29	223	3	3	4	7	3	2	2	3.42857	1.59079
	134	223	3	3	5	6	1	2	3	3.28571	1.57791
	54	223	2	1	3	5	2	1	0	2	1.51186
	20	223	2	2	2	3	1	3	1	2	0.755929
	123	223	3	6	5	11	4	6	4	5.57143	2.44114
	91	223	7	4	7	11	4	6	4	6.14286	2.35606
	199	223	4	4	5	6	4	4	6	4.71429	0.880631
	188	223	2	2	3	7	2	1	3	2.85714	1.80702
	47	223	1	1	1	2	1	2	2	1.42857	0.494872
	178	223	4	3	2	4	2	3	3	3	0.755929
	26	223	2	2	3	4	3	4	2	2.85714	0.832993
	151	223	3	3	3	9	2	3	5	4	2.20389
	154	223	3	4	3	4	3	3	3	3.28571	0.451754
	163	223	0	2	3	9	1	2	2	2.71429	2.71052
	64	223	3	3	5	6	2	5	4	4	1.30931
	57	223	1	1	1	3	1	3	1	1.57143	0.903508
	23	223	3	2	3	5	3	5	2	3.28571	1.16058
	93	223	2	2	3	8	2	2	1	2.85714	2.16654
	31	223	0	0	0	5	1	0	1	1	1.69031
	127	223	3	2	6	7	3	5	5	4.42857	1.67819
	175	223	0	2	2	2	1	4	0	1.57143	1.29363
	30	223	8	7	9	11	8	6	6	7.85714	1.6413
	197	223	3	2	3	4	2	2	5	3	1.06904
	126	223	5	4	4	6	3	5	4	4.42857	0.903508
	56	223	2	1	2	8	1	4	1	2.71429	2.37332
	156	223	7	7	5	11	4	5	8	6.71429	2.18529
	159	223	3	4	5	4	3	4	5	4	0.755929
	65	223	11	9	7	14	6	9	10	9.42857	2.44114
	162	223	2	2	3	3	1	3	2	2.28571	0.699854
	13	223	1	2	5	10	3	2	2	3.57143	2.87139
	10	223	4	4	8	13	4	6	3	6	3.25137
	160	223	3	3	4	6	3	4	4	3.85714	0.989743
	2	223	1	0	5	11	1	2	1	3	3.58569
	14	223	1	1	2	6	3	3	1	2.42857	1.67819
	84	223	3	3	4	4	5	6	4	4.14286	0.989743
	5	223	4	4	4	5	4	2	2	3.57143	1.04978
	146	223	8	7	7	11	5	7	8	7.57143	1.67819
	34	223	2	2	3	2	2	4	2	2.42857	0.728431
	1	223	4	3	6	14	4	3	3	5.28571	3.69224
	87	223	4	7	5	7	3	4	6	5.14286	1.45686
	89	223	2	2	4	5	2	3	3	3	1.06904
	150	223	4	3	5	6	3	4	4	4.14286	0.989743
	74	223	1	2	1	4	3	3	5	2.71429	1.38505
	177	223	2	1	4	6	3	5	4	3.57143	1.59079
	75	223	2	3	4	7	3	4	4	3.85714	1.45686
	116	223	6	7	6	6	6	6	6	6.14286	0.349927
	132	223	3	3	2	5	2	3	4	3.14286	0.989743
	39	223	7	7	6	7	5	5	4	5.85714	1.12486
	51	223	6	4	6	6	5	5	5	5.28571	0.699854
	52	223	5	1	5	10	6	6	4	5.28571	2.4908
	60	223	1	2	1	3	1	2	1	1.57143	0.728431
	190	223	9	8	6	10	5	5	8	7.28571	1.82946
	136	223	3	1	2	8	1	2	1	2.57143	2.32115
	117	223	4	3	4	6	3	5	4	4.14286	0.989743
	67	223	0	2	1	12	2	4	1	3.14286	3.79581
	180	223	0	4	5	8	2	5	3	3.85714	2.35606
	8	223	3	2	5	8	4	5	3	4.28571	1.82946
	71	223	6	6	5	9	4	9	6	6.42857	1.76126
	97	223	9	6	6	10	4	6	6	6.71429	1.90595
	195	223	2	2	2	4	2	2	4	2.57143	0.903508
	171	223	4	5	4	13	2	4	3	5	3.38062
	83	223	2	2	1	3	2	2	1	1.85714	0.638877
	53	223	0	1	2	9	0	3	0	2.14286	2.9966
	118	223	9	8	8	13	6	7	9	8.57143	2.06032
	168	223	4	4	5	7	2	5	4	4.42857	1.39971
	187	223	4	6	5	9	4	4	7	5.57143	1.76126
	166	223	2	3	6	12	1	3	2	4.14286	3.52252
	193	223	2	2	1	4	1	2	4	2.28571	1.16058
	73	223	4	5	3	7	5	5	7	5.14286	1.35526
	107	223	5	6	4	7	3	4	6	5	1.30931
	191	223	4	4	5	5	4	4	6	4.57143	0.728431
	128	223	0	0	0	2	0	0	0	0.285714	0.699854
	130	223	2	3	3	4	3	3	4	3.14286	0.638877
	80	223	2	2	4	5	2	4	2	3	1.19523
	94	223	0	0	3	7	0	2	0	1.71429	2.43277
	198	223	2	2	2	5	1	3	2	2.42857	1.17803
	32	223	2	2	2	2	2	2	3	2.14286	0.349927
	139	223	2	2	2	4	2	3	3	2.57143	0.728431
	66	223	3	3	6	8	3	8	4	5	2.13809
	176	223	1	0	1	2	1	3	1	1.28571	0.880631
	144	223	2	3	2	6	3	2	3	3	1.30931
	90	223	5	5	2	6	4	5	6	4.71429	1.27775
	169	223	4	4	4	5	3	n.d.	8	4.66667	1.59861
	131	223	5	6	5	7	5	7	7	6	0.92582
	18	223	4	4	3	5	4	4	2	3.71429	0.880631
	165	223	3	3	6	5	4	4	7	4.57143	1.39971
	46	223	3	2	5	3	1	2	2	2.57143	1.17803
	102	223	5	4	6	7	3	4	4	4.71429	1.27775
	22	223	1	2	3	3	3	5	4	3	1.19523
	42	223	3	3	3	6	1	3	2	3	1.41421
	98	223	5	4	6	8	6	4	4	5.28571	1.38505
	72	223	0	0	0	1	0	3	0	0.571429	1.04978
	173	223	4	3	5	3	1	6	2	3.42857	1.59079
	81	223	6	6	6	8	6	4	6	6	1.06904
	153	223	1	3	1	7	1	2	2	2.42857	1.98977
