# Supplementary material for: Structural insights into the activation mechanism of antimicrobial GBP1
Source: EMBO J. 2024 Jan 24;43(4):615–36. doi: 10.1038/s44318-023-00023-y (PMC10897159; doi:10.1038/s44318-023-00023-y)
Supplement: Supplementary file 8 — Source Data Fig. 3 [file 44318_2023_23_MOESM8_ESM.zip]

Archive with 26 entries (18 files):
- Figure 3/
- Figure 3/3A/
- Figure 3/3A/SourceData_3A_GTPase Assay of WT vs a4' mutants at 2uM.xlsx
- Figure 3/3B/
- Figure 3/3B/SourceData_3B_specific GTPase activity of WT vs a4' mutants.xlsx
- Figure 3/3C/
- Figure 3/3C/SourceData_3C_end product formation of GTP hydrolysis of WT vs a4' mutants.xlsx
- Figure 3/3D/
- Figure 3/3D/SourceData_3D_analytical SEC of WT-LG vs a4'-LG mutants.xlsx
- Figure 3/3E/
- Figure 3/3E/SourceData_3E_specific GDPase activity of LG-WT vs LG-a4' mutants.xlsx
- Figure 3/3F/
- Figure 3/3F/207-213_crop.tif
- Figure 3/3F/207-213_detail.tif
- Figure 3/3F/207-213_original.tif
- Figure 3/3F/207-216_crop.tif
- Figure 3/3F/207-216_detail.tif
- Figure 3/3F/207-216_original.tif
- Figure 3/3F/207-223_crop.tif
- Figure 3/3F/207-223_detail.tif
- Figure 3/3F/207-223_original.tif
- Figure 3/3F/WT_crop.tif
- Figure 3/3F/WT_detail.tif
- Figure 3/3F/WT_original.tif
- Figure 3/3G/
- Figure 3/3G/SourceData_3G_Bacterial binding assay of WT vs a4 mutants.xlsx
