# Supplementary material for: Structural insights into the activation mechanism of antimicrobial GBP1
Source: EMBO J. 2024 Jan 24;43(4):615–36. doi: 10.1038/s44318-023-00023-y (PMC10897159; doi:10.1038/s44318-023-00023-y)
Supplement: Supplementary file 8 — Source Data Fig. 3 [file 44318_2023_23_MOESM8_ESM.zip › Figure 3/3A/SourceData_3A_GTPase Assay of WT vs a4' mutants at 2uM.xlsx]

## Sheet: Fig_3A
Figure 3A
	GTPase assay of WT vs. a4' mutants at 2 µM GBP1
	left graph
	Time	WT #1	WT #2	D207-213 #1	D207-213 #2	D207-216 #1	D207-216 #2	D207-223 #1	D207-223 #2
		GTP	GTP	GTP	GTP	GTP	GTP	GTP	GTP
	(s)	(µM)	(µM)	(µM)	(µM)	(µM)	(µM)	(µM)	(µM)
	30	935.07	931.58	941.52	938.95	940.52	935.8	913.13	915.99
	60	922.03	916.58	931.74	928.3	928.61	917.71	886.76	885.57
	120	888.21	876.85	914.32	904.22	902.92	881.66	820.08	827.38
	180	847.65	n.d.	891.3	871.96	861.92	841.16	740.5	759.87
	240	808.54	774.22	848.77	852.41	834.73	778.28	649.78	679.37
	300	752.86	732.03	822.25	817.67	790.16	714.39	581.06	605.68
	Construct	Intercept	Slope	Statistics
		(µM)	(µM/s)	Adj. R-Square
	WT	962.547	-0.70822	0.98618
	D207-213	957.895	-0.44695	0.9913
	D207-216	966.194	-0.6809	0.98573
	D207-223	959.1	-1.20647	0.99585
	middle graph
	Time	WT #1	WT #2	D207-213 #1	D207-213 #2	D207-216 #1	D207-216 #2	D207-223 #1	D207-223 #2
		GDP	GDP	GDP	GDP	GDP	GDP	GDP	GDP
	(s)	(µM)	(µM)	(µM)	(µM)	(µM)	(µM)	(µM)	(µM)
	30	48.24	50.19	48.86	50.64	51.26	54.78	74.63	68.05
	60	50.14	54.47	55.89	59.47	61.71	70.35	100.48	95.75
	120	59.41	61.28	70.5	79.59	83.76	101.2	163.75	148.95
	180	68.93	n.d.	89.72	105.8	116.4	137.38	238.91	215.06
	240	78.17	91.46	120.15	120.81	146.16	187.58	324.44	298.38
	300	92.83	102.39	140.84	149.09	184.57	242.01	390.36	359.12
	Construct	Intercept	Slope	Statistics
		(µM)	(µM/s)	Adj. R-Square
	WT	40.9755	0.17996	0.97213
	D207-213	36.0815	0.35397	0.99393
	D207-216	28.7561	0.58714	0.98501
	D207-223	28.7819	1.1465	0.99492
	right graph
	Time	WT #1	WT #2	D207-213 #1	D207-213 #2	D207-216 #1	D207-216 #2	D207-223 #1	D207-223 #2
		GMP	GMP	GMP	GMP	GMP	GMP	GMP	GMP
	(s)	(µM)	(µM)	(µM)	(µM)	(µM)	(µM)	(µM)	(µM)
	30	16.69	18.24	9.62	10.41	8.22	9.42	12.24	15.96
	60	27.82	28.95	12.36	12.23	9.68	11.95	12.76	18.68
	120	52.38	61.87	15.18	16.19	13.32	17.14	16.18	23.67
	180	83.42	n.d.	18.99	22.24	21.68	21.46	20.59	25.16
	240	113.29	134.32	31.08	26.77	19.12	34.15	25.78	22.25
	300	154.3	165.58	36.91	33.24	25.28	43.6	28.59	35.2
	Construct	Intercept	Slope	Statistics
		(µM)	(µM/s)	Adj. R-Square
	WT	-3.52056	0.52824	0.98982
	D207-213	6.02212	0.09299	0.97301
	D207-216	5.05025	0.09377	0.98806
	D207-223	12.1227	0.05999	0.94063
