# Supplementary material for: Structural insights into the activation mechanism of antimicrobial GBP1
Source: EMBO J. 2024 Jan 24;43(4):615–36. doi: 10.1038/s44318-023-00023-y (PMC10897159; doi:10.1038/s44318-023-00023-y)
Supplement: Supplementary file 8 — Source Data Fig. 3 [file 44318_2023_23_MOESM8_ESM.zip › Figure 3/3B/SourceData_3B_specific GTPase activity of WT vs a4' mutants.xlsx]

## Sheet: Fig_3B
Figure 3B
	Specific GTPase activity of WT vs. a4' mutants
	GBP1	Sample	Specific activity	Specific activity	Specific activity	Specific activity
			(min-1)	(min-1)	(min-1)	(min-1)
	(µM)		WT	D207-223	D207-216	D207-213
	0		0	0	0	0
	0.25	#1	5.5896	2.4072	2.22	1.5888
		#2	6.3912	6.2808	2.1552	1.2552
	0.5	#1	7.1124	17.244	6.6408	4.2828
		#2	5.6088	5.9928	8.2476	5.8668
	1	#1	12.441	23.3154	12.0786	8.8794
		#2	18.447	27.5088	13.5438	8.9748
	1.5	#1	18.9708	34.766	15.3648	9.648
		#2	24.5336	33.812	20.6848	10.8
	2	#1	19.9902	37.8567	16.6092	13.4532
		#2	22.8351	34.5312	24.2445	13.3638
	3	#1	20.4318	42.1104	21.3376	15.089
		#2	29.9776	40.9824	26.2354	17.538
	5	#1	29.2468	51.9838	29.424	18.8404
		#2	28.7828	43.9916	30.6176	25.6696
		Kmax	Kd	Statistics
		(min-1)	(µM)	Reduced Chi-Sqr	Adj. R-Square
	WT	55.3071	1.93635	9.80798	0.89854
	D207-223	97.7138	2.31475	17.7333	0.93685
	D207-216	68.2765	3.48429	5.56666	0.945
	D207-213	61.5241	5.77429	2.62305	0.94955
	GTPase assay of WT vs. a4' mutants at all GBP1 concentrations
	GBP1 WT
	Time	0.25 µM #1	0.25 µM #2	Time	0.5 µM #1	0.5 µM #2	Time	1.0 µM #1	1.0 µM #2	Time	1.5 µM #1	1.5 µM #2	Time	2.0 µM #1	2.0 µM #2	Time	3.0 µM #1	3.0 µM #2	Time	5.0 µM #1	5.0 µM #2
		GTP	GTP		GTP	GTP		GTP	GTP		GTP	GTP		GTP	GTP		GTP	GTP		GTP	GTP
	(s)	(µM)	(µM)	(s)	(µM)	(µM)	(s)	(µM)	(µM)	(s)	(µM)	(µM)	(s)	(µM)	(µM)	(s)	(µM)	(µM)	(s)	(µM)	(µM)
	120	952.85	953.89	120	940.18	942.43	120	930.85	930.58	120	913.5	909.77	30	935.07	931.58	30	923.55	923.69	30	907.53	872.38
	300	938.75	953.13	300	928.83	932.85	240	912.18	905.15	180	895.33	n.d.	60	922.03	916.58	60	900.4	898.96	60	859.61	792.9
	600	934.84	938.16	600	904.84	917.59	360	884.99	865.87	240	867.51	858.4	120	888.21	876.85	120	841.25	818.18	90	800.78	717.65
	900	932.39	935.69	900	895.63	906.16	480	859	822.73	300	831.95	805.77	180	847.65	n.d.	180	765.21	n.d.	120	719.7	647.41
							600	833.03	787.32	360	802.91	763	240	808.54	774.22	240	716.28	615.53	150	611.9	585.34
													300	752.86	732.03
	WT	Sample	Intercept	Slope
	(µM)		(µM)	(µM/s)
	0.25	#1	950.886	-0.02329
		#2	958	-0.02663
	0.5	#1	945.817	-0.05927
		#2	947.193	-0.04674
	1	#1	958.656	-0.20735
		#2	973.012	-0.30745
	1.5	#1	976.064	-0.47427
		#2	990.637	-0.61334
	2	#1	962.343	-0.66634
		#2	960.427	-0.76117
	3	#1	958.059	-1.02159
		#2	982.713	-1.49888
	5	#1	999.255	-2.43723
		#2	939.007	-2.39857
	GBP1 D207-223
	Time	0.25 µM #1	0.25 µM #2	Time	0.5 µM #1	0.5 µM #2	Time	1.0 µM #1	1.0 µM #2	Time	1.5 µM #1	1.5 µM #2	Time	2.0 µM #1	2.0 µM #2	Time	3.0 µM #1	3.0 µM #2	Time	5.0 µM #1	5.0 µM #2
		GTP	GTP		GTP	GTP		GTP	GTP		GTP	GTP		GTP	GTP		GTP	GTP		GTP	GTP
	(s)	(µM)	(µM)	(s)	(µM)	(µM)	(s)	(µM)	(µM)	(s)	(µM)	(µM)	(s)	(µM)	(µM)	(s)	(µM)	(µM)	(s)	(µM)	(µM)
	120	953.58	954.78	120	949.46	941.48	120	904.82	919.87	120	871.21	899.66	30	913.13	915.99	30	898.82	907.33	30	874.06	n.d.
	300	932.91	952.09	300	936.41	932.42	240	864.63	881	180	823.39	868.59	60	886.76	885.57	60	846.37	852.74	60	n.d.	788.71
	600	943.7	926.94	600	898.02	916.03	360	809.84	837.26	240	762.36	818.33	120	820.08	827.38	120	729.48	757.15	90	613.59	670.98
	900	939.12	939.6	900	837.86	902.92	480	763.28	772.53	300	708.54	770.45	180	740.5	759.87	180	609.73	621.65	120	484.32	577.69
							600	722.34	699.02	360	667.89	695.14	240	649.78	679.37	240	451.26	472.53	150	n.d.	453.21
													300	581.06	605.68
	D207-223	Sample	Intercept	Slope
	(µM)		(µM)	(µM/s)
	0.25	#1	947.141	-0.01003
		#2	955.913	-0.02617
	0.5	#1	974.411	-0.1437
		#2	947.183	-0.04994
	1	#1	952.875	-0.38859
		#2	986.987	-0.45848
	1.5	#1	975.274	-0.86915
		#2	1013.31	-0.8453
	2	#1	960.812	-1.26189
		#2	957.388	-1.15104
	3	#1	972.428	-2.10552
		#2	980.469	-2.04912
	5	#1	1003.88	-4.33198
		#2	1007.57	-3.66597
	GBP1 D207-216
	Time	0.25 µM #1	0.25 µM #2	Time	0.5 µM #1	0.5 µM #2	Time	1.0 µM #1	1.0 µM #2	Time	1.5 µM #1	1.5 µM #2	Time	2.0 µM #1	2.0 µM #2	Time	3.0 µM #1	3.0 µM #2	Time	5.0 µM #1	5.0 µM #2
		GTP	GTP		GTP	GTP		GTP	GTP		GTP	GTP		GTP	GTP		GTP	GTP		GTP	GTP
	(s)	(µM)	(µM)	(s)	(µM)	(µM)	(s)	(µM)	(µM)	(s)	(µM)	(µM)	(s)	(µM)	(µM)	(s)	(µM)	(µM)	(s)	(µM)	(µM)
	120	956.13	956.13	120	954.29	949.85	120	936.01	937.66	120	925.36	926.75	30	940.52	935.8	30	932.88	921.24	30	888.72	892.43
	300	954.27	953.91	300	948.52	945.67	240	919.48	921.6	180	908.14	902.79	60	928.61	917.71	60	912.32	894.02	60	823.54	813.05
	600	952.23	949.24	600	926.02	912.38	360	891.03	900.71	240	896.3	876.87	120	902.92	881.66	120	851.12	835.78	90	737.64	739.92
	900	948.68	949.6	900	913.41	901.03	480	865.23	874.71	300	871.99	834.76	180	861.92	841.16	180	780.22	743.79	120	679.9	658.55
							600	842.35	825.67	360	828.2	805.63	240	834.73	778.28	240	712.72	645.36	150	592.74	586.96
													300	790.16	714.39
	D207-216	Sample	Intercept	Slope
	(µM)		(µM)	(µM/s)
	0.25	#1	957.266	-0.00925
		#2	956.533	-0.00898
	0.5	#1	962.122	-0.05534
		#2	960.224	-0.06873
	1	#1	963.291	-0.20131
		#2	973.331	-0.22573
	1.5	#1	978.186	-0.38412
		#2	993.468	-0.51712
	2	#1	962.291	-0.55364
		#2	970.097	-0.80815
	3	#1	972.279	-1.06688
		#2	973.321	-1.31177
	5	#1	965.188	-2.452
		#2	967.814	-2.55147
	GBP1 D207-213
	Time	0.25 µM #1	0.25 µM #2	Time	0.5 µM #1	0.5 µM #2	Time	1.0 µM #1	1.0 µM #2	Time	1.5 µM #1	1.5 µM #2	Time	2.0 µM #1	2.0 µM #2	Time	3.0 µM #1	3.0 µM #2	Time	5.0 µM #1	5.0 µM #2
		GTP	GTP		GTP	GTP		GTP	GTP		GTP	GTP		GTP	GTP		GTP	GTP		GTP	GTP
	(s)	(µM)	(µM)	(s)	(µM)	(µM)	(s)	(µM)	(µM)	(s)	(µM)	(µM)	(s)	(µM)	(µM)	(s)	(µM)	(µM)	(s)	(µM)	(µM)
	120	n.d.	957.15	120	956.87	955.93	120	946.71	943.76	120	936.6	930.87	30	941.52	938.95	30	939.55	931.93	30	918.69	907.34
	300	957	953.61	300	947.17	952.64	240	936.66	933.2	180	926.04	919.79	60	931.74	928.3	60	922.88	910.84	60	879.45	851.95
	600	955.04	952.77	600	932.93	931.16	360	925.5	921.1	240	910.29	900.91	120	914.32	904.22	120	893.84	862.31	90	844.44	797.69
	900	953.03	952.49	900	929.57	920.53	480	908.07	898.98	300	900.68	889.45	180	891.3	871.96	180	835.03	809.16	120	789.1	718.85
							600	872.21	871.12	360	876.92	865.04	240	848.77	852.41	240	781.64	747.14	150	728.36	653.02
													300	822.25	817.67
	D207-216	Sample	Intercept	Slope
	(µM)		(µM)	(µM/s)
	0.25	#1	958.993	-0.00662
		#2	956.516	-0.00523
	0.5	#1	958.768	-0.03569
		#2	963.532	-0.04889
	1	#1	971.107	-0.14799
		#2	967.482	-0.14958
	1.5	#1	967.994	-0.2412
		#2	966.012	-0.27
	2	#1	961.159	-0.44844
		#2	954.631	-0.44546
	3	#1	969.649	-0.75445
		#2	962.765	-0.8769
	5	#1	973.311	-1.57003
		#2	978.292	-2.13913
