# Supplementary material for: Structural insights into the activation mechanism of antimicrobial GBP1
Source: EMBO J. 2024 Jan 24;43(4):615–36. doi: 10.1038/s44318-023-00023-y (PMC10897159; doi:10.1038/s44318-023-00023-y)
Supplement: Supplementary file 8 — Source Data Fig. 3 [file 44318_2023_23_MOESM8_ESM.zip › Figure 3/3C/SourceData_3C_end product formation of GTP hydrolysis of WT vs a4' mutants.xlsx]

## Sheet: Fig_3C
Figure 3C
	End product formation of GTP hydrolysis at 2 µM GBP1
	Construct	GTP	GTP	GTP	GTP	GTP
		(%)	(%)	(%)	(%)	(%)
		#1	#2	#3	Average	Error
	WT	5.882	10.301	5.746	7.30967	2.11592
	D207-223	0	0	0	0	0
	D207-216	2.278	6.663	6.582	5.17433	2.04828
	D207-213	17.461	11.353	14.544	14.4527	2.49442
	Construct	GDP	GDP	GDP	GDP	GDP
		(%)	(%)	(%)	(%)	(%)
		#1	#2	#3	Average	Error
	WT	26.403	24.913	25.918	25.7447	0.620515
	D207-223	90.794	90.621	90.799	90.738	0.0827567
	D207-216	81.14	75.15	76.618	77.636	2.54915
	D207-213	63.109	86.501	66.499	72.0363	10.3213
	Construct	GMP	GMP	GMP	GMP	GMP
		(%)	(%)	(%)	(%)	(%)
		#1	#2	#3	Average	Error
	WT	67.716	64.786	68.336	66.946	1.54818
	D207-223	9.206	9.379	9.201	9.262	0.0827567
	D207-216	16.582	18.187	16.799	17.1893	0.710998
	D207-213	19.43	20.146	18.957	19.511	0.488775
