# Supplementary material for: Structural insights into the activation mechanism of antimicrobial GBP1
Source: EMBO J. 2024 Jan 24;43(4):615–36. doi: 10.1038/s44318-023-00023-y (PMC10897159; doi:10.1038/s44318-023-00023-y)
Supplement: Supplementary file 8 — Source Data Fig. 3 [file 44318_2023_23_MOESM8_ESM.zip › Figure 3/3D/SourceData_3D_analytical SEC of WT-LG vs a4'-LG mutants.xlsx]

## Sheet: Fig_3D
Figure 3D
	Analytical SEC of WT-LG vs LG-a4' mutant
	Normalized (0 ml to 2.3 ml)																									Absolute
	Volume	LG-WT	Volume	LG-WT	Volume	LG-WT	Volume	LG-D207-213	Volume	LG-D207-213	Volume	LG-D207-213	Volume	LG-D207-216	Volume	LG-D207-216	Volume	LG-D207-216	Volume	LG-D207-223	Volume	LG-D207-223	Volume	LG-D207-223		Volume	LG-WT	Volume	LG-WT	Volume	LG-WT	Volume	LG-D207-213	Volume	LG-D207-213	Volume	LG-D207-213	Volume	LG-D207-216	Volume	LG-D207-216	Volume	LG-D207-216	Volume	LG-D207-223	Volume	LG-D207-223	Volume	LG-D207-223
		apo		GDP-AlFx		GMP-AlFx		apo		GDP-AlFx		GMP-AlFx		apo		GDP-AlFx		GMP-AlFx		apo		GDP-AlFx		GMP-AlFx			apo		GDP-AlFx		GMP-AlFx		apo		GDP-AlFx		GMP-AlFx		apo		GDP-AlFx		GMP-AlFx		apo		GDP-AlFx		GMP-AlFx
		Absorbance 280 nm		Absorbance 280 nm		Absorbance 280 nm		Absorbance 280 nm		Absorbance 280 nm		Absorbance 280 nm		Absorbance 280 nm		Absorbance 280 nm		Absorbance 280 nm		Absorbance 280 nm		Absorbance 280 nm		Absorbance 280 nm			Absorbance 280 nm		Absorbance 280 nm		Absorbance 280 nm		Absorbance 280 nm		Absorbance 280 nm		Absorbance 280 nm		Absorbance 280 nm		Absorbance 280 nm		Absorbance 280 nm		Absorbance 280 nm		Absorbance 280 nm		Absorbance 280 nm
	(ml)	normalized	(ml)	normalized	(ml)	normalized	(ml)	normalized	(ml)	normalized	(ml)	normalized	(ml)	normalized	(ml)	normalized	(ml)	normalized	(ml)	normalized	(ml)	normalized	(ml)	normalized		(ml)	a.u.	(ml)	a.u.	(ml)	a.u.	(ml)	a.u.	(ml)	a.u.	(ml)	a.u.	(ml)	a.u.	(ml)	a.u.	(ml)	a.u.	(ml)	a.u.	(ml)	a.u.	(ml)	a.u.
	0.000456667	-5.01659e-05	0.00125	-4.98994e-05	-0.00875	4.43467e-05	0.00120667	0.000170743	0.001	-2.84085e-06	-0.009	5.48863e-05	0.00108333	4.26689e-05	0.000623333	4.22638e-06	-0.00937667	5.98146e-05	0.000916667	1.89916e-05	8.33333e-05	4.34937e-05	-0.00991667	8.81623e-05		0.000456667	-0.00801793	0.00125	-0.0154089	0.000873333	0.0149409	0.00120667	0.0305087	0.001	-0.00102432	0.001	0.0210073	0.00108333	0.00709075	0.000623333	0.00131572	0.00029	0.0227116	0.000916667	0.00271091	8.33333e-05	0.015091	0.000916667	0.035074
	0.00179	-2.92819e-05	0.00258333	-3.90902e-05	-0.00741667	5.99152e-05	0.00254	0.000173412	0.00233333	2.44901e-06	-0.00766667	5.36405e-05	0.00241667	6.27547e-05	0.00195667	7.2898e-06	-0.00804333	5.85588e-05	0.00225	5.62943e-06	0.00141667	3.66222e-05	-0.00858333	8.45666e-05		0.00179	-0.00468007	0.00258333	-0.012071	0.00220667	0.0201861	0.00254	0.0309856	0.00233333	0.000883032	0.00233333	0.0205305	0.00241667	0.0104286	0.00195667	0.00226939	0.00162333	0.0222347	0.00225	0.000803559	0.00141667	0.0127068	0.00225	0.0336435
	0.00312333	6.51936e-06	0.00391667	-1.90161e-05	-0.00608333	7.6899e-05	0.00387333	0.000173412	0.00366667	6.41639e-06	-0.00633333	5.48863e-05	0.00375	7.42322e-05	0.00329	1.03532e-05	-0.00671	5.73029e-05	0.00358333	-1.10733e-05	0.00275	2.70022e-05	-0.00725	8.09708e-05		0.00312333	0.00104198	0.00391667	-0.00587216	0.00354	0.0259082	0.00387333	0.0309856	0.00366667	0.00231354	0.00366667	0.0210073	0.00375	0.012336	0.00329	0.00322307	0.00295667	0.0217579	0.00358333	-0.00158063	0.00275	0.00936897	0.00358333	0.032213
	0.00445667	5.12709e-05	0.00525	4.14637e-06	-0.00475	9.38828e-05	0.00520667	0.000170743	0.005	7.73886e-06	-0.005	5.7378e-05	0.00508333	7.71016e-05	0.00462333	1.18849e-05	-0.00537667	5.60471e-05	0.00491667	-2.44354e-05	0.00408333	1.46336e-05	-0.00591667	7.61765e-05		0.00445667	0.00819453	0.00525	0.0012804	0.00487333	0.0316302	0.00520667	0.0305087	0.005	0.00279038	0.005	0.021961	0.00508333	0.0128128	0.00462333	0.0036999	0.00429	0.0212811	0.00491667	-0.00348798	0.00408333	0.00507743	0.00491667	0.0303057
	0.00579	0.000104973	0.00658333	2.73088e-05	-0.00341667	0.000108036	0.00654	0.000162737	0.00633333	5.09393e-06	-0.00366667	5.7378e-05	0.00641667	7.42322e-05	0.00595667	1.18849e-05	-0.00404333	5.35355e-05	0.00625	-4.11381e-05	0.00541667	7.76218e-06	-0.00458333	6.8985e-05		0.00579	0.0167776	0.00658333	0.00843295	0.00620667	0.0363986	0.00654	0.0290782	0.00633333	0.00183671	0.00633333	0.021961	0.00641667	0.012336	0.00595667	0.0036999	0.00562333	0.0203274	0.00625	-0.00587216	0.00541667	0.00269325	0.00625	0.0274446
	0.00712333	0.000161658	0.00791667	4.42946e-05	-0.00208333	0.000112282	0.00787333	0.000154731	0.00766667	-1.51838e-06	-0.00233333	5.86239e-05	0.00775	5.98853e-05	0.00729	1.648e-05	-0.00271	4.9768e-05	0.00758333	-4.78192e-05	0.00675	6.38789e-06	-0.00325	6.0595e-05		0.00712333	0.0258375	0.00791667	0.0136782	0.00754	0.0378291	0.00787333	0.0276477	0.00766667	-0.00054748	0.00766667	0.0224378	0.00775	0.00995177	0.00729	0.00513041	0.00695667	0.0188969	0.00758333	-0.00682584	0.00675	0.00221641	0.00758333	0.0241068
	0.00845667	0.000209393	0.00925	5.51038e-05	-0.00075	0.000106621	0.00920667	0.000152063	0.009	-9.45316e-06	-0.001	5.98697e-05	0.00908333	4.26689e-05	0.00862333	1.95435e-05	-0.00137667	4.85122e-05	0.00891667	-4.78192e-05	0.00808333	6.38789e-06	-0.00191667	5.10063e-05		0.00845667	0.0334669	0.00925	0.017016	0.00887333	0.0359217	0.00920667	0.0271709	0.009	-0.0034085	0.009	0.0229147	0.00908333	0.00709075	0.00862333	0.00608409	0.00829	0.01842	0.00891667	-0.00682584	0.00808333	0.00221641	0.00891667	0.0202921
	0.00979	0.000236244	0.0105833	5.66479e-05	0.000583333	9.38828e-05	0.01054	0.0001574	0.0103333	-1.60655e-05	0.000333333	5.86239e-05	0.0104167	3.11914e-05	0.00995667	2.26069e-05	-4.33333e-05	4.72563e-05	0.01025	-4.11381e-05	0.00941667	7.76218e-06	-0.000583333	3.66233e-05		0.00979	0.0377584	0.0105833	0.0174929	0.0102067	0.0316302	0.01054	0.0281246	0.0103333	-0.00579269	0.0103333	0.0224378	0.0104167	0.0051834	0.00995667	0.00703776	0.00962333	0.0179432	0.01025	-0.00587216	0.00941667	0.00269325	0.01025	0.01457
	0.0111233	0.000230277	0.0119167	5.20154e-05	0.00191667	7.6899e-05	0.0118733	0.000162737	0.0116667	-1.60655e-05	0.00166667	5.7378e-05	0.01175	2.25832e-05	0.01129	2.26069e-05	0.00129	4.34888e-05	0.0115833	-3.44571e-05	0.01075	9.13647e-06	0.00075	2.34389e-05		0.0111233	0.0368048	0.0119167	0.0160623	0.01154	0.0259082	0.0118733	0.0290782	0.0116667	-0.00579269	0.0116667	0.021961	0.01175	0.00375289	0.01129	0.00703776	0.0109567	0.0165127	0.0115833	-0.00491849	0.01075	0.00317008	0.0115833	0.00932482
	0.0124567	0.000200443	0.01325	4.27505e-05	0.00325	5.56692e-05	0.0132067	0.000160068	0.013	-1.07756e-05	0.003	5.61322e-05	0.0130833	2.25832e-05	0.0126233	2.26069e-05	0.00262333	3.97214e-05	0.0129167	-3.11165e-05	0.0120833	1.1885e-05	0.00208333	1.14531e-05		0.0124567	0.0320364	0.01325	0.0132013	0.0128733	0.0187556	0.0132067	0.0286014	0.013	-0.00388534	0.013	0.0214842	0.0130833	0.00375289	0.0126233	0.00703776	0.01229	0.0150822	0.0129167	-0.00444165	0.0120833	0.00412376	0.0129167	0.00455644
	0.01379	0.000149724	0.0145833	2.26763e-05	0.00458333	3.30241e-05	0.01454	0.000146725	0.0143333	-5.48577e-06	0.00433333	5.48863e-05	0.0144167	1.97138e-05	0.0139567	2.10752e-05	0.00395667	3.72097e-05	0.01425	-3.44571e-05	0.0134167	1.60079e-05	0.00341667	3.06304e-06		0.01379	0.0239302	0.0145833	0.00700244	0.0142067	0.0111262	0.01454	0.0262172	0.0143333	-0.00197799	0.0143333	0.0210073	0.0144167	0.00327605	0.0139567	0.00656093	0.0136233	0.0141285	0.01425	-0.00491849	0.0134167	0.00555427	0.01425	0.00121858
	0.0151233	9.00555e-05	0.0159167	-3.57445e-06	0.00591667	1.17943e-05	0.0158733	0.000125376	0.0156667	-2.84085e-06	0.00566667	4.86571e-05	0.01575	1.3975e-05	0.01529	1.80118e-05	0.00529	3.59539e-05	0.0155833	-4.11381e-05	0.01475	2.01308e-05	0.00475	-1.73128e-06		0.0151233	0.0143934	0.0159167	-0.00110379	0.01554	0.00397364	0.0158733	0.0224025	0.0156667	-0.00102432	0.0156667	0.0186231	0.01575	0.00232237	0.01529	0.00560725	0.0149567	0.0136517	0.0155833	-0.00587216	0.01475	0.00698478	0.0155833	-0.000688765
	0.0164567	2.74034e-05	0.01725	-2.67369e-05	0.00725	-5.1895e-06	0.0172067	0.000101359	0.017	-5.48577e-06	0.007	4.24279e-05	0.0170833	-3.71958e-07	0.0166233	1.34166e-05	0.00662333	3.21864e-05	0.0169167	-4.78192e-05	0.0160833	2.15051e-05	0.00608333	-5.32703e-06		0.0164567	0.00437984	0.01725	-0.00825635	0.0168733	-0.0017484	0.0172067	0.018111	0.017	-0.00197799	0.017	0.016239	0.0170833	-6.18122e-05	0.0166233	0.00417674	0.01629	0.0122212	0.0169167	-0.00682584	0.0160833	0.00746162	0.0169167	-0.00211928
	0.01779	-3.22653e-05	0.0185833	-3.90902e-05	0.00858333	-1.65121e-05	0.01854	7.73409e-05	0.0183333	-1.07756e-05	0.00833333	3.86904e-05	0.0184167	-2.04577e-05	0.0179567	5.75809e-06	0.00795667	2.59073e-05	0.01825	-5.78409e-05	0.0174167	1.87565e-05	0.00741667	-7.72419e-06		0.01779	-0.00515691	0.0185833	-0.012071	0.0182067	-0.0055631	0.01854	0.0138194	0.0183333	-0.00388534	0.0183333	0.0148084	0.0184167	-0.00339967	0.0179567	0.00179255	0.0176233	0.00983697	0.01825	-0.00825635	0.0174167	0.00650794	0.01825	-0.00307295
	0.0191233	-7.70168e-05	0.0199167	-4.52669e-05	0.00991667	-1.50967e-05	0.0198733	5.86605e-05	0.0196667	-1.4743e-05	0.00966667	3.99362e-05	0.01975	-4.34128e-05	0.01929	-1.90045e-06	0.00929	2.08839e-05	0.0195833	-6.45219e-05	0.01875	1.60079e-05	0.00875	-1.25185e-05		0.0191233	-0.0123095	0.0199167	-0.0139784	0.01954	-0.00508626	0.0198733	0.0104816	0.0196667	-0.00531585	0.0196667	0.0152853	0.01975	-0.00721437	0.01929	-0.000591631	0.0189567	0.00792963	0.0195833	-0.00921002	0.01875	0.00555427	0.0195833	-0.0049803
	0.0204567	-0.000103868	0.02125	-4.37227e-05	0.01125	-5.1895e-06	0.0212067	4.79859e-05	0.021	-1.60655e-05	0.011	3.99362e-05	0.0210833	-6.06292e-05	0.0206233	-9.559e-06	0.0106233	1.96281e-05	0.0209167	-6.78625e-05	0.0200833	1.60079e-05	0.0100833	-1.61143e-05		0.0204567	-0.016601	0.02125	-0.0135016	0.0208733	-0.0017484	0.0212067	0.00857424	0.021	-0.00579269	0.021	0.0152853	0.0210833	-0.0100754	0.0206233	-0.00297582	0.02029	0.00745279	0.0209167	-0.00968686	0.0200833	0.00555427	0.0209167	-0.00641081
	0.02179	-0.000100884	0.0225833	-3.13694e-05	0.0125833	1.0379e-05	0.02254	3.998e-05	0.0223333	-1.34205e-05	0.0123333	3.99362e-05	0.0224167	-6.34986e-05	0.0219567	-1.41541e-05	0.0119567	2.21398e-05	0.02225	-5.11598e-05	0.0214167	1.32593e-05	0.0114167	-1.73128e-05		0.02179	-0.0161242	0.0225833	-0.00968686	0.0222067	0.00349681	0.02254	0.00714373	0.0223333	-0.00483901	0.0223333	0.0152853	0.0224167	-0.0105522	0.0219567	-0.00440633	0.0216233	0.00840646	0.02225	-0.00730267	0.0214167	0.0046006	0.02225	-0.00688765
	0.0231233	-7.10499e-05	0.0239167	-6.66278e-06	0.0139167	2.45322e-05	0.0238733	3.998e-05	0.0236667	-1.07756e-05	0.0136667	4.1182e-05	0.02375	-5.2021e-05	0.02329	-1.56858e-05	0.01329	2.59073e-05	0.0235833	-2.7776e-05	0.02275	9.13647e-06	0.01275	-1.37171e-05		0.0231233	-0.0113558	0.0239167	-0.00205746	0.02354	0.00826518	0.0238733	0.00714373	0.0236667	-0.00388534	0.0236667	0.0157621	0.02375	-0.00864488	0.02329	-0.00488317	0.0229567	0.00983697	0.0235833	-0.00396481	0.02275	0.00317008	0.0235833	-0.00545714
	0.0244567	-2.03316e-05	0.02525	2.11322e-05	0.01525	3.86854e-05	0.0252067	4.26487e-05	0.025	-8.1307e-06	0.015	4.61654e-05	0.0250833	-2.61965e-05	0.0246233	-1.72175e-05	0.0146233	3.09306e-05	0.0249167	-1.05165e-06	0.0240833	7.76218e-06	0.0140833	-5.32703e-06		0.0244567	-0.00324956	0.02525	0.0065256	0.0248733	0.0130335	0.0252067	0.00762056	0.025	-0.00293167	0.025	0.0176695	0.0250833	-0.00435335	0.0246233	-0.00536	0.02429	0.0117443	0.0249167	-0.000150115	0.0240833	0.00269325	0.0249167	-0.00211928
	0.02579	4.5304e-05	0.0265833	4.58388e-05	0.0165833	5.14233e-05	0.02654	5.06546e-05	0.0263333	-4.16331e-06	0.0163333	4.86571e-05	0.0264167	5.36683e-06	0.0259567	-1.26224e-05	0.0159567	3.84655e-05	0.02625	2.90132e-05	0.0254167	1.1885e-05	0.0154167	7.85737e-06		0.02579	0.00724086	0.0265833	0.014155	0.0262067	0.0173251	0.02654	0.00905108	0.0263333	-0.00150115	0.0263333	0.0186231	0.0264167	0.000891862	0.0259567	-0.00392949	0.0256233	0.0146053	0.02625	0.00414142	0.0254167	0.00412376	0.02625	0.00312593
	0.0271233	0.000104973	0.0279167	7.05454e-05	0.0179167	5.84999e-05	0.0278733	5.86605e-05	0.0276667	-1.9592e-07	0.0176667	4.61654e-05	0.02775	3.69301e-05	0.02729	-3.43216e-06	0.01729	4.47447e-05	0.0275833	5.90781e-05	0.02675	1.46336e-05	0.01675	2.46375e-05		0.0271233	0.0167776	0.0279167	0.0217844	0.02754	0.0197093	0.0278733	0.0104816	0.0276667	-7.06425e-05	0.0276667	0.0176695	0.02775	0.00613707	0.02729	-0.00106847	0.0269567	0.0169895	0.0275833	0.00843295	0.02675	0.00507743	0.0275833	0.00980165
	0.0284567	0.000152708	0.02925	9.21637e-05	0.01925	5.99152e-05	0.0292067	6.39977e-05	0.029	1.12654e-06	0.019	4.24279e-05	0.0290833	5.98853e-05	0.0286233	4.22638e-06	0.0186233	4.72563e-05	0.0289167	8.9143e-05	0.0280833	1.46336e-05	0.0180833	4.38148e-05		0.0284567	0.024407	0.02925	0.0284601	0.0288733	0.0201861	0.0292067	0.0114353	0.029	0.000406195	0.029	0.016239	0.0290833	0.00995177	0.0286233	0.00131572	0.02829	0.0179432	0.0289167	0.0127245	0.0280833	0.00507743	0.0289167	0.017431
	0.02979	0.000170608	0.0305833	0.000104517	0.0205833	5.99152e-05	0.03054	6.13291e-05	0.0303333	3.77147e-06	0.0203333	3.99362e-05	0.0304167	7.13628e-05	0.0299567	8.82151e-06	0.0199567	4.34888e-05	0.03025	0.000102505	0.0294167	1.60079e-05	0.0194167	6.0595e-05		0.02979	0.027268	0.0305833	0.0322748	0.0302067	0.0201861	0.03054	0.0109584	0.0303333	0.00135987	0.0303333	0.0152853	0.0304167	0.0118591	0.0299567	0.00274623	0.0296233	0.0165127	0.03025	0.0146318	0.0294167	0.00555427	0.03025	0.0241068
	0.0311233	0.000164641	0.0319167	0.000106061	0.0219167	5.42539e-05	0.0318733	5.06546e-05	0.0316667	9.06132e-06	0.0216667	3.86904e-05	0.03175	7.13628e-05	0.03129	1.18849e-05	0.02129	3.59539e-05	0.0315833	9.91646e-05	0.03075	1.60079e-05	0.02075	7.37794e-05		0.0311233	0.0263143	0.0319167	0.0327516	0.03154	0.0182788	0.0318733	0.00905108	0.0316667	0.00326722	0.0316667	0.0148084	0.03175	0.0118591	0.03129	0.0036999	0.0309567	0.0136517	0.0315833	0.014155	0.03075	0.00555427	0.0315833	0.029352
	0.0324567	0.000146741	0.03325	0.000101429	0.02325	4.43467e-05	0.0332067	3.46428e-05	0.033	1.69961e-05	0.023	3.61987e-05	0.0330833	5.70159e-05	0.0326233	1.648e-05	0.0226233	2.84189e-05	0.0329167	8.24619e-05	0.0320833	1.1885e-05	0.0220833	7.97723e-05		0.0324567	0.0234533	0.03325	0.0313211	0.0328733	0.0149409	0.0332067	0.00619005	0.033	0.00612824	0.033	0.0138548	0.0330833	0.00947493	0.0326233	0.00513041	0.03229	0.0107906	0.0329167	0.0117708	0.0320833	0.00412376	0.0329167	0.0317362
	0.03379	0.000125857	0.0345833	9.67962e-05	0.0245833	2.73628e-05	0.03454	1.32937e-05	0.0343333	2.49309e-05	0.0243333	3.3707e-05	0.0344167	4.26689e-05	0.0339567	1.648e-05	0.0239567	2.33956e-05	0.03425	6.57592e-05	0.0334167	5.01361e-06	0.0234167	7.85737e-05		0.03379	0.0201155	0.0345833	0.0298906	0.0342067	0.00921885	0.03454	0.00237536	0.0343333	0.00898926	0.0343333	0.0129011	0.0344167	0.00709075	0.0339567	0.00513041	0.0336233	0.0088833	0.03425	0.00938663	0.0334167	0.00173957	0.03425	0.0312593
	0.0351233	0.00011094	0.0359167	9.21637e-05	0.0259167	8.96369e-06	0.0358733	-2.71805e-06	0.0356667	3.28657e-05	0.0256667	3.12153e-05	0.03575	2.8322e-05	0.03529	1.648e-05	0.02529	2.21398e-05	0.0355833	4.23754e-05	0.03475	-4.83546e-07	0.02475	6.8985e-05		0.0351233	0.0177313	0.0359167	0.0284601	0.03554	0.00301997	0.0358733	-0.000485667	0.0356667	0.0118503	0.0356667	0.0119474	0.03575	0.00470656	0.03529	0.00513041	0.0349567	0.00840646	0.0355833	0.00604877	0.03475	-0.000167776	0.0355833	0.0274446
	0.0364567	0.000104973	0.03725	8.75312e-05	0.02725	-9.43546e-06	0.0372067	-1.60612e-05	0.037	3.6833e-05	0.027	2.49861e-05	0.0370833	1.68444e-05	0.0366233	1.80118e-05	0.0266233	2.08839e-05	0.0369167	2.56727e-05	0.0360833	-3.23212e-06	0.0260833	5.58006e-05		0.0364567	0.0167776	0.03725	0.0270296	0.0368733	-0.00317891	0.0372067	-0.00286985	0.037	0.0132808	0.037	0.00956323	0.0370833	0.00279921	0.0366233	0.00560725	0.03629	0.00792963	0.0369167	0.00366458	0.0360833	-0.00112145	0.0369167	0.0221994
	0.03779	0.000122873	0.0385833	8.44429e-05	0.0285833	-2.35887e-05	0.03854	-2.13985e-05	0.0383333	3.81555e-05	0.0283333	1.62652e-05	0.0384167	1.3975e-05	0.0379567	1.95435e-05	0.0279567	1.71165e-05	0.03825	8.96997e-06	0.0374167	-5.9807e-06	0.0274167	4.14177e-05		0.03779	0.0196386	0.0385833	0.0260759	0.0382067	-0.00794729	0.03854	-0.00382353	0.0383333	0.0137576	0.0383333	0.00622537	0.0384167	0.00232237	0.0379567	0.00608409	0.0376233	0.00649911	0.03825	0.0012804	0.0374167	-0.00207512	0.03825	0.0164774
	0.0391233	0.000152708	0.0399167	8.28987e-05	0.0299167	-3.49112e-05	0.0398733	-2.13985e-05	0.0396667	3.55106e-05	0.0296667	1.12818e-05	0.03975	1.97138e-05	0.03929	1.95435e-05	0.02929	1.20932e-05	0.0395833	5.62943e-06	0.03875	-5.9807e-06	0.02875	2.46375e-05		0.0391233	0.024407	0.0399167	0.0255991	0.03954	-0.011762	0.0398733	-0.00382353	0.0396667	0.012804	0.0396667	0.00431803	0.03975	0.00327605	0.03929	0.00608409	0.0389567	0.00459177	0.0395833	0.000803559	0.03875	-0.00207512	0.0395833	0.00980165
	0.0404567	0.000185525	0.04125	7.51779e-05	0.03125	-4.05725e-05	0.0412067	-1.87298e-05	0.041	3.28657e-05	0.031	6.29843e-06	0.0410833	2.54526e-05	0.0406233	1.49483e-05	0.0306233	5.81402e-06	0.0409167	1.56511e-05	0.0400833	-3.23212e-06	0.0300833	9.05595e-06		0.0404567	0.0296522	0.04125	0.0232149	0.0408733	-0.0136693	0.0412067	-0.00334669	0.041	0.0118503	0.041	0.00241068	0.0410833	0.00422972	0.0406233	0.00465358	0.04029	0.00220758	0.0409167	0.00223407	0.0400833	-0.00112145	0.0409167	0.00360277
	0.04179	0.000206409	0.0425833	5.81921e-05	0.0325833	-4.05725e-05	0.04254	-1.60612e-05	0.0423333	2.62533e-05	0.0323333	6.92135e-08	0.0424167	2.8322e-05	0.0419567	1.34166e-05	0.0319567	-4.65121e-07	0.04225	3.56943e-05	0.0414167	2.26503e-06	0.0314167	-5.32703e-07		0.04179	0.0329901	0.0425833	0.0179697	0.0422067	-0.0136693	0.04254	-0.00286985	0.0423333	0.0094661	0.0423333	2.6491e-05	0.0424167	0.00470656	0.0419567	0.00417674	0.0416233	-0.000176606	0.04225	0.00509509	0.0414167	0.000785898	0.04225	-0.000211928
	0.0431233	0.000209393	0.0439167	3.65738e-05	0.0339167	-3.91572e-05	0.0438733	-1.87298e-05	0.0436667	1.83186e-05	0.0336667	-1.11434e-05	0.04375	2.25832e-05	0.04329	8.82151e-06	0.03329	-8.00009e-06	0.0435833	5.57375e-05	0.04275	3.63932e-06	0.03275	-6.52561e-06		0.0431233	0.0334669	0.0439167	0.011294	0.04354	-0.0131925	0.0438733	-0.00334669	0.0436667	0.00660508	0.0436667	-0.00426504	0.04375	0.00375289	0.04329	0.00274623	0.0429567	-0.00303763	0.0435833	0.00795612	0.04275	0.00126274	0.0435833	-0.00259611
	0.0444567	0.000185525	0.04525	1.64997e-05	0.03525	-4.19878e-05	0.0452067	-2.40671e-05	0.045	7.73886e-06	0.035	-2.36018e-05	0.0450833	5.36683e-06	0.0446233	2.69467e-06	0.0346233	-1.42792e-05	0.0449167	6.57592e-05	0.0440833	5.01361e-06	0.0340833	-1.37171e-05		0.0444567	0.0296522	0.04525	0.00509509	0.0448733	-0.0141462	0.0452067	-0.00430036	0.045	0.00279038	0.045	-0.00903342	0.0450833	0.000891862	0.0446233	0.00083888	0.04429	-0.00542182	0.0449167	0.00938663	0.0440833	0.00173957	0.0449167	-0.00545714
	0.04579	0.00013779	0.0465833	1.05804e-06	0.0365833	-4.62338e-05	0.04654	-3.2073e-05	0.0463333	-1.9592e-07	0.0363333	-3.35686e-05	0.0464167	-1.75883e-05	0.0459567	-4.96387e-06	0.0359567	-2.05584e-05	0.04625	6.90997e-05	0.0454167	5.01361e-06	0.0354167	-2.45043e-05		0.04579	0.0220228	0.0465833	0.000326722	0.0462067	-0.0155767	0.04654	-0.00573088	0.0463333	-7.06425e-05	0.0463333	-0.0128481	0.0464167	-0.00292284	0.0459567	-0.00154531	0.0456233	-0.007806	0.04625	0.00986346	0.0454167	0.00173957	0.04625	-0.00974867
	0.0471233	7.81218e-05	0.0479167	-6.66278e-06	0.0379167	-4.62338e-05	0.0478733	-4.27475e-05	0.0476667	-8.1307e-06	0.0376667	-4.22895e-05	0.04775	-4.34128e-05	0.04729	-9.559e-06	0.03729	-2.55817e-05	0.0475833	6.24186e-05	0.04675	2.26503e-06	0.03675	-3.16958e-05		0.0471233	0.0124861	0.0479167	-0.00205746	0.04754	-0.0155767	0.0478733	-0.00763822	0.0476667	-0.00293167	0.0476667	-0.016186	0.04775	-0.00721437	0.04729	-0.00297582	0.0469567	-0.00971335	0.0475833	0.00890979	0.04675	0.000785898	0.0475833	-0.0126097
	0.0484567	1.24862e-05	0.04925	-9.75111e-06	0.03925	-4.62338e-05	0.0492067	-5.87593e-05	0.049	-1.07756e-05	0.039	-4.97645e-05	0.0490833	-6.34986e-05	0.0486233	-1.26224e-05	0.0386233	-3.18608e-05	0.0489167	4.57159e-05	0.0480833	-4.60641e-06	0.0380833	-3.4093e-05		0.0484567	0.00199565	0.04925	-0.00301114	0.0488733	-0.0155767	0.0492067	-0.0104992	0.049	-0.00388534	0.049	-0.019047	0.0490833	-0.0105522	0.0486233	-0.00392949	0.04829	-0.0120975	0.0489167	0.0065256	0.0480833	-0.00159829	0.0489167	-0.0135634
	0.04979	-5.01659e-05	0.0505833	-9.75111e-06	0.0405833	-4.90644e-05	0.05054	-7.74397e-05	0.0503333	-1.20981e-05	0.0403333	-5.22562e-05	0.0504167	-7.78455e-05	0.0499567	-2.0281e-05	0.0399567	-3.93958e-05	0.05025	2.23321e-05	0.0494167	-1.01036e-05	0.0394167	-3.64901e-05		0.04979	-0.00801793	0.0505833	-0.00301114	0.0502067	-0.0165304	0.05054	-0.0138371	0.0503333	-0.00436218	0.0503333	-0.0200007	0.0504167	-0.0129364	0.0499567	-0.00631368	0.0496233	-0.0149586	0.05025	0.00318774	0.0494167	-0.00350564	0.05025	-0.014517
	0.0511233	-0.000106851	0.0519167	-1.28394e-05	0.0419167	-5.1895e-05	0.0518733	-9.61201e-05	0.0516667	-1.4743e-05	0.0416667	-4.85187e-05	0.05175	-8.64537e-05	0.05129	-2.79395e-05	0.04129	-4.56749e-05	0.0515833	2.28889e-06	0.05075	-1.42264e-05	0.04075	-4.12845e-05		0.0511233	-0.0170778	0.0519167	-0.00396481	0.05154	-0.017484	0.0518733	-0.017175	0.0516667	-0.00531585	0.0516667	-0.0185702	0.05175	-0.0143669	0.05129	-0.00869786	0.0509567	-0.0173427	0.0515833	0.000326722	0.05075	-0.00493615	0.0515833	-0.0164244
	0.0524567	-0.000136685	0.05325	-1.90161e-05	0.04325	-5.1895e-05	0.0532067	-0.000114801	0.053	-1.60655e-05	0.043	-4.10436e-05	0.0530833	-8.35843e-05	0.0526233	-3.25346e-05	0.0426233	-4.94424e-05	0.0529167	-1.77544e-05	0.0520833	-1.97236e-05	0.0420833	-4.36816e-05		0.0524567	-0.0218462	0.05325	-0.00587216	0.0528733	-0.017484	0.0532067	-0.0205128	0.053	-0.00579269	0.053	-0.0157091	0.0530833	-0.0138901	0.0526233	-0.0101284	0.05229	-0.0187733	0.0529167	-0.0025343	0.0520833	-0.0068435	0.0529167	-0.0173781
	0.05379	-0.000142652	0.0545833	-3.13694e-05	0.0445833	-4.62338e-05	0.05454	-0.00013615	0.0543333	-1.34205e-05	0.0443333	-3.48144e-05	0.0544167	-7.21068e-05	0.0539567	-3.25346e-05	0.0439567	-5.06982e-05	0.05425	-3.11165e-05	0.0534167	-2.24721e-05	0.0434167	-4.48802e-05		0.05379	-0.0227999	0.0545833	-0.00968686	0.0542067	-0.0155767	0.05454	-0.0243275	0.0543333	-0.00483901	0.0543333	-0.0133249	0.0544167	-0.0119827	0.0539567	-0.0101284	0.0536233	-0.0192501	0.05425	-0.00444165	0.0534167	-0.00779717	0.05425	-0.0178549
	0.0551233	-0.000145636	0.0559167	-4.83552e-05	0.0459167	-4.34031e-05	0.0558733	-0.000152161	0.0556667	-1.07756e-05	0.0456667	-3.60602e-05	0.05575	-5.77598e-05	0.05529	-2.94712e-05	0.04529	-4.94424e-05	0.0555833	-3.77976e-05	0.05475	-2.24721e-05	0.04475	-4.36816e-05		0.0551233	-0.0232767	0.0559167	-0.0149321	0.05554	-0.014623	0.0558733	-0.0271885	0.0556667	-0.00388534	0.0556667	-0.0138018	0.05575	-0.00959856	0.05529	-0.0091747	0.0549567	-0.0187733	0.0555833	-0.00539532	0.05475	-0.00779717	0.0555833	-0.0173781
	0.0564567	-0.000154586	0.05725	-6.37968e-05	0.04725	-4.19878e-05	0.0572067	-0.000157499	0.057	-9.45316e-06	0.047	-4.22895e-05	0.0570833	-4.91516e-05	0.0566233	-2.94712e-05	0.0466233	-4.69307e-05	0.0569167	-4.44787e-05	0.0560833	-2.10979e-05	0.0460833	-4.36816e-05		0.0564567	-0.0247072	0.05725	-0.0197004	0.0568733	-0.0141462	0.0572067	-0.0281422	0.057	-0.0034085	0.057	-0.016186	0.0570833	-0.00816804	0.0566233	-0.0091747	0.05629	-0.0178196	0.0569167	-0.006349	0.0560833	-0.00732033	0.0569167	-0.0173781
	0.05779	-0.000160553	0.0585833	-7.4606e-05	0.0485833	-4.34031e-05	0.05854	-0.000157499	0.0583333	-1.07756e-05	0.0483333	-4.97645e-05	0.0584167	-3.48047e-05	0.0579567	-2.64078e-05	0.0479567	-4.56749e-05	0.05825	-4.78192e-05	0.0574167	-1.83493e-05	0.0474167	-4.48802e-05		0.05779	-0.0256609	0.0585833	-0.0230383	0.0582067	-0.014623	0.05854	-0.0281422	0.0583333	-0.00388534	0.0583333	-0.019047	0.0584167	-0.00578386	0.0579567	-0.00822103	0.0576233	-0.0173427	0.05825	-0.00682584	0.0574167	-0.00636666	0.05825	-0.0178549
	0.0591233	-0.000151603	0.0599167	-8.23268e-05	0.0499167	-4.48184e-05	0.0598733	-0.000152161	0.0596667	-1.07756e-05	0.0496667	-5.84854e-05	0.05975	-2.04577e-05	0.05929	-2.33444e-05	0.04929	-4.44191e-05	0.0595833	-4.78192e-05	0.05875	-1.6975e-05	0.04875	-4.60788e-05		0.0591233	-0.0242304	0.0599167	-0.0254225	0.05954	-0.0150998	0.0598733	-0.0271885	0.0596667	-0.00388534	0.0596667	-0.0223849	0.05975	-0.00339967	0.05929	-0.00726735	0.0589567	-0.0168659	0.0595833	-0.00682584	0.05875	-0.00588982	0.0595833	-0.0183317
	0.0604567	-0.000145636	0.06125	-8.54151e-05	0.05125	-5.1895e-05	0.0612067	-0.000141487	0.061	-1.07756e-05	0.051	-6.9698e-05	0.0610833	-8.98013e-06	0.0606233	-1.72175e-05	0.0506233	-4.69307e-05	0.0609167	-3.44571e-05	0.0600833	-1.28521e-05	0.0500833	-4.60788e-05		0.0604567	-0.0232767	0.06125	-0.0263762	0.0608733	-0.017484	0.0612067	-0.0252812	0.061	-0.00388534	0.061	-0.0266764	0.0610833	-0.00149232	0.0606233	-0.00536	0.06029	-0.0178196	0.0609167	-0.00491849	0.0600833	-0.00445931	0.0609167	-0.0183317
	0.06179	-0.000151603	0.0625833	-8.69593e-05	0.0525833	-6.18023e-05	0.06254	-0.000130812	0.0623333	-1.07756e-05	0.0523333	-7.84189e-05	0.0624167	-6.11074e-06	0.0619567	-1.26224e-05	0.0519567	-5.32099e-05	0.06225	-1.44138e-05	0.0614167	-1.01036e-05	0.0514167	-4.72774e-05		0.06179	-0.0242304	0.0625833	-0.026853	0.0622067	-0.0208219	0.06254	-0.0233739	0.0623333	-0.00388534	0.0623333	-0.0300143	0.0624167	-0.00101549	0.0619567	-0.00392949	0.0616233	-0.0202038	0.06225	-0.00205746	0.0614167	-0.00350564	0.06225	-0.0188086
	0.0631233	-0.000178454	0.0639167	-9.15918e-05	0.0539167	-6.74636e-05	0.0638733	-0.000125475	0.0636667	-9.45316e-06	0.0536667	-8.46481e-05	0.06375	-8.98013e-06	0.06329	-1.10907e-05	0.05329	-5.9489e-05	0.0635833	5.62943e-06	0.06275	-1.14778e-05	0.05275	-5.08731e-05		0.0631233	-0.0285219	0.0639167	-0.0282835	0.06354	-0.0227292	0.0638733	-0.0224202	0.0636667	-0.0034085	0.0636667	-0.0323984	0.06375	-0.00149232	0.06329	-0.00345265	0.0629567	-0.022588	0.0635833	0.000803559	0.06275	-0.00398247	0.0635833	-0.0202391
	0.0644567	-0.000214255	0.06525	-9.62243e-05	0.05525	-6.74636e-05	0.0652067	-0.000133481	0.065	-5.48577e-06	0.055	-8.83857e-05	0.0650833	-1.18495e-05	0.0646233	-9.559e-06	0.0546233	-6.7024e-05	0.0649167	1.56511e-05	0.0640833	-1.6975e-05	0.0540833	-6.04618e-05		0.0644567	-0.034244	0.06525	-0.029714	0.0648733	-0.0227292	0.0652067	-0.0238507	0.065	-0.00197799	0.065	-0.0338289	0.0650833	-0.00196916	0.0646233	-0.00297582	0.06429	-0.025449	0.0649167	0.00223407	0.0640833	-0.00588982	0.0649167	-0.0240538
	0.06579	-0.000253039	0.0665833	-9.93126e-05	0.0565833	-6.32176e-05	0.06654	-0.000146824	0.0663333	-1.9592e-07	0.0563333	-9.21232e-05	0.0664167	-2.33271e-05	0.0659567	-6.49558e-06	0.0559567	-7.33031e-05	0.06625	1.23105e-05	0.0654167	-2.38464e-05	0.0554167	-6.88518e-05		0.06579	-0.0404429	0.0665833	-0.0306677	0.0662067	-0.0212987	0.06654	-0.0262349	0.0663333	-7.06425e-05	0.0663333	-0.0352595	0.0664167	-0.00387651	0.0659567	-0.00202214	0.0656233	-0.0278332	0.06625	0.00175723	0.0654167	-0.00827401	0.06625	-0.0273916
	0.0671233	-0.000306741	0.0679167	-9.77684e-05	0.0579167	-5.75563e-05	0.0678733	-0.000160167	0.0676667	3.77147e-06	0.0576667	-9.71066e-05	0.06775	-3.48047e-05	0.06729	-3.43216e-06	0.05729	-7.70706e-05	0.0675833	2.28889e-06	0.06675	-3.07179e-05	0.05675	-7.60433e-05		0.0671233	-0.0490259	0.0679167	-0.0301909	0.06754	-0.0193914	0.0678733	-0.0286191	0.0676667	0.00135987	0.0676667	-0.0371668	0.06775	-0.00578386	0.06729	-0.00106847	0.0669567	-0.0292637	0.0675833	0.000326722	0.06675	-0.0106582	0.0675833	-0.0302527
	0.0684567	-0.000354476	0.06925	-9.3136e-05	0.05925	-5.33104e-05	0.0692067	-0.000162836	0.069	3.77147e-06	0.059	-9.95983e-05	0.0690833	-3.76741e-05	0.0686233	-3.68745e-07	0.0586233	-8.08381e-05	0.0689167	-1.44138e-05	0.0680833	-4.03379e-05	0.0580833	-8.32348e-05		0.0684567	-0.0566553	0.06925	-0.0287603	0.0688733	-0.0179609	0.0692067	-0.0290959	0.069	0.00135987	0.069	-0.0381205	0.0690833	-0.0062607	0.0686233	-0.000114794	0.06829	-0.0306942	0.0689167	-0.00205746	0.0680833	-0.0139961	0.0689167	-0.0331137
	0.06979	-0.000381327	0.0705833	-8.69593e-05	0.0605833	-5.04797e-05	0.07054	-0.000165505	0.0703333	-1.51838e-06	0.0603333	-0.000100844	0.0704167	-2.90659e-05	0.0699567	1.16296e-06	0.0599567	-8.46056e-05	0.07025	-3.44571e-05	0.0694167	-4.99579e-05	0.0594167	-8.92277e-05		0.06979	-0.0609469	0.0705833	-0.026853	0.0702067	-0.0170072	0.07054	-0.0295727	0.0703333	-0.00054748	0.0703333	-0.0385973	0.0704167	-0.00483018	0.0699567	0.000362043	0.0696233	-0.0321247	0.07025	-0.00491849	0.0694167	-0.0173339	0.07025	-0.0354979
	0.0711233	-0.00036641	0.0719167	-7.76943e-05	0.0619167	-5.47257e-05	0.0718733	-0.000168173	0.0716667	-9.45316e-06	0.0616667	-0.00010209	0.07175	-1.47189e-05	0.07129	4.22638e-06	0.06129	-8.96289e-05	0.0715833	-4.78192e-05	0.07075	-5.27065e-05	0.06075	-9.64192e-05		0.0711233	-0.0585627	0.0719167	-0.023992	0.07154	-0.0184377	0.0718733	-0.0300496	0.0716667	-0.0034085	0.0716667	-0.0390742	0.07175	-0.002446	0.07129	0.00131572	0.0709567	-0.034032	0.0715833	-0.00682584	0.07075	-0.0182876	0.0715833	-0.0383589
	0.0724567	-0.000336576	0.07325	-6.84293e-05	0.06325	-6.32176e-05	0.0732067	-0.00017351	0.073	-1.4743e-05	0.063	-0.000104582	0.0730833	-6.11074e-06	0.0726233	8.82151e-06	0.0626233	-9.21405e-05	0.0729167	-4.78192e-05	0.0720833	-4.99579e-05	0.0620833	-0.000100015		0.0724567	-0.0537943	0.07325	-0.021131	0.0728733	-0.0212987	0.0732067	-0.0310032	0.073	-0.00531585	0.073	-0.0400278	0.0730833	-0.00101549	0.0726233	0.00274623	0.07229	-0.0349857	0.0729167	-0.00682584	0.0720833	-0.0173339	0.0729167	-0.0397894
	0.07379	-0.000309725	0.0745833	-6.22527e-05	0.0645833	-7.45402e-05	0.07454	-0.000178848	0.0743333	-2.00329e-05	0.0643333	-0.00010209	0.0744167	2.49743e-06	0.0739567	8.82151e-06	0.0639567	-9.5908e-05	0.07425	-3.11165e-05	0.0734167	-4.44608e-05	0.0634167	-0.000103611		0.07379	-0.0495028	0.0745833	-0.0192236	0.0742067	-0.0251134	0.07454	-0.0319569	0.0743333	-0.0072232	0.0743333	-0.0390742	0.0744167	0.000415025	0.0739567	0.00274623	0.0736233	-0.0364162	0.07425	-0.00444165	0.0734167	-0.0154266	0.07425	-0.0412199
	0.0751233	-0.00027989	0.0759167	-6.37968e-05	0.0659167	-8.44474e-05	0.0758733	-0.000186854	0.0756667	-2.26778e-05	0.0656667	-9.95983e-05	0.07575	5.36683e-06	0.07529	4.22638e-06	0.06529	-9.96755e-05	0.0755833	-1.10733e-05	0.07475	-4.03379e-05	0.06475	-0.000106008		0.0751233	-0.0447344	0.0759167	-0.0197004	0.07554	-0.0284513	0.0758733	-0.0333874	0.0756667	-0.00817687	0.0756667	-0.0381205	0.07575	0.000891862	0.07529	0.00131572	0.0749567	-0.0378467	0.0755833	-0.00158063	0.07475	-0.0139961	0.0755833	-0.0421736
	0.0764567	-0.00026199	0.07725	-7.4606e-05	0.06725	-9.43546e-05	0.0772067	-0.000200197	0.077	-2.53227e-05	0.067	-9.83524e-05	0.0770833	2.49743e-06	0.0766233	-3.43216e-06	0.0666233	-0.000103443	0.0769167	2.28889e-06	0.0760833	-3.48407e-05	0.0660833	-0.000107206		0.0764567	-0.0418734	0.07725	-0.0230383	0.0768733	-0.0317891	0.0772067	-0.0357716	0.077	-0.00913055	0.077	-0.0376436	0.0770833	0.000415025	0.0766233	-0.00106847	0.07629	-0.0392773	0.0769167	0.000326722	0.0760833	-0.0120887	0.0769167	-0.0426504
	0.07779	-0.000256023	0.0785833	-8.69593e-05	0.0685833	-0.000105677	0.07854	-0.00021354	0.0783333	-2.66452e-05	0.0683333	-0.000100844	0.0784167	-1.18495e-05	0.0779567	-1.56858e-05	0.0679567	-0.000104699	0.07825	8.96997e-06	0.0774167	-3.20922e-05	0.0674167	-0.000110802		0.07779	-0.0409197	0.0785833	-0.026853	0.0782067	-0.0356038	0.07854	-0.0381558	0.0783333	-0.00960739	0.0783333	-0.0385973	0.0784167	-0.00196916	0.0779567	-0.00488317	0.0776233	-0.0397541	0.07825	0.0012804	0.0774167	-0.011135	0.07825	-0.0440809
	0.0791233	-0.00027094	0.0799167	-9.62243e-05	0.0699167	-0.000114169	0.0798733	-0.00021354	0.0796667	-2.79676e-05	0.0696667	-0.000108319	0.07975	-2.90659e-05	0.07929	-2.79395e-05	0.06929	-0.00010721	0.0795833	5.62943e-06	0.07875	-3.20922e-05	0.06875	-0.000113199		0.0791233	-0.0433039	0.0799167	-0.029714	0.07954	-0.0384649	0.0798733	-0.0381558	0.0796667	-0.0100842	0.0796667	-0.0414583	0.07975	-0.00483018	0.07929	-0.00869786	0.0789567	-0.0407078	0.0795833	0.000803559	0.07875	-0.011135	0.0795833	-0.0450346
	0.0804567	-0.000294808	0.08125	-0.000100857	0.07125	-0.00011983	0.0812067	-0.000202865	0.081	-2.92901e-05	0.071	-0.000115794	0.0810833	-3.76741e-05	0.0806233	-4.01932e-05	0.0706233	-0.000108466	0.0809167	-7.73273e-06	0.0800833	-3.48407e-05	0.0700833	-0.000115597		0.0804567	-0.0471186	0.08125	-0.0311445	0.0808733	-0.0403722	0.0812067	-0.0362485	0.081	-0.0105611	0.081	-0.0443194	0.0810833	-0.0062607	0.0806233	-0.0125126	0.08029	-0.0411846	0.0809167	-0.00110379	0.0800833	-0.0120887	0.0809167	-0.0459883
	0.08179	-0.000324642	0.0825833	-0.000100857	0.0725833	-0.000122661	0.08254	-0.000186854	0.0823333	-2.79676e-05	0.0723333	-0.000124515	0.0824167	-3.76741e-05	0.0819567	-4.78517e-05	0.0719567	-0.000110978	0.08225	-1.44138e-05	0.0814167	-3.75893e-05	0.0714167	-0.000115597		0.08179	-0.0518869	0.0825833	-0.0311445	0.0822067	-0.0413259	0.08254	-0.0333874	0.0823333	-0.0100842	0.0823333	-0.0476572	0.0824167	-0.0062607	0.0819567	-0.0148967	0.0816233	-0.0421383	0.08225	-0.00205746	0.0814167	-0.0130424	0.08225	-0.0459883
	0.0831233	-0.000348509	0.0839167	-9.00476e-05	0.0739167	-0.000125492	0.0838733	-0.000178848	0.0836667	-2.00329e-05	0.0736667	-0.000134482	0.08375	-3.48047e-05	0.08329	-5.24468e-05	0.07329	-0.000116001	0.0835833	-1.44138e-05	0.08275	-4.44608e-05	0.07275	-0.000116795		0.0831233	-0.0557016	0.0839167	-0.0278067	0.08354	-0.0422796	0.0838733	-0.0319569	0.0836667	-0.0072232	0.0836667	-0.0514719	0.08375	-0.00578386	0.08329	-0.0163273	0.0829567	-0.0440456	0.0835833	-0.00205746	0.08275	-0.0154266	0.0835833	-0.0464651
	0.0844567	-0.000360443	0.08525	-6.99735e-05	0.07525	-0.000124076	0.0852067	-0.000181516	0.085	-1.07756e-05	0.075	-0.000143203	0.0850833	-2.61965e-05	0.0846233	-5.39785e-05	0.0746233	-0.000123536	0.0849167	-1.10733e-05	0.0840833	-5.27065e-05	0.0740833	-0.000120391		0.0844567	-0.057609	0.08525	-0.0216078	0.0848733	-0.0418027	0.0852067	-0.0324338	0.085	-0.00388534	0.085	-0.0548098	0.0850833	-0.00435335	0.0846233	-0.0168041	0.08429	-0.0469066	0.0849167	-0.00158063	0.0840833	-0.0182876	0.0849167	-0.0478956
	0.08579	-0.00036641	0.0865833	-4.6811e-05	0.0765833	-0.000118415	0.08654	-0.000192191	0.0863333	-2.84085e-06	0.0763333	-0.000148186	0.0864167	-1.75883e-05	0.0859567	-5.24468e-05	0.0759567	-0.000131071	0.08625	-1.10733e-05	0.0854167	-5.95779e-05	0.0754167	-0.000123987		0.08579	-0.0585627	0.0865833	-0.0144552	0.0862067	-0.0398954	0.08654	-0.0343411	0.0863333	-0.00102432	0.0863333	-0.0567171	0.0864167	-0.00292284	0.0859567	-0.0163273	0.0856233	-0.0497677	0.08625	-0.00158063	0.0854167	-0.0206718	0.08625	-0.0493262
	0.0871233	-0.000372377	0.0879167	-2.82811e-05	0.0779167	-0.000112754	0.0878733	-0.000210871	0.0876667	1.12654e-06	0.0776667	-0.000151924	0.08775	-1.18495e-05	0.08729	-4.632e-05	0.07729	-0.000133583	0.0875833	-7.73273e-06	0.08675	-6.78236e-05	0.07675	-0.000127582		0.0871233	-0.0595163	0.0879167	-0.00873318	0.08754	-0.037988	0.0878733	-0.037679	0.0876667	0.000406195	0.0876667	-0.0581476	0.08775	-0.00196916	0.08729	-0.0144199	0.0869567	-0.0507213	0.0875833	-0.00110379	0.08675	-0.0235328	0.0875833	-0.0507567
	0.0884567	-0.000372377	0.08925	-1.90161e-05	0.07925	-0.000105677	0.0892067	-0.000237558	0.089	3.77147e-06	0.079	-0.000155661	0.0890833	-8.98013e-06	0.0886233	-3.71297e-05	0.0786233	-0.000136095	0.0889167	-4.39219e-06	0.0880833	-7.33208e-05	0.0780833	-0.000131178		0.0884567	-0.0595163	0.08925	-0.00587216	0.0888733	-0.0356038	0.0892067	-0.0424473	0.089	0.00135987	0.089	-0.0595782	0.0890833	-0.00149232	0.0886233	-0.0115589	0.08829	-0.051675	0.0889167	-0.000626953	0.0880833	-0.0254401	0.0889167	-0.0521872
	0.08979	-0.000360443	0.0905833	-1.74719e-05	0.0805833	-0.000102847	0.09054	-0.000261575	0.0903333	-1.51838e-06	0.0803333	-0.00016189	0.0904167	-1.18495e-05	0.0899567	-2.94712e-05	0.0799567	-0.000141118	0.09025	-1.05165e-06	0.0894167	-7.46951e-05	0.0794167	-0.000134774		0.08979	-0.057609	0.0905833	-0.00539532	0.0902067	-0.0346502	0.09054	-0.0467389	0.0903333	-0.00054748	0.0903333	-0.0619623	0.0904167	-0.00196916	0.0899567	-0.0091747	0.0896233	-0.0535824	0.09025	-0.000150115	0.0894167	-0.025917	0.09025	-0.0536177
	0.0911233	-0.000336576	0.0919167	-2.67369e-05	0.0819167	-0.000104262	0.0918733	-0.000282924	0.0916667	-1.4743e-05	0.0816667	-0.000166874	0.09175	-1.18495e-05	0.09129	-2.33444e-05	0.08129	-0.000148653	0.0915833	-4.39219e-06	0.09075	-7.46951e-05	0.08075	-0.000135972		0.0911233	-0.0537943	0.0919167	-0.00825635	0.09154	-0.035127	0.0918733	-0.0505536	0.0916667	-0.00531585	0.0916667	-0.0638697	0.09175	-0.00196916	0.09129	-0.00726735	0.0909567	-0.0564434	0.0915833	-0.000626953	0.09075	-0.025917	0.0915833	-0.0540945
	0.0924567	-0.000312708	0.09325	-4.37227e-05	0.08325	-0.000105677	0.0932067	-0.00029093	0.093	-2.92901e-05	0.083	-0.000171857	0.0930833	-1.75883e-05	0.0926233	-2.0281e-05	0.0826233	-0.00015242	0.0929167	-4.39219e-06	0.0920833	-7.33208e-05	0.0820833	-0.000133575		0.0924567	-0.0499796	0.09325	-0.0135016	0.0928733	-0.0356038	0.0932067	-0.0519841	0.093	-0.0105611	0.093	-0.065777	0.0930833	-0.00292284	0.0926233	-0.00631368	0.09229	-0.0578739	0.0929167	-0.000626953	0.0920833	-0.0254401	0.0929167	-0.0531409
	0.09379	-0.000300774	0.0945833	-6.37968e-05	0.0845833	-0.000101431	0.09454	-0.00029093	0.0943333	-3.85473e-05	0.0843333	-0.000174349	0.0944167	-2.33271e-05	0.0939567	-2.18127e-05	0.0839567	-0.000153676	0.09425	2.28889e-06	0.0934167	-6.91979e-05	0.0834167	-0.000126384		0.09379	-0.0480722	0.0945833	-0.0197004	0.0942067	-0.0341733	0.09454	-0.0519841	0.0943333	-0.0138989	0.0943333	-0.0667307	0.0944167	-0.00387651	0.0939567	-0.00679051	0.0936233	-0.0583507	0.09425	0.000326722	0.0934167	-0.0240096	0.09425	-0.0502798
	0.0951233	-0.000297791	0.0959167	-8.07826e-05	0.0859167	-9.57699e-05	0.0958733	-0.000285593	0.0956667	-4.38372e-05	0.0856667	-0.000173103	0.09575	-3.19353e-05	0.09529	-2.64078e-05	0.08529	-0.000156188	0.0955833	5.62943e-06	0.09475	-6.09522e-05	0.08475	-0.000119192		0.0951233	-0.0475954	0.0959167	-0.0249456	0.09554	-0.032266	0.0958733	-0.0510304	0.0956667	-0.0158063	0.0956667	-0.0662539	0.09575	-0.00530702	0.09529	-0.00822103	0.0949567	-0.0593044	0.0955833	0.000803559	0.09475	-0.0211486	0.0955833	-0.0474188
	0.0964567	-0.000303758	0.09725	-8.85035e-05	0.08725	-8.86933e-05	0.0972067	-0.000285593	0.097	-4.51597e-05	0.087	-0.000170611	0.0970833	-3.76741e-05	0.0966233	-3.10029e-05	0.0866233	-0.000161211	0.0969167	1.23105e-05	0.0960833	-5.27065e-05	0.0860833	-0.000113199		0.0964567	-0.0485491	0.09725	-0.0273298	0.0968733	-0.0298818	0.0972067	-0.0510304	0.097	-0.0162831	0.097	-0.0653002	0.0970833	-0.0062607	0.0966233	-0.00965154	0.09629	-0.0612118	0.0969167	0.00175723	0.0960833	-0.0182876	0.0969167	-0.0450346
	0.09779	-0.000318675	0.0985833	-9.15918e-05	0.0885833	-8.02014e-05	0.09854	-0.000298936	0.0983333	-4.51597e-05	0.0883333	-0.00016812	0.0984167	-3.76741e-05	0.0979567	-3.25346e-05	0.0879567	-0.000164979	0.09825	1.89916e-05	0.0974167	-4.44608e-05	0.0874167	-0.000112001		0.09779	-0.0509333	0.0985833	-0.0282835	0.0982067	-0.0270208	0.09854	-0.0534146	0.0983333	-0.0162831	0.0983333	-0.0643465	0.0984167	-0.0062607	0.0979567	-0.0101284	0.0976233	-0.0626423	0.09825	0.00271091	0.0974167	-0.0154266	0.09825	-0.0445578
	0.0991233	-0.000339559	0.0999167	-9.00476e-05	0.0899167	-7.45402e-05	0.0998733	-0.000317616	0.0996667	-4.64821e-05	0.0896667	-0.00016812	0.09975	-4.34128e-05	0.09929	-3.40663e-05	0.08929	-0.000164979	0.0995833	2.90132e-05	0.09875	-3.89636e-05	0.08875	-0.000110802		0.0991233	-0.0542711	0.0999167	-0.0278067	0.09954	-0.0251134	0.0998733	-0.0567525	0.0996667	-0.0167599	0.0996667	-0.0643465	0.09975	-0.00721437	0.09929	-0.0106052	0.0989567	-0.0626423	0.0995833	0.00414142	0.09875	-0.0135192	0.0995833	-0.0440809
	0.100457	-0.000360443	0.10125	-8.54151e-05	0.09125	-7.45402e-05	0.101207	-0.00033096	0.101	-4.78046e-05	0.091	-0.00016812	0.101083	-4.91516e-05	0.100623	-3.40663e-05	0.0906233	-0.000164979	0.100917	4.57159e-05	0.100083	-3.75893e-05	0.0900833	-0.000110802		0.100457	-0.057609	0.10125	-0.0263762	0.100873	-0.0251134	0.101207	-0.0591366	0.101	-0.0172368	0.101	-0.0643465	0.101083	-0.00816804	0.100623	-0.0106052	0.10029	-0.0626423	0.100917	0.0065256	0.100083	-0.0130424	0.100917	-0.0440809
	0.10179	-0.00037536	0.102583	-8.23268e-05	0.0925833	-8.02014e-05	0.10254	-0.000333628	0.102333	-5.1772e-05	0.0923333	-0.00016812	0.102417	-5.2021e-05	0.101957	-3.10029e-05	0.0919567	-0.000170002	0.10225	6.90997e-05	0.101417	-4.30865e-05	0.0914167	-0.000115597		0.10179	-0.0599932	0.102583	-0.0254225	0.102207	-0.0270208	0.10254	-0.0596135	0.102333	-0.0186673	0.102333	-0.0643465	0.102417	-0.00864488	0.101957	-0.00965154	0.101623	-0.0645496	0.10225	0.00986346	0.101417	-0.0149497	0.10225	-0.0459883
	0.103123	-0.000390277	0.103917	-8.23268e-05	0.0939167	-8.86933e-05	0.103873	-0.000336297	0.103667	-5.83843e-05	0.0936667	-0.000169365	0.10375	-4.91516e-05	0.10329	-2.64078e-05	0.09329	-0.000176281	0.103583	8.9143e-05	0.10275	-5.40808e-05	0.09275	-0.000123987		0.103123	-0.0623774	0.103917	-0.0254225	0.10354	-0.0298818	0.103873	-0.0600903	0.103667	-0.0210515	0.103667	-0.0648234	0.10375	-0.00816804	0.10329	-0.00822103	0.102957	-0.0669338	0.103583	0.0127245	0.10275	-0.0187644	0.103583	-0.0493262
	0.104457	-0.000399228	0.10525	-8.54151e-05	0.09525	-0.000101431	0.105207	-0.000336297	0.105	-6.63191e-05	0.095	-0.000171857	0.105083	-4.91516e-05	0.104623	-2.0281e-05	0.0946233	-0.00018256	0.104917	0.000105846	0.104083	-6.50751e-05	0.0940833	-0.000134774		0.104457	-0.0638079	0.10525	-0.0263762	0.104873	-0.0341733	0.105207	-0.0600903	0.105	-0.0239125	0.105	-0.065777	0.105083	-0.00816804	0.104623	-0.00631368	0.10429	-0.069318	0.104917	0.0151087	0.104083	-0.0225791	0.104917	-0.0536177
	0.10579	-0.000408178	0.106583	-9.00476e-05	0.0965833	-0.000118415	0.10654	-0.000333628	0.106333	-7.29314e-05	0.0963333	-0.000176841	0.106417	-4.91516e-05	0.105957	-1.72175e-05	0.0959567	-0.000183816	0.10625	0.000112527	0.105417	-7.46951e-05	0.0954167	-0.000144362		0.10579	-0.0652384	0.106583	-0.0278067	0.106207	-0.0398954	0.10654	-0.0596135	0.106333	-0.0262967	0.106333	-0.0676844	0.106417	-0.00816804	0.105957	-0.00536	0.105623	-0.0697948	0.10625	0.0160623	0.105417	-0.025917	0.10625	-0.0574324
	0.107123	-0.000423095	0.107917	-9.15918e-05	0.0979167	-0.000135399	0.107873	-0.000325622	0.107667	-7.55763e-05	0.0976667	-0.000181824	0.10775	-4.62822e-05	0.10729	-1.26224e-05	0.09729	-0.000185072	0.107583	0.000112527	0.10675	-8.29408e-05	0.09675	-0.00015515		0.107123	-0.0676226	0.107917	-0.0282835	0.10754	-0.0456174	0.107873	-0.058183	0.107667	-0.0272504	0.107667	-0.0695917	0.10775	-0.00769121	0.10729	-0.00392949	0.106957	-0.0702717	0.107583	0.0160623	0.10675	-0.028778	0.107583	-0.0617239
	0.108457	-0.000440996	0.10925	-9.15918e-05	0.09925	-0.000146721	0.109207	-0.000325622	0.109	-7.29314e-05	0.099	-0.000186807	0.109083	-4.05434e-05	0.108623	-1.10907e-05	0.0986233	-0.000185072	0.108917	9.91646e-05	0.108083	-8.70637e-05	0.0980833	-0.000169533		0.108457	-0.0704836	0.10925	-0.0282835	0.108873	-0.0494321	0.109207	-0.058183	0.109	-0.0262967	0.109	-0.0714991	0.109083	-0.00673753	0.108623	-0.00345265	0.10829	-0.0702717	0.108917	0.014155	0.108083	-0.0302085	0.108917	-0.067446
	0.10979	-0.00046188	0.110583	-9.15918e-05	0.100583	-0.000155213	0.11054	-0.000338966	0.110333	-7.02865e-05	0.100333	-0.000195528	0.110417	-3.48047e-05	0.109957	-1.26224e-05	0.0999567	-0.000181304	0.11025	8.24619e-05	0.109417	-8.43151e-05	0.0994167	-0.000181519		0.10979	-0.0738215	0.110583	-0.0282835	0.110207	-0.0522931	0.11054	-0.0605671	0.110333	-0.025343	0.110333	-0.0748369	0.110417	-0.00578386	0.109957	-0.00392949	0.109623	-0.0688412	0.11025	0.0117708	0.109417	-0.0292548	0.11025	-0.0722143
	0.111123	-0.00047083	0.111917	-9.3136e-05	0.101917	-0.00016229	0.111873	-0.000357646	0.111667	-7.02865e-05	0.101667	-0.000205495	0.11175	-2.61965e-05	0.11129	-2.0281e-05	0.10129	-0.000176281	0.111583	6.57592e-05	0.11075	-8.29408e-05	0.10075	-0.000187511		0.111123	-0.075252	0.111917	-0.0287603	0.11154	-0.0546773	0.111873	-0.063905	0.111667	-0.025343	0.111667	-0.0786516	0.11175	-0.00435335	0.11129	-0.00631368	0.110957	-0.0669338	0.111583	0.00938663	0.11075	-0.028778	0.111583	-0.0745985
	0.112457	-0.000464863	0.11325	-9.77684e-05	0.10325	-0.000170782	0.113207	-0.000384332	0.113	-6.8964e-05	0.103	-0.000211724	0.113083	-2.04577e-05	0.112623	-3.10029e-05	0.102623	-0.000170002	0.112917	5.57375e-05	0.112083	-8.56894e-05	0.102083	-0.000187511		0.112457	-0.0742983	0.11325	-0.0301909	0.112873	-0.0575384	0.113207	-0.0686734	0.113	-0.0248662	0.113	-0.0810358	0.113083	-0.00339967	0.112623	-0.00965154	0.11229	-0.0645496	0.112917	0.00795612	0.112083	-0.0297317	0.112917	-0.0745985
	0.11379	-0.000458896	0.114583	-0.000103945	0.104583	-0.000176443	0.11454	-0.000405681	0.114333	-6.8964e-05	0.104333	-0.000215462	0.114417	-1.18495e-05	0.113957	-3.71297e-05	0.103957	-0.000170002	0.11425	5.90781e-05	0.113417	-9.25608e-05	0.103417	-0.000183916		0.11379	-0.0733446	0.114583	-0.0320982	0.114207	-0.0594457	0.11454	-0.0724881	0.114333	-0.0248662	0.114333	-0.0824663	0.114417	-0.00196916	0.113957	-0.0115589	0.113623	-0.0645496	0.11425	0.00843295	0.113417	-0.0321159	0.11425	-0.073168
	0.115123	-0.000458896	0.115917	-0.000107033	0.105917	-0.000180689	0.115873	-0.000424362	0.115667	-7.29314e-05	0.105667	-0.000217953	0.11575	-3.24135e-06	0.11529	-4.47883e-05	0.10529	-0.000176281	0.115583	6.24186e-05	0.11475	-9.94323e-05	0.10475	-0.00018032		0.115123	-0.0733446	0.115917	-0.0330519	0.11554	-0.0608762	0.115873	-0.0758259	0.115667	-0.0262967	0.115667	-0.08342	0.11575	-0.000538649	0.11529	-0.0139431	0.114957	-0.0669338	0.115583	0.00890979	0.11475	-0.0345001	0.115583	-0.0717375
	0.116457	-0.000464863	0.11725	-0.000107033	0.10725	-0.000182104	0.117207	-0.000445711	0.117	-8.08662e-05	0.107	-0.000220445	0.117083	2.49743e-06	0.116623	-4.93834e-05	0.106623	-0.000186328	0.116917	6.90997e-05	0.116083	-0.000102181	0.106083	-0.000176724		0.116457	-0.0742983	0.11725	-0.0330519	0.116873	-0.061353	0.117207	-0.0796406	0.117	-0.0291577	0.117	-0.0843737	0.117083	0.000415025	0.116623	-0.0153736	0.11629	-0.0707485	0.116917	0.00986346	0.116083	-0.0354537	0.116917	-0.070307
	0.11779	-0.000467847	0.118583	-0.000103945	0.108583	-0.000182104	0.11854	-0.00046706	0.118333	-8.21886e-05	0.108333	-0.000221691	0.118417	-3.24135e-06	0.117957	-4.78517e-05	0.107957	-0.00019763	0.11825	8.24619e-05	0.117417	-0.000103555	0.107417	-0.000174327		0.11779	-0.0747751	0.118583	-0.0320982	0.118207	-0.061353	0.11854	-0.0834553	0.118333	-0.0296345	0.118333	-0.0848505	0.118417	-0.000538649	0.117957	-0.0148967	0.117623	-0.07504	0.11825	0.0117708	0.117417	-0.0359306	0.11825	-0.0693533
	0.119123	-0.000473814	0.119917	-9.77684e-05	0.109917	-0.000177858	0.119873	-0.000483072	0.119667	-7.55763e-05	0.109667	-0.000224183	0.11975	-1.75883e-05	0.11929	-3.71297e-05	0.10929	-0.000208933	0.119583	9.5824e-05	0.11875	-0.000100807	0.10875	-0.000170731		0.119123	-0.0757288	0.119917	-0.0301909	0.11954	-0.0599225	0.119873	-0.0863164	0.119667	-0.0272504	0.119667	-0.0858042	0.11975	-0.00292284	0.11929	-0.0115589	0.118957	-0.0793316	0.119583	0.0136782	0.11875	-0.0349769	0.119583	-0.0679228
	0.120457	-0.000482764	0.12125	-9.46801e-05	0.11125	-0.000169367	0.121207	-0.000493746	0.121	-6.63191e-05	0.111	-0.000226674	0.121083	-2.90659e-05	0.120623	-2.79395e-05	0.110623	-0.000216467	0.120917	0.000109186	0.120083	-9.39351e-05	0.110083	-0.000168334		0.120457	-0.0771593	0.12125	-0.0292372	0.120873	-0.0570615	0.121207	-0.0882237	0.121	-0.0239125	0.121	-0.0867579	0.121083	-0.00483018	0.120623	-0.00869786	0.12029	-0.0821926	0.120917	0.0155855	0.120083	-0.0325927	0.120917	-0.0669691
	0.12179	-0.000488731	0.122583	-9.62243e-05	0.112583	-0.000160875	0.12254	-0.000493746	0.122333	-5.83843e-05	0.112333	-0.00022792	0.122417	-4.62822e-05	0.121957	-2.64078e-05	0.111957	-0.000216467	0.12225	0.000112527	0.121417	-8.29408e-05	0.111417	-0.000169533		0.12179	-0.078113	0.122583	-0.029714	0.122207	-0.0542005	0.12254	-0.0882237	0.122333	-0.0210515	0.122333	-0.0872347	0.122417	-0.00769121	0.121957	-0.00822103	0.121623	-0.0821926	0.12225	0.0160623	0.121417	-0.028778	0.12225	-0.067446
	0.123123	-0.000494698	0.123917	-0.000102401	0.113917	-0.000158044	0.123873	-0.00048574	0.123667	-5.04495e-05	0.113667	-0.000229166	0.12375	-6.34986e-05	0.12329	-2.94712e-05	0.11329	-0.000211444	0.123583	0.000109186	0.12275	-6.91979e-05	0.11275	-0.000174327		0.123123	-0.0790667	0.123917	-0.0316214	0.12354	-0.0532468	0.123873	-0.0867932	0.123667	-0.0181905	0.123667	-0.0877115	0.12375	-0.0105522	0.12329	-0.0091747	0.122957	-0.0802852	0.123583	0.0155855	0.12275	-0.0240096	0.123583	-0.0693533
	0.124457	-0.000500664	0.12525	-0.00011321	0.11525	-0.000167951	0.125207	-0.000475066	0.125	-4.38372e-05	0.115	-0.000232904	0.125083	-7.78455e-05	0.124623	-3.25346e-05	0.114623	-0.000206421	0.124917	0.000102505	0.124083	-5.95779e-05	0.114083	-0.000179121		0.124457	-0.0800203	0.12525	-0.0349592	0.124873	-0.0565847	0.125207	-0.0848858	0.125	-0.0158063	0.125	-0.0891421	0.125083	-0.0129364	0.124623	-0.0101284	0.12429	-0.0783779	0.124917	0.0146318	0.124083	-0.0206718	0.124917	-0.0712607
	0.12579	-0.000515582	0.126583	-0.000124019	0.116583	-0.000190596	0.12654	-0.00046706	0.126333	-4.11923e-05	0.116333	-0.000240379	0.126417	-7.49762e-05	0.125957	-3.40663e-05	0.115957	-0.000206421	0.12625	8.9143e-05	0.125417	-5.68293e-05	0.115417	-0.00018032		0.12579	-0.0824045	0.126583	-0.0382971	0.126207	-0.0642141	0.12654	-0.0834553	0.126333	-0.0148526	0.126333	-0.0920031	0.126417	-0.0124596	0.125957	-0.0106052	0.125623	-0.0783779	0.12625	0.0127245	0.125417	-0.0197181	0.12625	-0.0717375
	0.127123	-0.000530499	0.127917	-0.00013174	0.117917	-0.000218903	0.127873	-0.000456385	0.127667	-4.38372e-05	0.117667	-0.000245362	0.12775	-6.34986e-05	0.12729	-4.01932e-05	0.11729	-0.0002127	0.127583	7.24403e-05	0.12675	-5.95779e-05	0.11675	-0.00018032		0.127123	-0.0847887	0.127917	-0.0406813	0.12754	-0.0737508	0.127873	-0.081548	0.127667	-0.0158063	0.127667	-0.0939104	0.12775	-0.0105522	0.12729	-0.0125126	0.126957	-0.0807621	0.127583	0.0103403	0.12675	-0.0206718	0.127583	-0.0717375
	0.128457	-0.000536466	0.12925	-0.000128652	0.11925	-0.000242963	0.129207	-0.000448379	0.129	-4.9127e-05	0.119	-0.000249099	0.129083	-4.91516e-05	0.128623	-4.632e-05	0.118623	-0.000224002	0.128917	4.90565e-05	0.128083	-6.64494e-05	0.118083	-0.000181519		0.128457	-0.0857424	0.12925	-0.0397276	0.128873	-0.081857	0.129207	-0.0801175	0.129	-0.0177136	0.129	-0.0953409	0.129083	-0.00816804	0.128623	-0.0144199	0.12829	-0.0850536	0.128917	0.00700244	0.128083	-0.023056	0.128917	-0.0722143
	0.12979	-0.000533482	0.130583	-0.000120931	0.120583	-0.000258532	0.13054	-0.000443042	0.130333	-5.04495e-05	0.120333	-0.000251591	0.130417	-3.48047e-05	0.129957	-4.632e-05	0.119957	-0.000240328	0.13025	1.89916e-05	0.129417	-7.60694e-05	0.119417	-0.000182717		0.12979	-0.0852655	0.130583	-0.0373434	0.130207	-0.0871023	0.13054	-0.0791638	0.130333	-0.0181905	0.130333	-0.0962946	0.130417	-0.00578386	0.129957	-0.0144199	0.129623	-0.0912525	0.13025	0.00271091	0.129417	-0.0263938	0.13025	-0.0726912
	0.131123	-0.000521549	0.131917	-0.000114754	0.121917	-0.000262778	0.131873	-0.000448379	0.131667	-4.64821e-05	0.121667	-0.000252837	0.13175	-1.75883e-05	0.13129	-4.32566e-05	0.12129	-0.00025791	0.131583	-4.39219e-06	0.13075	-8.70637e-05	0.12075	-0.000181519		0.131123	-0.0833582	0.131917	-0.0354361	0.13154	-0.0885328	0.131873	-0.0801175	0.131667	-0.0167599	0.131667	-0.0967715	0.13175	-0.00292284	0.13129	-0.0134662	0.130957	-0.0979282	0.131583	-0.000626953	0.13075	-0.0302085	0.131583	-0.0722143
	0.132457	-0.000500664	0.13325	-0.00011321	0.12325	-0.000259947	0.133207	-0.000459054	0.133	-4.25147e-05	0.123	-0.000249099	0.133083	-6.11074e-06	0.132623	-3.86615e-05	0.122623	-0.000269212	0.132917	-1.77544e-05	0.132083	-9.53094e-05	0.122083	-0.000181519		0.132457	-0.0800203	0.13325	-0.0349592	0.132873	-0.0875791	0.133207	-0.0820248	0.133	-0.0153294	0.133	-0.0953409	0.133083	-0.00101549	0.132623	-0.0120357	0.13229	-0.10222	0.132917	-0.0025343	0.132083	-0.0330695	0.132917	-0.0722143
	0.13379	-0.000482764	0.134583	-0.000111666	0.124583	-0.00025004	0.13454	-0.000464391	0.134333	-3.98698e-05	0.124333	-0.000244116	0.134417	2.49743e-06	0.133957	-3.40663e-05	0.123957	-0.000274236	0.13425	-1.44138e-05	0.133417	-9.8058e-05	0.123417	-0.000182717		0.13379	-0.0771593	0.134583	-0.0344824	0.134207	-0.0842412	0.13454	-0.0829785	0.134333	-0.0143758	0.134333	-0.0934336	0.134417	0.000415025	0.133957	-0.0106052	0.133623	-0.104127	0.13425	-0.00205746	0.133417	-0.0340232	0.13425	-0.0726912
	0.135123	-0.00047083	0.135917	-0.000107033	0.125917	-0.000235887	0.135873	-0.00046706	0.135667	-3.85473e-05	0.125667	-0.000245362	0.13575	1.11056e-05	0.13529	-3.5598e-05	0.12529	-0.000274236	0.135583	-4.39219e-06	0.13475	-8.8438e-05	0.12475	-0.000187511		0.135123	-0.075252	0.135917	-0.0330519	0.13554	-0.0794729	0.135873	-0.0834553	0.135667	-0.0138989	0.135667	-0.0939104	0.13575	0.00184554	0.13529	-0.011082	0.134957	-0.104127	0.135583	-0.000626953	0.13475	-0.0306854	0.135583	-0.0745985
	0.136457	-0.000467847	0.13725	-0.000103945	0.12725	-0.000225979	0.137207	-0.000472397	0.137	-3.59024e-05	0.127	-0.000247854	0.137083	1.97138e-05	0.136623	-3.86615e-05	0.126623	-0.000270468	0.136917	1.56511e-05	0.136083	-7.46951e-05	0.126083	-0.000193504		0.136457	-0.0747751	0.13725	-0.0320982	0.136873	-0.076135	0.137207	-0.084409	0.137	-0.0129452	0.137	-0.0948641	0.137083	0.00327605	0.136623	-0.0120357	0.13629	-0.102697	0.136917	0.00223407	0.136083	-0.025917	0.136917	-0.0769827
	0.13779	-0.000473814	0.138583	-0.000107033	0.128583	-0.000221733	0.13854	-0.000480403	0.138333	-3.72249e-05	0.128333	-0.000250345	0.138417	3.40607e-05	0.137957	-4.32566e-05	0.127957	-0.000261677	0.13825	3.56943e-05	0.137417	-6.50751e-05	0.127417	-0.000198299		0.13779	-0.0757288	0.138583	-0.0330519	0.138207	-0.0747045	0.13854	-0.0858395	0.138333	-0.0134221	0.138333	-0.0958178	0.138417	0.00566023	0.137957	-0.0134662	0.137623	-0.0993587	0.13825	0.00509509	0.137417	-0.0225791	0.13825	-0.0788901
	0.139123	-0.000485747	0.139917	-0.000114754	0.129917	-0.000221733	0.139873	-0.000491078	0.139667	-3.98698e-05	0.129667	-0.000252837	0.13975	4.84077e-05	0.13929	-4.47883e-05	0.12929	-0.000254142	0.139583	5.57375e-05	0.13875	-6.09522e-05	0.12875	-0.000203093		0.139123	-0.0776362	0.139917	-0.0354361	0.13954	-0.0747045	0.139873	-0.0877469	0.139667	-0.0143758	0.139667	-0.0967715	0.13975	0.00804442	0.13929	-0.0139431	0.138957	-0.0964977	0.139583	0.00795612	0.13875	-0.0211486	0.139583	-0.0807974
	0.140457	-0.000503648	0.14125	-0.000127108	0.13125	-0.000220318	0.141207	-0.000499083	0.141	-4.25147e-05	0.131	-0.000259066	0.141083	5.98853e-05	0.140623	-4.632e-05	0.130623	-0.000250375	0.140917	6.24186e-05	0.140083	-5.95779e-05	0.130083	-0.000207887		0.140457	-0.0804972	0.14125	-0.0392508	0.140873	-0.0742277	0.141207	-0.0891774	0.141	-0.0153294	0.141	-0.0991556	0.141083	0.00995177	0.140623	-0.0144199	0.14029	-0.0950672	0.140917	0.00890979	0.140083	-0.0206718	0.140917	-0.0827048
	0.14179	-0.000515582	0.142583	-0.000142549	0.132583	-0.000218903	0.14254	-0.000504421	0.142333	-4.38372e-05	0.132333	-0.000267787	0.142417	6.84935e-05	0.141957	-4.632e-05	0.131957	-0.000247863	0.14225	5.57375e-05	0.141417	-6.23265e-05	0.131417	-0.00021388		0.14179	-0.0824045	0.142583	-0.0440191	0.142207	-0.0737508	0.14254	-0.0901311	0.142333	-0.0158063	0.142333	-0.102493	0.142417	0.0113823	0.141957	-0.0144199	0.141623	-0.0941135	0.14225	0.00795612	0.141417	-0.0216254	0.14225	-0.0850889
	0.143123	-0.000524532	0.143917	-0.000159535	0.133917	-0.000223149	0.143873	-0.000507089	0.143667	-4.64821e-05	0.133667	-0.000274016	0.14375	7.42322e-05	0.14329	-4.17249e-05	0.13329	-0.000245352	0.143583	4.23754e-05	0.14275	-7.46951e-05	0.13275	-0.000219873		0.143123	-0.083835	0.143917	-0.0492643	0.14354	-0.0751813	0.143873	-0.0906079	0.143667	-0.0167599	0.143667	-0.104878	0.14375	0.012336	0.14329	-0.0129894	0.142957	-0.0931599	0.143583	0.00604877	0.14275	-0.025917	0.143583	-0.0874731
	0.144457	-0.000539449	0.14525	-0.000173432	0.13525	-0.00022881	0.145207	-0.000499083	0.145	-4.9127e-05	0.135	-0.000277754	0.145083	7.71016e-05	0.144623	-3.5598e-05	0.134623	-0.000246607	0.144917	2.90132e-05	0.144083	-9.11865e-05	0.134083	-0.000224667		0.144457	-0.0862192	0.14525	-0.0535559	0.144873	-0.0770887	0.145207	-0.0891774	0.145	-0.0177136	0.145	-0.106308	0.145083	0.0128128	0.144623	-0.011082	0.14429	-0.0936367	0.144917	0.00414142	0.144083	-0.031639	0.144917	-0.0893805
	0.14579	-0.000560333	0.146583	-0.000178065	0.136583	-0.000235887	0.14654	-0.000488409	0.146333	-4.9127e-05	0.136333	-0.000281491	0.146417	6.84935e-05	0.145957	-3.25346e-05	0.135957	-0.000252886	0.14625	2.23321e-05	0.145417	-0.000104929	0.135417	-0.000229462		0.14579	-0.0895571	0.146583	-0.0549864	0.146207	-0.0794729	0.14654	-0.08727	0.146333	-0.0177136	0.146333	-0.107739	0.146417	0.0113823	0.145957	-0.0101284	0.145623	-0.0960209	0.14625	0.00318774	0.145417	-0.0364074	0.14625	-0.0912878
	0.147123	-0.00057525	0.147917	-0.000174977	0.137917	-0.000238717	0.147873	-0.000477734	0.147667	-4.78046e-05	0.137667	-0.000288966	0.14775	5.98853e-05	0.14729	-3.25346e-05	0.13729	-0.000261677	0.147583	1.89916e-05	0.14675	-0.000111801	0.13675	-0.00023066		0.147123	-0.0919413	0.147917	-0.0540327	0.14754	-0.0804265	0.147873	-0.0853627	0.147667	-0.0172368	0.147667	-0.1106	0.14775	0.00995177	0.14729	-0.0101284	0.146957	-0.0993587	0.147583	0.00271091	0.14675	-0.0387916	0.147583	-0.0917647
	0.148457	-0.000581217	0.14925	-0.000165712	0.13925	-0.000240133	0.149207	-0.000472397	0.149	-4.51597e-05	0.139	-0.00029395	0.149083	5.12771e-05	0.148623	-3.5598e-05	0.138623	-0.000269212	0.148917	1.23105e-05	0.148083	-0.000117298	0.138083	-0.00023066		0.148457	-0.0928949	0.14925	-0.0511717	0.148873	-0.0809034	0.149207	-0.084409	0.149	-0.0162831	0.149	-0.112507	0.149083	0.00852126	0.148623	-0.011082	0.14829	-0.10222	0.148917	0.00175723	0.148083	-0.0406989	0.148917	-0.0917647
	0.14979	-0.000593151	0.150583	-0.000156447	0.140583	-0.000242963	0.15054	-0.000475066	0.150333	-4.25147e-05	0.140333	-0.000291458	0.150417	4.26689e-05	0.149957	-3.71297e-05	0.139957	-0.000276747	0.15025	-4.39219e-06	0.149417	-0.000124169	0.139417	-0.000233058		0.14979	-0.0948023	0.150583	-0.0483107	0.150207	-0.081857	0.15054	-0.0848858	0.150333	-0.0153294	0.150333	-0.111553	0.150417	0.00709075	0.149957	-0.0115589	0.149623	-0.105081	0.15025	-0.000626953	0.149417	-0.0430831	0.15025	-0.0927183
	0.151123	-0.000608068	0.151917	-0.000148726	0.141917	-0.000245794	0.151873	-0.000488409	0.151667	-4.25147e-05	0.141667	-0.000287721	0.15175	3.11914e-05	0.15129	-4.17249e-05	0.14129	-0.000283026	0.151583	-2.44354e-05	0.15075	-0.000131041	0.14075	-0.000234256		0.151123	-0.0971865	0.151917	-0.0459265	0.15154	-0.0828107	0.151873	-0.08727	0.151667	-0.0153294	0.151667	-0.110123	0.15175	0.0051834	0.15129	-0.0129894	0.150957	-0.107465	0.151583	-0.00348798	0.15075	-0.0454673	0.151583	-0.0931952
	0.152457	-0.000611052	0.15325	-0.000144093	0.14325	-0.000251455	0.153207	-0.000509758	0.153	-3.98698e-05	0.143	-0.000283983	0.153083	2.25832e-05	0.152623	-4.632e-05	0.142623	-0.000291817	0.152917	-5.45003e-05	0.152083	-0.000135164	0.142083	-0.000234256		0.152457	-0.0976633	0.15325	-0.044496	0.152873	-0.0847181	0.153207	-0.0910847	0.153	-0.0143758	0.153	-0.108692	0.153083	0.00375289	0.152623	-0.0144199	0.15229	-0.110803	0.152917	-0.00777951	0.152083	-0.0468978	0.152917	-0.0931952
	0.15379	-0.000602101	0.154583	-0.000144093	0.144583	-0.000257116	0.15454	-0.000539113	0.154333	-3.85473e-05	0.144333	-0.000283983	0.154417	1.3975e-05	0.153957	-4.78517e-05	0.143957	-0.000300608	0.15425	-8.79057e-05	0.153417	-0.000137912	0.143417	-0.000234256		0.15379	-0.0962328	0.154583	-0.044496	0.154207	-0.0866254	0.15454	-0.0963299	0.154333	-0.0138989	0.154333	-0.108692	0.154417	0.00232237	0.153957	-0.0148967	0.153623	-0.114141	0.15425	-0.0125479	0.153417	-0.0478515	0.15425	-0.0931952
	0.155123	-0.000590168	0.155917	-0.000144093	0.145917	-0.000269854	0.155873	-0.000563131	0.155667	-3.458e-05	0.145667	-0.000285229	0.15575	8.23622e-06	0.15529	-4.78517e-05	0.14529	-0.000306887	0.155583	-0.00011463	0.15475	-0.000137912	0.14475	-0.000237852		0.155123	-0.0943255	0.155917	-0.044496	0.15554	-0.090917	0.155873	-0.100621	0.155667	-0.0124684	0.155667	-0.109169	0.15575	0.0013687	0.15529	-0.0148967	0.154957	-0.116525	0.155583	-0.0163626	0.15475	-0.0478515	0.155583	-0.0946257
	0.156457	-0.000587184	0.15725	-0.000145638	0.14725	-0.000288253	0.157207	-0.000576474	0.157	-3.1935e-05	0.147	-0.000287721	0.157083	2.49743e-06	0.156623	-4.93834e-05	0.146623	-0.000309399	0.156917	-0.00011463	0.156083	-0.000135164	0.146083	-0.000242646		0.156457	-0.0938486	0.15725	-0.0449728	0.156873	-0.0971158	0.157207	-0.103006	0.157	-0.0115147	0.157	-0.110123	0.157083	0.000415025	0.156623	-0.0153736	0.15629	-0.117479	0.156917	-0.0163626	0.156083	-0.0468978	0.156917	-0.096533
	0.15779	-0.000581217	0.158583	-0.000147182	0.148583	-0.000306653	0.15854	-0.000579142	0.158333	-2.79676e-05	0.148333	-0.000288966	0.158417	2.49743e-06	0.157957	-5.55102e-05	0.147957	-0.000308143	0.15825	-0.000101268	0.157417	-0.000125544	0.147417	-0.000248639		0.15779	-0.0928949	0.158583	-0.0454496	0.158207	-0.103315	0.15854	-0.103482	0.158333	-0.0100842	0.158333	-0.1106	0.158417	0.000415025	0.157957	-0.0172809	0.157623	-0.117002	0.15825	-0.0144552	0.157417	-0.04356	0.15825	-0.0989172
	0.159123	-0.000581217	0.159917	-0.000141005	0.149917	-0.000326467	0.159873	-0.00058448	0.159667	-2.40003e-05	0.149667	-0.000287721	0.15975	8.23622e-06	0.15929	-6.16371e-05	0.14929	-0.000309399	0.159583	-8.12246e-05	0.15875	-0.000110427	0.14875	-0.000254632		0.159123	-0.0928949	0.159917	-0.0435423	0.15954	-0.10999	0.159873	-0.104436	0.159667	-0.00865371	0.159667	-0.110123	0.15975	0.0013687	0.15929	-0.0191883	0.158957	-0.117479	0.159583	-0.0115942	0.15875	-0.0383147	0.159583	-0.101301
	0.160457	-0.000593151	0.16125	-0.000128652	0.15125	-0.000343451	0.161207	-0.000589817	0.161	-2.53227e-05	0.151	-0.000286475	0.161083	1.3975e-05	0.160623	-6.62322e-05	0.150623	-0.000313166	0.160917	-5.45003e-05	0.160083	-9.66837e-05	0.150083	-0.000259426		0.160457	-0.0948023	0.16125	-0.0397276	0.160873	-0.115712	0.161207	-0.10539	0.161	-0.00913055	0.161	-0.109646	0.161083	0.00232237	0.160623	-0.0206188	0.16029	-0.118909	0.160917	-0.00777951	0.160083	-0.0335464	0.160917	-0.103209
	0.16179	-0.000605085	0.162583	-0.000117843	0.152583	-0.000354773	0.16254	-0.000587148	0.162333	-3.1935e-05	0.152333	-0.000286475	0.162417	1.68444e-05	0.161957	-7.2359e-05	0.151957	-0.000313166	0.16225	-3.11165e-05	0.161417	-8.8438e-05	0.151417	-0.000265419		0.16179	-0.0967096	0.162583	-0.0363897	0.162207	-0.119527	0.16254	-0.104913	0.162333	-0.0115147	0.162333	-0.109646	0.162417	0.00279921	0.161957	-0.0225261	0.161623	-0.118909	0.16225	-0.00444165	0.161417	-0.0306854	0.16225	-0.105593
	0.163123	-0.000590168	0.163917	-0.000108578	0.153917	-0.000354773	0.163873	-0.000589817	0.163667	-4.38372e-05	0.153667	-0.000286475	0.16375	1.3975e-05	0.16329	-7.84859e-05	0.15329	-0.00031191	0.163583	-2.44354e-05	0.16275	-8.56894e-05	0.15275	-0.000270214		0.163123	-0.0943255	0.163917	-0.0335287	0.16354	-0.119527	0.163873	-0.10539	0.163667	-0.0158063	0.163667	-0.109646	0.16375	0.00232237	0.16329	-0.0244335	0.162957	-0.118432	0.163583	-0.00348798	0.16275	-0.0297317	0.163583	-0.1075
	0.164457	-0.000554366	0.16525	-9.77684e-05	0.15525	-0.000343451	0.165207	-0.00060316	0.165	-5.44169e-05	0.155	-0.000283983	0.165083	8.23622e-06	0.164623	-8.15493e-05	0.154623	-0.000310655	0.164917	-2.7776e-05	0.164083	-8.8438e-05	0.154083	-0.000275008		0.164457	-0.0886034	0.16525	-0.0301909	0.164873	-0.115712	0.165207	-0.107774	0.165	-0.019621	0.165	-0.108692	0.165083	0.0013687	0.164623	-0.0253872	0.16429	-0.117955	0.164917	-0.00396481	0.164083	-0.0306854	0.164917	-0.109408
	0.16579	-0.000515582	0.166583	-8.85035e-05	0.156583	-0.000326467	0.16654	-0.00062184	0.166333	-6.36741e-05	0.156333	-0.000285229	0.166417	-3.71958e-07	0.165957	-8.15493e-05	0.155957	-0.000308143	0.16625	-3.77976e-05	0.165417	-9.53094e-05	0.155417	-0.000278604		0.16579	-0.0824045	0.166583	-0.0273298	0.166207	-0.10999	0.16654	-0.111112	0.166333	-0.0229588	0.166333	-0.109169	0.166417	-6.18122e-05	0.165957	-0.0253872	0.165623	-0.117002	0.16625	-0.00539532	0.165417	-0.0330695	0.16625	-0.110838
	0.167123	-0.000488731	0.167917	-9.00476e-05	0.157917	-0.000306653	0.167873	-0.000635184	0.167667	-6.8964e-05	0.157667	-0.000287721	0.16775	-8.98013e-06	0.16729	-7.84859e-05	0.15729	-0.000304375	0.167583	-4.11381e-05	0.16675	-0.000106304	0.15675	-0.000284597		0.167123	-0.078113	0.167917	-0.0278067	0.16754	-0.103315	0.167873	-0.113496	0.167667	-0.0248662	0.167667	-0.110123	0.16775	-0.00149232	0.16729	-0.0244335	0.166957	-0.115571	0.167583	-0.00587216	0.16675	-0.0368842	0.167583	-0.113222
	0.168457	-0.000473814	0.16925	-0.000105489	0.15925	-0.000289669	0.169207	-0.000643189	0.169	-6.8964e-05	0.159	-0.000291458	0.169083	-2.33271e-05	0.168623	-7.2359e-05	0.158623	-0.00029684	0.168917	-3.77976e-05	0.168083	-0.000113175	0.158083	-0.000290589		0.168457	-0.0757288	0.16925	-0.032575	0.168873	-0.0975927	0.169207	-0.114927	0.169	-0.0248662	0.169	-0.111553	0.169083	-0.00387651	0.168623	-0.0225261	0.16829	-0.11271	0.168917	-0.00539532	0.168083	-0.0392684	0.168917	-0.115607
	0.16979	-0.00047978	0.170583	-0.000128652	0.160583	-0.000276931	0.17054	-0.000645858	0.170333	-6.36741e-05	0.160333	-0.000292704	0.170417	-4.05434e-05	0.169957	-6.47005e-05	0.159957	-0.000290561	0.17025	-2.44354e-05	0.169417	-0.000114549	0.159417	-0.000294185		0.16979	-0.0766825	0.170583	-0.0397276	0.170207	-0.0933011	0.17054	-0.115403	0.170333	-0.0229588	0.170333	-0.11203	0.170417	-0.00673753	0.169957	-0.020142	0.169623	-0.110326	0.17025	-0.00348798	0.169417	-0.0397453	0.17025	-0.117037
	0.171123	-0.000515582	0.171917	-0.000147182	0.161917	-0.000269854	0.171873	-0.000645858	0.171667	-5.57394e-05	0.161667	-0.000292704	0.17175	-6.06292e-05	0.17129	-5.55102e-05	0.16129	-0.000290561	0.171583	-1.05165e-06	0.17075	-0.000114549	0.16075	-0.000291788		0.171123	-0.0824045	0.171917	-0.0454496	0.17154	-0.090917	0.171873	-0.115403	0.171667	-0.0200978	0.171667	-0.11203	0.17175	-0.0100754	0.17129	-0.0172809	0.170957	-0.110326	0.171583	-0.000150115	0.17075	-0.0397453	0.171583	-0.116083
	0.172457	-0.000569283	0.17325	-0.000159535	0.16325	-0.000267024	0.173207	-0.000648527	0.173	-5.04495e-05	0.163	-0.000295196	0.173083	-6.6368e-05	0.172623	-5.09151e-05	0.162623	-0.000295585	0.172917	2.90132e-05	0.172083	-0.000114549	0.162083	-0.000286994		0.172457	-0.0909876	0.17325	-0.0492643	0.172873	-0.0899633	0.173207	-0.11588	0.173	-0.0181905	0.173	-0.112984	0.173083	-0.0110291	0.172623	-0.0158504	0.17229	-0.112233	0.172917	0.00414142	0.172083	-0.0397453	0.172917	-0.114176
	0.17379	-0.000622985	0.174583	-0.000165712	0.164583	-0.000264193	0.17454	-0.000656533	0.174333	-5.1772e-05	0.164333	-0.000298933	0.174417	-6.6368e-05	0.173957	-4.632e-05	0.163957	-0.000301864	0.17425	6.24186e-05	0.173417	-0.000115924	0.163417	-0.000283398		0.17379	-0.0995707	0.174583	-0.0511717	0.174207	-0.0890096	0.17454	-0.117311	0.174333	-0.0186673	0.174333	-0.114414	0.174417	-0.0110291	0.173957	-0.0144199	0.173623	-0.114618	0.17425	0.00890979	0.173417	-0.0402221	0.17425	-0.112745
	0.175123	-0.00066177	0.175917	-0.000165712	0.165917	-0.000257116	0.175873	-0.000672544	0.175667	-5.70618e-05	0.165667	-0.000307654	0.17575	-5.48904e-05	0.17529	-4.47883e-05	0.16529	-0.000308143	0.175583	8.58024e-05	0.17475	-0.000115924	0.16475	-0.000282199		0.175123	-0.10577	0.175917	-0.0511717	0.17554	-0.0866254	0.175873	-0.120172	0.175667	-0.0205746	0.175667	-0.117752	0.17575	-0.00912172	0.17529	-0.0139431	0.174957	-0.117002	0.175583	0.0122477	0.17475	-0.0402221	0.175583	-0.112269
	0.176457	-0.000682654	0.17725	-0.000157991	0.16725	-0.000248624	0.177207	-0.000688556	0.177	-6.63191e-05	0.167	-0.000320113	0.177083	-3.19353e-05	0.176623	-4.632e-05	0.166623	-0.000314422	0.176917	9.91646e-05	0.176083	-0.000121421	0.166083	-0.000283398		0.176457	-0.109107	0.17725	-0.0487875	0.176873	-0.0837644	0.177207	-0.123033	0.177	-0.0239125	0.177	-0.122521	0.177083	-0.00530702	0.176623	-0.0144199	0.17629	-0.119386	0.176917	0.014155	0.176083	-0.0421294	0.176917	-0.112745
	0.17779	-0.000688621	0.178583	-0.000148726	0.168583	-0.000245794	0.17854	-0.000701899	0.178333	-7.55763e-05	0.168333	-0.000331325	0.178417	-6.11074e-06	0.177957	-5.09151e-05	0.167957	-0.000321957	0.17825	9.5824e-05	0.177417	-0.000129667	0.167417	-0.000285795		0.17779	-0.110061	0.178583	-0.0459265	0.178207	-0.0828107	0.17854	-0.125417	0.178333	-0.0272504	0.178333	-0.126812	0.178417	-0.00101549	0.177957	-0.0158504	0.177623	-0.122247	0.17825	0.0136782	0.177417	-0.0449905	0.17825	-0.113699
	0.179123	-0.000691604	0.179917	-0.000141005	0.169917	-0.000254286	0.179873	-0.000712574	0.179667	-8.21886e-05	0.169667	-0.000336309	0.17975	1.68444e-05	0.17929	-5.7042e-05	0.16929	-0.000329492	0.179583	8.24619e-05	0.17875	-0.000137912	0.16875	-0.000292987		0.179123	-0.110538	0.179917	-0.0435423	0.17954	-0.0856717	0.179873	-0.127324	0.179667	-0.0296345	0.179667	-0.12872	0.17975	0.00279921	0.17929	-0.0177578	0.178957	-0.125108	0.179583	0.0117708	0.17875	-0.0478515	0.179583	-0.11656
	0.180457	-0.000700555	0.18125	-0.000133284	0.17125	-0.000272685	0.181207	-0.000725917	0.181	-8.21886e-05	0.171	-0.000337554	0.181083	3.97995e-05	0.180623	-6.31688e-05	0.170623	-0.000333259	0.180917	5.90781e-05	0.180083	-0.000142035	0.170083	-0.000297781		0.180457	-0.111968	0.18125	-0.0411581	0.180873	-0.0918706	0.181207	-0.129709	0.181	-0.0296345	0.181	-0.129196	0.181083	0.00661391	0.180623	-0.0196651	0.18029	-0.126538	0.180917	0.00843295	0.180083	-0.049282	0.180917	-0.118468
	0.18179	-0.000718455	0.182583	-0.000122475	0.172583	-0.000298161	0.18254	-0.000736592	0.182333	-7.55763e-05	0.172333	-0.000337554	0.182417	5.12771e-05	0.181957	-6.62322e-05	0.171957	-0.000334515	0.18225	3.56943e-05	0.181417	-0.000146158	0.171417	-0.000297781		0.18179	-0.114829	0.182583	-0.0378203	0.182207	-0.100454	0.18254	-0.131616	0.182333	-0.0272504	0.182333	-0.129196	0.182417	0.00852126	0.181957	-0.0206188	0.181623	-0.127015	0.18225	0.00509509	0.181417	-0.0507125	0.18225	-0.118468
	0.183123	-0.000739339	0.183917	-0.000114754	0.173917	-0.000325052	0.183873	-0.000741929	0.183667	-6.63191e-05	0.173667	-0.000337554	0.18375	4.55383e-05	0.18329	-6.77639e-05	0.17329	-0.000337027	0.183583	2.23321e-05	0.18275	-0.000150281	0.17275	-0.000290589		0.183123	-0.118167	0.183917	-0.0354361	0.18354	-0.109514	0.183873	-0.13257	0.183667	-0.0239125	0.183667	-0.129196	0.18375	0.00756758	0.18329	-0.0210956	0.182957	-0.127969	0.183583	0.00318774	0.18275	-0.052143	0.183583	-0.115607
	0.184457	-0.000754256	0.18525	-0.000108578	0.17525	-0.000349112	0.185207	-0.00073926	0.185	-5.44169e-05	0.175	-0.000336309	0.185083	2.8322e-05	0.184623	-6.62322e-05	0.174623	-0.000338283	0.184917	1.56511e-05	0.184083	-0.000154404	0.174083	-0.000278604		0.184457	-0.120551	0.18525	-0.0335287	0.184873	-0.11762	0.185207	-0.132093	0.185	-0.019621	0.185	-0.12872	0.185083	0.00470656	0.184623	-0.0206188	0.18429	-0.128446	0.184917	0.00223407	0.184083	-0.0535735	0.184917	-0.110838
	0.18579	-0.000763207	0.186583	-0.000103945	0.176583	-0.000363265	0.18654	-0.00073926	0.186333	-4.38372e-05	0.176333	-0.000335063	0.186417	1.3975e-05	0.185957	-6.47005e-05	0.175957	-0.000339539	0.18625	1.56511e-05	0.185417	-0.000155778	0.175417	-0.000266618		0.18579	-0.121982	0.186583	-0.0320982	0.186207	-0.122388	0.18654	-0.132093	0.186333	-0.0158063	0.186333	-0.128243	0.186417	0.00232237	0.185957	-0.020142	0.185623	-0.128923	0.18625	0.00223407	0.185417	-0.0540504	0.18625	-0.10607
	0.187123	-0.000769174	0.187917	-0.000102401	0.177917	-0.000367511	0.187873	-0.000736592	0.187667	-3.59024e-05	0.177667	-0.000335063	0.18775	5.36683e-06	0.18729	-6.47005e-05	0.17729	-0.000337027	0.187583	1.56511e-05	0.18675	-0.000154404	0.17675	-0.000258228		0.187123	-0.122936	0.187917	-0.0316214	0.18754	-0.123819	0.187873	-0.131616	0.187667	-0.0129452	0.187667	-0.128243	0.18775	0.000891862	0.18729	-0.020142	0.186957	-0.127969	0.187583	0.00223407	0.18675	-0.0535735	0.187583	-0.102732
	0.188457	-0.000772157	0.18925	-0.000108578	0.17925	-0.000367511	0.189207	-0.000728586	0.189	-3.32575e-05	0.179	-0.000340046	0.189083	-3.71958e-07	0.188623	-6.77639e-05	0.178623	-0.000334515	0.188917	2.28889e-06	0.188083	-0.000154404	0.178083	-0.000258228		0.188457	-0.123413	0.18925	-0.0335287	0.188873	-0.123819	0.189207	-0.130185	0.189	-0.0119916	0.189	-0.13015	0.189083	-6.18122e-05	0.188623	-0.0210956	0.18829	-0.127015	0.188917	0.000326722	0.188083	-0.0535735	0.188917	-0.102732
	0.18979	-0.000778124	0.190583	-0.000122475	0.180583	-0.000366096	0.19054	-0.000717911	0.190333	-3.32575e-05	0.180333	-0.000346275	0.190417	-3.24135e-06	0.189957	-7.2359e-05	0.179957	-0.000335771	0.19025	-2.44354e-05	0.189417	-0.000151655	0.179417	-0.000263022		0.18979	-0.124366	0.190583	-0.0378203	0.190207	-0.123342	0.19054	-0.128278	0.190333	-0.0119916	0.190333	-0.132534	0.190417	-0.000538649	0.189957	-0.0225261	0.189623	-0.127492	0.19025	-0.00348798	0.189417	-0.0526199	0.19025	-0.104639
	0.191123	-0.000787074	0.191917	-0.000137917	0.181917	-0.000363265	0.191873	-0.000704568	0.191667	-3.59024e-05	0.181667	-0.000351259	0.19175	-3.71958e-07	0.19129	-7.69542e-05	0.18129	-0.000338283	0.191583	-6.45219e-05	0.19075	-0.000148907	0.18075	-0.000269015		0.191123	-0.125797	0.191917	-0.0425886	0.19154	-0.122388	0.191873	-0.125894	0.191667	-0.0129452	0.191667	-0.134442	0.19175	-6.18122e-05	0.19129	-0.0239567	0.190957	-0.128446	0.191583	-0.00921002	0.19075	-0.0516662	0.191583	-0.107023
	0.192457	-0.000790058	0.19325	-0.000148726	0.18325	-0.000359019	0.193207	-0.000699231	0.193	-4.25147e-05	0.183	-0.00035375	0.193083	5.36683e-06	0.192623	-8.3081e-05	0.182623	-0.000337027	0.192917	-0.000101268	0.192083	-0.000147532	0.182083	-0.000273809		0.192457	-0.126274	0.19325	-0.0459265	0.192873	-0.120958	0.193207	-0.12494	0.193	-0.0153294	0.193	-0.135395	0.193083	0.000891862	0.192623	-0.025864	0.19229	-0.127969	0.192917	-0.0144552	0.192083	-0.0511894	0.192917	-0.108931
	0.19379	-0.000781107	0.194583	-0.000154903	0.184583	-0.000356189	0.19454	-0.000696562	0.194333	-4.9127e-05	0.184333	-0.000357488	0.194417	5.36683e-06	0.193957	-8.76761e-05	0.183957	-0.000335771	0.19425	-0.000131333	0.193417	-0.000147532	0.183417	-0.000279802		0.19379	-0.124843	0.194583	-0.0478338	0.194207	-0.120004	0.19454	-0.124463	0.194333	-0.0177136	0.194333	-0.136826	0.194417	0.000891862	0.193957	-0.0272945	0.193623	-0.127492	0.19425	-0.0187468	0.193417	-0.0511894	0.19425	-0.111315
	0.195123	-0.00076619	0.195917	-0.000157991	0.185917	-0.000354773	0.195873	-0.000696562	0.195667	-5.30944e-05	0.185667	-0.000364963	0.19575	-3.24135e-06	0.19529	-8.61444e-05	0.18529	-0.000334515	0.195583	-0.000148035	0.19475	-0.000151655	0.18475	-0.000284597		0.195123	-0.122459	0.195917	-0.0487875	0.19554	-0.119527	0.195873	-0.124463	0.195667	-0.0191441	0.195667	-0.139687	0.19575	-0.000538649	0.19529	-0.0268177	0.194957	-0.127015	0.195583	-0.021131	0.19475	-0.0526199	0.195583	-0.113222
	0.196457	-0.000754256	0.19725	-0.000156447	0.18725	-0.000354773	0.197207	-0.000701899	0.197	-5.44169e-05	0.187	-0.000372438	0.197083	-1.75883e-05	0.196623	-8.3081e-05	0.186623	-0.000332004	0.196917	-0.000138014	0.196083	-0.000157152	0.186083	-0.000285795		0.196457	-0.120551	0.19725	-0.0483107	0.196873	-0.119527	0.197207	-0.125417	0.197	-0.019621	0.197	-0.142548	0.197083	-0.00292284	0.196623	-0.025864	0.19629	-0.126062	0.196917	-0.0197004	0.196083	-0.0545272	0.196917	-0.113699
	0.19779	-0.000739339	0.198583	-0.000151814	0.188583	-0.000353358	0.19854	-0.000715243	0.198333	-5.57394e-05	0.188333	-0.000377421	0.198417	-2.90659e-05	0.197957	-8.00176e-05	0.187957	-0.000329492	0.19825	-0.000107949	0.197417	-0.00016265	0.187417	-0.000284597		0.19779	-0.118167	0.198583	-0.0468802	0.198207	-0.11905	0.19854	-0.127801	0.198333	-0.0200978	0.198333	-0.144455	0.198417	-0.00483018	0.197957	-0.0249103	0.197623	-0.125108	0.19825	-0.0154089	0.197417	-0.0564346	0.19825	-0.113222
	0.199123	-0.000730389	0.199917	-0.000147182	0.189917	-0.000350527	0.199873	-0.000728586	0.199667	-5.70618e-05	0.189667	-0.000379913	0.19975	-3.48047e-05	0.19929	-7.38908e-05	0.18929	-0.00032698	0.199583	-6.78625e-05	0.19875	-0.000166772	0.18875	-0.000285795		0.199123	-0.116737	0.199917	-0.0454496	0.19954	-0.118097	0.199873	-0.130185	0.199667	-0.0205746	0.199667	-0.145409	0.19975	-0.00578386	0.19929	-0.023003	0.198957	-0.124154	0.199583	-0.00968686	0.19875	-0.0578651	0.199583	-0.113699
	0.200457	-0.000745306	0.20125	-0.000145638	0.19125	-0.000349112	0.201207	-0.00073926	0.201	-5.83843e-05	0.191	-0.000381159	0.201083	-3.48047e-05	0.200623	-6.77639e-05	0.190623	-0.000328236	0.200917	-3.44571e-05	0.200083	-0.000170895	0.190083	-0.000289391		0.200457	-0.119121	0.20125	-0.0449728	0.200873	-0.11762	0.201207	-0.132093	0.201	-0.0210515	0.201	-0.145886	0.201083	-0.00578386	0.200623	-0.0210956	0.20029	-0.124631	0.200917	-0.00491849	0.200083	-0.0592956	0.200917	-0.11513
	0.20179	-0.000784091	0.202583	-0.000145638	0.192583	-0.000349112	0.20254	-0.000755272	0.202333	-5.97068e-05	0.192333	-0.000382405	0.202417	-3.19353e-05	0.201957	-6.47005e-05	0.191957	-0.000333259	0.20225	-1.44138e-05	0.201417	-0.000169521	0.191417	-0.000295384		0.20179	-0.12532	0.202583	-0.0449728	0.202207	-0.11762	0.20254	-0.134954	0.202333	-0.0215283	0.202333	-0.146363	0.202417	-0.00530702	0.201957	-0.020142	0.201623	-0.126538	0.20225	-0.00205746	0.201417	-0.0588187	0.20225	-0.117514
	0.203123	-0.000837793	0.203917	-0.000145638	0.193917	-0.00034062	0.203873	-0.000776621	0.203667	-6.36741e-05	0.193667	-0.000379913	0.20375	-2.61965e-05	0.20329	-6.77639e-05	0.19329	-0.000340794	0.203583	-7.73273e-06	0.20275	-0.000168147	0.19275	-0.000302575		0.203123	-0.133903	0.203917	-0.0449728	0.20354	-0.114759	0.203873	-0.138768	0.203667	-0.0229588	0.203667	-0.145409	0.20375	-0.00435335	0.20329	-0.0210956	0.202957	-0.129399	0.203583	-0.00110379	0.20275	-0.0583419	0.203583	-0.120375
	0.204457	-0.000882544	0.20525	-0.000144093	0.19525	-0.000329298	0.205207	-0.000792633	0.205	-7.16089e-05	0.195	-0.000378667	0.205083	-1.75883e-05	0.204623	-7.38908e-05	0.194623	-0.000350841	0.204917	-1.44138e-05	0.204083	-0.000168147	0.194083	-0.000308568		0.204457	-0.141055	0.20525	-0.044496	0.204873	-0.110944	0.205207	-0.141629	0.205	-0.0258198	0.205	-0.144932	0.205083	-0.00292284	0.204623	-0.023003	0.20429	-0.133214	0.204917	-0.00205746	0.204083	-0.0583419	0.204917	-0.122759
	0.20579	-0.000912378	0.206583	-0.000144093	0.196583	-0.00031939	0.20654	-0.000803307	0.206333	-7.95437e-05	0.196333	-0.000378667	0.206417	-1.47189e-05	0.205957	-8.15493e-05	0.195957	-0.000364655	0.20625	-3.11165e-05	0.205417	-0.000166772	0.195417	-0.000312164		0.20579	-0.145824	0.206583	-0.044496	0.206207	-0.107606	0.20654	-0.143537	0.206333	-0.0286809	0.206333	-0.144932	0.206417	-0.002446	0.205957	-0.0253872	0.205623	-0.138459	0.20625	-0.00444165	0.205417	-0.0578651	0.20625	-0.12419
	0.207123	-0.000927296	0.207917	-0.000142549	0.197917	-0.000315144	0.207873	-0.000808645	0.207667	-8.48335e-05	0.197667	-0.000378667	0.20775	-1.18495e-05	0.20729	-8.76761e-05	0.19729	-0.000378469	0.207583	-4.44787e-05	0.20675	-0.00016265	0.19675	-0.000313362		0.207123	-0.148208	0.207917	-0.0440191	0.20754	-0.106176	0.207873	-0.14449	0.207667	-0.0305882	0.207667	-0.144932	0.20775	-0.00196916	0.20729	-0.0272945	0.206957	-0.143705	0.207583	-0.006349	0.20675	-0.0564346	0.207583	-0.124666
	0.208457	-0.000933262	0.20925	-0.000137917	0.19925	-0.000317975	0.209207	-0.00081665	0.209	-8.6156e-05	0.199	-0.000379913	0.209083	-1.18495e-05	0.208623	-9.07395e-05	0.198623	-0.00038726	0.208917	-4.44787e-05	0.208083	-0.000158527	0.198083	-0.00031576		0.208457	-0.149162	0.20925	-0.0425886	0.208873	-0.107129	0.209207	-0.145921	0.209	-0.0310651	0.209	-0.145409	0.209083	-0.00196916	0.208623	-0.0282482	0.20829	-0.147042	0.208917	-0.006349	0.208083	-0.055004	0.208917	-0.12562
	0.20979	-0.000930279	0.210583	-0.000133284	0.200583	-0.000325052	0.21054	-0.000821988	0.210333	-8.48335e-05	0.200333	-0.000378667	0.210417	-6.11074e-06	0.209957	-8.76761e-05	0.199957	-0.000388516	0.21025	-3.77976e-05	0.209417	-0.000154404	0.199417	-0.000316958		0.20979	-0.148685	0.210583	-0.0411581	0.210207	-0.109514	0.21054	-0.146875	0.210333	-0.0305882	0.210333	-0.144932	0.210417	-0.00101549	0.209957	-0.0272945	0.209623	-0.147519	0.21025	-0.00539532	0.209417	-0.0535735	0.21025	-0.126097
	0.211123	-0.000915362	0.211917	-0.00013174	0.201917	-0.000336374	0.211873	-0.000821988	0.211667	-8.35111e-05	0.201667	-0.000376176	0.21175	2.49743e-06	0.21129	-8.15493e-05	0.20129	-0.000384748	0.211583	-2.7776e-05	0.21075	-0.000151655	0.20075	-0.000313362		0.211123	-0.146301	0.211917	-0.0406813	0.21154	-0.113328	0.211873	-0.146875	0.211667	-0.0301114	0.211667	-0.143978	0.21175	0.000415025	0.21129	-0.0253872	0.210957	-0.146089	0.211583	-0.00396481	0.21075	-0.0526199	0.211583	-0.124666
	0.212457	-0.000891494	0.21325	-0.00013174	0.20325	-0.000349112	0.213207	-0.00081665	0.213	-8.08662e-05	0.203	-0.000373684	0.213083	1.3975e-05	0.212623	-7.84859e-05	0.202623	-0.000377213	0.212917	-1.44138e-05	0.212083	-0.000146158	0.202083	-0.000308568		0.212457	-0.142486	0.21325	-0.0406813	0.212873	-0.11762	0.213207	-0.145921	0.213	-0.0291577	0.213	-0.143025	0.213083	0.00232237	0.212623	-0.0244335	0.21229	-0.143228	0.212917	-0.00205746	0.212083	-0.0507125	0.212917	-0.122759
	0.21379	-0.000849726	0.214583	-0.000128652	0.204583	-0.000357604	0.21454	-0.000808645	0.214333	-7.82212e-05	0.204333	-0.000373684	0.214417	1.68444e-05	0.213957	-7.84859e-05	0.203957	-0.000367167	0.21425	-4.39219e-06	0.213417	-0.000142035	0.203417	-0.000304972		0.21379	-0.13581	0.214583	-0.0397276	0.214207	-0.120481	0.21454	-0.14449	0.214333	-0.028204	0.214333	-0.143025	0.214417	0.00279921	0.213957	-0.0244335	0.213623	-0.139413	0.21425	-0.000626953	0.213417	-0.049282	0.21425	-0.121329
	0.215123	-0.000801991	0.215917	-0.000125563	0.205917	-0.000360435	0.215873	-0.000800639	0.215667	-7.82212e-05	0.205667	-0.000376176	0.21575	1.68444e-05	0.21529	-7.84859e-05	0.20529	-0.000358376	0.215583	2.28889e-06	0.21475	-0.000142035	0.20475	-0.000304972		0.215123	-0.128181	0.215917	-0.0387739	0.21554	-0.121435	0.215873	-0.14306	0.215667	-0.028204	0.215667	-0.143978	0.21575	0.00279921	0.21529	-0.0244335	0.214957	-0.136075	0.215583	0.000326722	0.21475	-0.049282	0.215583	-0.121329
	0.216457	-0.000754256	0.21725	-0.000127108	0.20725	-0.000354773	0.217207	-0.000792633	0.217	-7.82212e-05	0.207	-0.000381159	0.217083	1.11056e-05	0.216623	-8.00176e-05	0.206623	-0.000354609	0.216917	2.28889e-06	0.216083	-0.000146158	0.206083	-0.000306171		0.216457	-0.120551	0.21725	-0.0392508	0.216873	-0.119527	0.217207	-0.141629	0.217	-0.028204	0.217	-0.145886	0.217083	0.00184554	0.216623	-0.0249103	0.21629	-0.134645	0.216917	0.000326722	0.216083	-0.0507125	0.216917	-0.121805
	0.21779	-0.000718455	0.218583	-0.00013174	0.208583	-0.000349112	0.21854	-0.000776621	0.218333	-8.08662e-05	0.208333	-0.000383651	0.218417	5.36683e-06	0.217957	-8.3081e-05	0.207957	-0.000355864	0.21825	-1.05165e-06	0.217417	-0.000153029	0.207417	-0.000306171		0.21779	-0.114829	0.218583	-0.0406813	0.218207	-0.11762	0.21854	-0.138768	0.218333	-0.0291577	0.218333	-0.146839	0.218417	0.000891862	0.217957	-0.025864	0.217623	-0.135122	0.21825	-0.000150115	0.217417	-0.0530967	0.21825	-0.121805
	0.219123	-0.000703538	0.219917	-0.000136373	0.209917	-0.00034062	0.219873	-0.000757941	0.219667	-8.08662e-05	0.209667	-0.000387388	0.21975	-6.11074e-06	0.21929	-8.3081e-05	0.20929	-0.000360888	0.219583	-4.39219e-06	0.21875	-0.000158527	0.20875	-0.000308568		0.219123	-0.112445	0.219917	-0.0421118	0.21954	-0.114759	0.219873	-0.135431	0.219667	-0.0291577	0.219667	-0.14827	0.21975	-0.00101549	0.21929	-0.025864	0.218957	-0.137029	0.219583	-0.000626953	0.21875	-0.055004	0.219583	-0.122759
	0.220457	-0.000709505	0.22125	-0.000139461	0.21125	-0.000330713	0.221207	-0.00073926	0.221	-8.35111e-05	0.211	-0.000388634	0.221083	-1.75883e-05	0.220623	-7.54225e-05	0.210623	-0.000369678	0.220917	-4.39219e-06	0.220083	-0.000166772	0.210083	-0.000309767		0.220457	-0.113399	0.22125	-0.0430655	0.220873	-0.111421	0.221207	-0.132093	0.221	-0.0301114	0.221	-0.148747	0.221083	-0.00292284	0.220623	-0.0234798	0.22029	-0.140367	0.220917	-0.000626953	0.220083	-0.0578651	0.220917	-0.123236
	0.22179	-0.000736356	0.222583	-0.000139461	0.212583	-0.000323636	0.22254	-0.000725917	0.222333	-8.6156e-05	0.212333	-0.000387388	0.222417	-1.75883e-05	0.221957	-6.62322e-05	0.211957	-0.000382237	0.22225	-1.10733e-05	0.221417	-0.000173644	0.211417	-0.000308568		0.22179	-0.11769	0.222583	-0.0430655	0.222207	-0.109037	0.22254	-0.129709	0.222333	-0.0310651	0.222333	-0.14827	0.222417	-0.00292284	0.221957	-0.0206188	0.221623	-0.145135	0.22225	-0.00158063	0.221417	-0.0602493	0.22225	-0.122759
	0.223123	-0.000778124	0.223917	-0.000141005	0.213917	-0.000320806	0.223873	-0.000717911	0.223667	-8.74785e-05	0.213667	-0.000383651	0.22375	-6.11074e-06	0.22329	-6.16371e-05	0.21329	-0.000391028	0.223583	-3.11165e-05	0.22275	-0.000173644	0.21275	-0.000306171		0.223123	-0.124366	0.223917	-0.0435423	0.22354	-0.108083	0.223873	-0.128278	0.223667	-0.0315419	0.223667	-0.146839	0.22375	-0.00101549	0.22329	-0.0191883	0.222957	-0.148473	0.223583	-0.00444165	0.22275	-0.0602493	0.223583	-0.121805
	0.224457	-0.000819892	0.22525	-0.000142549	0.21525	-0.000325052	0.225207	-0.000728586	0.225	-8.6156e-05	0.215	-0.000382405	0.225083	1.11056e-05	0.224623	-6.01054e-05	0.214623	-0.000393539	0.224917	-5.45003e-05	0.224083	-0.000165398	0.214083	-0.000302575		0.224457	-0.131042	0.22525	-0.0440191	0.224873	-0.109514	0.225207	-0.130185	0.225	-0.0310651	0.225	-0.146363	0.225083	0.00184554	0.224623	-0.0187114	0.22429	-0.149427	0.224917	-0.00777951	0.224083	-0.0573882	0.224917	-0.120375
	0.22579	-0.000849726	0.226583	-0.000147182	0.216583	-0.000332128	0.22654	-0.000752603	0.226333	-8.6156e-05	0.216333	-0.000383651	0.226417	2.25832e-05	0.225957	-6.31688e-05	0.215957	-0.000392283	0.22625	-6.78625e-05	0.225417	-0.000155778	0.215417	-0.000301377		0.22579	-0.13581	0.226583	-0.0454496	0.226207	-0.111898	0.22654	-0.134477	0.226333	-0.0310651	0.226333	-0.146839	0.226417	0.00375289	0.225957	-0.0196651	0.225623	-0.14895	0.22625	-0.00968686	0.225417	-0.0540504	0.22625	-0.119898
	0.227123	-0.000867627	0.227917	-0.000154903	0.217917	-0.000342036	0.227873	-0.000784627	0.227667	-8.6156e-05	0.217667	-0.000383651	0.22775	3.69301e-05	0.22729	-6.62322e-05	0.21729	-0.000391028	0.227583	-7.45436e-05	0.22675	-0.000146158	0.21675	-0.000302575		0.227123	-0.138671	0.227917	-0.0478338	0.22754	-0.115236	0.227873	-0.140199	0.227667	-0.0310651	0.227667	-0.146839	0.22775	0.00613707	0.22729	-0.0206188	0.226957	-0.148473	0.227583	-0.0106405	0.22675	-0.0507125	0.227583	-0.120375
	0.228457	-0.000879561	0.22925	-0.0001688	0.21925	-0.000353358	0.229207	-0.000821988	0.229	-8.48335e-05	0.219	-0.000387388	0.229083	4.84077e-05	0.228623	-7.54225e-05	0.218623	-0.000388516	0.228917	-8.12246e-05	0.228083	-0.000136538	0.218083	-0.000304972		0.228457	-0.140579	0.22925	-0.0521254	0.228873	-0.11905	0.229207	-0.146875	0.229	-0.0305882	0.229	-0.14827	0.229083	0.00804442	0.228623	-0.0234798	0.22829	-0.147519	0.228917	-0.0115942	0.228083	-0.0473747	0.228917	-0.121329
	0.22979	-0.000891494	0.230583	-0.000185786	0.220583	-0.000363265	0.23054	-0.000854011	0.230333	-8.6156e-05	0.220333	-0.000392371	0.230417	5.41465e-05	0.229957	-8.61444e-05	0.219957	-0.000386004	0.23025	-7.78841e-05	0.229417	-0.000126918	0.219417	-0.000309767		0.22979	-0.142486	0.230583	-0.0573706	0.230207	-0.122388	0.23054	-0.152597	0.230333	-0.0310651	0.230333	-0.150177	0.230417	0.00899809	0.229957	-0.0268177	0.229623	-0.146566	0.23025	-0.0111174	0.229417	-0.0440368	0.23025	-0.123236
	0.231123	-0.000894478	0.231917	-0.000196595	0.221917	-0.000366096	0.231873	-0.000878029	0.231667	-9.14459e-05	0.221667	-0.000398601	0.23175	4.84077e-05	0.23129	-9.53347e-05	0.22129	-0.000386004	0.231583	-5.78409e-05	0.23075	-0.000125544	0.22075	-0.00031576		0.231123	-0.142963	0.231917	-0.0607084	0.23154	-0.123342	0.231873	-0.156888	0.231667	-0.0329724	0.231667	-0.152561	0.23175	0.00804442	0.23129	-0.0296787	0.230957	-0.146566	0.231583	-0.00825635	0.23075	-0.04356	0.231583	-0.12562
	0.232457	-0.000876577	0.23325	-0.000196595	0.22325	-0.000360435	0.233207	-0.000886035	0.233	-9.67357e-05	0.223	-0.000402338	0.233083	3.69301e-05	0.232623	-9.99298e-05	0.222623	-0.000392283	0.232917	-2.7776e-05	0.232083	-0.000132415	0.222083	-0.000320554		0.232457	-0.140102	0.23325	-0.0607084	0.232873	-0.121435	0.233207	-0.158319	0.233	-0.0348798	0.233	-0.153992	0.233083	0.00613707	0.232623	-0.0311092	0.23229	-0.14895	0.232917	-0.00396481	0.232083	-0.0459441	0.232917	-0.127527
	0.23379	-0.00086166	0.234583	-0.000188874	0.224583	-0.000350527	0.23454	-0.00087536	0.234333	-9.93806e-05	0.224333	-0.00040483	0.234417	2.54526e-05	0.233957	-0.000102993	0.223957	-0.00040233	0.23425	-1.05165e-06	0.233417	-0.000142035	0.223417	-0.000321753		0.23379	-0.137718	0.234583	-0.0583242	0.234207	-0.118097	0.23454	-0.156411	0.234333	-0.0358334	0.234333	-0.154946	0.234417	0.00422972	0.233957	-0.0320629	0.233623	-0.152764	0.23425	-0.000150115	0.233417	-0.049282	0.23425	-0.128004
	0.235123	-0.00086166	0.235917	-0.000178065	0.225917	-0.000344866	0.235873	-0.000859349	0.235667	-0.000100703	0.225667	-0.000409813	0.23575	1.3975e-05	0.23529	-0.000104525	0.22529	-0.000412377	0.235583	2.56727e-05	0.23475	-0.000153029	0.22475	-0.000321753		0.235123	-0.137718	0.235917	-0.0549864	0.23554	-0.116189	0.235873	-0.15355	0.235667	-0.0363103	0.235667	-0.156853	0.23575	0.00232237	0.23529	-0.0325397	0.234957	-0.156579	0.235583	0.00366458	0.23475	-0.0530967	0.235583	-0.128004
	0.236457	-0.000873594	0.23725	-0.0001688	0.22725	-0.000343451	0.237207	-0.000846005	0.237	-0.000103348	0.227	-0.000411059	0.237083	-3.71958e-07	0.236623	-9.99298e-05	0.226623	-0.000419912	0.236917	5.57375e-05	0.236083	-0.000166772	0.226083	-0.000325348		0.236457	-0.139625	0.23725	-0.0521254	0.236873	-0.115712	0.237207	-0.151166	0.237	-0.0372639	0.237	-0.15733	0.237083	-6.18122e-05	0.236623	-0.0311092	0.23629	-0.15944	0.236917	0.00795612	0.236083	-0.0578651	0.236917	-0.129435
	0.23779	-0.000882544	0.238583	-0.000162623	0.228583	-0.000343451	0.23854	-0.000832662	0.238333	-0.00010467	0.228333	-0.000409813	0.238417	-1.75883e-05	0.237957	-9.22713e-05	0.227957	-0.000426191	0.23825	7.24403e-05	0.237417	-0.00018189	0.227417	-0.000330143		0.23779	-0.141055	0.238583	-0.050218	0.238207	-0.115712	0.23854	-0.148782	0.238333	-0.0377408	0.238333	-0.156853	0.238417	-0.00292284	0.237957	-0.028725	0.237623	-0.161824	0.23825	0.0103403	0.237417	-0.0631103	0.23825	-0.131342
	0.239123	-0.000888511	0.239917	-0.000167256	0.229917	-0.000347697	0.239873	-0.000827325	0.239667	-0.00010467	0.229667	-0.000406076	0.23975	-2.61965e-05	0.23929	-8.46127e-05	0.22929	-0.000429958	0.239583	6.90997e-05	0.23875	-0.000194258	0.22875	-0.000337334		0.239123	-0.142009	0.239917	-0.0516485	0.23954	-0.117143	0.239873	-0.147828	0.239667	-0.0377408	0.239667	-0.155422	0.23975	-0.00435335	0.23929	-0.0263408	0.238957	-0.163255	0.239583	0.00986346	0.23875	-0.0674018	0.239583	-0.134203
	0.240457	-0.000903428	0.24125	-0.000179609	0.23125	-0.000354773	0.241207	-0.000827325	0.241	-0.000103348	0.231	-0.000402338	0.241083	-2.90659e-05	0.240623	-8.00176e-05	0.230623	-0.000431214	0.240917	4.23754e-05	0.240083	-0.000195632	0.230083	-0.000346923		0.240457	-0.144393	0.24125	-0.0554632	0.240873	-0.119527	0.241207	-0.147828	0.241	-0.0372639	0.241	-0.153992	0.241083	-0.00483018	0.240623	-0.0249103	0.24029	-0.163732	0.240917	0.00604877	0.240083	-0.0678787	0.240917	-0.138018
	0.24179	-0.000912378	0.242583	-0.000191962	0.232583	-0.000360435	0.24254	-0.000843337	0.242333	-0.000102026	0.232333	-0.000399847	0.242417	-3.48047e-05	0.241957	-7.69542e-05	0.231957	-0.000428702	0.24225	5.62943e-06	0.241417	-0.000190135	0.231417	-0.00035771		0.24179	-0.145824	0.242583	-0.0592779	0.242207	-0.121435	0.24254	-0.150689	0.242333	-0.0367871	0.242333	-0.153038	0.242417	-0.00578386	0.241957	-0.0239567	0.241623	-0.162778	0.24225	0.000803559	0.241417	-0.0659713	0.24225	-0.142309
	0.243123	-0.000912378	0.243917	-0.000201227	0.233917	-0.000359019	0.243873	-0.000864686	0.243667	-0.000100703	0.233667	-0.000398601	0.24375	-4.05434e-05	0.24329	-7.54225e-05	0.23329	-0.000423679	0.243583	-3.77976e-05	0.24275	-0.000183264	0.23275	-0.0003661		0.243123	-0.145824	0.243917	-0.0621389	0.24354	-0.120958	0.243873	-0.154504	0.243667	-0.0363103	0.243667	-0.152561	0.24375	-0.00673753	0.24329	-0.0234798	0.242957	-0.160871	0.243583	-0.00539532	0.24275	-0.0635871	0.243583	-0.145647
	0.244457	-0.000903428	0.24525	-0.000207404	0.23525	-0.000357604	0.245207	-0.000878029	0.245	-9.80582e-05	0.235	-0.000398601	0.245083	-4.91516e-05	0.244623	-7.84859e-05	0.234623	-0.0004174	0.244917	-8.45652e-05	0.244083	-0.000176392	0.234083	-0.000367299		0.244457	-0.144393	0.24525	-0.0640463	0.244873	-0.120481	0.245207	-0.156888	0.245	-0.0353566	0.245	-0.152561	0.245083	-0.00816804	0.244623	-0.0244335	0.24429	-0.158487	0.244917	-0.012071	0.244083	-0.0612029	0.244917	-0.146124
	0.24579	-0.000894478	0.246583	-0.000210492	0.236583	-0.000356189	0.24654	-0.000878029	0.246333	-9.67357e-05	0.236333	-0.000399847	0.246417	-5.77598e-05	0.245957	-8.3081e-05	0.235957	-0.000411121	0.24625	-0.000124652	0.245417	-0.000170895	0.235417	-0.0003661		0.24579	-0.142963	0.246583	-0.065	0.246207	-0.120004	0.24654	-0.156888	0.246333	-0.0348798	0.246333	-0.153038	0.246417	-0.00959856	0.245957	-0.025864	0.245623	-0.156102	0.24625	-0.0177931	0.245417	-0.0592956	0.24625	-0.145647
	0.247123	-0.000891494	0.247917	-0.000212037	0.237917	-0.000353358	0.247873	-0.000872692	0.247667	-9.54133e-05	0.237667	-0.000406076	0.24775	-6.34986e-05	0.24729	-8.92078e-05	0.23729	-0.000404842	0.247583	-0.000144695	0.24675	-0.000169521	0.23675	-0.000364901		0.247123	-0.142486	0.247917	-0.0654768	0.24754	-0.11905	0.247873	-0.155935	0.247667	-0.0344029	0.247667	-0.155422	0.24775	-0.0105522	0.24729	-0.0277713	0.246957	-0.153718	0.247583	-0.0206541	0.24675	-0.0588187	0.247583	-0.14517
	0.248457	-0.000888511	0.24925	-0.000212037	0.23925	-0.000353358	0.249207	-0.000862017	0.249	-9.67357e-05	0.239	-0.000414797	0.249083	-6.92374e-05	0.248623	-9.53347e-05	0.238623	-0.000403586	0.248917	-0.000144695	0.248083	-0.000175018	0.238083	-0.0003661		0.248457	-0.142009	0.24925	-0.0654768	0.248873	-0.11905	0.249207	-0.154027	0.249	-0.0348798	0.249	-0.15876	0.249083	-0.0115059	0.248623	-0.0296787	0.24829	-0.153241	0.248917	-0.0206541	0.248083	-0.0607261	0.248917	-0.145647
	0.24979	-0.000882544	0.250583	-0.000212037	0.240583	-0.000357604	0.25054	-0.000851343	0.250333	-9.93806e-05	0.240333	-0.000421026	0.250417	-7.78455e-05	0.249957	-9.99298e-05	0.239957	-0.000404842	0.25025	-0.000121311	0.249417	-0.000180515	0.239417	-0.0003661		0.24979	-0.141055	0.250583	-0.0654768	0.250207	-0.120481	0.25054	-0.15212	0.250333	-0.0358334	0.250333	-0.161144	0.250417	-0.0129364	0.249957	-0.0311092	0.249623	-0.153718	0.25025	-0.0173163	0.249417	-0.0626334	0.25025	-0.145647
	0.251123	-0.000876577	0.251917	-0.000208948	0.241917	-0.000370342	0.251873	-0.000838	0.251667	-0.000103348	0.241667	-0.000422272	0.25175	-8.35843e-05	0.25129	-0.000102993	0.24129	-0.000407353	0.251583	-8.79057e-05	0.25075	-0.000180515	0.24075	-0.000368497		0.251123	-0.140102	0.251917	-0.0645231	0.25154	-0.124772	0.251873	-0.149736	0.251667	-0.0372639	0.251667	-0.161621	0.25175	-0.0138901	0.25129	-0.0320629	0.250957	-0.154672	0.251583	-0.0125479	0.25075	-0.0626334	0.251583	-0.146601
	0.252457	-0.00087061	0.25325	-0.000212037	0.24325	-0.00038308	0.253207	-0.000827325	0.253	-0.000105993	0.243	-0.000421026	0.253083	-7.49762e-05	0.252623	-0.000102993	0.242623	-0.000411121	0.252917	-5.11598e-05	0.252083	-0.00017227	0.242083	-0.000372093		0.252457	-0.139148	0.25325	-0.0654768	0.252873	-0.129064	0.253207	-0.147828	0.253	-0.0382176	0.253	-0.161144	0.253083	-0.0124596	0.252623	-0.0320629	0.25229	-0.156102	0.252917	-0.00730267	0.252083	-0.0597724	0.252917	-0.148031
	0.25379	-0.000858677	0.254583	-0.000218213	0.244583	-0.000391572	0.25454	-0.000835331	0.254333	-0.000108638	0.244333	-0.000414797	0.254417	-6.06292e-05	0.253957	-9.99298e-05	0.243957	-0.000418656	0.25425	-1.10733e-05	0.253417	-0.00016265	0.243417	-0.000376887		0.25379	-0.137241	0.254583	-0.0673842	0.254207	-0.131925	0.25454	-0.149259	0.254333	-0.0391713	0.254333	-0.15876	0.254417	-0.0100754	0.253957	-0.0311092	0.253623	-0.158963	0.25425	-0.00158063	0.253417	-0.0564346	0.25425	-0.149939
	0.255123	-0.000849726	0.255917	-0.000225934	0.245917	-0.000397233	0.255873	-0.000848674	0.255667	-0.00010996	0.245667	-0.000408567	0.25575	-4.34128e-05	0.25529	-9.07395e-05	0.24529	-0.000427447	0.255583	1.89916e-05	0.25475	-0.000153029	0.24475	-0.000380483		0.255123	-0.13581	0.255917	-0.0697683	0.25554	-0.133832	0.255873	-0.151643	0.255667	-0.0396481	0.255667	-0.156376	0.25575	-0.00721437	0.25529	-0.0282482	0.254957	-0.162301	0.255583	0.00271091	0.25475	-0.0530967	0.255583	-0.151369
	0.256457	-0.000840776	0.25725	-0.000232111	0.24725	-0.000401479	0.257207	-0.000859349	0.257	-0.000111283	0.247	-0.000401092	0.257083	-2.90659e-05	0.256623	-8.3081e-05	0.246623	-0.000436237	0.256917	2.56727e-05	0.256083	-0.000146158	0.246083	-0.00038288		0.256457	-0.13438	0.25725	-0.0716757	0.256873	-0.135263	0.257207	-0.15355	0.257	-0.040125	0.257	-0.153515	0.257083	-0.00483018	0.256623	-0.025864	0.25629	-0.165639	0.256917	0.00366458	0.256083	-0.0507125	0.256917	-0.152323
	0.25779	-0.000837793	0.258583	-0.000236743	0.248583	-0.000402894	0.25854	-0.000864686	0.258333	-0.000108638	0.248333	-0.000394863	0.258417	-2.04577e-05	0.257957	-8.3081e-05	0.247957	-0.000442516	0.25825	8.96997e-06	0.257417	-0.000146158	0.247417	-0.000386476		0.25779	-0.133903	0.258583	-0.0731062	0.258207	-0.13574	0.25854	-0.154504	0.258333	-0.0391713	0.258333	-0.151131	0.258417	-0.00339967	0.257957	-0.025864	0.257623	-0.168023	0.25825	0.0012804	0.257417	-0.0507125	0.25825	-0.153753
	0.259123	-0.000840776	0.259917	-0.000244464	0.249917	-0.000397233	0.259873	-0.000878029	0.259667	-0.000105993	0.249667	-0.000393617	0.25975	-1.75883e-05	0.25929	-9.07395e-05	0.24929	-0.000446284	0.259583	-2.44354e-05	0.25875	-0.000154404	0.24875	-0.000390072		0.259123	-0.13438	0.259917	-0.0754904	0.25954	-0.133832	0.259873	-0.156888	0.259667	-0.0382176	0.259667	-0.150654	0.25975	-0.00292284	0.25929	-0.0282482	0.258957	-0.169454	0.259583	-0.00348798	0.25875	-0.0535735	0.259583	-0.155184
	0.260457	-0.000840776	0.26125	-0.000249096	0.25125	-0.000392987	0.261207	-0.000896709	0.261	-0.000105993	0.251	-0.000394863	0.261083	-2.33271e-05	0.260623	-9.83981e-05	0.250623	-0.00044754	0.260917	-7.1203e-05	0.260083	-0.000165398	0.250083	-0.000393667		0.260457	-0.13438	0.26125	-0.0769209	0.260873	-0.132402	0.261207	-0.160226	0.261	-0.0382176	0.261	-0.151131	0.261083	-0.00387651	0.260623	-0.0306324	0.26029	-0.169931	0.260917	-0.0101637	0.260083	-0.0573882	0.260917	-0.156615
	0.26179	-0.000846743	0.262583	-0.000247552	0.252583	-0.000395818	0.26254	-0.000912721	0.262333	-0.000105993	0.252333	-0.000402338	0.262417	-2.61965e-05	0.261957	-0.000106057	0.251957	-0.000445028	0.26225	-0.000121311	0.261417	-0.000173644	0.251417	-0.000394866		0.26179	-0.135333	0.262583	-0.0764441	0.262207	-0.133355	0.26254	-0.163087	0.262333	-0.0382176	0.262333	-0.153992	0.262417	-0.00435335	0.261957	-0.0330166	0.261623	-0.168977	0.26225	-0.0173163	0.261417	-0.0602493	0.26225	-0.157091
	0.263123	-0.00085271	0.263917	-0.000238287	0.253917	-0.000408556	0.263873	-0.000920727	0.263667	-0.00010467	0.253667	-0.000409813	0.26375	-3.48047e-05	0.26329	-0.000113715	0.25329	-0.000440005	0.263583	-0.000158057	0.26275	-0.000176392	0.25275	-0.000394866		0.263123	-0.136287	0.263917	-0.073583	0.26354	-0.137647	0.263873	-0.164518	0.263667	-0.0377408	0.263667	-0.156853	0.26375	-0.00578386	0.26329	-0.0354007	0.262957	-0.16707	0.263583	-0.0225615	0.26275	-0.0612029	0.263583	-0.157091
	0.264457	-0.00086166	0.26525	-0.000229022	0.25525	-0.000424124	0.265207	-0.000928733	0.265	-0.000102026	0.255	-0.000412305	0.265083	-4.62822e-05	0.264623	-0.000119842	0.254623	-0.000436237	0.264917	-0.00017476	0.264083	-0.000175018	0.254083	-0.000393667		0.264457	-0.137718	0.26525	-0.070722	0.264873	-0.142892	0.265207	-0.165948	0.265	-0.0367871	0.265	-0.157807	0.265083	-0.00769121	0.264623	-0.0373081	0.26429	-0.165639	0.264917	-0.0249456	0.264083	-0.0607261	0.264917	-0.156615
	0.26579	-0.000879561	0.266583	-0.000222846	0.256583	-0.000436862	0.26654	-0.00093407	0.266333	-0.000100703	0.256333	-0.000414797	0.266417	-5.48904e-05	0.265957	-0.000119842	0.255957	-0.00043247	0.26625	-0.000164738	0.265417	-0.000175018	0.255417	-0.000394866		0.26579	-0.140579	0.266583	-0.0688147	0.266207	-0.147184	0.26654	-0.166902	0.266333	-0.0363103	0.266333	-0.15876	0.266417	-0.00912172	0.265957	-0.0373081	0.265623	-0.164209	0.26625	-0.0235151	0.265417	-0.0607261	0.26625	-0.157091
	0.267123	-0.000900445	0.267917	-0.000218213	0.257917	-0.000445354	0.267873	-0.000936739	0.267667	-0.000100703	0.257667	-0.00041978	0.26775	-5.2021e-05	0.26729	-0.000115247	0.25729	-0.000433726	0.267583	-0.000154717	0.26675	-0.000179141	0.25675	-0.000398462		0.267123	-0.143917	0.267917	-0.0673842	0.26754	-0.150045	0.267873	-0.167379	0.267667	-0.0363103	0.267667	-0.160668	0.26775	-0.00864488	0.26729	-0.0358776	0.266957	-0.164685	0.267583	-0.0220846	0.26675	-0.0621566	0.267583	-0.158522
	0.268457	-0.000921329	0.26925	-0.000213581	0.25925	-0.000448184	0.269207	-0.00093407	0.269	-0.000100703	0.259	-0.000423518	0.269083	-4.91516e-05	0.268623	-0.000110652	0.258623	-0.000438749	0.268917	-0.000134673	0.268083	-0.000186012	0.258083	-0.000400859		0.268457	-0.147254	0.26925	-0.0659536	0.268873	-0.150998	0.269207	-0.166902	0.269	-0.0363103	0.269	-0.162098	0.269083	-0.00816804	0.268623	-0.0344471	0.26829	-0.166593	0.268917	-0.0192236	0.268083	-0.0645408	0.268917	-0.159476
	0.26979	-0.000945196	0.270583	-0.000210492	0.260583	-0.000445354	0.27054	-0.000931402	0.270333	-9.80582e-05	0.260333	-0.000421026	0.270417	-4.62822e-05	0.269957	-0.000112183	0.259957	-0.000445028	0.27025	-0.000104608	0.269417	-0.000198381	0.259417	-0.000403256		0.26979	-0.151069	0.270583	-0.065	0.270207	-0.150045	0.27054	-0.166425	0.270333	-0.0353566	0.270333	-0.161144	0.270417	-0.00769121	0.269957	-0.0349239	0.269623	-0.168977	0.27025	-0.0149321	0.269417	-0.0688323	0.27025	-0.160429
	0.271123	-0.000975031	0.271917	-0.000210492	0.261917	-0.000436862	0.271873	-0.000931402	0.271667	-9.67357e-05	0.261667	-0.000416043	0.27175	-4.91516e-05	0.27129	-0.00011831	0.26129	-0.000451307	0.271583	-6.45219e-05	0.27075	-0.00021075	0.26075	-0.000405653		0.271123	-0.155837	0.271917	-0.065	0.27154	-0.147184	0.271873	-0.166425	0.271667	-0.0348798	0.271667	-0.159237	0.27175	-0.00816804	0.27129	-0.0368313	0.270957	-0.171361	0.271583	-0.00921002	0.27075	-0.0731239	0.271583	-0.161383
	0.272457	-0.00101083	0.27325	-0.000213581	0.26325	-0.000429785	0.273207	-0.000931402	0.273	-9.67357e-05	0.263	-0.000413551	0.273083	-4.62822e-05	0.272623	-0.000121374	0.262623	-0.000457586	0.272917	-3.11165e-05	0.272083	-0.000213498	0.262083	-0.00040805		0.272457	-0.161559	0.27325	-0.0659536	0.272873	-0.1448	0.273207	-0.166425	0.273	-0.0348798	0.273	-0.158283	0.273083	-0.00769121	0.272623	-0.0377849	0.27229	-0.173745	0.272917	-0.00444165	0.272083	-0.0740775	0.272917	-0.162337
	0.27379	-0.00103768	0.274583	-0.000221302	0.264583	-0.000424124	0.27454	-0.00093407	0.274333	-9.80582e-05	0.264333	-0.000414797	0.274417	-3.48047e-05	0.273957	-0.000122905	0.263957	-0.000461354	0.27425	-1.10733e-05	0.273417	-0.000208001	0.263417	-0.000409249		0.27379	-0.165851	0.274583	-0.0683378	0.274207	-0.142892	0.27454	-0.166902	0.274333	-0.0353566	0.274333	-0.15876	0.274417	-0.00578386	0.273957	-0.0382618	0.273623	-0.175176	0.27425	-0.00158063	0.273417	-0.0721702	0.27425	-0.162813
	0.275123	-0.0010526	0.275917	-0.000232111	0.265917	-0.000424124	0.275873	-0.00093407	0.275667	-9.93806e-05	0.265667	-0.000416043	0.27575	-2.61965e-05	0.27529	-0.000124437	0.26529	-0.00046261	0.275583	1.23105e-05	0.27475	-0.000197007	0.26475	-0.000409249		0.275123	-0.168235	0.275917	-0.0716757	0.27554	-0.142892	0.275873	-0.166902	0.275667	-0.0358334	0.275667	-0.159237	0.27575	-0.00435335	0.27529	-0.0387386	0.274957	-0.175653	0.275583	0.00175723	0.27475	-0.0683555	0.275583	-0.162813
	0.276457	-0.00105857	0.27725	-0.000244464	0.26725	-0.00042837	0.277207	-0.00093407	0.277	-9.93806e-05	0.267	-0.000418534	0.277083	-2.90659e-05	0.276623	-0.000127501	0.266623	-0.000466377	0.276917	4.23754e-05	0.276083	-0.000186012	0.266083	-0.000414043		0.276457	-0.169189	0.27725	-0.0754904	0.276873	-0.144323	0.277207	-0.166902	0.277	-0.0358334	0.277	-0.160191	0.277083	-0.00483018	0.276623	-0.0396923	0.27629	-0.177083	0.276917	0.00604877	0.276083	-0.0645408	0.276917	-0.164721
	0.27779	-0.00105558	0.278583	-0.000256817	0.268583	-0.000432616	0.27854	-0.000931402	0.278333	-9.80582e-05	0.268333	-0.000423518	0.278417	-3.76741e-05	0.277957	-0.000127501	0.267957	-0.000470145	0.27825	6.90997e-05	0.277417	-0.000176392	0.267417	-0.000421235		0.27779	-0.168712	0.278583	-0.0793051	0.278207	-0.145753	0.27854	-0.166425	0.278333	-0.0353566	0.278333	-0.162098	0.278417	-0.0062607	0.277957	-0.0396923	0.277623	-0.178514	0.27825	0.00986346	0.277417	-0.0612029	0.27825	-0.167582
	0.279123	-0.00104663	0.279917	-0.000270715	0.269917	-0.000435447	0.279873	-0.000931402	0.279667	-9.93806e-05	0.269667	-0.000430993	0.27975	-4.05434e-05	0.27929	-0.000127501	0.26929	-0.000475168	0.279583	8.24619e-05	0.27875	-0.00017227	0.26875	-0.000427228		0.279123	-0.167282	0.279917	-0.0835966	0.27954	-0.146707	0.279873	-0.166425	0.279667	-0.0358334	0.279667	-0.164959	0.27975	-0.00673753	0.27929	-0.0396923	0.278957	-0.180421	0.279583	0.0117708	0.27875	-0.0597724	0.279583	-0.169966
	0.280457	-0.0010347	0.28125	-0.000283068	0.27125	-0.000435447	0.281207	-0.000931402	0.281	-0.000102026	0.271	-0.000439714	0.281083	-4.34128e-05	0.280623	-0.000132096	0.270623	-0.00047768	0.280917	8.9143e-05	0.280083	-0.000176392	0.270083	-0.000430823		0.280457	-0.165374	0.28125	-0.0874113	0.280873	-0.146707	0.281207	-0.166425	0.281	-0.0367871	0.281	-0.168297	0.281083	-0.00721437	0.280623	-0.0411228	0.28029	-0.181375	0.280917	0.0127245	0.280083	-0.0612029	0.280917	-0.171396
	0.28179	-0.00102277	0.282583	-0.000287701	0.272583	-0.000438277	0.28254	-0.000939407	0.282333	-0.000105993	0.272333	-0.000448434	0.282417	-5.2021e-05	0.281957	-0.000139754	0.271957	-0.000480191	0.28225	8.9143e-05	0.281417	-0.000184638	0.271417	-0.000433221		0.28179	-0.163467	0.282583	-0.0888418	0.282207	-0.147661	0.28254	-0.167856	0.282333	-0.0382176	0.282333	-0.171635	0.282417	-0.00864488	0.281957	-0.043507	0.281623	-0.182328	0.28225	0.0127245	0.281417	-0.064064	0.28225	-0.17235
	0.283123	-0.0010168	0.283917	-0.000283068	0.273917	-0.000443938	0.283873	-0.000944745	0.283667	-0.000111283	0.273667	-0.000453418	0.28375	-6.34986e-05	0.28329	-0.000144349	0.27329	-0.000483959	0.283583	7.91213e-05	0.28275	-0.000198381	0.27275	-0.000434419		0.283123	-0.162513	0.283917	-0.0874113	0.28354	-0.149568	0.283873	-0.168809	0.283667	-0.040125	0.283667	-0.173542	0.28375	-0.0105522	0.28329	-0.0449375	0.282957	-0.183759	0.283583	0.011294	0.28275	-0.0688323	0.283583	-0.172827
	0.284457	-0.00101083	0.28525	-0.000276891	0.27525	-0.0004496	0.285207	-0.000947413	0.285	-0.000116573	0.275	-0.000455909	0.285083	-7.21068e-05	0.284623	-0.000145881	0.274623	-0.000485215	0.284917	5.2397e-05	0.284083	-0.000209375	0.274083	-0.000432022		0.284457	-0.161559	0.28525	-0.085504	0.284873	-0.151475	0.285207	-0.169286	0.285	-0.0420323	0.285	-0.174496	0.285083	-0.0119827	0.284623	-0.0454143	0.28429	-0.184236	0.284917	0.00747928	0.284083	-0.072647	0.284917	-0.171873
	0.28579	-0.00101978	0.286583	-0.000270715	0.276583	-0.000453846	0.28654	-0.000958088	0.286333	-0.000123185	0.276333	-0.000457155	0.286417	-7.49762e-05	0.285957	-0.000142818	0.275957	-0.000482703	0.28625	2.23321e-05	0.285417	-0.000216247	0.275417	-0.000428426		0.28579	-0.16299	0.286583	-0.0835966	0.286207	-0.152906	0.28654	-0.171193	0.286333	-0.0444165	0.286333	-0.174973	0.286417	-0.0124596	0.285957	-0.0444606	0.285623	-0.183282	0.28625	0.00318774	0.285417	-0.0750312	0.28625	-0.170443
	0.287123	-0.00104365	0.287917	-0.000269171	0.277917	-0.000462338	0.287873	-0.000968762	0.287667	-0.000128475	0.277667	-0.000459647	0.28775	-7.49762e-05	0.28729	-0.000136691	0.27729	-0.000480191	0.287583	-4.39219e-06	0.28675	-0.000218995	0.27675	-0.000426029		0.287123	-0.166805	0.287917	-0.0831198	0.28754	-0.155767	0.287873	-0.173101	0.287667	-0.0463238	0.287667	-0.175926	0.28775	-0.0124596	0.28729	-0.0425533	0.286957	-0.182328	0.287583	-0.000626953	0.28675	-0.0759849	0.287583	-0.169489
	0.288457	-0.00106155	0.28925	-0.000272259	0.27925	-0.000472245	0.289207	-0.0009741	0.289	-0.000128475	0.279	-0.000459647	0.289083	-7.21068e-05	0.288623	-0.000127501	0.278623	-0.000480191	0.288917	-1.44138e-05	0.288083	-0.000221744	0.278083	-0.000424831		0.288457	-0.169666	0.28925	-0.0840735	0.288873	-0.159105	0.289207	-0.174054	0.289	-0.0463238	0.289	-0.175926	0.289083	-0.0119827	0.288623	-0.0396923	0.28829	-0.182328	0.288917	-0.00205746	0.288083	-0.0769386	0.288917	-0.169012
	0.28979	-0.00106752	0.290583	-0.000272259	0.280583	-0.000479321	0.29054	-0.0009741	0.290333	-0.000127152	0.280333	-0.000457155	0.290417	-6.92374e-05	0.289957	-0.000116779	0.279957	-0.000483959	0.29025	-1.44138e-05	0.289417	-0.000217621	0.279417	-0.000424831		0.28979	-0.170619	0.290583	-0.0840735	0.290207	-0.161489	0.29054	-0.174054	0.290333	-0.045847	0.290333	-0.174973	0.290417	-0.0115059	0.289957	-0.0363544	0.289623	-0.183759	0.29025	-0.00205746	0.289417	-0.075508	0.29025	-0.169012
	0.291123	-0.00106453	0.291917	-0.000267626	0.281917	-0.000484983	0.291873	-0.000976768	0.291667	-0.000124507	0.281667	-0.000455909	0.29175	-6.06292e-05	0.29129	-0.00010912	0.28129	-0.000488982	0.291583	-1.10733e-05	0.29075	-0.000205252	0.28075	-0.000423632		0.291123	-0.170143	0.291917	-0.0826429	0.29154	-0.163396	0.291873	-0.174531	0.291667	-0.0448933	0.291667	-0.174496	0.29175	-0.0100754	0.29129	-0.0339702	0.290957	-0.185666	0.291583	-0.00158063	0.29075	-0.0712165	0.291583	-0.168535
	0.292457	-0.00104962	0.29325	-0.000258361	0.28325	-0.000486398	0.293207	-0.000982106	0.293	-0.000124507	0.283	-0.000454664	0.293083	-4.91516e-05	0.292623	-0.00010912	0.282623	-0.000494005	0.292917	-1.10733e-05	0.292083	-0.00019151	0.282083	-0.000421235		0.292457	-0.167758	0.29325	-0.0797819	0.292873	-0.163873	0.293207	-0.175485	0.293	-0.0448933	0.293	-0.174019	0.293083	-0.00816804	0.292623	-0.0339702	0.29229	-0.187574	0.292917	-0.00158063	0.292083	-0.0664481	0.292917	-0.167582
	0.29379	-0.00101382	0.294583	-0.000250641	0.284583	-0.000486398	0.29454	-0.000984774	0.294333	-0.00012583	0.284333	-0.000452172	0.294417	-4.62822e-05	0.293957	-0.000110652	0.283957	-0.000500285	0.29425	-1.10733e-05	0.293417	-0.00018189	0.283417	-0.000421235		0.29379	-0.162036	0.294583	-0.0773977	0.294207	-0.163873	0.29454	-0.175962	0.294333	-0.0453702	0.294333	-0.173065	0.294417	-0.00769121	0.293957	-0.0344471	0.293623	-0.189958	0.29425	-0.00158063	0.293417	-0.0631103	0.29425	-0.167582
	0.295123	-0.000951163	0.295917	-0.000244464	0.285917	-0.000480737	0.295873	-0.000990111	0.295667	-0.000129797	0.285667	-0.000448434	0.29575	-4.91516e-05	0.29529	-0.000112183	0.28529	-0.000504052	0.295583	-1.10733e-05	0.29475	-0.000177767	0.28475	-0.000417639		0.295123	-0.152023	0.295917	-0.0754904	0.29554	-0.161966	0.295873	-0.176915	0.295667	-0.0468007	0.295667	-0.171635	0.29575	-0.00816804	0.29529	-0.0349239	0.294957	-0.191388	0.295583	-0.00158063	0.29475	-0.0616798	0.295583	-0.166151
	0.296457	-0.000891494	0.29725	-0.000244464	0.28725	-0.000475076	0.297207	-0.00099278	0.297	-0.00013641	0.287	-0.000443451	0.297083	-6.06292e-05	0.296623	-0.000113715	0.286623	-0.000505308	0.296917	-1.44138e-05	0.296083	-0.000173644	0.286083	-0.000411646		0.296457	-0.142486	0.29725	-0.0754904	0.296873	-0.160058	0.297207	-0.177392	0.297	-0.0491849	0.297	-0.169728	0.297083	-0.0100754	0.296623	-0.0354007	0.29629	-0.191865	0.296917	-0.00205746	0.296083	-0.0602493	0.296917	-0.163767
	0.29779	-0.000843759	0.298583	-0.000252185	0.288583	-0.000472245	0.29854	-0.000987443	0.298333	-0.000141699	0.288333	-0.000440959	0.298417	-6.6368e-05	0.297957	-0.00011831	0.287957	-0.000505308	0.29825	-1.44138e-05	0.297417	-0.00017227	0.287417	-0.000403256		0.29779	-0.134857	0.298583	-0.0778746	0.298207	-0.159105	0.29854	-0.176439	0.298333	-0.0510922	0.298333	-0.168774	0.298417	-0.0110291	0.297957	-0.0368313	0.297623	-0.191865	0.29825	-0.00205746	0.297417	-0.0597724	0.29825	-0.160429
	0.299123	-0.000810942	0.299917	-0.000269171	0.289917	-0.000472245	0.299873	-0.000982106	0.299667	-0.000143022	0.289667	-0.000442205	0.29975	-6.6368e-05	0.29929	-0.000122905	0.28929	-0.000502796	0.299583	-1.05165e-06	0.29875	-0.000176392	0.28875	-0.000396065		0.299123	-0.129611	0.299917	-0.0831198	0.29954	-0.159105	0.299873	-0.175485	0.299667	-0.0515691	0.299667	-0.169251	0.29975	-0.0110291	0.29929	-0.0382618	0.298957	-0.190911	0.299583	-0.000150115	0.29875	-0.0612029	0.299583	-0.157568
	0.300457	-0.000784091	0.30125	-0.000283068	0.29125	-0.000476491	0.301207	-0.000971431	0.301	-0.000144344	0.291	-0.000445943	0.301083	-6.34986e-05	0.300623	-0.000125969	0.290623	-0.00050154	0.300917	8.96997e-06	0.300083	-0.000183264	0.290083	-0.00039127		0.300457	-0.12532	0.30125	-0.0874113	0.300873	-0.160535	0.301207	-0.173578	0.301	-0.0520459	0.301	-0.170681	0.301083	-0.0105522	0.300623	-0.0392154	0.30029	-0.190435	0.300917	0.0012804	0.300083	-0.0635871	0.300917	-0.155661
	0.30179	-0.00076619	0.302583	-0.000290789	0.292583	-0.000480737	0.30254	-0.000966094	0.302333	-0.000144344	0.292333	-0.000450926	0.302417	-6.06292e-05	0.301957	-0.000129032	0.291957	-0.000500285	0.30225	1.56511e-05	0.301417	-0.000190135	0.291417	-0.000388873		0.30179	-0.122459	0.302583	-0.0897955	0.302207	-0.161966	0.30254	-0.172624	0.302333	-0.0520459	0.302333	-0.172589	0.302417	-0.0100754	0.301957	-0.0401691	0.301623	-0.189958	0.30225	0.00223407	0.301417	-0.0659713	0.30225	-0.154707
	0.303123	-0.000760223	0.303917	-0.000287701	0.293917	-0.000483567	0.303873	-0.000963425	0.303667	-0.000144344	0.293667	-0.000453418	0.30375	-5.48904e-05	0.30329	-0.000132096	0.29329	-0.000500285	0.303583	2.23321e-05	0.30275	-0.000194258	0.29275	-0.000387675		0.303123	-0.121505	0.303917	-0.0888418	0.30354	-0.162919	0.303873	-0.172147	0.303667	-0.0520459	0.303667	-0.173542	0.30375	-0.00912172	0.30329	-0.0411228	0.302957	-0.189958	0.303583	0.00318774	0.30275	-0.0674018	0.303583	-0.15423
	0.304457	-0.00075724	0.30525	-0.000272259	0.29525	-0.000480737	0.305207	-0.000968762	0.305	-0.000144344	0.295	-0.000453418	0.305083	-5.2021e-05	0.304623	-0.000133627	0.294623	-0.000497773	0.304917	2.56727e-05	0.304083	-0.000198381	0.294083	-0.000390072		0.304457	-0.121028	0.30525	-0.0840735	0.304873	-0.161966	0.305207	-0.173101	0.305	-0.0520459	0.305	-0.173542	0.305083	-0.00864488	0.304623	-0.0415996	0.30429	-0.189004	0.304917	0.00366458	0.304083	-0.0688323	0.304917	-0.155184
	0.30579	-0.000763207	0.306583	-0.000252185	0.296583	-0.000475076	0.30654	-0.000987443	0.306333	-0.000145667	0.296333	-0.000448434	0.306417	-5.48904e-05	0.305957	-0.000135159	0.295957	-0.000499029	0.30625	2.23321e-05	0.305417	-0.000203878	0.295417	-0.000397263		0.30579	-0.121982	0.306583	-0.0778746	0.306207	-0.160058	0.30654	-0.176439	0.306333	-0.0525227	0.306333	-0.171635	0.306417	-0.00912172	0.305957	-0.0420765	0.305623	-0.189481	0.30625	0.00318774	0.305417	-0.0707397	0.30625	-0.158045
	0.307123	-0.000784091	0.307917	-0.000229022	0.297917	-0.000467999	0.307873	-0.00100879	0.307667	-0.000145667	0.297667	-0.000442205	0.30775	-5.48904e-05	0.30729	-0.000135159	0.29729	-0.000500285	0.307583	5.62943e-06	0.30675	-0.000209375	0.29675	-0.000405653		0.307123	-0.12532	0.307917	-0.070722	0.30754	-0.157674	0.307873	-0.180253	0.307667	-0.0525227	0.307667	-0.169251	0.30775	-0.00912172	0.30729	-0.0420765	0.306957	-0.189958	0.307583	0.000803559	0.30675	-0.072647	0.307583	-0.161383
	0.308457	-0.000825859	0.30925	-0.000212037	0.29925	-0.000462338	0.309207	-0.00102747	0.309	-0.000139055	0.299	-0.000438468	0.309083	-5.2021e-05	0.308623	-0.000136691	0.298623	-0.000496517	0.308917	-7.73273e-06	0.308083	-0.000209375	0.298083	-0.000414043		0.308457	-0.131996	0.30925	-0.0654768	0.308873	-0.155767	0.309207	-0.183591	0.309	-0.0501385	0.309	-0.16782	0.309083	-0.00864488	0.308623	-0.0425533	0.30829	-0.188527	0.308917	-0.00110379	0.308083	-0.072647	0.308917	-0.164721
	0.30979	-0.000885528	0.310583	-0.000204316	0.300583	-0.000462338	0.31054	-0.00104348	0.310333	-0.000128475	0.300333	-0.00043473	0.310417	-4.62822e-05	0.309957	-0.000139754	0.299957	-0.000491494	0.31025	-1.10733e-05	0.309417	-0.000203878	0.299417	-0.000420036		0.30979	-0.141532	0.310583	-0.0630926	0.310207	-0.155767	0.31054	-0.186452	0.310333	-0.0463238	0.310333	-0.16639	0.310417	-0.00769121	0.309957	-0.043507	0.309623	-0.18662	0.31025	-0.00158063	0.309417	-0.0707397	0.31025	-0.167105
	0.311123	-0.00095713	0.311917	-0.000201227	0.301917	-0.000466584	0.311873	-0.00105683	0.311667	-0.000119218	0.301667	-0.000437222	0.31175	-4.05434e-05	0.31129	-0.000144349	0.30129	-0.000485215	0.311583	-1.10733e-05	0.31075	-0.000198381	0.30075	-0.000426029		0.311123	-0.152976	0.311917	-0.0621389	0.31154	-0.157197	0.311873	-0.188836	0.311667	-0.042986	0.311667	-0.167343	0.31175	-0.00673753	0.31129	-0.0449375	0.310957	-0.184236	0.311583	-0.00158063	0.31075	-0.0688323	0.311583	-0.169489
	0.312457	-0.0010347	0.31325	-0.000198139	0.30325	-0.00047366	0.313207	-0.00106483	0.313	-0.000108638	0.303	-0.000442205	0.313083	-3.48047e-05	0.312623	-0.000148944	0.302623	-0.00048647	0.312917	-1.44138e-05	0.312083	-0.000194258	0.302083	-0.000430823		0.312457	-0.165374	0.31325	-0.0611853	0.312873	-0.159582	0.313207	-0.190267	0.313	-0.0391713	0.313	-0.169251	0.313083	-0.00578386	0.312623	-0.046368	0.31229	-0.184713	0.312917	-0.00205746	0.312083	-0.0674018	0.312917	-0.171396
	0.31379	-0.00109735	0.314583	-0.000193507	0.304583	-0.000483567	0.31454	-0.00107017	0.314333	-0.000102026	0.304333	-0.000448434	0.314417	-3.76741e-05	0.313957	-0.000152008	0.303957	-0.000488982	0.31425	-1.77544e-05	0.313417	-0.000192884	0.303417	-0.000434419		0.31379	-0.175388	0.314583	-0.0597548	0.314207	-0.162919	0.31454	-0.191221	0.314333	-0.0367871	0.314333	-0.171635	0.314417	-0.0062607	0.313957	-0.0473217	0.313623	-0.185666	0.31425	-0.0025343	0.313417	-0.066925	0.31425	-0.172827
	0.315123	-0.00113017	0.315917	-0.00018733	0.305917	-0.000493475	0.315873	-0.00107284	0.315667	-0.000100703	0.305667	-0.000450926	0.31575	-5.2021e-05	0.31529	-0.000145881	0.30529	-0.000494005	0.315583	-1.10733e-05	0.31475	-0.000192884	0.30475	-0.000435618		0.315123	-0.180633	0.315917	-0.0578474	0.31554	-0.166257	0.315873	-0.191697	0.315667	-0.0363103	0.315667	-0.172589	0.31575	-0.00864488	0.31529	-0.0454143	0.314957	-0.187574	0.315583	-0.00158063	0.31475	-0.066925	0.315583	-0.173304
	0.316457	-0.00113017	0.31725	-0.000181153	0.30725	-0.000499136	0.317207	-0.00107284	0.317	-0.00010996	0.307	-0.000452172	0.317083	-6.92374e-05	0.316623	-0.000135159	0.306623	-0.000497773	0.316917	-4.39219e-06	0.316083	-0.000197007	0.306083	-0.000436816		0.316457	-0.180633	0.31725	-0.0559401	0.316873	-0.168165	0.317207	-0.191697	0.317	-0.0396481	0.317	-0.173065	0.317083	-0.0115059	0.316623	-0.0420765	0.31629	-0.189004	0.316917	-0.000626953	0.316083	-0.0683555	0.316917	-0.173781
	0.31779	-0.00111227	0.318583	-0.000174977	0.308583	-0.000501967	0.31854	-0.00107284	0.318333	-0.000121863	0.308333	-0.000454664	0.318417	-7.49762e-05	0.317957	-0.000122905	0.307957	-0.000504052	0.31825	-7.73273e-06	0.317417	-0.000199755	0.307417	-0.000438015		0.31779	-0.177772	0.318583	-0.0540327	0.318207	-0.169118	0.31854	-0.191697	0.318333	-0.0439397	0.318333	-0.174019	0.318417	-0.0124596	0.317957	-0.0382618	0.317623	-0.191388	0.31825	-0.00110379	0.317417	-0.0693092	0.31825	-0.174257
	0.319123	-0.00108542	0.319917	-0.000171888	0.309917	-0.000503382	0.319873	-0.00107551	0.319667	-0.00013112	0.309667	-0.000458401	0.31975	-7.49762e-05	0.31929	-0.000112183	0.30929	-0.000510331	0.319583	-2.10949e-05	0.31875	-0.000206627	0.30875	-0.000440412		0.319123	-0.17348	0.319917	-0.053079	0.31954	-0.169595	0.319873	-0.192174	0.319667	-0.0472775	0.319667	-0.17545	0.31975	-0.0124596	0.31929	-0.0349239	0.318957	-0.193772	0.319583	-0.00301114	0.31875	-0.0716933	0.319583	-0.175211
	0.320457	-0.00105857	0.32125	-0.0001688	0.31125	-0.000504797	0.321207	-0.00108618	0.321	-0.000141699	0.311	-0.000460893	0.321083	-6.34986e-05	0.320623	-0.000102993	0.310623	-0.000514099	0.320917	-4.11381e-05	0.320083	-0.00021075	0.310083	-0.000442809		0.320457	-0.169189	0.32125	-0.0521254	0.320873	-0.170072	0.321207	-0.194082	0.321	-0.0510922	0.321	-0.176403	0.321083	-0.0105522	0.320623	-0.0320629	0.32029	-0.195203	0.320917	-0.00587216	0.320083	-0.0731239	0.320917	-0.176165
	0.32179	-0.00103172	0.322583	-0.000173432	0.312583	-0.000501967	0.32254	-0.00109419	0.322333	-0.000149634	0.312333	-0.000463385	0.322417	-4.62822e-05	0.321957	-9.99298e-05	0.311957	-0.000517866	0.32225	-6.78625e-05	0.321417	-0.000209375	0.311417	-0.000447604		0.32179	-0.164897	0.322583	-0.0535559	0.322207	-0.169118	0.32254	-0.195512	0.322333	-0.0539532	0.322333	-0.177357	0.322417	-0.00769121	0.321957	-0.0311092	0.321623	-0.196634	0.32225	-0.00968686	0.321417	-0.072647	0.32225	-0.178072
	0.323123	-0.00101978	0.323917	-0.000179609	0.313917	-0.000490644	0.323873	-0.00109953	0.323667	-0.000156247	0.313667	-0.000467122	0.32375	-2.33271e-05	0.32329	-0.000106057	0.31329	-0.000522889	0.323583	-9.45868e-05	0.32275	-0.000206627	0.31275	-0.000450001		0.323123	-0.16299	0.323917	-0.0554632	0.32354	-0.165304	0.323873	-0.196466	0.323667	-0.0563374	0.323667	-0.178787	0.32375	-0.00387651	0.32329	-0.0330166	0.322957	-0.198541	0.323583	-0.0135016	0.32275	-0.0716933	0.323583	-0.179026
	0.324457	-0.00102575	0.32525	-0.00018733	0.31525	-0.000475076	0.325207	-0.00110219	0.325	-0.000158891	0.315	-0.000472105	0.325083	-8.98013e-06	0.324623	-0.000115247	0.314623	-0.000529169	0.324917	-0.00011129	0.324083	-0.000206627	0.314083	-0.000448802		0.324457	-0.163944	0.32525	-0.0578474	0.324873	-0.160058	0.325207	-0.196943	0.325	-0.0572911	0.325	-0.180695	0.325083	-0.00149232	0.324623	-0.0358776	0.32429	-0.200925	0.324917	-0.0158857	0.324083	-0.0716933	0.324917	-0.178549
	0.32579	-0.00104067	0.326583	-0.000188874	0.316583	-0.000460922	0.32654	-0.0011102	0.326333	-0.000153602	0.316333	-0.000475843	0.326417	-6.11074e-06	0.325957	-0.000122905	0.315957	-0.000536704	0.32625	-0.000117971	0.325417	-0.000209375	0.315417	-0.000450001		0.32579	-0.166328	0.326583	-0.0583242	0.326207	-0.15529	0.32654	-0.198373	0.326333	-0.0553838	0.326333	-0.182125	0.326417	-0.00101549	0.325957	-0.0382618	0.325623	-0.203786	0.32625	-0.0168394	0.325417	-0.072647	0.32625	-0.179026
	0.327123	-0.0010526	0.327917	-0.000188874	0.317917	-0.000453846	0.327873	-0.0011102	0.327667	-0.000146989	0.317667	-0.000477089	0.32775	-8.98013e-06	0.32729	-0.000124437	0.31729	-0.000544238	0.327583	-0.00011463	0.32675	-0.000213498	0.31675	-0.000452398		0.327123	-0.168235	0.327917	-0.0583242	0.32754	-0.152906	0.327873	-0.198373	0.327667	-0.0529996	0.327667	-0.182602	0.32775	-0.00149232	0.32729	-0.0387386	0.326957	-0.206647	0.327583	-0.0163626	0.32675	-0.0740775	0.327583	-0.17998
	0.328457	-0.00106752	0.32925	-0.00018733	0.31925	-0.000451015	0.329207	-0.00110219	0.329	-0.000139055	0.319	-0.000478335	0.329083	-1.47189e-05	0.328623	-0.000122905	0.318623	-0.000551773	0.328917	-0.000101268	0.328083	-0.000216247	0.318083	-0.000455994		0.328457	-0.170619	0.32925	-0.0578474	0.328873	-0.151952	0.329207	-0.196943	0.329	-0.0501385	0.329	-0.183079	0.329083	-0.002446	0.328623	-0.0382618	0.32829	-0.209508	0.328917	-0.0144552	0.328083	-0.0750312	0.328917	-0.18141
	0.32979	-0.0010884	0.330583	-0.00018733	0.320583	-0.000453846	0.33054	-0.00109152	0.330333	-0.000129797	0.320333	-0.000478335	0.330417	-2.90659e-05	0.329957	-0.00011831	0.319957	-0.000553029	0.33025	-7.78841e-05	0.329417	-0.00022037	0.319417	-0.000458391		0.32979	-0.173957	0.330583	-0.0578474	0.330207	-0.152906	0.33054	-0.195035	0.330333	-0.0468007	0.330333	-0.183079	0.330417	-0.00483018	0.329957	-0.0368313	0.329623	-0.209985	0.33025	-0.0111174	0.329417	-0.0764617	0.33025	-0.182364
	0.331123	-0.00110929	0.331917	-0.000195051	0.321917	-0.000463753	0.331873	-0.00108618	0.331667	-0.000123185	0.321667	-0.000475843	0.33175	-4.34128e-05	0.33129	-0.000112183	0.32129	-0.000551773	0.331583	-5.45003e-05	0.33075	-0.000224492	0.32075	-0.000464384		0.331123	-0.177295	0.331917	-0.0602316	0.33154	-0.156244	0.331873	-0.194082	0.331667	-0.0444165	0.331667	-0.182125	0.33175	-0.00721437	0.33129	-0.0349239	0.330957	-0.209508	0.331583	-0.00777951	0.33075	-0.0778922	0.331583	-0.184748
	0.332457	-0.00111824	0.33325	-0.000208948	0.32325	-0.000476491	0.333207	-0.00108084	0.333	-0.000116573	0.323	-0.000473351	0.333083	-4.91516e-05	0.332623	-0.000102993	0.322623	-0.00054675	0.332917	-4.11381e-05	0.332083	-0.00022999	0.322083	-0.000471575		0.332457	-0.178726	0.33325	-0.0645231	0.332873	-0.160535	0.333207	-0.193128	0.333	-0.0420323	0.333	-0.181172	0.333083	-0.00816804	0.332623	-0.0320629	0.33229	-0.207601	0.332917	-0.00587216	0.332083	-0.0797996	0.332917	-0.187609
	0.33379	-0.00111227	0.334583	-0.000222846	0.324583	-0.000487813	0.33454	-0.0010675	0.334333	-0.000111283	0.324333	-0.000472105	0.334417	-4.91516e-05	0.333957	-9.68664e-05	0.323957	-0.000542983	0.33425	-3.44571e-05	0.333417	-0.000236861	0.323417	-0.000475171		0.33379	-0.177772	0.334583	-0.0688147	0.334207	-0.16435	0.33454	-0.190744	0.334333	-0.040125	0.334333	-0.180695	0.334417	-0.00816804	0.333957	-0.0301555	0.333623	-0.20617	0.33425	-0.00491849	0.333417	-0.0821838	0.33425	-0.189039
	0.335123	-0.00109735	0.335917	-0.000235199	0.325917	-0.000490644	0.335873	-0.00104882	0.335667	-0.000107315	0.325667	-0.000472105	0.33575	-4.62822e-05	0.33529	-9.53347e-05	0.32529	-0.000540471	0.335583	-3.77976e-05	0.33475	-0.000242358	0.32475	-0.000475171		0.335123	-0.175388	0.335917	-0.0726294	0.33554	-0.165304	0.335873	-0.187406	0.335667	-0.0386945	0.335667	-0.180695	0.33575	-0.00769121	0.33529	-0.0296787	0.334957	-0.205217	0.335583	-0.00539532	0.33475	-0.0840911	0.335583	-0.189039
	0.336457	-0.0010705	0.33725	-0.000241376	0.32725	-0.000489229	0.337207	-0.00103281	0.337	-0.000107315	0.327	-0.00047086	0.337083	-3.76741e-05	0.336623	-9.68664e-05	0.326623	-0.000541727	0.336917	-5.11598e-05	0.336083	-0.00024923	0.326083	-0.00047637		0.336457	-0.171096	0.33725	-0.0745367	0.336873	-0.164827	0.337207	-0.184545	0.337	-0.0386945	0.337	-0.180218	0.337083	-0.0062607	0.336623	-0.0301555	0.33629	-0.205693	0.336917	-0.00730267	0.336083	-0.0864753	0.336917	-0.189516
	0.33779	-0.00104663	0.338583	-0.00024292	0.328583	-0.000487813	0.33854	-0.00101947	0.338333	-0.000108638	0.328333	-0.000469614	0.338417	-1.75883e-05	0.337957	-9.99298e-05	0.327957	-0.00054675	0.33825	-6.45219e-05	0.337417	-0.000253352	0.327417	-0.000478767		0.33779	-0.167282	0.338583	-0.0750135	0.338207	-0.16435	0.33854	-0.182161	0.338333	-0.0391713	0.338333	-0.179741	0.338417	-0.00292284	0.337957	-0.0311092	0.337623	-0.207601	0.33825	-0.00921002	0.337417	-0.0879058	0.33825	-0.19047
	0.339123	-0.00102873	0.339917	-0.000236743	0.329917	-0.000486398	0.339873	-0.00101146	0.339667	-0.000111283	0.329667	-0.000463385	0.33975	2.49743e-06	0.33929	-0.000102993	0.32929	-0.000551773	0.339583	-7.1203e-05	0.33875	-0.000254727	0.32875	-0.000482362		0.339123	-0.164421	0.339917	-0.0731062	0.33954	-0.163873	0.339873	-0.18073	0.339667	-0.040125	0.339667	-0.177357	0.33975	0.000415025	0.33929	-0.0320629	0.338957	-0.209508	0.339583	-0.0101637	0.33875	-0.0883827	0.339583	-0.1919
	0.340457	-0.00102873	0.34125	-0.000229022	0.33125	-0.000484983	0.341207	-0.00100879	0.341	-0.000113928	0.331	-0.000454664	0.341083	1.3975e-05	0.340623	-0.00010912	0.330623	-0.000556797	0.340917	-7.1203e-05	0.340083	-0.000250604	0.330083	-0.00048476		0.340457	-0.164421	0.34125	-0.070722	0.340873	-0.163396	0.341207	-0.180253	0.341	-0.0410786	0.341	-0.174019	0.341083	0.00232237	0.340623	-0.0339702	0.34029	-0.211415	0.340917	-0.0101637	0.340083	-0.0869521	0.340917	-0.192854
	0.34179	-0.00103768	0.342583	-0.000229022	0.332583	-0.000483567	0.34254	-0.00100879	0.342333	-0.000119218	0.332333	-0.000443451	0.342417	1.11056e-05	0.341957	-0.000115247	0.331957	-0.000563076	0.34225	-7.1203e-05	0.341417	-0.000240984	0.331417	-0.000488355		0.34179	-0.165851	0.342583	-0.070722	0.342207	-0.162919	0.34254	-0.180253	0.342333	-0.042986	0.342333	-0.169728	0.342417	0.00184554	0.341957	-0.0358776	0.341623	-0.2138	0.34225	-0.0101637	0.341417	-0.0836143	0.34225	-0.194285
	0.343123	-0.0010526	0.343917	-0.000232111	0.333917	-0.000487813	0.343873	-0.00101413	0.343667	-0.00012583	0.333667	-0.000433484	0.34375	-3.71958e-07	0.34329	-0.00011831	0.33329	-0.000570611	0.343583	-6.78625e-05	0.34275	-0.000227241	0.33275	-0.000488355		0.343123	-0.168235	0.343917	-0.0716757	0.34354	-0.16435	0.343873	-0.181207	0.343667	-0.0453702	0.343667	-0.165913	0.34375	-6.18122e-05	0.34329	-0.0368313	0.342957	-0.216661	0.343583	-0.00968686	0.34275	-0.0788459	0.343583	-0.194285
	0.344457	-0.00106453	0.34525	-0.000241376	0.33525	-0.00049489	0.345207	-0.00102214	0.345	-0.000129797	0.335	-0.000429747	0.345083	-8.98013e-06	0.344623	-0.000115247	0.334623	-0.00057689	0.344917	-5.78409e-05	0.344083	-0.000214872	0.334083	-0.00048476		0.344457	-0.170143	0.34525	-0.0745367	0.344873	-0.166734	0.345207	-0.182637	0.345	-0.0468007	0.345	-0.164482	0.345083	-0.00149232	0.344623	-0.0358776	0.34429	-0.219045	0.344917	-0.00825635	0.344083	-0.0745544	0.344917	-0.192854
	0.34579	-0.00105857	0.346583	-0.000256817	0.336583	-0.000501967	0.34654	-0.00103281	0.346333	-0.00013112	0.336333	-0.000429747	0.346417	-1.47189e-05	0.345957	-0.000110652	0.335957	-0.000579402	0.34625	-4.78192e-05	0.345417	-0.000205252	0.335417	-0.000481164		0.34579	-0.169189	0.346583	-0.0793051	0.346207	-0.169118	0.34654	-0.184545	0.346333	-0.0472775	0.346333	-0.164482	0.346417	-0.002446	0.345957	-0.0344471	0.345623	-0.219999	0.34625	-0.00682584	0.345417	-0.0712165	0.34625	-0.191424
	0.347123	-0.0010347	0.347917	-0.000275347	0.337917	-0.000510459	0.347873	-0.00104882	0.347667	-0.000133765	0.337667	-0.000435976	0.34775	-8.98013e-06	0.34729	-0.000104525	0.33729	-0.000581913	0.347583	-5.11598e-05	0.34675	-0.000198381	0.33675	-0.000475171		0.347123	-0.165374	0.347917	-0.0850271	0.34754	-0.171979	0.347873	-0.187406	0.347667	-0.0482312	0.347667	-0.166867	0.34775	-0.00149232	0.34729	-0.0325397	0.346957	-0.220952	0.347583	-0.00730267	0.34675	-0.0688323	0.347583	-0.189039
	0.348457	-0.000995915	0.34925	-0.000289245	0.33925	-0.000520366	0.349207	-0.00106216	0.349	-0.000137732	0.339	-0.000447189	0.349083	-3.71958e-07	0.348623	-9.99298e-05	0.338623	-0.000581913	0.348917	-5.45003e-05	0.348083	-0.000197007	0.338083	-0.000472774		0.348457	-0.159175	0.34925	-0.0893187	0.348873	-0.175317	0.349207	-0.18979	0.349	-0.0496617	0.349	-0.171158	0.349083	-6.18122e-05	0.348623	-0.0311092	0.34829	-0.220952	0.348917	-0.00777951	0.348083	-0.0683555	0.348917	-0.188086
	0.34979	-0.000951163	0.350583	-0.00029851	0.340583	-0.000530273	0.35054	-0.00107551	0.350333	-0.000141699	0.340333	-0.000459647	0.350417	2.49743e-06	0.349957	-9.83981e-05	0.339957	-0.000578146	0.35025	-5.78409e-05	0.349417	-0.000203878	0.339417	-0.000473972		0.34979	-0.152023	0.350583	-0.0921797	0.350207	-0.178655	0.35054	-0.192174	0.350333	-0.0510922	0.350333	-0.175926	0.350417	0.000415025	0.349957	-0.0306324	0.349623	-0.219522	0.35025	-0.00825635	0.349417	-0.0707397	0.35025	-0.188563
	0.351123	-0.000918345	0.351917	-0.000312407	0.341917	-0.000538765	0.351873	-0.00108084	0.351667	-0.000144344	0.341667	-0.00047086	0.35175	-3.24135e-06	0.35129	-9.99298e-05	0.34129	-0.000568099	0.351583	-6.78625e-05	0.35075	-0.000218995	0.34075	-0.000478767		0.351123	-0.146778	0.351917	-0.0964712	0.35154	-0.181516	0.351873	-0.193128	0.351667	-0.0520459	0.351667	-0.180218	0.35175	-0.000538649	0.35129	-0.0311092	0.350957	-0.215707	0.351583	-0.00968686	0.35075	-0.0759849	0.351583	-0.19047
	0.352457	-0.000897461	0.35325	-0.000329393	0.34325	-0.000544426	0.353207	-0.00108618	0.353	-0.000143022	0.343	-0.000478335	0.353083	-1.47189e-05	0.352623	-0.000106057	0.342623	-0.000558053	0.352917	-7.78841e-05	0.352083	-0.000238235	0.342083	-0.000482362		0.352457	-0.14344	0.35325	-0.101716	0.352873	-0.183423	0.353207	-0.194082	0.353	-0.0515691	0.353	-0.183079	0.353083	-0.002446	0.352623	-0.0330166	0.35229	-0.211892	0.352917	-0.0111174	0.352083	-0.0826606	0.352917	-0.1919
	0.35379	-0.000891494	0.354583	-0.000338658	0.344583	-0.000543011	0.35454	-0.00108885	0.354333	-0.000140377	0.344333	-0.000483318	0.354417	-3.76741e-05	0.353957	-0.000116779	0.343957	-0.000550518	0.35425	-9.45868e-05	0.353417	-0.000254727	0.343417	-0.000483561		0.35379	-0.142486	0.354583	-0.104577	0.354207	-0.182947	0.35454	-0.194558	0.354333	-0.0506154	0.354333	-0.184986	0.354417	-0.0062607	0.353957	-0.0363544	0.353623	-0.209031	0.35425	-0.0135016	0.353417	-0.0883827	0.35425	-0.192377
	0.355123	-0.000891494	0.355917	-0.00033557	0.345917	-0.000535934	0.355873	-0.00108618	0.355667	-0.000133765	0.345667	-0.000487056	0.35575	-6.34986e-05	0.35529	-0.000127501	0.34529	-0.000548006	0.355583	-0.000107949	0.35475	-0.000269844	0.34475	-0.000478767		0.355123	-0.142486	0.355917	-0.103624	0.35554	-0.180562	0.355873	-0.194082	0.355667	-0.0482312	0.355667	-0.186417	0.35575	-0.0105522	0.35529	-0.0396923	0.354957	-0.208078	0.355583	-0.0154089	0.35475	-0.0936279	0.355583	-0.19047
	0.356457	-0.000906412	0.35725	-0.000324761	0.34725	-0.000530273	0.357207	-0.00108618	0.357	-0.000124507	0.347	-0.000489547	0.357083	-8.07149e-05	0.356623	-0.000135159	0.346623	-0.000550518	0.356917	-0.000124652	0.356083	-0.000282213	0.346083	-0.000469178		0.356457	-0.14487	0.35725	-0.100286	0.356873	-0.178655	0.357207	-0.194082	0.357	-0.0448933	0.357	-0.187371	0.357083	-0.0134133	0.356623	-0.0420765	0.35629	-0.209031	0.356917	-0.0177931	0.356083	-0.0979194	0.356917	-0.186655
	0.35779	-0.000936246	0.358583	-0.000315496	0.348583	-0.000523196	0.35854	-0.00108885	0.358333	-0.000116573	0.348333	-0.000489547	0.358417	-8.35843e-05	0.357957	-0.000141286	0.347957	-0.000554285	0.35825	-0.000141354	0.357417	-0.000289084	0.347417	-0.000458391		0.35779	-0.149639	0.358583	-0.0974249	0.358207	-0.176271	0.35854	-0.194558	0.358333	-0.0420323	0.358333	-0.187371	0.358417	-0.0138901	0.357957	-0.0439838	0.357623	-0.210462	0.35825	-0.0201773	0.357417	-0.100304	0.35825	-0.182364
	0.359123	-0.00096608	0.359917	-0.000303142	0.349917	-0.00051612	0.359873	-0.00109152	0.359667	-0.000112605	0.349667	-0.000488301	0.35975	-6.6368e-05	0.35929	-0.000145881	0.34929	-0.000558053	0.359583	-0.000151376	0.35875	-0.000290458	0.34875	-0.000452398		0.359123	-0.154407	0.359917	-0.0936102	0.35954	-0.173887	0.359873	-0.195035	0.359667	-0.0406018	0.359667	-0.186894	0.35975	-0.0110291	0.35929	-0.0454143	0.358957	-0.211892	0.359583	-0.0216078	0.35875	-0.10078	0.359583	-0.17998
	0.360457	-0.000998898	0.36125	-0.000290789	0.35125	-0.000507628	0.361207	-0.00109686	0.361	-0.000112605	0.351	-0.000488301	0.361083	-4.91516e-05	0.360623	-0.000150476	0.350623	-0.000559308	0.360917	-0.000154717	0.360083	-0.00028771	0.350083	-0.000452398		0.360457	-0.159652	0.36125	-0.0897955	0.360873	-0.171026	0.361207	-0.195989	0.361	-0.0406018	0.361	-0.186894	0.361083	-0.00816804	0.360623	-0.0468448	0.36029	-0.212369	0.360917	-0.0220846	0.360083	-0.0998267	0.360917	-0.17998
	0.36179	-0.0010347	0.362583	-0.00027998	0.352583	-0.000504797	0.36254	-0.00110753	0.362333	-0.00011525	0.352333	-0.000484564	0.362417	-4.05434e-05	0.361957	-0.000148944	0.351957	-0.000558053	0.36225	-0.000151376	0.361417	-0.000283587	0.351417	-0.000457192		0.36179	-0.165374	0.362583	-0.0864576	0.362207	-0.170072	0.36254	-0.197896	0.362333	-0.0415555	0.362333	-0.185463	0.362417	-0.00673753	0.361957	-0.046368	0.361623	-0.211892	0.36225	-0.0216078	0.361417	-0.0983962	0.36225	-0.181887
	0.363123	-0.00107647	0.363917	-0.000272259	0.353917	-0.000510459	0.363873	-0.00112087	0.363667	-0.000121863	0.353667	-0.000480826	0.36375	-4.05434e-05	0.36329	-0.000144349	0.35329	-0.000555541	0.363583	-0.000141354	0.36275	-0.000279464	0.35275	-0.000465582		0.363123	-0.17205	0.363917	-0.0840735	0.36354	-0.171979	0.363873	-0.20028	0.363667	-0.0439397	0.363667	-0.184033	0.36375	-0.00673753	0.36329	-0.0449375	0.362957	-0.210939	0.363583	-0.0201773	0.36275	-0.0969657	0.363583	-0.185225
	0.364457	-0.00111227	0.36525	-0.000262994	0.35525	-0.000523196	0.365207	-0.00112888	0.365	-0.000127152	0.355	-0.000477089	0.365083	-4.91516e-05	0.364623	-0.000142818	0.354623	-0.000554285	0.364917	-0.000121311	0.364083	-0.000276715	0.354083	-0.000477568		0.364457	-0.177772	0.36525	-0.0812124	0.364873	-0.176271	0.365207	-0.201711	0.365	-0.045847	0.365	-0.182602	0.365083	-0.00816804	0.364623	-0.0444606	0.36429	-0.210462	0.364917	-0.0173163	0.364083	-0.096012	0.364917	-0.189993
	0.36579	-0.00113614	0.366583	-0.000253729	0.356583	-0.00053735	0.36654	-0.00114222	0.366333	-0.000129797	0.356333	-0.000474597	0.366417	-6.06292e-05	0.365957	-0.000142818	0.355957	-0.000555541	0.36625	-9.45868e-05	0.365417	-0.000272593	0.355417	-0.000489554		0.36579	-0.181587	0.366583	-0.0783514	0.366207	-0.181039	0.36654	-0.204095	0.366333	-0.0468007	0.366333	-0.181648	0.366417	-0.0100754	0.365957	-0.0444606	0.365623	-0.210939	0.36625	-0.0135016	0.365417	-0.0945815	0.36625	-0.194761
	0.367123	-0.00115105	0.367917	-0.000249096	0.357917	-0.000550087	0.367873	-0.0011609	0.367667	-0.000132442	0.357667	-0.000472105	0.36775	-7.21068e-05	0.36729	-0.000147413	0.35729	-0.000564332	0.367583	-6.78625e-05	0.36675	-0.000264347	0.35675	-0.00049315		0.367123	-0.183971	0.367917	-0.0769209	0.36754	-0.185331	0.367873	-0.207433	0.367667	-0.0477544	0.367667	-0.180695	0.36775	-0.0119827	0.36729	-0.0458912	0.366957	-0.214276	0.367583	-0.00968686	0.36675	-0.0917205	0.367583	-0.196192
	0.368457	-0.00115404	0.36925	-0.00024292	0.35925	-0.00056141	0.369207	-0.00117692	0.369	-0.000132442	0.359	-0.000472105	0.369083	-8.07149e-05	0.368623	-0.000150476	0.358623	-0.00057689	0.368917	-4.44787e-05	0.368083	-0.000257475	0.358083	-0.000491951		0.368457	-0.184448	0.36925	-0.0750135	0.368873	-0.189145	0.369207	-0.210294	0.369	-0.0477544	0.369	-0.180695	0.369083	-0.0134133	0.368623	-0.0468448	0.36829	-0.219045	0.368917	-0.006349	0.368083	-0.0893363	0.368917	-0.195715
	0.36979	-0.00115105	0.370583	-0.000241376	0.360583	-0.000568487	0.37054	-0.00118492	0.370333	-0.000133765	0.360333	-0.000475843	0.370417	-7.49762e-05	0.369957	-0.000152008	0.359957	-0.000588192	0.37025	-3.77976e-05	0.369417	-0.000250604	0.359417	-0.000487157		0.36979	-0.183971	0.370583	-0.0745367	0.370207	-0.19153	0.37054	-0.211725	0.370333	-0.0482312	0.370333	-0.182125	0.370417	-0.0124596	0.369957	-0.0473217	0.369623	-0.223336	0.37025	-0.00539532	0.369417	-0.0869521	0.37025	-0.193808
	0.371123	-0.00113614	0.371917	-0.000247552	0.361917	-0.000567071	0.371873	-0.00119026	0.371667	-0.000135087	0.361667	-0.000483318	0.37175	-6.06292e-05	0.37129	-0.000148944	0.36129	-0.000595727	0.371583	-4.44787e-05	0.37075	-0.000243732	0.36075	-0.000479965		0.371123	-0.181587	0.371917	-0.0764441	0.37154	-0.191053	0.371873	-0.212678	0.371667	-0.048708	0.371667	-0.184986	0.37175	-0.0100754	0.37129	-0.046368	0.370957	-0.226197	0.371583	-0.006349	0.37075	-0.084568	0.371583	-0.190947
	0.372457	-0.00111525	0.37325	-0.000264538	0.36325	-0.000558579	0.373207	-0.0012036	0.373	-0.000135087	0.363	-0.000490793	0.373083	-4.62822e-05	0.372623	-0.000142818	0.362623	-0.000602007	0.372917	-7.1203e-05	0.372083	-0.000236861	0.362083	-0.000472774		0.372457	-0.178249	0.37325	-0.0816893	0.372873	-0.188192	0.373207	-0.215062	0.373	-0.048708	0.373	-0.187847	0.373083	-0.00769121	0.372623	-0.0444606	0.37229	-0.228582	0.372917	-0.0101637	0.372083	-0.0821838	0.372917	-0.188086
	0.37379	-0.00109138	0.374583	-0.000283068	0.364583	-0.000545841	0.37454	-0.00121961	0.374333	-0.000133765	0.364333	-0.000493285	0.374417	-4.34128e-05	0.373957	-0.000132096	0.363957	-0.000608286	0.37425	-0.000107949	0.373417	-0.000234112	0.363417	-0.000466781		0.37379	-0.174434	0.374583	-0.0874113	0.374207	-0.1839	0.37454	-0.217923	0.374333	-0.0482312	0.374333	-0.188801	0.374417	-0.00721437	0.373957	-0.0411228	0.373623	-0.230966	0.37425	-0.0154089	0.373417	-0.0812301	0.37425	-0.185702
	0.375123	-0.00107348	0.375917	-0.000296966	0.365917	-0.000533104	0.375873	-0.00123029	0.375667	-0.000129797	0.365667	-0.000493285	0.37575	-4.91516e-05	0.37529	-0.000121374	0.36529	-0.000614565	0.375583	-0.000138014	0.37475	-0.000236861	0.36475	-0.000469178		0.375123	-0.171573	0.375917	-0.0917028	0.37554	-0.179609	0.375873	-0.219831	0.375667	-0.0468007	0.375667	-0.188801	0.37575	-0.00816804	0.37529	-0.0377849	0.374957	-0.23335	0.375583	-0.0197004	0.37475	-0.0821838	0.375583	-0.186655
	0.376457	-0.00105857	0.37725	-0.000303142	0.36725	-0.000526027	0.377207	-0.00123563	0.377	-0.000123185	0.367	-0.000490793	0.377083	-5.2021e-05	0.376623	-0.000115247	0.366623	-0.000617076	0.376917	-0.000158057	0.376083	-0.000246481	0.366083	-0.00047637		0.376457	-0.169189	0.37725	-0.0936102	0.376873	-0.177224	0.377207	-0.220784	0.377	-0.0444165	0.377	-0.187847	0.377083	-0.00864488	0.376623	-0.0358776	0.37629	-0.234304	0.376917	-0.0225615	0.376083	-0.0855216	0.376917	-0.189516
	0.37779	-0.00104067	0.378583	-0.000301598	0.368583	-0.000524612	0.37854	-0.00123829	0.378333	-0.00011525	0.368333	-0.000488301	0.378417	-5.2021e-05	0.377957	-0.00011831	0.367957	-0.000617076	0.37825	-0.00017476	0.377417	-0.00025885	0.367417	-0.000488355		0.37779	-0.166328	0.378583	-0.0931334	0.378207	-0.176748	0.37854	-0.221261	0.378333	-0.0415555	0.378333	-0.186894	0.378417	-0.00864488	0.377957	-0.0368313	0.377623	-0.234304	0.37825	-0.0249456	0.377417	-0.0898132	0.37825	-0.194285
	0.379123	-0.00102575	0.379917	-0.000293877	0.369917	-0.000527442	0.379873	-0.00123829	0.379667	-0.000105993	0.369667	-0.000484564	0.37975	-4.62822e-05	0.37929	-0.000127501	0.36929	-0.000614565	0.379583	-0.000184781	0.37875	-0.000272593	0.36875	-0.00050154		0.379123	-0.163944	0.379917	-0.0907492	0.37954	-0.177701	0.379873	-0.221261	0.379667	-0.0382176	0.379667	-0.185463	0.37975	-0.00769121	0.37929	-0.0396923	0.378957	-0.23335	0.379583	-0.0263762	0.37875	-0.0945815	0.379583	-0.19953
	0.380457	-0.0010168	0.38125	-0.00027998	0.37125	-0.000533104	0.381207	-0.00123296	0.381	-0.000100703	0.371	-0.000484564	0.381083	-4.05434e-05	0.380623	-0.000135159	0.370623	-0.000610797	0.380917	-0.000194803	0.380083	-0.000283587	0.370083	-0.000515923		0.380457	-0.162513	0.38125	-0.0864576	0.380873	-0.179609	0.381207	-0.220308	0.381	-0.0363103	0.381	-0.185463	0.381083	-0.00673753	0.380623	-0.0420765	0.38029	-0.231919	0.380917	-0.0278067	0.380083	-0.0983962	0.380917	-0.205252
	0.38179	-0.0010168	0.382583	-0.000266082	0.372583	-0.000544426	0.38254	-0.00122762	0.382333	-0.000102026	0.372333	-0.000489547	0.382417	-2.90659e-05	0.381957	-0.000145881	0.371957	-0.000604518	0.38225	-0.000198144	0.381417	-0.00028771	0.371417	-0.000525511		0.38179	-0.162513	0.382583	-0.0821661	0.382207	-0.183423	0.38254	-0.219354	0.382333	-0.0367871	0.382333	-0.187371	0.382417	-0.00483018	0.381957	-0.0454143	0.381623	-0.229535	0.38225	-0.0282835	0.381417	-0.0998267	0.38225	-0.209067
	0.383123	-0.00102873	0.383917	-0.000255273	0.373917	-0.000555749	0.383873	-0.00121695	0.383667	-0.00010996	0.373667	-0.000495776	0.38375	-8.98013e-06	0.38329	-0.000156603	0.37329	-0.000595727	0.383583	-0.000208165	0.38275	-0.000282213	0.37275	-0.000527909		0.383123	-0.164421	0.383917	-0.0788282	0.38354	-0.187238	0.383873	-0.217447	0.383667	-0.0396481	0.383667	-0.189755	0.38375	-0.00149232	0.38329	-0.0487522	0.382957	-0.226197	0.383583	-0.029714	0.38275	-0.0979194	0.383583	-0.21002
	0.384457	-0.00104663	0.38525	-0.000252185	0.37525	-0.000565656	0.385207	-0.00120627	0.385	-0.00012054	0.375	-0.000499514	0.385083	8.23622e-06	0.384623	-0.000170388	0.374623	-0.000588192	0.384917	-0.000221527	0.384083	-0.000273967	0.374083	-0.000525511		0.384457	-0.167282	0.38525	-0.0778746	0.384873	-0.190576	0.385207	-0.215539	0.385	-0.0434628	0.385	-0.191185	0.385083	0.0013687	0.384623	-0.0530437	0.38429	-0.223336	0.384917	-0.0316214	0.384083	-0.0950584	0.384917	-0.209067
	0.38579	-0.00106752	0.386583	-0.000253729	0.376583	-0.000571317	0.38654	-0.0011956	0.386333	-0.00013112	0.376333	-0.00050076	0.386417	1.68444e-05	0.385957	-0.000178047	0.375957	-0.000580657	0.38625	-0.000228208	0.385417	-0.000264347	0.375417	-0.000521916		0.38579	-0.170619	0.386583	-0.0783514	0.386207	-0.192483	0.38654	-0.213632	0.386333	-0.0472775	0.386333	-0.191662	0.386417	0.00279921	0.385957	-0.0554279	0.385623	-0.220475	0.38625	-0.032575	0.385417	-0.0917205	0.38625	-0.207636
	0.387123	-0.00108243	0.387917	-0.000258361	0.377917	-0.000571317	0.387873	-0.00119026	0.387667	-0.000140377	0.377667	-0.000498268	0.38775	2.25832e-05	0.38729	-0.00018111	0.37729	-0.000575634	0.387583	-0.000218187	0.38675	-0.000256101	0.37675	-0.00051832		0.387123	-0.173004	0.387917	-0.0797819	0.38754	-0.192483	0.387873	-0.212678	0.387667	-0.0506154	0.387667	-0.190708	0.38775	0.00375289	0.38729	-0.0563816	0.386957	-0.218568	0.387583	-0.0311445	0.38675	-0.0888595	0.387583	-0.206206
	0.388457	-0.00108542	0.38925	-0.000264538	0.37925	-0.000569902	0.389207	-0.00117958	0.389	-0.000148312	0.379	-0.000494531	0.389083	2.54526e-05	0.388623	-0.00018111	0.378623	-0.000574378	0.388917	-0.000198144	0.388083	-0.000250604	0.378083	-0.000513526		0.388457	-0.17348	0.38925	-0.0816893	0.388873	-0.192006	0.389207	-0.210771	0.389	-0.0534764	0.389	-0.189278	0.389083	0.00422972	0.388623	-0.0563816	0.38829	-0.218091	0.388917	-0.0282835	0.388083	-0.0869521	0.388917	-0.204298
	0.38979	-0.00108542	0.390583	-0.000270715	0.380583	-0.000567071	0.39054	-0.00117158	0.390333	-0.000149634	0.380333	-0.000492039	0.390417	2.8322e-05	0.389957	-0.000179579	0.379957	-0.000575634	0.39025	-0.00017476	0.389417	-0.000251978	0.379417	-0.000513526		0.38979	-0.17348	0.390583	-0.0835966	0.390207	-0.191053	0.39054	-0.20934	0.390333	-0.0539532	0.390333	-0.188324	0.390417	0.00470656	0.389957	-0.0559047	0.389623	-0.218568	0.39025	-0.0249456	0.389417	-0.087429	0.39025	-0.204298
	0.391123	-0.00108243	0.391917	-0.000272259	0.381917	-0.000567071	0.391873	-0.00116891	0.391667	-0.000149634	0.381667	-0.000493285	0.39175	2.8322e-05	0.39129	-0.000174984	0.38129	-0.000579402	0.391583	-0.000148035	0.39075	-0.000261598	0.38075	-0.000515923		0.391123	-0.173004	0.391917	-0.0840735	0.39154	-0.191053	0.391873	-0.208864	0.391667	-0.0539532	0.391667	-0.188801	0.39175	0.00470656	0.39129	-0.0544742	0.390957	-0.219999	0.391583	-0.021131	0.39075	-0.0907668	0.391583	-0.205252
	0.392457	-0.00108542	0.39325	-0.000267626	0.38325	-0.000567071	0.393207	-0.00117692	0.393	-0.000146989	0.383	-0.000497022	0.393083	1.68444e-05	0.392623	-0.000168857	0.382623	-0.000583169	0.392917	-0.000124652	0.392083	-0.000272593	0.382083	-0.000520717		0.392457	-0.17348	0.39325	-0.0826429	0.392873	-0.191053	0.393207	-0.210294	0.393	-0.0529996	0.393	-0.190232	0.393083	0.00279921	0.392623	-0.0525669	0.39229	-0.221429	0.392917	-0.0177931	0.392083	-0.0945815	0.392917	-0.207159
	0.39379	-0.00109735	0.394583	-0.000264538	0.384583	-0.000572733	0.39454	-0.00118759	0.394333	-0.000148312	0.384333	-0.000503252	0.394417	8.23622e-06	0.393957	-0.000161198	0.383957	-0.000586937	0.39425	-0.000107949	0.393417	-0.000280838	0.383417	-0.000525511		0.39379	-0.175388	0.394583	-0.0816893	0.394207	-0.19296	0.39454	-0.212201	0.394333	-0.0534764	0.394333	-0.192616	0.394417	0.0013687	0.393957	-0.0501827	0.393623	-0.22286	0.39425	-0.0154089	0.393417	-0.0974426	0.39425	-0.209067
	0.395123	-0.00112122	0.395917	-0.00026145	0.385917	-0.000576979	0.395873	-0.00119826	0.395667	-0.000153602	0.385667	-0.000506989	0.39575	-3.71958e-07	0.39529	-0.000156603	0.38529	-0.000590704	0.395583	-9.79273e-05	0.39475	-0.000289084	0.38475	-0.00052671		0.395123	-0.179202	0.395917	-0.0807356	0.39554	-0.194391	0.395873	-0.214109	0.395667	-0.0553838	0.395667	-0.194046	0.39575	-6.18122e-05	0.39529	-0.0487522	0.394957	-0.22429	0.395583	-0.0139784	0.39475	-0.100304	0.395583	-0.209543
	0.396457	-0.00115404	0.39725	-0.000259906	0.38725	-0.000581224	0.397207	-0.00120627	0.397	-0.000157569	0.387	-0.000508235	0.397083	2.49743e-06	0.396623	-0.000152008	0.386623	-0.000594472	0.396917	-9.45868e-05	0.396083	-0.000298704	0.386083	-0.000529107		0.396457	-0.184448	0.39725	-0.0802588	0.396873	-0.195821	0.397207	-0.215539	0.397	-0.0568143	0.397	-0.194523	0.397083	0.000415025	0.396623	-0.0473217	0.39629	-0.225721	0.396917	-0.0135016	0.396083	-0.103641	0.396917	-0.210497
	0.39779	-0.00118089	0.398583	-0.000252185	0.388583	-0.000584055	0.39854	-0.00121695	0.398333	-0.000160214	0.388333	-0.000505743	0.398417	2.49743e-06	0.397957	-0.000145881	0.387957	-0.000596983	0.39825	-9.79273e-05	0.397417	-0.000305575	0.387417	-0.000530306		0.39779	-0.188739	0.398583	-0.0778746	0.398207	-0.196775	0.39854	-0.217447	0.398333	-0.0577679	0.398333	-0.193569	0.398417	0.000415025	0.397957	-0.0454143	0.397623	-0.226674	0.39825	-0.0139784	0.397417	-0.106026	0.39825	-0.210974
	0.399123	-0.00118685	0.399917	-0.00024292	0.389917	-0.00058547	0.399873	-0.00122762	0.399667	-0.000161536	0.389667	-0.000503252	0.39975	2.49743e-06	0.39929	-0.000136691	0.38929	-0.000600751	0.399583	-0.00011129	0.39875	-0.000308324	0.38875	-0.000530306		0.399123	-0.189693	0.399917	-0.0750135	0.39954	-0.197252	0.399873	-0.219354	0.399667	-0.0582448	0.399667	-0.192616	0.39975	0.000415025	0.39929	-0.0425533	0.398957	-0.228105	0.399583	-0.0158857	0.39875	-0.106979	0.399583	-0.210974
	0.400457	-0.00117194	0.40125	-0.00024292	0.39125	-0.000589716	0.401207	-0.00124096	0.401	-0.000161536	0.391	-0.000502006	0.401083	8.23622e-06	0.400623	-0.000124437	0.390623	-0.00060703	0.400917	-0.000131333	0.400083	-0.00030695	0.390083	-0.000527909		0.400457	-0.187309	0.40125	-0.0750135	0.400873	-0.198682	0.401207	-0.221738	0.401	-0.0582448	0.401	-0.192139	0.401083	0.0013687	0.400623	-0.0387386	0.40029	-0.230489	0.400917	-0.0187468	0.400083	-0.106502	0.400917	-0.21002
	0.40179	-0.00115404	0.402583	-0.000249096	0.392583	-0.000592547	0.40254	-0.00125431	0.402333	-0.000160214	0.392333	-0.000499514	0.402417	1.68444e-05	0.401957	-0.000115247	0.391957	-0.000614565	0.40225	-0.000158057	0.401417	-0.000305575	0.391417	-0.000525511		0.40179	-0.184448	0.402583	-0.0769209	0.402207	-0.199636	0.40254	-0.224122	0.402333	-0.0577679	0.402333	-0.191185	0.402417	0.00279921	0.401957	-0.0358776	0.401623	-0.23335	0.40225	-0.0225615	0.401417	-0.106026	0.40225	-0.209067
	0.403123	-0.0011421	0.403917	-0.00026145	0.393917	-0.000593962	0.403873	-0.00127032	0.403667	-0.000156247	0.393667	-0.000493285	0.40375	2.54526e-05	0.40329	-0.000107588	0.39329	-0.0006221	0.403583	-0.000181441	0.40275	-0.000304201	0.39275	-0.00052671		0.403123	-0.18254	0.403917	-0.0807356	0.40354	-0.200113	0.403873	-0.226983	0.403667	-0.0563374	0.403667	-0.188801	0.40375	0.00422972	0.40329	-0.0334934	0.402957	-0.236211	0.403583	-0.0258993	0.40275	-0.105549	0.403583	-0.209543
	0.404457	-0.0011421	0.40525	-0.000278436	0.39525	-0.000599624	0.405207	-0.00128366	0.405	-0.000150957	0.395	-0.00048581	0.405083	3.11914e-05	0.404623	-0.000106057	0.394623	-0.000630891	0.404917	-0.000201484	0.404083	-0.000301453	0.394083	-0.00052671		0.404457	-0.18254	0.40525	-0.0859808	0.404873	-0.20202	0.405207	-0.229368	0.405	-0.0544301	0.405	-0.18594	0.405083	0.0051834	0.404623	-0.0330166	0.40429	-0.239549	0.404917	-0.0287603	0.404083	-0.104595	0.404917	-0.209543
	0.40579	-0.00114509	0.406583	-0.000301598	0.396583	-0.0006067	0.40654	-0.00129167	0.406333	-0.000148312	0.396333	-0.000480826	0.406417	3.97995e-05	0.405957	-0.000110652	0.395957	-0.000639681	0.40625	-0.000221527	0.405417	-0.000295955	0.395417	-0.000525511		0.40579	-0.183017	0.406583	-0.0931334	0.406207	-0.204404	0.40654	-0.230798	0.406333	-0.0534764	0.406333	-0.184033	0.406417	0.00661391	0.405957	-0.0344471	0.405623	-0.242887	0.40625	-0.0316214	0.405417	-0.102688	0.40625	-0.209067
	0.407123	-0.00116299	0.407917	-0.000321672	0.397917	-0.000609531	0.407873	-0.001297	0.407667	-0.000148312	0.397667	-0.000482072	0.40775	4.26689e-05	0.40729	-0.000119842	0.39729	-0.000647216	0.407583	-0.00023489	0.40675	-0.000291833	0.39675	-0.000525511		0.407123	-0.185878	0.407917	-0.0993322	0.40754	-0.205358	0.407873	-0.231752	0.407667	-0.0534764	0.407667	-0.184509	0.40775	0.00709075	0.40729	-0.0373081	0.406957	-0.245748	0.407583	-0.0335287	0.40675	-0.101257	0.407583	-0.209067
	0.408457	-0.00118387	0.40925	-0.000332481	0.39925	-0.0006067	0.409207	-0.00130234	0.409	-0.000149634	0.399	-0.000484564	0.409083	3.69301e-05	0.408623	-0.000127501	0.398623	-0.00065224	0.408917	-0.000241571	0.408083	-0.000290458	0.398083	-0.00052671		0.408457	-0.189216	0.40925	-0.10267	0.408873	-0.204404	0.409207	-0.232705	0.409	-0.0539532	0.409	-0.185463	0.409083	0.00613707	0.408623	-0.0396923	0.40829	-0.247655	0.408917	-0.0344824	0.408083	-0.10078	0.408917	-0.209543
	0.40979	-0.00119282	0.410583	-0.000329393	0.400583	-0.000602454	0.41054	-0.00130501	0.410333	-0.000148312	0.400333	-0.000489547	0.410417	2.25832e-05	0.409957	-0.000130564	0.399957	-0.000653495	0.41025	-0.000231549	0.409417	-0.000286335	0.399417	-0.000529107		0.40979	-0.190647	0.410583	-0.101716	0.410207	-0.202974	0.41054	-0.233182	0.410333	-0.0534764	0.410333	-0.187371	0.410417	0.00375289	0.409957	-0.040646	0.409623	-0.248132	0.41025	-0.0330519	0.409417	-0.0993499	0.41025	-0.210497
	0.411123	-0.00118089	0.411917	-0.000320128	0.401917	-0.000601039	0.411873	-0.00131035	0.411667	-0.000146989	0.401667	-0.000497022	0.41175	8.23622e-06	0.41129	-0.000130564	0.40129	-0.000654751	0.411583	-0.000214846	0.41075	-0.00027809	0.40075	-0.000531504		0.411123	-0.188739	0.411917	-0.0988554	0.41154	-0.202497	0.411873	-0.234136	0.411667	-0.0529996	0.411667	-0.190232	0.41175	0.0013687	0.41129	-0.040646	0.410957	-0.248609	0.411583	-0.0306677	0.41075	-0.0964889	0.411583	-0.211451
	0.412457	-0.00115702	0.41325	-0.000309319	0.40325	-0.000598208	0.413207	-0.00131302	0.413	-0.000148312	0.403	-0.000506989	0.413083	-6.11074e-06	0.412623	-0.000130564	0.402623	-0.000653495	0.412917	-0.000191463	0.412083	-0.000272593	0.402083	-0.000538696		0.412457	-0.184925	0.41325	-0.0955175	0.412873	-0.201543	0.413207	-0.234613	0.413	-0.0534764	0.413	-0.194046	0.413083	-0.00101549	0.412623	-0.040646	0.41229	-0.248132	0.412917	-0.0273298	0.412083	-0.0945815	0.412917	-0.214312
	0.41379	-0.00113912	0.414583	-0.00029851	0.404583	-0.000598208	0.41454	-0.00132102	0.414333	-0.000150957	0.404333	-0.000510727	0.414417	-2.61965e-05	0.413957	-0.000129032	0.403957	-0.000648472	0.41425	-0.000168079	0.413417	-0.00026847	0.403417	-0.000548284		0.41379	-0.182063	0.414583	-0.0921797	0.414207	-0.201543	0.41454	-0.236043	0.414333	-0.0544301	0.414333	-0.195477	0.414417	-0.00435335	0.413957	-0.0401691	0.413623	-0.246225	0.41425	-0.023992	0.413417	-0.093151	0.41425	-0.218127
	0.415123	-0.0011242	0.415917	-0.000287701	0.405917	-0.000601039	0.415873	-0.00131835	0.415667	-0.000150957	0.405667	-0.000506989	0.41575	-4.34128e-05	0.41529	-0.000124437	0.40529	-0.000640937	0.415583	-0.000148035	0.41475	-0.00026847	0.40475	-0.000556675		0.415123	-0.179679	0.415917	-0.0888418	0.41554	-0.202497	0.415873	-0.235566	0.415667	-0.0544301	0.415667	-0.194046	0.41575	-0.00721437	0.41529	-0.0387386	0.414957	-0.243364	0.415583	-0.021131	0.41475	-0.093151	0.415583	-0.221464
	0.416457	-0.00111227	0.41725	-0.000278436	0.40725	-0.00060387	0.417207	-0.00130501	0.417	-0.000146989	0.407	-0.000499514	0.417083	-5.48904e-05	0.416623	-0.000121374	0.406623	-0.000632146	0.416917	-0.000134673	0.416083	-0.000267095	0.406083	-0.000563866		0.416457	-0.177772	0.41725	-0.0859808	0.416873	-0.203451	0.417207	-0.233182	0.417	-0.0529996	0.417	-0.191185	0.417083	-0.00912172	0.416623	-0.0377849	0.41629	-0.240026	0.416917	-0.0192236	0.416083	-0.0926742	0.416917	-0.224325
	0.41779	-0.00110929	0.418583	-0.000273803	0.408583	-0.0006067	0.41854	-0.00128633	0.418333	-0.000144344	0.408333	-0.000494531	0.418417	-5.77598e-05	0.417957	-0.00011831	0.407957	-0.000625867	0.41825	-0.000134673	0.417417	-0.000269844	0.407417	-0.000571058		0.41779	-0.177295	0.418583	-0.0845503	0.418207	-0.204404	0.41854	-0.229844	0.418333	-0.0520459	0.418333	-0.189278	0.418417	-0.00959856	0.417957	-0.0368313	0.417623	-0.237642	0.41825	-0.0192236	0.417417	-0.0936279	0.41825	-0.227186
	0.419123	-0.00111824	0.419917	-0.000273803	0.409917	-0.000608116	0.419873	-0.00127565	0.419667	-0.000140377	0.409667	-0.000490793	0.41975	-6.34986e-05	0.41929	-0.000116779	0.40929	-0.0006221	0.419583	-0.000141354	0.41875	-0.000276715	0.40875	-0.000578249		0.419123	-0.178726	0.419917	-0.0845503	0.41954	-0.204881	0.419873	-0.227937	0.419667	-0.0506154	0.419667	-0.187847	0.41975	-0.0105522	0.41929	-0.0363544	0.418957	-0.236211	0.419583	-0.0201773	0.41875	-0.096012	0.419583	-0.230047
	0.420457	-0.00112122	0.42125	-0.000278436	0.41125	-0.000605285	0.421207	-0.00127032	0.421	-0.00013641	0.411	-0.000492039	0.421083	-7.21068e-05	0.420623	-0.00011831	0.410623	-0.000619588	0.420917	-0.000158057	0.420083	-0.00028771	0.410083	-0.000581845		0.420457	-0.179202	0.42125	-0.0859808	0.420873	-0.203927	0.421207	-0.226983	0.421	-0.0491849	0.421	-0.188324	0.421083	-0.0119827	0.420623	-0.0368313	0.42029	-0.235257	0.420917	-0.0225615	0.420083	-0.0998267	0.420917	-0.231478
	0.42179	-0.00111525	0.422583	-0.000289245	0.412583	-0.000595378	0.42254	-0.00127032	0.422333	-0.00013112	0.412333	-0.000495776	0.422417	-7.78455e-05	0.421957	-0.000119842	0.411957	-0.000618332	0.42225	-0.00017476	0.421417	-0.000293207	0.411417	-0.000581845		0.42179	-0.178249	0.422583	-0.0893187	0.422207	-0.200589	0.42254	-0.226983	0.422333	-0.0472775	0.422333	-0.189755	0.422417	-0.0129364	0.421957	-0.0373081	0.421623	-0.23478	0.42225	-0.0249456	0.421417	-0.101734	0.42225	-0.231478
	0.423123	-0.00109735	0.423917	-0.000303142	0.413917	-0.00058547	0.423873	-0.00127832	0.423667	-0.000128475	0.413667	-0.000503252	0.42375	-7.21068e-05	0.42329	-0.00011831	0.41329	-0.000619588	0.423583	-0.000181441	0.42275	-0.000295955	0.41275	-0.000578249		0.423123	-0.175388	0.423917	-0.0936102	0.42354	-0.197252	0.423873	-0.228414	0.423667	-0.0463238	0.423667	-0.192616	0.42375	-0.0119827	0.42329	-0.0368313	0.422957	-0.235257	0.423583	-0.0258993	0.42275	-0.102688	0.423583	-0.230047
	0.424457	-0.00107945	0.42525	-0.000320128	0.41525	-0.000576979	0.425207	-0.00129967	0.425	-0.000129797	0.415	-0.000511972	0.425083	-6.34986e-05	0.424623	-0.000115247	0.414623	-0.000623356	0.424917	-0.000171419	0.424083	-0.000295955	0.414083	-0.000572256		0.424457	-0.172527	0.42525	-0.0988554	0.424873	-0.194391	0.425207	-0.232229	0.425	-0.0468007	0.425	-0.195954	0.425083	-0.0105522	0.424623	-0.0358776	0.42429	-0.236688	0.424917	-0.0244688	0.424083	-0.102688	0.424917	-0.227663
	0.42579	-0.00106453	0.426583	-0.00033557	0.416583	-0.000569902	0.42654	-0.00131835	0.426333	-0.00013112	0.416333	-0.000519448	0.426417	-5.2021e-05	0.425957	-0.000110652	0.415957	-0.000629635	0.42625	-0.000161398	0.425417	-0.00029733	0.415417	-0.000561469		0.42579	-0.170143	0.426583	-0.103624	0.426207	-0.192006	0.42654	-0.235566	0.426333	-0.0472775	0.426333	-0.198815	0.426417	-0.00864488	0.425957	-0.0344471	0.425623	-0.239072	0.42625	-0.0230383	0.425417	-0.103165	0.42625	-0.223372
	0.427123	-0.00104962	0.427917	-0.000346379	0.417917	-0.000565656	0.427873	-0.0013317	0.427667	-0.000132442	0.417667	-0.000523185	0.42775	-3.76741e-05	0.42729	-0.000106057	0.41729	-0.000635914	0.427583	-0.000144695	0.42675	-0.000301453	0.41675	-0.000548284		0.427123	-0.167758	0.427917	-0.106962	0.42754	-0.190576	0.427873	-0.237951	0.427667	-0.0477544	0.427667	-0.200245	0.42775	-0.0062607	0.42729	-0.0330166	0.426957	-0.241456	0.427583	-0.0206541	0.42675	-0.104595	0.427583	-0.218127
	0.428457	-0.00103768	0.42925	-0.0003541	0.41925	-0.000564241	0.429207	-0.00133436	0.429	-0.00013112	0.419	-0.000523185	0.429083	-1.75883e-05	0.428623	-0.000102993	0.418623	-0.000642193	0.428917	-0.000127992	0.428083	-0.00030695	0.418083	-0.000538696		0.428457	-0.165851	0.42925	-0.109346	0.428873	-0.190099	0.429207	-0.238427	0.429	-0.0472775	0.429	-0.200245	0.429083	-0.00292284	0.428623	-0.0320629	0.42829	-0.24384	0.428917	-0.0182699	0.428083	-0.106502	0.428917	-0.214312
	0.42979	-0.00102873	0.430583	-0.00036182	0.420583	-0.000565656	0.43054	-0.00132903	0.430333	-0.00013112	0.420333	-0.000518202	0.430417	2.49743e-06	0.429957	-0.000102993	0.419957	-0.000645961	0.43025	-0.00011463	0.429417	-0.000311073	0.419417	-0.000533901		0.42979	-0.164421	0.430583	-0.11173	0.430207	-0.190576	0.43054	-0.237474	0.430333	-0.0472775	0.430333	-0.198338	0.430417	0.000415025	0.429957	-0.0320629	0.429623	-0.245271	0.43025	-0.0163626	0.429417	-0.107933	0.43025	-0.212404
	0.431123	-0.0010168	0.431917	-0.000367997	0.421917	-0.000571317	0.431873	-0.00132369	0.431667	-0.000132442	0.421667	-0.000511972	0.43175	2.25832e-05	0.43129	-0.000106057	0.42129	-0.000648472	0.431583	-0.00011129	0.43075	-0.000315195	0.42075	-0.000531504		0.431123	-0.162513	0.431917	-0.113637	0.43154	-0.192483	0.431873	-0.23652	0.431667	-0.0477544	0.431667	-0.195954	0.43175	0.00375289	0.43129	-0.0330166	0.430957	-0.246225	0.431583	-0.0158857	0.43075	-0.109363	0.431583	-0.211451
	0.432457	-0.00100486	0.43325	-0.00037263	0.42325	-0.000579809	0.433207	-0.00131568	0.433	-0.000129797	0.423	-0.000505743	0.433083	3.69301e-05	0.432623	-0.000112183	0.422623	-0.000648472	0.432917	-0.000117971	0.432083	-0.000320693	0.422083	-0.0005351		0.432457	-0.160606	0.43325	-0.115068	0.432873	-0.195344	0.433207	-0.23509	0.433	-0.0468007	0.433	-0.193569	0.433083	0.00613707	0.432623	-0.0349239	0.43229	-0.246225	0.432917	-0.0168394	0.432083	-0.111271	0.432917	-0.212881
	0.43379	-0.000992931	0.434583	-0.000377262	0.424583	-0.000592547	0.43454	-0.00131302	0.434333	-0.000124507	0.424333	-0.000503252	0.434417	3.97995e-05	0.433957	-0.00011831	0.423957	-0.000647216	0.43425	-0.000131333	0.433417	-0.000323441	0.423417	-0.00054349		0.43379	-0.158698	0.434583	-0.116498	0.434207	-0.199636	0.43454	-0.234613	0.434333	-0.0448933	0.434333	-0.192616	0.434417	0.00661391	0.433957	-0.0368313	0.433623	-0.245748	0.43425	-0.0187468	0.433417	-0.112225	0.43425	-0.216219
	0.435123	-0.000978014	0.435917	-0.000383439	0.425917	-0.00060387	0.435873	-0.00131568	0.435667	-0.000123185	0.425667	-0.000506989	0.43575	2.8322e-05	0.43529	-0.000119842	0.42529	-0.000643449	0.435583	-0.000141354	0.43475	-0.000322067	0.42475	-0.000554277		0.435123	-0.156314	0.435917	-0.118406	0.43554	-0.203451	0.435873	-0.23509	0.435667	-0.0444165	0.435667	-0.194046	0.43575	0.00470656	0.43529	-0.0373081	0.434957	-0.244317	0.435583	-0.0201773	0.43475	-0.111748	0.435583	-0.220511
	0.436457	-0.00096608	0.43725	-0.000384983	0.42725	-0.000610946	0.437207	-0.00132369	0.437	-0.00012583	0.427	-0.00051571	0.437083	1.11056e-05	0.436623	-0.000116779	0.426623	-0.000639681	0.436917	-0.000151376	0.436083	-0.000319318	0.426083	-0.000561469		0.436457	-0.154407	0.43725	-0.118883	0.436873	-0.205835	0.437207	-0.23652	0.437	-0.0453702	0.437	-0.197384	0.437083	0.00184554	0.436623	-0.0363544	0.43629	-0.242887	0.436917	-0.0216078	0.436083	-0.110794	0.436917	-0.223372
	0.43779	-0.000960113	0.438583	-0.000378806	0.428583	-0.000612361	0.43854	-0.0013317	0.438333	-0.000129797	0.428333	-0.000525677	0.438417	2.49743e-06	0.437957	-0.000112183	0.427957	-0.00063717	0.43825	-0.000148035	0.437417	-0.000317944	0.427417	-0.000565065		0.43779	-0.153453	0.438583	-0.116975	0.438207	-0.206312	0.43854	-0.237951	0.438333	-0.0468007	0.438333	-0.201199	0.438417	0.000415025	0.437957	-0.0349239	0.437623	-0.241933	0.43825	-0.021131	0.437417	-0.110317	0.43825	-0.224802
	0.439123	-0.00096608	0.439917	-0.00037263	0.429917	-0.000612361	0.439873	-0.00133436	0.439667	-0.00013112	0.429667	-0.000534398	0.43975	-8.98013e-06	0.43929	-0.000102993	0.42929	-0.000638426	0.439583	-0.000148035	0.43875	-0.00031657	0.42875	-0.000566263		0.439123	-0.154407	0.439917	-0.115068	0.43954	-0.206312	0.439873	-0.238427	0.439667	-0.0472775	0.439667	-0.204537	0.43975	-0.00149232	0.43929	-0.0320629	0.438957	-0.24241	0.439583	-0.021131	0.43875	-0.10984	0.439583	-0.225279
	0.440457	-0.000978014	0.44125	-0.000367997	0.43125	-0.000610946	0.441207	-0.00133436	0.441	-0.00013112	0.431	-0.000538135	0.441083	-1.47189e-05	0.440623	-9.68664e-05	0.430623	-0.000642193	0.440917	-0.000144695	0.440083	-0.000313821	0.430083	-0.000566263		0.440457	-0.156314	0.44125	-0.113637	0.440873	-0.205835	0.441207	-0.238427	0.441	-0.0472775	0.441	-0.205967	0.441083	-0.002446	0.440623	-0.0301555	0.44029	-0.24384	0.440917	-0.0206541	0.440083	-0.108887	0.440917	-0.225279
	0.44179	-0.000995915	0.442583	-0.000367997	0.432583	-0.000608116	0.44254	-0.00132903	0.442333	-0.000133765	0.432333	-0.000539381	0.442417	-1.18495e-05	0.441957	-9.83981e-05	0.431957	-0.000647216	0.44225	-0.000138014	0.441417	-0.000309698	0.431417	-0.000565065		0.44179	-0.159175	0.442583	-0.113637	0.442207	-0.204881	0.44254	-0.237474	0.442333	-0.0482312	0.442333	-0.206444	0.442417	-0.00196916	0.441957	-0.0306324	0.441623	-0.245748	0.44225	-0.0197004	0.441417	-0.107456	0.44225	-0.224802
	0.443123	-0.00101382	0.443917	-0.000367997	0.433917	-0.00060387	0.443873	-0.00132369	0.443667	-0.000137732	0.433667	-0.000536889	0.44375	2.49743e-06	0.44329	-0.000104525	0.43329	-0.00065224	0.443583	-0.000138014	0.44275	-0.000304201	0.43275	-0.000562667		0.443123	-0.162036	0.443917	-0.113637	0.44354	-0.203451	0.443873	-0.23652	0.443667	-0.0496617	0.443667	-0.20549	0.44375	0.000415025	0.44329	-0.0325397	0.442957	-0.247655	0.443583	-0.0197004	0.44275	-0.105549	0.443583	-0.223849
	0.444457	-0.00102575	0.44525	-0.00036182	0.43525	-0.000599624	0.445207	-0.00131835	0.445	-0.000139055	0.435	-0.000531906	0.445083	2.25832e-05	0.444623	-0.000110652	0.434623	-0.00065224	0.444917	-0.000151376	0.444083	-0.000294581	0.434083	-0.000563866		0.444457	-0.163944	0.44525	-0.11173	0.444873	-0.20202	0.445207	-0.235566	0.445	-0.0501385	0.445	-0.203583	0.445083	0.00375289	0.444623	-0.0344471	0.44429	-0.247655	0.444917	-0.0216078	0.444083	-0.102211	0.444917	-0.224325
	0.44579	-0.00102277	0.446583	-0.000351011	0.436583	-0.000598208	0.44654	-0.00132102	0.446333	-0.000137732	0.436333	-0.000525677	0.446417	3.69301e-05	0.445957	-0.000116779	0.435957	-0.000650984	0.44625	-0.0001781	0.445417	-0.000286335	0.435417	-0.000566263		0.44579	-0.163467	0.446583	-0.108392	0.446207	-0.201543	0.44654	-0.236043	0.446333	-0.0496617	0.446333	-0.201199	0.446417	0.00613707	0.445957	-0.0363544	0.445623	-0.247178	0.44625	-0.0254225	0.445417	-0.0993499	0.44625	-0.225279
	0.447123	-0.00100785	0.447917	-0.000341746	0.437917	-0.000601039	0.447873	-0.00132903	0.447667	-0.000135087	0.437667	-0.000521939	0.44775	4.26689e-05	0.44729	-0.000124437	0.43729	-0.000650984	0.447583	-0.000204825	0.44675	-0.000282213	0.43675	-0.000567462		0.447123	-0.161083	0.447917	-0.105531	0.44754	-0.202497	0.447873	-0.237474	0.447667	-0.048708	0.447667	-0.199768	0.44775	0.00709075	0.44729	-0.0387386	0.446957	-0.247178	0.447583	-0.0292372	0.44675	-0.0979194	0.447583	-0.225756
	0.448457	-0.000992931	0.44925	-0.000337114	0.43925	-0.000605285	0.449207	-0.00134237	0.449	-0.000135087	0.439	-0.000520693	0.449083	3.69301e-05	0.448623	-0.000132096	0.438623	-0.000650984	0.448917	-0.000228208	0.448083	-0.000280838	0.438083	-0.000567462		0.448457	-0.158698	0.44925	-0.104101	0.448873	-0.203927	0.449207	-0.239858	0.449	-0.048708	0.449	-0.199291	0.449083	0.00613707	0.448623	-0.0411228	0.44829	-0.247178	0.448917	-0.032575	0.448083	-0.0974426	0.448917	-0.225756
	0.44979	-0.000989948	0.450583	-0.000330937	0.440583	-0.000609531	0.45054	-0.00135305	0.450333	-0.000137732	0.440333	-0.000520693	0.450417	1.97138e-05	0.449957	-0.000138223	0.439957	-0.000650984	0.45025	-0.000241571	0.449417	-0.000284961	0.439417	-0.000567462		0.44979	-0.158222	0.450583	-0.102193	0.450207	-0.205358	0.45054	-0.241765	0.450333	-0.0496617	0.450333	-0.199291	0.450417	0.00327605	0.449957	-0.0430301	0.449623	-0.247178	0.45025	-0.0344824	0.449417	-0.0988731	0.45025	-0.225756
	0.451123	-0.00100188	0.451917	-0.000323216	0.441917	-0.000619438	0.451873	-0.00135571	0.451667	-0.000140377	0.441667	-0.000520693	0.45175	-3.24135e-06	0.45129	-0.000138223	0.44129	-0.000648472	0.451583	-0.000248252	0.45075	-0.000291833	0.44075	-0.000566263		0.451123	-0.160129	0.451917	-0.0998091	0.45154	-0.208696	0.451873	-0.242242	0.451667	-0.0506154	0.451667	-0.199291	0.45175	-0.000538649	0.45129	-0.0430301	0.450957	-0.246225	0.451583	-0.0354361	0.45075	-0.101257	0.451583	-0.225279
	0.452457	-0.0010168	0.45325	-0.000320128	0.44325	-0.000635007	0.453207	-0.00135038	0.453	-0.000143022	0.443	-0.000519448	0.453083	-3.48047e-05	0.452623	-0.000136691	0.442623	-0.000649728	0.452917	-0.000241571	0.452083	-0.000300078	0.442083	-0.000561469		0.452457	-0.162513	0.45325	-0.0988554	0.452873	-0.213941	0.453207	-0.241288	0.453	-0.0515691	0.453	-0.198815	0.453083	-0.00578386	0.452623	-0.0425533	0.45229	-0.246701	0.452917	-0.0344824	0.452083	-0.104118	0.452917	-0.223372
	0.45379	-0.00103172	0.454583	-0.000323216	0.444583	-0.00064916	0.45454	-0.00133703	0.454333	-0.000145667	0.444333	-0.000518202	0.454417	-6.34986e-05	0.453957	-0.000136691	0.443957	-0.000656007	0.45425	-0.000221527	0.453417	-0.000304201	0.443417	-0.000556675		0.45379	-0.164897	0.454583	-0.0998091	0.454207	-0.218709	0.45454	-0.238904	0.454333	-0.0525227	0.454333	-0.198338	0.454417	-0.0105522	0.453957	-0.0425533	0.453623	-0.249086	0.45425	-0.0316214	0.453417	-0.105549	0.45425	-0.221464
	0.455123	-0.00104067	0.455917	-0.000323216	0.445917	-0.000650575	0.455873	-0.00132369	0.455667	-0.000152279	0.445667	-0.000516956	0.45575	-8.07149e-05	0.45529	-0.000141286	0.44529	-0.000663542	0.455583	-0.000194803	0.45475	-0.000305575	0.44475	-0.000555476		0.455123	-0.166328	0.455917	-0.0998091	0.45554	-0.219186	0.455873	-0.23652	0.455667	-0.0549069	0.455667	-0.197861	0.45575	-0.0134133	0.45529	-0.0439838	0.454957	-0.251947	0.455583	-0.0278067	0.45475	-0.106026	0.455583	-0.220988
	0.456457	-0.0010347	0.45725	-0.00031704	0.44725	-0.00064916	0.457207	-0.00131035	0.457	-0.000157569	0.447	-0.000516956	0.457083	-8.35843e-05	0.456623	-0.000147413	0.446623	-0.000669821	0.456917	-0.000164738	0.456083	-0.000304201	0.446083	-0.00056027		0.456457	-0.165374	0.45725	-0.0979017	0.456873	-0.218709	0.457207	-0.234136	0.457	-0.0568143	0.457	-0.197861	0.457083	-0.0138901	0.456623	-0.0458912	0.45629	-0.254331	0.456917	-0.0235151	0.456083	-0.105549	0.456917	-0.222895
	0.45779	-0.00101083	0.458583	-0.000309319	0.448583	-0.000650575	0.45854	-0.00130501	0.458333	-0.000158891	0.448333	-0.000518202	0.458417	-7.49762e-05	0.457957	-0.000156603	0.447957	-0.000674845	0.45825	-0.000141354	0.457417	-0.000304201	0.447417	-0.000566263		0.45779	-0.161559	0.458583	-0.0955175	0.458207	-0.219186	0.45854	-0.233182	0.458333	-0.0572911	0.458333	-0.198338	0.458417	-0.0124596	0.457957	-0.0487522	0.457623	-0.256238	0.45825	-0.0201773	0.457417	-0.105549	0.45825	-0.225279
	0.459123	-0.000975031	0.459917	-0.000304686	0.449917	-0.000653406	0.459873	-0.00131035	0.459667	-0.000154924	0.449667	-0.000519448	0.45975	-5.48904e-05	0.45929	-0.000168857	0.44929	-0.000684891	0.459583	-0.000134673	0.45875	-0.00030695	0.44875	-0.000569859		0.459123	-0.155837	0.459917	-0.094087	0.45954	-0.22014	0.459873	-0.234136	0.459667	-0.0558606	0.459667	-0.198815	0.45975	-0.00912172	0.45929	-0.0525669	0.458957	-0.260053	0.459583	-0.0192236	0.45875	-0.106502	0.459583	-0.22671
	0.460457	-0.000942213	0.46125	-0.000303142	0.45125	-0.000653406	0.461207	-0.00132903	0.461	-0.000148312	0.451	-0.000521939	0.461083	-3.48047e-05	0.460623	-0.000182642	0.450623	-0.000694938	0.460917	-0.000141354	0.460083	-0.000313821	0.450083	-0.000572256		0.460457	-0.150592	0.46125	-0.0936102	0.460873	-0.22014	0.461207	-0.237474	0.461	-0.0534764	0.461	-0.199768	0.461083	-0.00578386	0.460623	-0.0568584	0.46029	-0.263868	0.460917	-0.0201773	0.460083	-0.108887	0.460917	-0.227663
	0.46179	-0.000924312	0.462583	-0.000304686	0.452583	-0.000650575	0.46254	-0.00135305	0.462333	-0.000143022	0.452333	-0.000526923	0.462417	-1.18495e-05	0.461957	-0.000194896	0.451957	-0.000702473	0.46225	-0.000158057	0.461417	-0.00032619	0.451417	-0.00057705		0.46179	-0.147731	0.462583	-0.094087	0.462207	-0.219186	0.46254	-0.241765	0.462333	-0.0515691	0.462333	-0.201676	0.462417	-0.00196916	0.461957	-0.0606731	0.461623	-0.266729	0.46225	-0.0225615	0.461417	-0.113178	0.46225	-0.229571
	0.463123	-0.000939229	0.463917	-0.000309319	0.453917	-0.00064916	0.463873	-0.00136906	0.463667	-0.000139055	0.453667	-0.000529414	0.46375	1.11056e-05	0.46329	-0.000201023	0.45329	-0.000703729	0.463583	-0.00017476	0.46275	-0.000341307	0.45275	-0.000583043		0.463123	-0.150115	0.463917	-0.0955175	0.46354	-0.218709	0.463873	-0.244626	0.463667	-0.0501385	0.463667	-0.202629	0.46375	0.00184554	0.46329	-0.0625805	0.462957	-0.267205	0.463583	-0.0249456	0.46275	-0.118423	0.463583	-0.231955
	0.464457	-0.000972047	0.46525	-0.000315496	0.45525	-0.00064916	0.465207	-0.00137973	0.465	-0.000140377	0.455	-0.000528168	0.465083	3.11914e-05	0.464623	-0.000201023	0.454623	-0.000703729	0.464917	-0.000191463	0.464083	-0.000353675	0.454083	-0.000589036		0.464457	-0.155361	0.46525	-0.0974249	0.464873	-0.218709	0.465207	-0.246534	0.465	-0.0506154	0.465	-0.202152	0.465083	0.0051834	0.464623	-0.0625805	0.46429	-0.267205	0.464917	-0.0273298	0.464083	-0.122715	0.464917	-0.234339
	0.46579	-0.00101978	0.466583	-0.000318584	0.456583	-0.000646329	0.46654	-0.00137706	0.466333	-0.000144344	0.456333	-0.000521939	0.466417	4.55383e-05	0.465957	-0.000197959	0.455957	-0.000704984	0.46625	-0.000198144	0.465417	-0.000359173	0.455417	-0.000593831		0.46579	-0.16299	0.466583	-0.0983786	0.466207	-0.217756	0.46654	-0.246057	0.466333	-0.0520459	0.466333	-0.199768	0.466417	0.00756758	0.465957	-0.0616268	0.465623	-0.267682	0.46625	-0.0282835	0.465417	-0.124622	0.46625	-0.236246
	0.467123	-0.00106155	0.467917	-0.000315496	0.457917	-0.000642083	0.467873	-0.00136639	0.467667	-0.000150957	0.457667	-0.00051571	0.46775	5.12771e-05	0.46729	-0.000191832	0.45729	-0.000704984	0.467583	-0.000198144	0.46675	-0.000360547	0.45675	-0.000598625		0.467123	-0.169666	0.467917	-0.0974249	0.46754	-0.216325	0.467873	-0.244149	0.467667	-0.0544301	0.467667	-0.197384	0.46775	0.00852126	0.46729	-0.0597194	0.466957	-0.267682	0.467583	-0.0282835	0.46675	-0.125099	0.467583	-0.238154
	0.468457	-0.00109437	0.46925	-0.000310863	0.45925	-0.000643499	0.469207	-0.00134771	0.469	-0.000156247	0.459	-0.000509481	0.469083	5.12771e-05	0.468623	-0.000182642	0.458623	-0.000703729	0.468917	-0.000188122	0.468083	-0.000357798	0.458083	-0.000604618		0.468457	-0.174911	0.46925	-0.0959944	0.468873	-0.216802	0.469207	-0.240812	0.469	-0.0563374	0.469	-0.195	0.469083	0.00852126	0.468623	-0.0568584	0.46829	-0.267205	0.468917	-0.026853	0.468083	-0.124145	0.468917	-0.240538
	0.46979	-0.00111824	0.470583	-0.000307775	0.460583	-0.00065199	0.47054	-0.00132903	0.470333	-0.000156247	0.460333	-0.000503252	0.470417	4.26689e-05	0.469957	-0.00017192	0.459957	-0.000703729	0.47025	-0.0001781	0.469417	-0.00035505	0.459417	-0.000609412		0.46979	-0.178726	0.470583	-0.0950407	0.470207	-0.219663	0.47054	-0.237474	0.470333	-0.0563374	0.470333	-0.192616	0.470417	0.00709075	0.469957	-0.0535206	0.469623	-0.267205	0.47025	-0.0254225	0.469417	-0.123192	0.47025	-0.242445
	0.471123	-0.0011242	0.471917	-0.000304686	0.461917	-0.000666144	0.471873	-0.00131568	0.471667	-0.000153602	0.461667	-0.000499514	0.47175	2.25832e-05	0.47129	-0.000165793	0.46129	-0.000701217	0.471583	-0.000171419	0.47075	-0.000352301	0.46075	-0.000610611		0.471123	-0.179679	0.471917	-0.094087	0.47154	-0.224431	0.471873	-0.23509	0.471667	-0.0553838	0.471667	-0.191185	0.47175	0.00375289	0.47129	-0.0516132	0.470957	-0.266252	0.471583	-0.0244688	0.47075	-0.122238	0.471583	-0.242922
	0.472457	-0.00111525	0.47325	-0.000307775	0.46325	-0.000678882	0.473207	-0.00131302	0.473	-0.000150957	0.463	-0.000499514	0.473083	5.36683e-06	0.472623	-0.000164262	0.462623	-0.000697449	0.472917	-0.00017476	0.472083	-0.000348178	0.462083	-0.000609412		0.472457	-0.178249	0.47325	-0.0950407	0.472873	-0.228723	0.473207	-0.234613	0.473	-0.0544301	0.473	-0.191185	0.473083	0.000891862	0.472623	-0.0511364	0.47229	-0.264821	0.472917	-0.0249456	0.472083	-0.120808	0.472917	-0.242445
	0.47379	-0.00109138	0.474583	-0.000315496	0.464583	-0.000684543	0.47454	-0.00131835	0.474333	-0.000148312	0.464333	-0.000503252	0.474417	-3.24135e-06	0.473957	-0.000167325	0.463957	-0.000697449	0.47425	-0.000181441	0.473417	-0.000348178	0.463417	-0.000607015		0.47379	-0.174434	0.474583	-0.0974249	0.474207	-0.23063	0.47454	-0.235566	0.474333	-0.0534764	0.474333	-0.192616	0.474417	-0.000538649	0.473957	-0.05209	0.473623	-0.264821	0.47425	-0.0258993	0.473417	-0.120808	0.47425	-0.241492
	0.475123	-0.00106453	0.475917	-0.000327849	0.465917	-0.000681712	0.475873	-0.00132903	0.475667	-0.000146989	0.465667	-0.000508235	0.47575	2.49743e-06	0.47529	-0.00017192	0.46529	-0.000697449	0.475583	-0.000184781	0.47475	-0.000349553	0.46475	-0.000604618		0.475123	-0.170143	0.475917	-0.10124	0.47554	-0.229677	0.475873	-0.237474	0.475667	-0.0529996	0.475667	-0.194523	0.47575	0.000415025	0.47529	-0.0535206	0.474957	-0.264821	0.475583	-0.0263762	0.47475	-0.121284	0.475583	-0.240538
	0.476457	-0.0010347	0.47725	-0.000341746	0.46725	-0.000674636	0.477207	-0.0013397	0.477	-0.000148312	0.467	-0.000510727	0.477083	1.3975e-05	0.476623	-0.000176515	0.466623	-0.000696194	0.476917	-0.000181441	0.476083	-0.000348178	0.466083	-0.000602221		0.476457	-0.165374	0.47725	-0.105531	0.476873	-0.227292	0.477207	-0.239381	0.477	-0.0534764	0.477	-0.195477	0.477083	0.00232237	0.476623	-0.0549511	0.47629	-0.264344	0.476917	-0.0258993	0.476083	-0.120808	0.476917	-0.239584
	0.47779	-0.00101083	0.478583	-0.000355644	0.468583	-0.000666144	0.47854	-0.00135038	0.478333	-0.000154924	0.468333	-0.000514464	0.478417	2.8322e-05	0.477957	-0.00018111	0.467957	-0.000693682	0.47825	-0.000168079	0.477417	-0.00034543	0.467417	-0.000599823		0.47779	-0.161559	0.478583	-0.109823	0.478207	-0.224431	0.47854	-0.241288	0.478333	-0.0558606	0.478333	-0.196907	0.478417	0.00470656	0.477957	-0.0563816	0.477623	-0.263391	0.47825	-0.023992	0.477417	-0.119854	0.47825	-0.238631
	0.479123	-0.000989948	0.479917	-0.000363365	0.469917	-0.000654821	0.479873	-0.00135838	0.479667	-0.000166826	0.469667	-0.000516956	0.47975	4.26689e-05	0.47929	-0.000179579	0.46929	-0.000693682	0.479583	-0.000148035	0.47875	-0.000342681	0.46875	-0.000596228		0.479123	-0.158222	0.479917	-0.112207	0.47954	-0.220617	0.479873	-0.242719	0.479667	-0.0601521	0.479667	-0.197861	0.47975	0.00709075	0.47929	-0.0559047	0.478957	-0.263391	0.479583	-0.021131	0.47875	-0.1189	0.479583	-0.2372
	0.480457	-0.000960113	0.48125	-0.00036182	0.47125	-0.000646329	0.481207	-0.00135571	0.481	-0.000176083	0.471	-0.000519448	0.481083	4.26689e-05	0.480623	-0.000173452	0.470623	-0.000694938	0.480917	-0.000121311	0.480083	-0.000344055	0.470083	-0.000590235		0.480457	-0.153453	0.48125	-0.11173	0.480873	-0.217756	0.481207	-0.242242	0.481	-0.06349	0.481	-0.198815	0.481083	0.00709075	0.480623	-0.0539974	0.48029	-0.263868	0.480917	-0.0173163	0.480083	-0.119377	0.480917	-0.234816
	0.48179	-0.000930279	0.482583	-0.000355644	0.472583	-0.000642083	0.48254	-0.00134237	0.482333	-0.000181373	0.472333	-0.000519448	0.482417	2.54526e-05	0.481957	-0.00016273	0.471957	-0.000696194	0.48225	-9.45868e-05	0.481417	-0.000346804	0.471417	-0.00058544		0.48179	-0.148685	0.482583	-0.109823	0.482207	-0.216325	0.48254	-0.239858	0.482333	-0.0653973	0.482333	-0.198815	0.482417	0.00422972	0.481957	-0.0506595	0.481623	-0.264344	0.48225	-0.0135016	0.481417	-0.120331	0.48225	-0.232908
	0.483123	-0.000909395	0.483917	-0.000344835	0.473917	-0.000640668	0.483873	-0.0013317	0.483667	-0.000185341	0.473667	-0.00051571	0.48375	-3.24135e-06	0.48329	-0.000148944	0.47329	-0.000696194	0.483583	-8.79057e-05	0.48275	-0.000350927	0.47275	-0.000583043		0.483123	-0.145347	0.483917	-0.106485	0.48354	-0.215848	0.483873	-0.237951	0.483667	-0.0668278	0.483667	-0.197384	0.48375	-0.000538649	0.48329	-0.046368	0.482957	-0.264344	0.483583	-0.0125479	0.48275	-0.121761	0.483583	-0.231955
	0.484457	-0.000903428	0.48525	-0.000332481	0.47525	-0.000643499	0.485207	-0.0013317	0.485	-0.000187986	0.475	-0.000510727	0.485083	-2.61965e-05	0.484623	-0.000136691	0.474623	-0.000697449	0.484917	-0.000101268	0.484083	-0.000353675	0.474083	-0.000580646		0.484457	-0.144393	0.48525	-0.10267	0.484873	-0.216802	0.485207	-0.237951	0.485	-0.0677815	0.485	-0.195477	0.485083	-0.00435335	0.484623	-0.0425533	0.48429	-0.264821	0.484917	-0.0144552	0.484083	-0.122715	0.484917	-0.231001
	0.48579	-0.000909395	0.486583	-0.000323216	0.476583	-0.00064916	0.48654	-0.00133703	0.486333	-0.000190631	0.476333	-0.000506989	0.486417	-4.05434e-05	0.485957	-0.000125969	0.475957	-0.000701217	0.48625	-0.000121311	0.485417	-0.000356424	0.475417	-0.000579448		0.48579	-0.145347	0.486583	-0.0998091	0.486207	-0.218709	0.48654	-0.238904	0.486333	-0.0687352	0.486333	-0.194046	0.486417	-0.00673753	0.485957	-0.0392154	0.485623	-0.266252	0.48625	-0.0173163	0.485417	-0.123669	0.48625	-0.230524
	0.487123	-0.000918345	0.487917	-0.000323216	0.477917	-0.000654821	0.487873	-0.00134237	0.487667	-0.000189308	0.477667	-0.000509481	0.48775	-4.05434e-05	0.48729	-0.000119842	0.47729	-0.000704984	0.487583	-0.000141354	0.48675	-0.00035505	0.47675	-0.000581845		0.487123	-0.146778	0.487917	-0.0998091	0.48754	-0.220617	0.487873	-0.239858	0.487667	-0.0682584	0.487667	-0.195	0.48775	-0.00673753	0.48729	-0.0373081	0.486957	-0.267682	0.487583	-0.0201773	0.48675	-0.123192	0.487583	-0.231478
	0.488457	-0.000930279	0.48925	-0.000330937	0.47925	-0.000660482	0.489207	-0.00135305	0.489	-0.000187986	0.479	-0.000511972	0.489083	-2.61965e-05	0.488623	-0.000116779	0.478623	-0.000707496	0.488917	-0.000161398	0.488083	-0.000352301	0.478083	-0.000589036		0.488457	-0.148685	0.48925	-0.102193	0.488873	-0.222524	0.489207	-0.241765	0.489	-0.0677815	0.489	-0.195954	0.489083	-0.00435335	0.488623	-0.0363544	0.48829	-0.268636	0.488917	-0.0230383	0.488083	-0.122238	0.488917	-0.234339
	0.48979	-0.000942213	0.490583	-0.000346379	0.480583	-0.000666144	0.49054	-0.00137439	0.490333	-0.000185341	0.480333	-0.00051571	0.490417	-3.71958e-07	0.489957	-0.000116779	0.479957	-0.000704984	0.49025	-0.0001781	0.489417	-0.000349553	0.479417	-0.000597426		0.48979	-0.150592	0.490583	-0.106962	0.490207	-0.224431	0.49054	-0.24558	0.490333	-0.0668278	0.490333	-0.197384	0.490417	-6.18122e-05	0.489957	-0.0363544	0.489623	-0.267682	0.49025	-0.0254225	0.489417	-0.121284	0.49025	-0.237677
	0.491123	-0.000954146	0.491917	-0.000358732	0.481917	-0.000671805	0.491873	-0.00138774	0.491667	-0.000182696	0.481667	-0.000520693	0.49175	1.97138e-05	0.49129	-0.000119842	0.48129	-0.000697449	0.491583	-0.000188122	0.49075	-0.000344055	0.48075	-0.000603419		0.491123	-0.1525	0.491917	-0.110776	0.49154	-0.226339	0.491873	-0.247964	0.491667	-0.0658742	0.491667	-0.199291	0.49175	0.00327605	0.49129	-0.0373081	0.490957	-0.264821	0.491583	-0.026853	0.49075	-0.119377	0.491583	-0.240061
	0.492457	-0.000954146	0.49325	-0.000371085	0.48325	-0.000676051	0.493207	-0.00138507	0.493	-0.000177406	0.483	-0.000525677	0.493083	3.40607e-05	0.492623	-0.000122905	0.482623	-0.000693682	0.492917	-0.000191463	0.492083	-0.000339933	0.482083	-0.000608214		0.492457	-0.1525	0.49325	-0.114591	0.492873	-0.227769	0.493207	-0.247487	0.493	-0.0639668	0.493	-0.201199	0.493083	0.00566023	0.492623	-0.0382618	0.49229	-0.263391	0.492917	-0.0273298	0.492083	-0.117947	0.492917	-0.241968
	0.49379	-0.000945196	0.494583	-0.000381895	0.484583	-0.000678882	0.49454	-0.00137973	0.494333	-0.000170794	0.484333	-0.000531906	0.494417	3.40607e-05	0.493957	-0.000124437	0.483957	-0.000694938	0.49425	-0.000201484	0.493417	-0.000338558	0.483417	-0.000609412		0.49379	-0.151069	0.494583	-0.117929	0.494207	-0.228723	0.49454	-0.246534	0.494333	-0.0615826	0.494333	-0.203583	0.494417	0.00566023	0.493957	-0.0387386	0.493623	-0.263868	0.49425	-0.0287603	0.493417	-0.11747	0.49425	-0.242445
	0.495123	-0.000921329	0.495917	-0.000388071	0.485917	-0.000681712	0.495873	-0.00137706	0.495667	-0.000157569	0.485667	-0.000531906	0.49575	2.8322e-05	0.49529	-0.000122905	0.48529	-0.000698705	0.495583	-0.000214846	0.49475	-0.000342681	0.48475	-0.000607015		0.495123	-0.147254	0.495917	-0.119836	0.49554	-0.229677	0.495873	-0.246057	0.495667	-0.0568143	0.495667	-0.203583	0.49575	0.00470656	0.49529	-0.0382618	0.494957	-0.265298	0.495583	-0.0306677	0.49475	-0.1189	0.495583	-0.241492
	0.496457	-0.000909395	0.49725	-0.000388071	0.48725	-0.000684543	0.497207	-0.0013824	0.497	-0.000143022	0.487	-0.000526923	0.497083	5.36683e-06	0.496623	-0.000119842	0.486623	-0.000703729	0.496917	-0.000228208	0.496083	-0.000346804	0.486083	-0.000601022		0.496457	-0.145347	0.49725	-0.119836	0.496873	-0.23063	0.497207	-0.24701	0.497	-0.0515691	0.497	-0.201676	0.497083	0.000891862	0.496623	-0.0373081	0.49629	-0.267205	0.496917	-0.032575	0.496083	-0.120331	0.496917	-0.239107
	0.49779	-0.000906412	0.498583	-0.00039116	0.488583	-0.000685958	0.49854	-0.00138507	0.498333	-0.00013112	0.488333	-0.000523185	0.498417	-2.33271e-05	0.497957	-0.00011831	0.487957	-0.000712519	0.49825	-0.000228208	0.497417	-0.000349553	0.487417	-0.000596228		0.49779	-0.14487	0.498583	-0.12079	0.498207	-0.231107	0.49854	-0.247487	0.498333	-0.0472775	0.498333	-0.200245	0.498417	-0.00387651	0.497957	-0.0368313	0.497623	-0.270543	0.49825	-0.032575	0.497417	-0.121284	0.49825	-0.2372
	0.499123	-0.000921329	0.499917	-0.00039888	0.489917	-0.000687373	0.499873	-0.0013824	0.499667	-0.000128475	0.489667	-0.000523185	0.49975	-4.34128e-05	0.49929	-0.000119842	0.48929	-0.000725078	0.499583	-0.000221527	0.49875	-0.000350927	0.48875	-0.000595029		0.499123	-0.147254	0.499917	-0.123174	0.49954	-0.231584	0.499873	-0.24701	0.499667	-0.0463238	0.499667	-0.200245	0.49975	-0.00721437	0.49929	-0.0373081	0.498957	-0.275312	0.499583	-0.0316214	0.49875	-0.121761	0.499583	-0.236723
	0.500457	-0.000942213	0.50125	-0.000411234	0.49125	-0.000684543	0.501207	-0.0013824	0.501	-0.00013112	0.491	-0.000524431	0.501083	-5.2021e-05	0.500623	-0.000122905	0.490623	-0.00073638	0.500917	-0.000201484	0.500083	-0.000352301	0.490083	-0.000598625		0.500457	-0.150592	0.50125	-0.126989	0.500873	-0.23063	0.501207	-0.24701	0.501	-0.0472775	0.501	-0.200722	0.501083	-0.00864488	0.500623	-0.0382618	0.50029	-0.279603	0.500917	-0.0287603	0.500083	-0.122238	0.500917	-0.238154
	0.50179	-0.000975031	0.502583	-0.000415866	0.492583	-0.000680297	0.50254	-0.0013824	0.502333	-0.00013641	0.492333	-0.000525677	0.502417	-5.77598e-05	0.501957	-0.000125969	0.491957	-0.000740148	0.50225	-0.000184781	0.501417	-0.000349553	0.491417	-0.000604618		0.50179	-0.155837	0.502583	-0.128419	0.502207	-0.2292	0.50254	-0.24701	0.502333	-0.0491849	0.502333	-0.201199	0.502417	-0.00959856	0.501957	-0.0392154	0.501623	-0.281034	0.50225	-0.0263762	0.501417	-0.121284	0.50225	-0.240538
	0.503123	-0.00101382	0.503917	-0.000412778	0.493917	-0.00067322	0.503873	-0.0013824	0.503667	-0.000143022	0.493667	-0.000526923	0.50375	-6.34986e-05	0.50329	-0.000130564	0.49329	-0.000737636	0.503583	-0.0001781	0.50275	-0.000342681	0.49275	-0.000608214		0.503123	-0.162036	0.503917	-0.127466	0.50354	-0.226816	0.503873	-0.24701	0.503667	-0.0515691	0.503667	-0.201676	0.50375	-0.0105522	0.50329	-0.040646	0.502957	-0.28008	0.503583	-0.0254225	0.50275	-0.1189	0.503583	-0.241968
	0.504457	-0.00104663	0.50525	-0.00040969	0.49525	-0.000668974	0.505207	-0.00137973	0.505	-0.000150957	0.495	-0.000529414	0.505083	-6.34986e-05	0.504623	-0.000133627	0.494623	-0.000732613	0.504917	-0.00017476	0.504083	-0.000334435	0.494083	-0.000610611		0.504457	-0.167282	0.50525	-0.126512	0.504873	-0.225385	0.505207	-0.246534	0.505	-0.0544301	0.505	-0.202629	0.505083	-0.0105522	0.504623	-0.0415996	0.50429	-0.278173	0.504917	-0.0249456	0.504083	-0.116039	0.504917	-0.242922
	0.50579	-0.0010705	0.506583	-0.000403513	0.496583	-0.000667559	0.50654	-0.00137439	0.506333	-0.000158891	0.496333	-0.000534398	0.506417	-5.77598e-05	0.505957	-0.000135159	0.495957	-0.000725078	0.50625	-0.0001781	0.505417	-0.000327564	0.495417	-0.000607015		0.50579	-0.171096	0.506583	-0.124605	0.506207	-0.224908	0.50654	-0.24558	0.506333	-0.0572911	0.506333	-0.204537	0.506417	-0.00959856	0.505957	-0.0420765	0.505623	-0.275312	0.50625	-0.0254225	0.505417	-0.113655	0.50625	-0.241492
	0.507123	-0.00108243	0.507917	-0.000392704	0.497917	-0.000666144	0.507873	-0.00137439	0.507667	-0.000161536	0.497667	-0.000540627	0.50775	-4.91516e-05	0.50729	-0.000135159	0.49729	-0.000713775	0.507583	-0.0001781	0.50675	-0.000324815	0.49675	-0.000601022		0.507123	-0.173004	0.507917	-0.121267	0.50754	-0.224431	0.507873	-0.24558	0.507667	-0.0582448	0.507667	-0.206921	0.50775	-0.00816804	0.50729	-0.0420765	0.506957	-0.27102	0.507583	-0.0254225	0.50675	-0.112701	0.507583	-0.239107
	0.508457	-0.00107647	0.50925	-0.000383439	0.49925	-0.000668974	0.509207	-0.0013824	0.509	-0.000158891	0.499	-0.00054561	0.509083	-4.05434e-05	0.508623	-0.000138223	0.498623	-0.000704984	0.508917	-0.00017476	0.508083	-0.00032619	0.498083	-0.000592632		0.508457	-0.17205	0.50925	-0.118406	0.508873	-0.225385	0.509207	-0.24701	0.509	-0.0572911	0.509	-0.208828	0.509083	-0.00673753	0.508623	-0.0430301	0.50829	-0.267682	0.508917	-0.0249456	0.508083	-0.113178	0.508917	-0.235769
	0.50979	-0.00105558	0.510583	-0.000374174	0.500583	-0.000671805	0.51054	-0.00139841	0.510333	-0.000156247	0.500333	-0.000546856	0.510417	-3.48047e-05	0.509957	-0.000141286	0.499957	-0.000697449	0.51025	-0.000161398	0.509417	-0.000328938	0.499417	-0.000586639		0.50979	-0.168712	0.510583	-0.115545	0.510207	-0.226339	0.51054	-0.249872	0.510333	-0.0563374	0.510333	-0.209305	0.510417	-0.00578386	0.509957	-0.0439838	0.509623	-0.264821	0.51025	-0.0230383	0.509417	-0.114132	0.51025	-0.233385
	0.511123	-0.00103172	0.511917	-0.000363365	0.501917	-0.000674636	0.511873	-0.00141709	0.511667	-0.000154924	0.501667	-0.000546856	0.51175	-2.61965e-05	0.51129	-0.000142818	0.50129	-0.000694938	0.511583	-0.000138014	0.51075	-0.000333061	0.50075	-0.000583043		0.511123	-0.164897	0.511917	-0.112207	0.51154	-0.227292	0.511873	-0.253209	0.511667	-0.0558606	0.511667	-0.209305	0.51175	-0.00435335	0.51129	-0.0444606	0.510957	-0.263868	0.511583	-0.0197004	0.51075	-0.115562	0.511583	-0.231955
	0.512457	-0.00101978	0.51325	-0.000352555	0.50325	-0.000678882	0.513207	-0.00143577	0.513	-0.000154924	0.503	-0.00054561	0.513083	-1.47189e-05	0.512623	-0.000142818	0.502623	-0.000694938	0.512917	-0.00011129	0.512083	-0.000338558	0.502083	-0.000584242		0.512457	-0.16299	0.51325	-0.108869	0.512873	-0.228723	0.513207	-0.256547	0.513	-0.0558606	0.513	-0.208828	0.513083	-0.002446	0.512623	-0.0444606	0.51229	-0.263868	0.512917	-0.0158857	0.512083	-0.11747	0.512917	-0.232432
	0.51379	-0.0010168	0.514583	-0.000352555	0.504583	-0.000684543	0.51454	-0.00145445	0.514333	-0.000153602	0.504333	-0.000540627	0.514417	-8.98013e-06	0.513957	-0.000142818	0.503957	-0.000699961	0.51425	-8.45652e-05	0.513417	-0.000341307	0.503417	-0.000587838		0.51379	-0.162513	0.514583	-0.108869	0.514207	-0.23063	0.51454	-0.259885	0.514333	-0.0553838	0.514333	-0.206921	0.514417	-0.00149232	0.513957	-0.0444606	0.513623	-0.265775	0.51425	-0.012071	0.513417	-0.118423	0.51425	-0.233862
	0.515123	-0.0010168	0.515917	-0.000360276	0.505917	-0.000687373	0.515873	-0.0014678	0.515667	-0.000152279	0.505667	-0.000533152	0.51575	-8.98013e-06	0.51529	-0.000144349	0.50529	-0.000707496	0.515583	-7.1203e-05	0.51475	-0.000341307	0.50475	-0.000591433		0.515123	-0.162513	0.515917	-0.111253	0.51554	-0.231584	0.515873	-0.262269	0.515667	-0.0549069	0.515667	-0.20406	0.51575	-0.00149232	0.51529	-0.0449375	0.514957	-0.268636	0.515583	-0.0101637	0.51475	-0.118423	0.515583	-0.235293
	0.516457	-0.00103172	0.51725	-0.000369541	0.50725	-0.000681712	0.517207	-0.00147313	0.517	-0.000150957	0.507	-0.000526923	0.517083	-6.11074e-06	0.516623	-0.000145881	0.506623	-0.000716287	0.516917	-6.45219e-05	0.516083	-0.000341307	0.506083	-0.000592632		0.516457	-0.164897	0.51725	-0.114114	0.516873	-0.229677	0.517207	-0.263223	0.517	-0.0544301	0.517	-0.201676	0.517083	-0.00101549	0.516623	-0.0454143	0.51629	-0.271974	0.516917	-0.00921002	0.516083	-0.118423	0.516917	-0.235769
	0.51779	-0.00106453	0.518583	-0.00038035	0.508583	-0.00067322	0.51854	-0.0014678	0.518333	-0.000146989	0.508333	-0.000523185	0.518417	2.49743e-06	0.517957	-0.000147413	0.507957	-0.000723822	0.51825	-6.78625e-05	0.517417	-0.000342681	0.507417	-0.000590235		0.51779	-0.170143	0.518583	-0.117452	0.518207	-0.226816	0.51854	-0.262269	0.518333	-0.0529996	0.518333	-0.200245	0.518417	0.000415025	0.517957	-0.0458912	0.517623	-0.274835	0.51825	-0.00968686	0.517417	-0.1189	0.51825	-0.234816
	0.519123	-0.0011063	0.519917	-0.000394248	0.509917	-0.000666144	0.519873	-0.00144912	0.519667	-0.000141699	0.509667	-0.000520693	0.51975	1.11056e-05	0.51929	-0.000147413	0.50929	-0.000731357	0.519583	-7.78841e-05	0.51875	-0.000342681	0.50875	-0.000586639		0.519123	-0.176818	0.519917	-0.121744	0.51954	-0.224431	0.519873	-0.258931	0.519667	-0.0510922	0.519667	-0.199291	0.51975	0.00184554	0.51929	-0.0458912	0.518957	-0.277696	0.519583	-0.0111174	0.51875	-0.1189	0.519583	-0.233385
	0.520457	-0.00113017	0.52125	-0.000401969	0.51125	-0.000660482	0.521207	-0.00142243	0.521	-0.000137732	0.511	-0.000519448	0.521083	1.68444e-05	0.520623	-0.000148944	0.510623	-0.00073638	0.520917	-8.45652e-05	0.520083	-0.000344055	0.510083	-0.00058544		0.520457	-0.180633	0.52125	-0.124128	0.520873	-0.222524	0.521207	-0.254163	0.521	-0.0496617	0.521	-0.198815	0.521083	0.00279921	0.520623	-0.046368	0.52029	-0.279603	0.520917	-0.012071	0.520083	-0.119377	0.520917	-0.232908
	0.52179	-0.00113315	0.522583	-0.000397336	0.512583	-0.000656236	0.52254	-0.00140108	0.522333	-0.00013641	0.512333	-0.000521939	0.522417	2.25832e-05	0.521957	-0.000150476	0.511957	-0.000737636	0.52225	-9.45868e-05	0.521417	-0.000344055	0.511417	-0.000584242		0.52179	-0.18111	0.522583	-0.122697	0.522207	-0.221093	0.52254	-0.250348	0.522333	-0.0491849	0.522333	-0.199768	0.522417	0.00375289	0.521957	-0.0468448	0.521623	-0.28008	0.52225	-0.0135016	0.521417	-0.119377	0.52225	-0.232432
	0.523123	-0.00112719	0.523917	-0.000383439	0.513917	-0.000660482	0.523873	-0.00138774	0.523667	-0.000137732	0.513667	-0.000528168	0.52375	2.25832e-05	0.52329	-0.000152008	0.51329	-0.000733868	0.523583	-0.000101268	0.52275	-0.000342681	0.51275	-0.000586639		0.523123	-0.180156	0.523917	-0.118406	0.52354	-0.222524	0.523873	-0.247964	0.523667	-0.0496617	0.523667	-0.202152	0.52375	0.00375289	0.52329	-0.0473217	0.522957	-0.27865	0.523583	-0.0144552	0.52275	-0.1189	0.523583	-0.233385
	0.524457	-0.00112122	0.52525	-0.000371085	0.51525	-0.000674636	0.525207	-0.00137706	0.525	-0.000140377	0.515	-0.000534398	0.525083	1.97138e-05	0.524623	-0.00015354	0.514623	-0.000725078	0.524917	-0.000104608	0.524083	-0.000342681	0.514083	-0.000590235		0.524457	-0.179202	0.52525	-0.114591	0.524873	-0.227292	0.525207	-0.246057	0.525	-0.0506154	0.525	-0.204537	0.525083	0.00327605	0.524623	-0.0477985	0.52429	-0.275312	0.524917	-0.0149321	0.524083	-0.1189	0.524917	-0.234816
	0.52579	-0.0011063	0.526583	-0.00036182	0.516583	-0.00069445	0.52654	-0.00137173	0.526333	-0.000146989	0.516333	-0.000539381	0.526417	1.11056e-05	0.525957	-0.00015354	0.515957	-0.000718799	0.52625	-0.000101268	0.525417	-0.000342681	0.515417	-0.000596228		0.52579	-0.176818	0.526583	-0.11173	0.526207	-0.233968	0.52654	-0.245103	0.526333	-0.0529996	0.526333	-0.206444	0.526417	0.00184554	0.525957	-0.0477985	0.525623	-0.272927	0.52625	-0.0144552	0.525417	-0.1189	0.52625	-0.2372
	0.527123	-0.0010884	0.527917	-0.0003541	0.517917	-0.000710019	0.527873	-0.00137439	0.527667	-0.000154924	0.517667	-0.000540627	0.52775	-3.71958e-07	0.52729	-0.000150476	0.51729	-0.000718799	0.527583	-9.45868e-05	0.52675	-0.000342681	0.51675	-0.000599823		0.527123	-0.173957	0.527917	-0.109346	0.52754	-0.239213	0.527873	-0.24558	0.527667	-0.0558606	0.527667	-0.206921	0.52775	-6.18122e-05	0.52729	-0.0468448	0.526957	-0.272927	0.527583	-0.0135016	0.52675	-0.1189	0.527583	-0.238631
	0.528457	-0.00106155	0.52925	-0.000349467	0.51925	-0.000717095	0.529207	-0.00138774	0.529	-0.000161536	0.519	-0.000540627	0.529083	-6.11074e-06	0.528623	-0.000147413	0.518623	-0.000722566	0.528917	-9.45868e-05	0.528083	-0.000344055	0.518083	-0.000604618		0.528457	-0.169666	0.52925	-0.107915	0.528873	-0.241597	0.529207	-0.247964	0.529	-0.0582448	0.529	-0.206921	0.529083	-0.00101549	0.528623	-0.0458912	0.52829	-0.274358	0.528917	-0.0135016	0.528083	-0.119377	0.528917	-0.240538
	0.52979	-0.00103172	0.530583	-0.000352555	0.520583	-0.000721341	0.53054	-0.00139841	0.530333	-0.000164181	0.520333	-0.000539381	0.530417	-8.98013e-06	0.529957	-0.000147413	0.519957	-0.000727589	0.53025	-0.000104608	0.529417	-0.00034543	0.519417	-0.000609412		0.52979	-0.164897	0.530583	-0.108869	0.530207	-0.243028	0.53054	-0.249872	0.530333	-0.0591985	0.530333	-0.206444	0.530417	-0.00149232	0.529957	-0.0458912	0.529623	-0.276265	0.53025	-0.0149321	0.529417	-0.119854	0.53025	-0.242445
	0.531123	-0.00101083	0.531917	-0.000363365	0.521917	-0.000721341	0.531873	-0.00140642	0.531667	-0.000166826	0.521667	-0.000536889	0.53175	-1.18495e-05	0.53129	-0.000144349	0.52129	-0.000733868	0.531583	-0.00011129	0.53075	-0.000342681	0.52075	-0.000614206		0.531123	-0.161559	0.531917	-0.112207	0.53154	-0.243028	0.531873	-0.251302	0.531667	-0.0601521	0.531667	-0.20549	0.53175	-0.00196916	0.53129	-0.0449375	0.530957	-0.27865	0.531583	-0.0158857	0.53075	-0.1189	0.531583	-0.244353
	0.532457	-0.000995915	0.53325	-0.00037263	0.52325	-0.000717095	0.533207	-0.00141176	0.533	-0.000168149	0.523	-0.00053066	0.533083	-1.75883e-05	0.532623	-0.000144349	0.522623	-0.000740148	0.532917	-0.000107949	0.532083	-0.000341307	0.522083	-0.000616604		0.532457	-0.159175	0.53325	-0.115068	0.532873	-0.241597	0.533207	-0.252256	0.533	-0.060629	0.533	-0.203106	0.533083	-0.00292284	0.532623	-0.0449375	0.53229	-0.281034	0.532917	-0.0154089	0.532083	-0.118423	0.532917	-0.245306
	0.53379	-0.000983981	0.534583	-0.000381895	0.524583	-0.000711434	0.53454	-0.00142243	0.534333	-0.000169471	0.524333	-0.000526923	0.534417	-2.33271e-05	0.533957	-0.000147413	0.523957	-0.000742659	0.53425	-0.000104608	0.533417	-0.000341307	0.523417	-0.000617802		0.53379	-0.157268	0.534583	-0.117929	0.534207	-0.23969	0.53454	-0.254163	0.534333	-0.0611058	0.534333	-0.201676	0.534417	-0.00387651	0.533957	-0.0458912	0.533623	-0.281987	0.53425	-0.0149321	0.533417	-0.118423	0.53425	-0.245783
	0.535123	-0.000978014	0.535917	-0.000395792	0.525917	-0.000705773	0.535873	-0.00143044	0.535667	-0.000172116	0.525667	-0.000524431	0.53575	-2.04577e-05	0.53529	-0.000152008	0.52529	-0.000738892	0.535583	-0.000104608	0.53475	-0.000339933	0.52475	-0.000621398		0.535123	-0.156314	0.535917	-0.12222	0.53554	-0.237783	0.535873	-0.255594	0.535667	-0.0620595	0.535667	-0.200722	0.53575	-0.00339967	0.53529	-0.0473217	0.534957	-0.280557	0.535583	-0.0149321	0.53475	-0.117947	0.535583	-0.247214
	0.536457	-0.000986964	0.53725	-0.000415866	0.52725	-0.000707188	0.537207	-0.0014331	0.537	-0.000173439	0.527	-0.000524431	0.537083	-1.18495e-05	0.536623	-0.000156603	0.526623	-0.000731357	0.536917	-0.000101268	0.536083	-0.000337184	0.526083	-0.000623795		0.536457	-0.157745	0.53725	-0.128419	0.536873	-0.23826	0.537207	-0.25607	0.537	-0.0625363	0.537	-0.200722	0.537083	-0.00196916	0.536623	-0.0487522	0.53629	-0.277696	0.536917	-0.0144552	0.536083	-0.116993	0.536917	-0.248167
	0.53779	-0.00100785	0.538583	-0.000431308	0.528583	-0.000712849	0.53854	-0.0014331	0.538333	-0.000170794	0.528333	-0.000524431	0.538417	-3.71958e-07	0.537957	-0.000158135	0.527957	-0.000722566	0.53825	-9.45868e-05	0.537417	-0.000337184	0.527417	-0.000621398		0.53779	-0.161083	0.538583	-0.133188	0.538207	-0.240167	0.53854	-0.25607	0.538333	-0.0615826	0.538333	-0.200722	0.538417	-6.18122e-05	0.537957	-0.049229	0.537623	-0.274358	0.53825	-0.0135016	0.537417	-0.116993	0.53825	-0.247214
	0.539123	-0.00101978	0.539917	-0.00043594	0.529917	-0.00071851	0.539873	-0.00143844	0.539667	-0.000165504	0.529667	-0.000523185	0.53975	1.3975e-05	0.53929	-0.000158135	0.52929	-0.000715031	0.539583	-8.79057e-05	0.53875	-0.000342681	0.52875	-0.000615405		0.539123	-0.16299	0.539917	-0.134618	0.53954	-0.242074	0.539873	-0.257024	0.539667	-0.0596753	0.539667	-0.200245	0.53975	0.00232237	0.53929	-0.049229	0.538957	-0.271497	0.539583	-0.0125479	0.53875	-0.1189	0.539583	-0.244829
	0.540457	-0.0010168	0.54125	-0.000432852	0.53125	-0.000728418	0.541207	-0.00144645	0.541	-0.000161536	0.531	-0.000525677	0.541083	2.54526e-05	0.540623	-0.000159666	0.530623	-0.000707496	0.540917	-9.45868e-05	0.540083	-0.000344055	0.530083	-0.000609412		0.540457	-0.162513	0.54125	-0.133665	0.540873	-0.245412	0.541207	-0.258455	0.541	-0.0582448	0.541	-0.201199	0.541083	0.00422972	0.540623	-0.0497059	0.54029	-0.268636	0.540917	-0.0135016	0.540083	-0.119377	0.540917	-0.242445
	0.54179	-0.000998898	0.542583	-0.000422043	0.532583	-0.000741156	0.54254	-0.00144912	0.542333	-0.000156247	0.532333	-0.00053066	0.542417	3.11914e-05	0.541957	-0.000159666	0.531957	-0.000703729	0.54225	-0.000104608	0.541417	-0.000342681	0.531417	-0.000607015		0.54179	-0.159652	0.542583	-0.130327	0.542207	-0.249704	0.54254	-0.258931	0.542333	-0.0563374	0.542333	-0.203106	0.542417	0.0051834	0.541957	-0.0497059	0.541623	-0.267205	0.54225	-0.0149321	0.541417	-0.1189	0.54225	-0.241492
	0.543123	-0.000972047	0.543917	-0.000406601	0.533917	-0.000752478	0.543873	-0.00144111	0.543667	-0.000150957	0.533667	-0.000538135	0.54375	2.8322e-05	0.54329	-0.000161198	0.53329	-0.000702473	0.543583	-0.000104608	0.54275	-0.000337184	0.53275	-0.000604618		0.543123	-0.155361	0.543917	-0.125558	0.54354	-0.253518	0.543873	-0.257501	0.543667	-0.0544301	0.543667	-0.205967	0.54375	0.00470656	0.54329	-0.0501827	0.542957	-0.266729	0.543583	-0.0149321	0.54275	-0.116993	0.543583	-0.240538
	0.544457	-0.000939229	0.54525	-0.000389615	0.53525	-0.00076097	0.545207	-0.00142777	0.545	-0.000145667	0.535	-0.000546856	0.545083	1.68444e-05	0.544623	-0.000164262	0.534623	-0.000704984	0.544917	-0.000101268	0.544083	-0.000331687	0.534083	-0.000603419		0.544457	-0.150115	0.54525	-0.120313	0.544873	-0.256379	0.545207	-0.255117	0.545	-0.0525227	0.545	-0.209305	0.545083	0.00279921	0.544623	-0.0511364	0.54429	-0.267682	0.544917	-0.0144552	0.544083	-0.115086	0.544917	-0.240061
	0.54579	-0.000906412	0.546583	-0.000378806	0.536583	-0.000766631	0.54654	-0.00141709	0.546333	-0.000144344	0.536333	-0.000551839	0.546417	-3.24135e-06	0.545957	-0.000165793	0.535957	-0.000707496	0.54625	-9.12463e-05	0.545417	-0.000323441	0.535417	-0.000604618		0.54579	-0.14487	0.546583	-0.116975	0.546207	-0.258287	0.54654	-0.253209	0.546333	-0.0520459	0.546333	-0.211212	0.546417	-0.000538649	0.545957	-0.0516132	0.545623	-0.268636	0.54625	-0.0130247	0.545417	-0.112225	0.54625	-0.240538
	0.547123	-0.000879561	0.547917	-0.000374174	0.537917	-0.000768047	0.547873	-0.00139841	0.547667	-0.000141699	0.537667	-0.000554331	0.54775	-2.04577e-05	0.54729	-0.000165793	0.53729	-0.000711264	0.547583	-8.12246e-05	0.54675	-0.000313821	0.53675	-0.000607015		0.547123	-0.140579	0.547917	-0.115545	0.54754	-0.258764	0.547873	-0.249872	0.547667	-0.0510922	0.547667	-0.212166	0.54775	-0.00339967	0.54729	-0.0516132	0.546957	-0.270066	0.547583	-0.0115942	0.54675	-0.108887	0.547583	-0.241492
	0.548457	-0.00086166	0.54925	-0.000374174	0.53925	-0.000766631	0.549207	-0.00137973	0.549	-0.000139055	0.539	-0.000551839	0.549083	-2.61965e-05	0.548623	-0.000165793	0.538623	-0.000713775	0.548917	-7.1203e-05	0.548083	-0.000305575	0.538083	-0.000611809		0.548457	-0.137718	0.54925	-0.115545	0.548873	-0.258287	0.549207	-0.246534	0.549	-0.0501385	0.549	-0.211212	0.549083	-0.00435335	0.548623	-0.0516132	0.54829	-0.27102	0.548917	-0.0101637	0.548083	-0.106026	0.548917	-0.243399
	0.54979	-0.000855693	0.550583	-0.000381895	0.540583	-0.000763801	0.55054	-0.00136906	0.550333	-0.000140377	0.540333	-0.000548102	0.550417	-2.33271e-05	0.549957	-0.000164262	0.539957	-0.000712519	0.55025	-6.78625e-05	0.549417	-0.000301453	0.539417	-0.000615405		0.54979	-0.136764	0.550583	-0.117929	0.550207	-0.257333	0.55054	-0.244626	0.550333	-0.0506154	0.550333	-0.209782	0.550417	-0.00387651	0.549957	-0.0511364	0.549623	-0.270543	0.55025	-0.00968686	0.549417	-0.104595	0.55025	-0.244829
	0.551123	-0.00087061	0.551917	-0.000389615	0.541917	-0.00076097	0.551873	-0.00136906	0.551667	-0.000144344	0.541667	-0.00054561	0.55175	-1.75883e-05	0.55129	-0.000159666	0.54129	-0.000710008	0.551583	-7.1203e-05	0.55075	-0.000302827	0.54075	-0.000619001		0.551123	-0.139148	0.551917	-0.120313	0.55154	-0.256379	0.551873	-0.244626	0.551667	-0.0520459	0.551667	-0.208828	0.55175	-0.00292284	0.55129	-0.0497059	0.550957	-0.26959	0.551583	-0.0101637	0.55075	-0.105072	0.551583	-0.24626
	0.552457	-0.000894478	0.55325	-0.00039888	0.54325	-0.000758139	0.553207	-0.00137706	0.553	-0.000149634	0.543	-0.000541873	0.553083	-1.18495e-05	0.552623	-0.00015354	0.542623	-0.000708752	0.552917	-7.45436e-05	0.552083	-0.000305575	0.542083	-0.000621398		0.552457	-0.142963	0.55325	-0.123174	0.552873	-0.255426	0.553207	-0.246057	0.553	-0.0539532	0.553	-0.207398	0.553083	-0.00196916	0.552623	-0.0477985	0.55229	-0.269113	0.552917	-0.0106405	0.552083	-0.106026	0.552917	-0.247214
	0.55379	-0.000921329	0.554583	-0.00040969	0.544583	-0.000755309	0.55454	-0.00138507	0.554333	-0.000152279	0.544333	-0.000540627	0.554417	-6.11074e-06	0.553957	-0.000145881	0.543957	-0.000707496	0.55425	-8.45652e-05	0.553417	-0.000308324	0.543417	-0.000622597		0.55379	-0.147254	0.554583	-0.126512	0.554207	-0.254472	0.55454	-0.247487	0.554333	-0.0549069	0.554333	-0.206921	0.554417	-0.00101549	0.553957	-0.0454143	0.553623	-0.268636	0.55425	-0.012071	0.553417	-0.106979	0.55425	-0.24769
	0.555123	-0.000951163	0.555917	-0.000418955	0.545917	-0.000751063	0.555873	-0.00139574	0.555667	-0.000156247	0.545667	-0.000538135	0.55575	-3.71958e-07	0.55529	-0.000136691	0.54529	-0.000710008	0.555583	-9.12463e-05	0.55475	-0.00030695	0.54475	-0.000621398		0.555123	-0.152023	0.555917	-0.129373	0.55554	-0.253042	0.555873	-0.249395	0.555667	-0.0563374	0.555667	-0.205967	0.55575	-6.18122e-05	0.55529	-0.0425533	0.554957	-0.26959	0.555583	-0.0130247	0.55475	-0.106502	0.555583	-0.247214
	0.556457	-0.000980997	0.55725	-0.000425131	0.54725	-0.000745402	0.557207	-0.00141176	0.557	-0.000162859	0.547	-0.000536889	0.557083	2.49743e-06	0.556623	-0.000127501	0.546623	-0.000715031	0.556917	-8.45652e-05	0.556083	-0.000301453	0.546083	-0.000617802		0.556457	-0.156791	0.55725	-0.13128	0.556873	-0.251134	0.557207	-0.252256	0.557	-0.0587216	0.557	-0.20549	0.557083	0.000415025	0.556623	-0.0396923	0.55629	-0.271497	0.556917	-0.012071	0.556083	-0.104595	0.556917	-0.245783
	0.55779	-0.00101083	0.558583	-0.000425131	0.548583	-0.000741156	0.55854	-0.00141976	0.558333	-0.000168149	0.548333	-0.000534398	0.558417	8.23622e-06	0.557957	-0.000116779	0.547957	-0.000720054	0.55825	-7.1203e-05	0.557417	-0.000294581	0.547417	-0.000615405		0.55779	-0.161559	0.558583	-0.13128	0.558207	-0.249704	0.55854	-0.253686	0.558333	-0.060629	0.558333	-0.204537	0.558417	0.0013687	0.557957	-0.0363544	0.557623	-0.273404	0.55825	-0.0101637	0.557417	-0.102211	0.55825	-0.244829
	0.559123	-0.00103172	0.559917	-0.00041741	0.549917	-0.000738325	0.559873	-0.00141709	0.559667	-0.000170794	0.549667	-0.00053066	0.55975	1.68444e-05	0.55929	-0.000110652	0.54929	-0.000720054	0.559583	-6.45219e-05	0.55875	-0.00028771	0.54875	-0.000614206		0.559123	-0.164897	0.559917	-0.128896	0.55954	-0.24875	0.559873	-0.253209	0.559667	-0.0615826	0.559667	-0.203106	0.55975	0.00279921	0.55929	-0.0344471	0.558957	-0.273404	0.559583	-0.00921002	0.55875	-0.0998267	0.559583	-0.244353
	0.560457	-0.00104365	0.56125	-0.000401969	0.55125	-0.000735494	0.561207	-0.00141176	0.561	-0.000169471	0.551	-0.000526923	0.561083	3.11914e-05	0.560623	-0.000110652	0.550623	-0.000717543	0.560917	-7.1203e-05	0.560083	-0.000282213	0.550083	-0.000611809		0.560457	-0.166805	0.56125	-0.124128	0.560873	-0.247796	0.561207	-0.252256	0.561	-0.0611058	0.561	-0.201676	0.561083	0.0051834	0.560623	-0.0344471	0.56029	-0.272451	0.560917	-0.0101637	0.560083	-0.0979194	0.560917	-0.243399
	0.56179	-0.00104663	0.562583	-0.000381895	0.552583	-0.000729833	0.56254	-0.00140375	0.562333	-0.000168149	0.552333	-0.000526923	0.562417	4.84077e-05	0.561957	-0.000115247	0.551957	-0.000710008	0.56225	-7.78841e-05	0.561417	-0.000279464	0.551417	-0.000607015		0.56179	-0.167282	0.562583	-0.117929	0.562207	-0.245889	0.56254	-0.250825	0.562333	-0.060629	0.562333	-0.201676	0.562417	0.00804442	0.561957	-0.0358776	0.561623	-0.26959	0.56225	-0.0111174	0.561417	-0.0969657	0.56225	-0.241492
	0.563123	-0.00104962	0.563917	-0.000364909	0.553917	-0.000725587	0.563873	-0.00139574	0.563667	-0.000168149	0.553667	-0.000529414	0.56375	6.56241e-05	0.56329	-0.000119842	0.55329	-0.000701217	0.563583	-8.79057e-05	0.56275	-0.000284961	0.55275	-0.000603419		0.563123	-0.167758	0.563917	-0.112684	0.56354	-0.244459	0.563873	-0.249395	0.563667	-0.060629	0.563667	-0.202629	0.56375	0.0109054	0.56329	-0.0373081	0.562957	-0.266252	0.563583	-0.0125479	0.56275	-0.0988731	0.563583	-0.240061
	0.564457	-0.00104365	0.56525	-0.000357188	0.55525	-0.000722756	0.565207	-0.0013824	0.565	-0.000165504	0.555	-0.000531906	0.565083	7.42322e-05	0.564623	-0.000127501	0.554623	-0.000693682	0.564917	-9.45868e-05	0.564083	-0.000293207	0.554083	-0.000602221		0.564457	-0.166805	0.56525	-0.110299	0.564873	-0.243505	0.565207	-0.24701	0.565	-0.0596753	0.565	-0.203583	0.565083	0.012336	0.564623	-0.0396923	0.56429	-0.263391	0.564917	-0.0135016	0.564083	-0.101734	0.564917	-0.239584
	0.56579	-0.00102873	0.566583	-0.000360276	0.556583	-0.00071568	0.56654	-0.00137706	0.566333	-0.000160214	0.556333	-0.000535643	0.566417	7.42322e-05	0.565957	-0.000136691	0.555957	-0.000687403	0.56625	-0.000101268	0.565417	-0.000301453	0.555417	-0.000602221		0.56579	-0.164421	0.566583	-0.111253	0.566207	-0.241121	0.56654	-0.246057	0.566333	-0.0577679	0.566333	-0.205013	0.566417	0.012336	0.565957	-0.0425533	0.565623	-0.261007	0.56625	-0.0144552	0.565417	-0.104595	0.56625	-0.239584
	0.567123	-0.0010168	0.567917	-0.000364909	0.557917	-0.000705773	0.567873	-0.00137973	0.567667	-0.000156247	0.557667	-0.000536889	0.56775	6.27547e-05	0.56729	-0.000141286	0.55729	-0.000684891	0.567583	-0.000101268	0.56675	-0.000309698	0.55675	-0.000603419		0.567123	-0.162513	0.567917	-0.112684	0.56754	-0.237783	0.567873	-0.246534	0.567667	-0.0563374	0.567667	-0.20549	0.56775	0.0104286	0.56729	-0.0439838	0.566957	-0.260053	0.567583	-0.0144552	0.56675	-0.107456	0.567583	-0.240061
	0.568457	-0.00101083	0.56925	-0.000369541	0.55925	-0.000698696	0.569207	-0.00137973	0.569	-0.000154924	0.559	-0.000535643	0.569083	5.41465e-05	0.568623	-0.000141286	0.558623	-0.000684891	0.568917	-8.79057e-05	0.568083	-0.000315195	0.558083	-0.000607015		0.568457	-0.161559	0.56925	-0.114114	0.568873	-0.235399	0.569207	-0.246534	0.569	-0.0558606	0.569	-0.205013	0.569083	0.00899809	0.568623	-0.0439838	0.56829	-0.260053	0.568917	-0.0125479	0.568083	-0.109363	0.568917	-0.241492
	0.56979	-0.0010168	0.570583	-0.000371085	0.560583	-0.000697281	0.57054	-0.00137973	0.570333	-0.000156247	0.560333	-0.00053066	0.570417	5.41465e-05	0.569957	-0.000138223	0.559957	-0.000689914	0.57025	-7.78841e-05	0.569417	-0.000319318	0.559417	-0.000615405		0.56979	-0.162513	0.570583	-0.114591	0.570207	-0.234922	0.57054	-0.246534	0.570333	-0.0563374	0.570333	-0.203106	0.570417	0.00899809	0.569957	-0.0430301	0.569623	-0.26196	0.57025	-0.0111174	0.569417	-0.110794	0.57025	-0.244829
	0.571123	-0.00102873	0.571917	-0.000371085	0.561917	-0.000698696	0.571873	-0.00137973	0.571667	-0.000157569	0.561667	-0.000525677	0.57175	6.27547e-05	0.57129	-0.000139754	0.56129	-0.000694938	0.571583	-7.45436e-05	0.57075	-0.000319318	0.56075	-0.000626192		0.571123	-0.164421	0.571917	-0.114591	0.57154	-0.235399	0.571873	-0.246534	0.571667	-0.0568143	0.571667	-0.201199	0.57175	0.0104286	0.57129	-0.043507	0.570957	-0.263868	0.571583	-0.0106405	0.57075	-0.110794	0.571583	-0.249121
	0.572457	-0.00104365	0.57325	-0.000367997	0.56325	-0.000701527	0.573207	-0.00138507	0.573	-0.000158891	0.563	-0.000521939	0.573083	6.56241e-05	0.572623	-0.000142818	0.562623	-0.000697449	0.572917	-9.12463e-05	0.572083	-0.00031657	0.562083	-0.000635781		0.572457	-0.166805	0.57325	-0.113637	0.572873	-0.236352	0.573207	-0.247487	0.573	-0.0572911	0.573	-0.199768	0.573083	0.0109054	0.572623	-0.0444606	0.57229	-0.264821	0.572917	-0.0130247	0.572083	-0.10984	0.572917	-0.252936
	0.57379	-0.00106453	0.574583	-0.000364909	0.564583	-0.000708603	0.57454	-0.00139041	0.574333	-0.000160214	0.564333	-0.000518202	0.574417	7.13628e-05	0.573957	-0.000142818	0.563957	-0.000698705	0.57425	-0.000107949	0.573417	-0.000311073	0.563417	-0.000641774		0.57379	-0.170143	0.574583	-0.112684	0.574207	-0.238736	0.57454	-0.248441	0.574333	-0.0577679	0.574333	-0.198338	0.574417	0.0118591	0.573957	-0.0444606	0.573623	-0.265298	0.57425	-0.0154089	0.573417	-0.107933	0.57425	-0.25532
	0.575123	-0.00107348	0.575917	-0.000363365	0.565917	-0.00071851	0.575873	-0.00139307	0.575667	-0.000158891	0.565667	-0.000514464	0.57575	7.71016e-05	0.57529	-0.000142818	0.56529	-0.000699961	0.575583	-0.000121311	0.57475	-0.000302827	0.56475	-0.000642972		0.575123	-0.171573	0.575917	-0.112207	0.57554	-0.242074	0.575873	-0.248918	0.575667	-0.0572911	0.575667	-0.196907	0.57575	0.0128128	0.57529	-0.0444606	0.574957	-0.265775	0.575583	-0.0173163	0.57475	-0.105072	0.575583	-0.255797
	0.576457	-0.0010705	0.57725	-0.000366453	0.56725	-0.000728418	0.577207	-0.00139574	0.577	-0.000156247	0.567	-0.000511972	0.577083	7.71016e-05	0.576623	-0.000145881	0.566623	-0.000701217	0.576917	-0.000131333	0.576083	-0.00029733	0.566083	-0.000638178		0.576457	-0.171096	0.57725	-0.113161	0.576873	-0.245412	0.577207	-0.249395	0.577	-0.0563374	0.577	-0.195954	0.577083	0.0128128	0.576623	-0.0454143	0.57629	-0.266252	0.576917	-0.0187468	0.576083	-0.103165	0.576917	-0.253889
	0.57779	-0.00106453	0.578583	-0.00037263	0.568583	-0.000732664	0.57854	-0.00139574	0.578333	-0.000149634	0.568333	-0.000513218	0.578417	6.27547e-05	0.577957	-0.000152008	0.567957	-0.000701217	0.57825	-0.000138014	0.577417	-0.000294581	0.567417	-0.000628589		0.57779	-0.170143	0.578583	-0.115068	0.578207	-0.246843	0.57854	-0.249395	0.578333	-0.0539532	0.578333	-0.19643	0.578417	0.0104286	0.577957	-0.0473217	0.577623	-0.266252	0.57825	-0.0197004	0.577417	-0.102211	0.57825	-0.250075
	0.579123	-0.00105857	0.579917	-0.000378806	0.569917	-0.00073691	0.579873	-0.00139307	0.579667	-0.000143022	0.569667	-0.000516956	0.57975	3.69301e-05	0.57929	-0.000155071	0.56929	-0.000701217	0.579583	-0.000144695	0.57875	-0.00029733	0.56875	-0.000619001		0.579123	-0.169189	0.579917	-0.116975	0.57954	-0.248273	0.579873	-0.248918	0.579667	-0.0515691	0.579667	-0.197861	0.57975	0.00613707	0.57929	-0.0482753	0.578957	-0.266252	0.579583	-0.0206541	0.57875	-0.103165	0.579583	-0.24626
	0.580457	-0.00106453	0.58125	-0.000388071	0.57125	-0.000741156	0.581207	-0.00138507	0.581	-0.000137732	0.571	-0.000520693	0.581083	2.25832e-05	0.580623	-0.00015354	0.570623	-0.000702473	0.580917	-0.000134673	0.580083	-0.000302827	0.570083	-0.000613008		0.580457	-0.170143	0.58125	-0.119836	0.580873	-0.249704	0.581207	-0.247487	0.581	-0.0496617	0.581	-0.199291	0.581083	0.00375289	0.580623	-0.0477985	0.58029	-0.266729	0.580917	-0.0192236	0.580083	-0.105072	0.580917	-0.243876
	0.58179	-0.00107348	0.582583	-0.00039888	0.572583	-0.000742571	0.58254	-0.00137173	0.582333	-0.00013641	0.572333	-0.000524431	0.582417	2.25832e-05	0.581957	-0.00015354	0.571957	-0.00070624	0.58225	-0.000121311	0.581417	-0.000309698	0.571417	-0.000610611		0.58179	-0.171573	0.582583	-0.123174	0.582207	-0.250181	0.58254	-0.245103	0.582333	-0.0491849	0.582333	-0.200722	0.582417	0.00375289	0.581957	-0.0477985	0.581623	-0.268159	0.58225	-0.0173163	0.581417	-0.107456	0.58225	-0.242922
	0.583123	-0.00109437	0.583917	-0.000411234	0.573917	-0.000742571	0.583873	-0.00135838	0.583667	-0.000137732	0.573667	-0.000526923	0.58375	2.8322e-05	0.58329	-0.000152008	0.57329	-0.000710008	0.583583	-0.00011129	0.58275	-0.00031657	0.57275	-0.000614206		0.583123	-0.174911	0.583917	-0.126989	0.58354	-0.250181	0.583873	-0.242719	0.583667	-0.0496617	0.583667	-0.201676	0.58375	0.00470656	0.58329	-0.0473217	0.582957	-0.26959	0.583583	-0.0158857	0.58275	-0.10984	0.583583	-0.244353
	0.584457	-0.00111525	0.58525	-0.000423587	0.57525	-0.000743986	0.585207	-0.00135571	0.585	-0.000140377	0.575	-0.000526923	0.585083	3.69301e-05	0.584623	-0.000147413	0.574623	-0.000713775	0.584917	-0.000101268	0.584083	-0.000322067	0.574083	-0.000620199		0.584457	-0.178249	0.58525	-0.130803	0.584873	-0.250657	0.585207	-0.242242	0.585	-0.0506154	0.585	-0.201676	0.585083	0.00613707	0.584623	-0.0458912	0.58429	-0.27102	0.584917	-0.0144552	0.584083	-0.111748	0.584917	-0.246737
	0.58579	-0.00113315	0.586583	-0.000432852	0.576583	-0.000748232	0.58654	-0.00136639	0.586333	-0.000141699	0.576333	-0.000524431	0.586417	5.12771e-05	0.585957	-0.000144349	0.575957	-0.000716287	0.58625	-8.79057e-05	0.585417	-0.000324815	0.575417	-0.000626192		0.58579	-0.18111	0.586583	-0.133665	0.586207	-0.252088	0.58654	-0.244149	0.586333	-0.0510922	0.586333	-0.200722	0.586417	0.00852126	0.585957	-0.0449375	0.585623	-0.271974	0.58625	-0.0125479	0.585417	-0.112701	0.58625	-0.249121
	0.587123	-0.00113614	0.587917	-0.000437484	0.577917	-0.000752478	0.587873	-0.0013824	0.587667	-0.000144344	0.577667	-0.000520693	0.58775	7.13628e-05	0.58729	-0.000141286	0.57729	-0.00072131	0.587583	-8.12246e-05	0.58675	-0.000324815	0.57675	-0.000628589		0.587123	-0.181587	0.587917	-0.135095	0.58754	-0.253518	0.587873	-0.24701	0.587667	-0.0520459	0.587667	-0.199291	0.58775	0.0118591	0.58729	-0.0439838	0.586957	-0.273881	0.587583	-0.0115942	0.58675	-0.112701	0.587583	-0.250075
	0.588457	-0.00113315	0.58925	-0.000432852	0.57925	-0.000755309	0.589207	-0.00140108	0.589	-0.000143022	0.579	-0.00051571	0.589083	9.14486e-05	0.588623	-0.000144349	0.578623	-0.000726333	0.588917	-8.45652e-05	0.588083	-0.000323441	0.578083	-0.000626192		0.588457	-0.18111	0.58925	-0.133665	0.588873	-0.254472	0.589207	-0.250348	0.589	-0.0515691	0.589	-0.197384	0.589083	0.015197	0.588623	-0.0449375	0.58829	-0.275788	0.588917	-0.012071	0.588083	-0.112225	0.588917	-0.249121
	0.58979	-0.0011242	0.590583	-0.000422043	0.580583	-0.000755309	0.59054	-0.00141976	0.590333	-0.000139055	0.580333	-0.000511972	0.590417	9.71874e-05	0.589957	-0.000148944	0.579957	-0.000732613	0.59025	-9.45868e-05	0.589417	-0.00032619	0.579417	-0.000619001		0.58979	-0.179679	0.590583	-0.130327	0.590207	-0.254472	0.59054	-0.253686	0.590333	-0.0501385	0.590333	-0.195954	0.590417	0.0161507	0.589957	-0.046368	0.589623	-0.278173	0.59025	-0.0135016	0.589417	-0.113178	0.59025	-0.24626
	0.591123	-0.00111525	0.591917	-0.000408145	0.581917	-0.000755309	0.591873	-0.00143844	0.591667	-0.000133765	0.581667	-0.000510727	0.59175	9.71874e-05	0.59129	-0.000158135	0.58129	-0.000740148	0.591583	-0.000104608	0.59075	-0.000331687	0.58075	-0.000610611		0.591123	-0.178249	0.591917	-0.126035	0.59154	-0.254472	0.591873	-0.257024	0.591667	-0.0482312	0.591667	-0.195477	0.59175	0.0161507	0.59129	-0.049229	0.590957	-0.281034	0.591583	-0.0149321	0.59075	-0.115086	0.591583	-0.242922
	0.592457	-0.0011063	0.59325	-0.000400425	0.58325	-0.000753893	0.593207	-0.00145178	0.593	-0.00012583	0.583	-0.000511972	0.593083	9.14486e-05	0.592623	-0.000164262	0.582623	-0.000746427	0.592917	-0.000117971	0.592083	-0.00033581	0.582083	-0.000604618		0.592457	-0.176818	0.59325	-0.123651	0.592873	-0.253995	0.593207	-0.259408	0.593	-0.0453702	0.593	-0.195954	0.593083	0.015197	0.592623	-0.0511364	0.59229	-0.283418	0.592917	-0.0168394	0.592083	-0.116516	0.592917	-0.240538
	0.59379	-0.00109735	0.594583	-0.000401969	0.584583	-0.000748232	0.59454	-0.00146513	0.594333	-0.000116573	0.584333	-0.000511972	0.594417	8.57098e-05	0.593957	-0.00016273	0.583957	-0.000750194	0.59425	-0.000131333	0.593417	-0.000337184	0.583417	-0.000601022		0.59379	-0.175388	0.594583	-0.124128	0.594207	-0.252088	0.59454	-0.261792	0.594333	-0.0420323	0.594333	-0.195954	0.594417	0.0142433	0.593957	-0.0506595	0.593623	-0.284848	0.59425	-0.0187468	0.593417	-0.116993	0.59425	-0.239107
	0.595123	-0.00108542	0.595917	-0.00040969	0.585917	-0.00073974	0.595873	-0.0014758	0.595667	-0.000105993	0.585667	-0.000513218	0.59575	8.28404e-05	0.59529	-0.000159666	0.58529	-0.000750194	0.595583	-0.000144695	0.59475	-0.00033581	0.58475	-0.000598625		0.595123	-0.17348	0.595917	-0.126512	0.59554	-0.249227	0.595873	-0.2637	0.595667	-0.0382176	0.595667	-0.19643	0.59575	0.0137665	0.59529	-0.0497059	0.594957	-0.284848	0.595583	-0.0206541	0.59475	-0.116516	0.595583	-0.238154
	0.596457	-0.00107348	0.59725	-0.000422043	0.58725	-0.000734079	0.597207	-0.00148915	0.597	-9.93806e-05	0.587	-0.000514464	0.597083	7.9971e-05	0.596623	-0.000156603	0.586623	-0.000747683	0.596917	-0.000148035	0.596083	-0.000337184	0.586083	-0.000601022		0.596457	-0.171573	0.59725	-0.130327	0.596873	-0.24732	0.597207	-0.266084	0.597	-0.0358334	0.597	-0.196907	0.597083	0.0132896	0.596623	-0.0487522	0.59629	-0.283895	0.596917	-0.021131	0.596083	-0.116993	0.596917	-0.239107
	0.59779	-0.00105558	0.598583	-0.00043594	0.588583	-0.000729833	0.59854	-0.00150249	0.598333	-9.67357e-05	0.588333	-0.000518202	0.598417	7.9971e-05	0.597957	-0.000150476	0.587957	-0.000741403	0.59825	-0.000144695	0.597417	-0.000338558	0.587417	-0.000604618		0.59779	-0.168712	0.598583	-0.134618	0.598207	-0.245889	0.59854	-0.268468	0.598333	-0.0348798	0.598333	-0.198338	0.598417	0.0132896	0.597957	-0.0468448	0.597623	-0.281511	0.59825	-0.0206541	0.597417	-0.11747	0.59825	-0.240538
	0.599123	-0.00104365	0.599917	-0.000449838	0.589917	-0.000729833	0.599873	-0.00151049	0.599667	-0.000100703	0.589667	-0.000520693	0.59975	8.28404e-05	0.59929	-0.000142818	0.58929	-0.000733868	0.599583	-0.000131333	0.59875	-0.000338558	0.58875	-0.000608214		0.599123	-0.166805	0.599917	-0.13891	0.59954	-0.245889	0.599873	-0.269899	0.599667	-0.0363103	0.599667	-0.199291	0.59975	0.0137665	0.59929	-0.0444606	0.598957	-0.27865	0.599583	-0.0187468	0.59875	-0.11747	0.599583	-0.241968
	0.600457	-0.00103172	0.60125	-0.000460647	0.59125	-0.000731248	0.601207	-0.00151583	0.601	-0.000107315	0.591	-0.000523185	0.601083	8.28404e-05	0.600623	-0.000139754	0.590623	-0.000726333	0.600917	-0.000117971	0.600083	-0.000337184	0.590083	-0.000605816		0.600457	-0.164897	0.60125	-0.142248	0.600873	-0.246366	0.601207	-0.270852	0.601	-0.0386945	0.601	-0.200245	0.601083	0.0137665	0.600623	-0.043507	0.60029	-0.275788	0.600917	-0.0168394	0.600083	-0.116993	0.600917	-0.241015
	0.60179	-0.00103172	0.602583	-0.000463735	0.592583	-0.000732664	0.60254	-0.00151583	0.602333	-0.000117895	0.592333	-0.000528168	0.602417	7.71016e-05	0.601957	-0.000139754	0.591957	-0.000720054	0.60225	-0.00011129	0.601417	-0.000339933	0.591417	-0.000603419		0.60179	-0.164897	0.602583	-0.143201	0.602207	-0.246843	0.60254	-0.270852	0.602333	-0.0425091	0.602333	-0.202152	0.602417	0.0128128	0.601957	-0.043507	0.601623	-0.273404	0.60225	-0.0158857	0.601417	-0.117947	0.60225	-0.240061
	0.603123	-0.00104067	0.603917	-0.000459103	0.593917	-0.000735494	0.603873	-0.00151583	0.603667	-0.000127152	0.593667	-0.000531906	0.60375	7.13628e-05	0.60329	-0.000139754	0.59329	-0.000718799	0.603583	-0.000101268	0.60275	-0.000346804	0.59275	-0.000601022		0.603123	-0.166328	0.603917	-0.141771	0.60354	-0.247796	0.603873	-0.270852	0.603667	-0.045847	0.603667	-0.203583	0.60375	0.0118591	0.60329	-0.043507	0.602957	-0.272927	0.603583	-0.0144552	0.60275	-0.120331	0.603583	-0.239107
	0.604457	-0.00106155	0.60525	-0.000449838	0.59525	-0.00073691	0.605207	-0.00151316	0.605	-0.00013641	0.595	-0.00053066	0.605083	6.56241e-05	0.604623	-0.000133627	0.594623	-0.000720054	0.604917	-8.79057e-05	0.604083	-0.000349553	0.594083	-0.000599823		0.604457	-0.169666	0.60525	-0.13891	0.604873	-0.248273	0.605207	-0.270375	0.605	-0.0491849	0.605	-0.203106	0.605083	0.0109054	0.604623	-0.0415996	0.60429	-0.273404	0.604917	-0.0125479	0.604083	-0.121284	0.604917	-0.238631
	0.60579	-0.00109138	0.606583	-0.000437484	0.596583	-0.00073691	0.60654	-0.00150249	0.606333	-0.000143022	0.596333	-0.000528168	0.606417	5.98853e-05	0.605957	-0.000129032	0.595957	-0.000726333	0.60625	-7.78841e-05	0.605417	-0.000346804	0.595417	-0.000598625		0.60579	-0.174434	0.606583	-0.135095	0.606207	-0.248273	0.60654	-0.268468	0.606333	-0.0515691	0.606333	-0.202152	0.606417	0.00995177	0.605957	-0.0401691	0.605623	-0.275788	0.60625	-0.0111174	0.605417	-0.120331	0.60625	-0.238154
	0.607123	-0.00113315	0.607917	-0.000425131	0.597917	-0.000738325	0.607873	-0.00148915	0.607667	-0.000143022	0.597667	-0.000525677	0.60775	5.70159e-05	0.60729	-0.000127501	0.59729	-0.000733868	0.607583	-7.45436e-05	0.60675	-0.00034543	0.59675	-0.000599823		0.607123	-0.18111	0.607917	-0.13128	0.60754	-0.24875	0.607873	-0.266084	0.607667	-0.0515691	0.607667	-0.201199	0.60775	0.00947493	0.60729	-0.0396923	0.606957	-0.27865	0.607583	-0.0106405	0.60675	-0.119854	0.607583	-0.238631
	0.608457	-0.00117492	0.60925	-0.000415866	0.59925	-0.000741156	0.609207	-0.0014758	0.609	-0.00013641	0.599	-0.000521939	0.609083	5.41465e-05	0.608623	-0.000129032	0.598623	-0.000742659	0.608917	-7.45436e-05	0.608083	-0.000344055	0.598083	-0.000603419		0.608457	-0.187786	0.60925	-0.128419	0.608873	-0.249704	0.609207	-0.2637	0.609	-0.0491849	0.609	-0.199768	0.609083	0.00899809	0.608623	-0.0401691	0.60829	-0.281987	0.608917	-0.0106405	0.608083	-0.119377	0.608917	-0.240061
	0.60979	-0.00120774	0.610583	-0.000408145	0.600583	-0.000746817	0.61054	-0.0014678	0.610333	-0.000129797	0.600333	-0.000519448	0.610417	5.41465e-05	0.609957	-0.000127501	0.599957	-0.000752706	0.61025	-8.12246e-05	0.609417	-0.00034543	0.599417	-0.000608214		0.60979	-0.193031	0.610583	-0.126035	0.610207	-0.251611	0.61054	-0.262269	0.610333	-0.0468007	0.610333	-0.198815	0.610417	0.00899809	0.609957	-0.0396923	0.609623	-0.285802	0.61025	-0.0115942	0.609417	-0.119854	0.61025	-0.241968
	0.611123	-0.00122862	0.611917	-0.000406601	0.601917	-0.000752478	0.611873	-0.00146513	0.611667	-0.000123185	0.601667	-0.000516956	0.61175	4.84077e-05	0.61129	-0.000129032	0.60129	-0.000760241	0.611583	-8.79057e-05	0.61075	-0.00034543	0.60075	-0.000613008		0.611123	-0.196369	0.611917	-0.125558	0.61154	-0.253518	0.611873	-0.261792	0.611667	-0.0444165	0.611667	-0.197861	0.61175	0.00804442	0.61129	-0.0401691	0.610957	-0.288663	0.611583	-0.0125479	0.61075	-0.119854	0.611583	-0.243876
	0.612457	-0.00122862	0.61325	-0.000406601	0.60325	-0.00076097	0.613207	-0.00146246	0.613	-0.000117895	0.603	-0.000520693	0.613083	3.97995e-05	0.612623	-0.000135159	0.602623	-0.000764008	0.612917	-0.000104608	0.612083	-0.00034543	0.602083	-0.000615405		0.612457	-0.196369	0.61325	-0.125558	0.612873	-0.256379	0.613207	-0.261316	0.613	-0.0425091	0.613	-0.199291	0.613083	0.00661391	0.612623	-0.0420765	0.61229	-0.290094	0.612917	-0.0149321	0.612083	-0.119854	0.612917	-0.244829
	0.61379	-0.00121072	0.614583	-0.000412778	0.604583	-0.000769462	0.61454	-0.00146246	0.614333	-0.00010996	0.604333	-0.000524431	0.614417	2.54526e-05	0.613957	-0.000141286	0.603957	-0.000762752	0.61425	-0.000127992	0.613417	-0.000348178	0.603417	-0.000615405		0.61379	-0.193508	0.614583	-0.127466	0.614207	-0.25924	0.61454	-0.261316	0.614333	-0.0396481	0.614333	-0.200722	0.614417	0.00422972	0.613957	-0.0439838	0.613623	-0.289617	0.61425	-0.0182699	0.613417	-0.120808	0.61425	-0.244829
	0.615123	-0.00118685	0.615917	-0.000422043	0.605917	-0.000775123	0.615873	-0.00146513	0.615667	-0.000105993	0.605667	-0.000528168	0.61575	1.3975e-05	0.61529	-0.000141286	0.60529	-0.000760241	0.615583	-0.000158057	0.61475	-0.000350927	0.60475	-0.000615405		0.615123	-0.189693	0.615917	-0.130327	0.61554	-0.261148	0.615873	-0.261792	0.615667	-0.0382176	0.615667	-0.202152	0.61575	0.00232237	0.61529	-0.0439838	0.614957	-0.288663	0.615583	-0.0225615	0.61475	-0.121761	0.615583	-0.244829
	0.616457	-0.00117492	0.61725	-0.000429764	0.60725	-0.000783615	0.617207	-0.0014678	0.617	-0.000105993	0.607	-0.00053066	0.617083	5.36683e-06	0.616623	-0.000141286	0.606623	-0.000756473	0.616917	-0.000191463	0.616083	-0.000353675	0.606083	-0.000616604		0.616457	-0.187786	0.61725	-0.132711	0.616873	-0.264009	0.617207	-0.262269	0.617	-0.0382176	0.617	-0.203106	0.617083	0.000891862	0.616623	-0.0439838	0.61629	-0.287233	0.616917	-0.0273298	0.616083	-0.122715	0.616917	-0.245306
	0.61779	-0.0011779	0.618583	-0.00043594	0.608583	-0.000792107	0.61854	-0.00147313	0.618333	-0.00010996	0.608333	-0.000534398	0.618417	8.23622e-06	0.617957	-0.000139754	0.607957	-0.000750194	0.61825	-0.000214846	0.617417	-0.000353675	0.607417	-0.000619001		0.61779	-0.188262	0.618583	-0.134618	0.618207	-0.26687	0.61854	-0.263223	0.618333	-0.0396481	0.618333	-0.204537	0.618417	0.0013687	0.617957	-0.043507	0.617623	-0.284848	0.61825	-0.0306677	0.617417	-0.122715	0.61825	-0.24626
	0.619123	-0.00119282	0.619917	-0.000445205	0.609917	-0.000799184	0.619873	-0.0014758	0.619667	-0.00011525	0.609667	-0.000538135	0.61975	1.3975e-05	0.61929	-0.000136691	0.60929	-0.000745171	0.619583	-0.000218187	0.61875	-0.000349553	0.60875	-0.000624994		0.619123	-0.190647	0.619917	-0.137479	0.61954	-0.269254	0.619873	-0.2637	0.619667	-0.0415555	0.619667	-0.205967	0.61975	0.00232237	0.61929	-0.0425533	0.618957	-0.282941	0.619583	-0.0311445	0.61875	-0.121284	0.619583	-0.248644
	0.620457	-0.00121371	0.62125	-0.000456014	0.61125	-0.000800599	0.621207	-0.00147847	0.621	-0.00012054	0.611	-0.000540627	0.621083	2.54526e-05	0.620623	-0.000135159	0.610623	-0.000741403	0.620917	-0.000208165	0.620083	-0.000344055	0.610083	-0.000634582		0.620457	-0.193984	0.62125	-0.140817	0.620873	-0.269731	0.621207	-0.264177	0.621	-0.0434628	0.621	-0.206921	0.621083	0.00422972	0.620623	-0.0420765	0.62029	-0.281511	0.620917	-0.029714	0.620083	-0.119377	0.620917	-0.252459
	0.62179	-0.00123459	0.622583	-0.000459103	0.612583	-0.000794938	0.62254	-0.00148114	0.622333	-0.00012583	0.612333	-0.000540627	0.622417	3.11914e-05	0.621957	-0.000133627	0.611957	-0.00073638	0.62225	-0.000184781	0.621417	-0.000339933	0.611417	-0.000646568		0.62179	-0.197322	0.622583	-0.141771	0.622207	-0.267824	0.62254	-0.264653	0.622333	-0.0453702	0.622333	-0.206921	0.622417	0.0051834	0.621957	-0.0415996	0.621623	-0.279603	0.62225	-0.0263762	0.621417	-0.117947	0.62225	-0.257227
	0.623123	-0.00124354	0.623917	-0.000452926	0.613917	-0.000786446	0.623873	-0.00148381	0.623667	-0.000129797	0.613667	-0.000541873	0.62375	2.8322e-05	0.62329	-0.000133627	0.61329	-0.000731357	0.623583	-0.000158057	0.62275	-0.00033581	0.61275	-0.000656157		0.623123	-0.198753	0.623917	-0.139863	0.62354	-0.264963	0.623873	-0.26513	0.623667	-0.0468007	0.623667	-0.207398	0.62375	0.00470656	0.62329	-0.0415996	0.622957	-0.277696	0.623583	-0.0225615	0.62275	-0.116516	0.623583	-0.261042
	0.624457	-0.00123757	0.62525	-0.000443661	0.61525	-0.000775123	0.625207	-0.00148381	0.625	-0.00013112	0.615	-0.000541873	0.625083	2.54526e-05	0.624623	-0.000136691	0.614623	-0.000727589	0.624917	-0.000127992	0.624083	-0.000333061	0.614083	-0.000664547		0.624457	-0.197799	0.62525	-0.137002	0.624873	-0.261148	0.625207	-0.26513	0.625	-0.0472775	0.625	-0.207398	0.625083	0.00422972	0.624623	-0.0425533	0.62429	-0.276265	0.624917	-0.0182699	0.624083	-0.115562	0.624917	-0.26438
	0.62579	-0.00121669	0.626583	-0.000437484	0.616583	-0.000759555	0.62654	-0.00147847	0.626333	-0.000132442	0.616333	-0.000541873	0.626417	2.25832e-05	0.625957	-0.000139754	0.615957	-0.000726333	0.62625	-0.000101268	0.625417	-0.000334435	0.615417	-0.000668143		0.62579	-0.194461	0.626583	-0.135095	0.626207	-0.255903	0.62654	-0.264177	0.626333	-0.0477544	0.626333	-0.207398	0.626417	0.00375289	0.625957	-0.043507	0.625623	-0.275788	0.62625	-0.0144552	0.625417	-0.116039	0.62625	-0.26581
	0.627123	-0.00120475	0.627917	-0.000439029	0.617917	-0.000748232	0.627873	-0.0014678	0.627667	-0.00013112	0.617667	-0.000541873	0.62775	2.8322e-05	0.62729	-0.000142818	0.61729	-0.000726333	0.627583	-9.12463e-05	0.62675	-0.000339933	0.61675	-0.000666944		0.627123	-0.192554	0.627917	-0.135572	0.62754	-0.252088	0.627873	-0.262269	0.627667	-0.0472775	0.627667	-0.207398	0.62775	0.00470656	0.62729	-0.0444606	0.626957	-0.275788	0.627583	-0.0130247	0.62675	-0.117947	0.627583	-0.265333
	0.628457	-0.00120177	0.62925	-0.000442117	0.61925	-0.000745402	0.629207	-0.00145445	0.629	-0.00013112	0.619	-0.000540627	0.629083	3.97995e-05	0.628623	-0.000142818	0.618623	-0.000730101	0.628917	-0.000101268	0.628083	-0.000346804	0.618083	-0.000659753		0.628457	-0.192077	0.62925	-0.136526	0.628873	-0.251134	0.629207	-0.259885	0.629	-0.0472775	0.629	-0.206921	0.629083	0.00661391	0.628623	-0.0444606	0.62829	-0.277219	0.628917	-0.0144552	0.628083	-0.120331	0.628917	-0.262472
	0.62979	-0.00120475	0.630583	-0.000448294	0.620583	-0.000749647	0.63054	-0.00144111	0.630333	-0.000128475	0.620333	-0.000539381	0.630417	6.27547e-05	0.629957	-0.000144349	0.619957	-0.00073638	0.63025	-0.000121311	0.629417	-0.000350927	0.619417	-0.000648965		0.62979	-0.192554	0.630583	-0.138433	0.630207	-0.252565	0.63054	-0.257501	0.630333	-0.0463238	0.630333	-0.206444	0.630417	0.0104286	0.629957	-0.0449375	0.629623	-0.279603	0.63025	-0.0173163	0.629417	-0.121761	0.63025	-0.258181
	0.631123	-0.00121072	0.631917	-0.000457559	0.621917	-0.000758139	0.631873	-0.00143577	0.631667	-0.00012583	0.621667	-0.000538135	0.63175	8.57098e-05	0.63129	-0.000148944	0.62129	-0.000741403	0.631583	-0.000151376	0.63075	-0.000350927	0.62075	-0.000636979		0.631123	-0.193508	0.631917	-0.141294	0.63154	-0.255426	0.631873	-0.256547	0.631667	-0.0453702	0.631667	-0.205967	0.63175	0.0142433	0.63129	-0.046368	0.630957	-0.281511	0.631583	-0.0216078	0.63075	-0.121761	0.631583	-0.253412
	0.632457	-0.00121072	0.63325	-0.000468368	0.62325	-0.000769462	0.633207	-0.00143577	0.633	-0.000127152	0.623	-0.000538135	0.633083	9.71874e-05	0.632623	-0.00015354	0.622623	-0.000743915	0.632917	-0.000171419	0.632083	-0.000349553	0.622083	-0.000626192		0.632457	-0.193508	0.63325	-0.144632	0.632873	-0.25924	0.633207	-0.256547	0.633	-0.045847	0.633	-0.205967	0.633083	0.0161507	0.632623	-0.0477985	0.63229	-0.282464	0.632917	-0.0244688	0.632083	-0.121284	0.632917	-0.249121
	0.63379	-0.00120475	0.634583	-0.000471456	0.624583	-0.000780784	0.63454	-0.00143577	0.634333	-0.00013112	0.624333	-0.000539381	0.634417	8.85792e-05	0.633957	-0.00015354	0.623957	-0.000746427	0.63425	-0.000184781	0.633417	-0.000346804	0.623417	-0.000617802		0.63379	-0.192554	0.634583	-0.145585	0.634207	-0.263055	0.63454	-0.256547	0.634333	-0.0472775	0.634333	-0.206444	0.634417	0.0147201	0.633957	-0.0477985	0.633623	-0.283418	0.63425	-0.0263762	0.633417	-0.120331	0.63425	-0.245783
	0.635123	-0.0011779	0.635917	-0.000462191	0.625917	-0.000787861	0.635873	-0.00144111	0.635667	-0.000137732	0.625667	-0.000538135	0.63575	7.13628e-05	0.63529	-0.000148944	0.62529	-0.000752706	0.635583	-0.000191463	0.63475	-0.000344055	0.62475	-0.000614206		0.635123	-0.188262	0.635917	-0.142724	0.63554	-0.265439	0.635873	-0.257501	0.635667	-0.0496617	0.635667	-0.205967	0.63575	0.0118591	0.63529	-0.046368	0.634957	-0.285802	0.635583	-0.0273298	0.63475	-0.119377	0.635583	-0.244353
	0.636457	-0.0011421	0.63725	-0.000445205	0.62725	-0.000789276	0.637207	-0.00144111	0.637	-0.000145667	0.627	-0.000535643	0.637083	5.12771e-05	0.636623	-0.000148944	0.626623	-0.000756473	0.636917	-0.000191463	0.636083	-0.000341307	0.626083	-0.000615405		0.636457	-0.18254	0.63725	-0.137479	0.636873	-0.265916	0.637207	-0.257501	0.637	-0.0525227	0.637	-0.205013	0.637083	0.00852126	0.636623	-0.046368	0.63629	-0.287233	0.636917	-0.0273298	0.636083	-0.118423	0.636917	-0.244829
	0.63779	-0.00112122	0.638583	-0.000434396	0.628583	-0.000789276	0.63854	-0.00144111	0.638333	-0.000156247	0.628333	-0.00053066	0.638417	2.54526e-05	0.637957	-0.00015354	0.627957	-0.000756473	0.63825	-0.000188122	0.637417	-0.000341307	0.627417	-0.000621398		0.63779	-0.179202	0.638583	-0.134141	0.638207	-0.265916	0.63854	-0.257501	0.638333	-0.0563374	0.638333	-0.203106	0.638417	0.00422972	0.637957	-0.0477985	0.637623	-0.287233	0.63825	-0.026853	0.637417	-0.118423	0.63825	-0.247214
	0.639123	-0.00112122	0.639917	-0.000434396	0.629917	-0.000790692	0.639873	-0.00144111	0.639667	-0.000164181	0.629667	-0.000523185	0.63975	2.49743e-06	0.63929	-0.00015354	0.62929	-0.000756473	0.639583	-0.0001781	0.63875	-0.000348178	0.62875	-0.000628589		0.639123	-0.179202	0.639917	-0.134141	0.63954	-0.266393	0.639873	-0.257501	0.639667	-0.0591985	0.639667	-0.200245	0.63975	0.000415025	0.63929	-0.0477985	0.638957	-0.287233	0.639583	-0.0254225	0.63875	-0.120808	0.639583	-0.250075
	0.640457	-0.00113315	0.64125	-0.000442117	0.63125	-0.000790692	0.641207	-0.00144378	0.641	-0.000170794	0.631	-0.000514464	0.641083	-1.18495e-05	0.640623	-0.000152008	0.630623	-0.000758985	0.640917	-0.000164738	0.640083	-0.00035505	0.630083	-0.000635781		0.640457	-0.18111	0.64125	-0.136526	0.640873	-0.266393	0.641207	-0.257978	0.641	-0.0615826	0.641	-0.196907	0.641083	-0.00196916	0.640623	-0.0473217	0.64029	-0.288186	0.640917	-0.0235151	0.640083	-0.123192	0.640917	-0.252936
	0.64179	-0.00115105	0.642583	-0.000449838	0.632583	-0.000787861	0.64254	-0.00145178	0.642333	-0.000172116	0.632333	-0.000506989	0.642417	-1.18495e-05	0.641957	-0.00015354	0.631957	-0.000760241	0.64225	-0.000161398	0.641417	-0.000361921	0.631417	-0.000640575		0.64179	-0.183971	0.642583	-0.13891	0.642207	-0.265439	0.64254	-0.259408	0.642333	-0.0620595	0.642333	-0.194046	0.642417	-0.00196916	0.641957	-0.0477985	0.641623	-0.288663	0.64225	-0.0230383	0.641417	-0.125576	0.64225	-0.254843
	0.643123	-0.00118089	0.643917	-0.000463735	0.633917	-0.00078503	0.643873	-0.00145979	0.643667	-0.000172116	0.633667	-0.000503252	0.64375	-3.24135e-06	0.64329	-0.000161198	0.63329	-0.000755218	0.643583	-0.000154717	0.64275	-0.00036467	0.63275	-0.000642972		0.643123	-0.188739	0.643917	-0.143201	0.64354	-0.264486	0.643873	-0.260839	0.643667	-0.0620595	0.643667	-0.192616	0.64375	-0.000538649	0.64329	-0.0501827	0.642957	-0.286756	0.643583	-0.0220846	0.64275	-0.12653	0.643583	-0.255797
	0.644457	-0.00120774	0.64525	-0.000482265	0.63525	-0.000783615	0.645207	-0.0014758	0.645	-0.000169471	0.635	-0.000505743	0.645083	2.49743e-06	0.644623	-0.000164262	0.634623	-0.00075145	0.644917	-0.000144695	0.644083	-0.00036467	0.634083	-0.000642972		0.644457	-0.193031	0.64525	-0.148923	0.644873	-0.264009	0.645207	-0.2637	0.645	-0.0611058	0.645	-0.193569	0.645083	0.000415025	0.644623	-0.0511364	0.64429	-0.285325	0.644917	-0.0206541	0.644083	-0.12653	0.644917	-0.255797
	0.64579	-0.00122266	0.646583	-0.000499251	0.636583	-0.000780784	0.64654	-0.00149448	0.646333	-0.000162859	0.636333	-0.000514464	0.646417	1.11056e-05	0.645957	-0.00016273	0.635957	-0.000752706	0.64625	-0.000134673	0.645417	-0.000361921	0.635417	-0.000641774		0.64579	-0.195415	0.646583	-0.154169	0.646207	-0.263055	0.64654	-0.267038	0.646333	-0.0587216	0.646333	-0.196907	0.646417	0.00184554	0.645957	-0.0506595	0.645623	-0.285802	0.64625	-0.0192236	0.645417	-0.125576	0.64625	-0.25532
	0.647123	-0.00121967	0.647917	-0.000513149	0.637917	-0.000773708	0.647873	-0.00151049	0.647667	-0.000156247	0.637667	-0.000526923	0.64775	1.97138e-05	0.64729	-0.000159666	0.63729	-0.000755218	0.647583	-0.000121311	0.64675	-0.000359173	0.63675	-0.000642972		0.647123	-0.194938	0.647917	-0.15846	0.64754	-0.260671	0.647873	-0.269899	0.647667	-0.0563374	0.647667	-0.201676	0.64775	0.00327605	0.64729	-0.0497059	0.646957	-0.286756	0.647583	-0.0173163	0.64675	-0.124622	0.647583	-0.255797
	0.648457	-0.00121072	0.64925	-0.000525502	0.63925	-0.000768047	0.649207	-0.0015185	0.649	-0.000153602	0.639	-0.000539381	0.649083	2.54526e-05	0.648623	-0.000158135	0.638623	-0.000755218	0.648917	-0.000107949	0.648083	-0.000357798	0.638083	-0.00064537		0.648457	-0.193508	0.64925	-0.162275	0.648873	-0.258764	0.649207	-0.271329	0.649	-0.0553838	0.649	-0.206444	0.649083	0.00422972	0.648623	-0.049229	0.64829	-0.286756	0.648917	-0.0154089	0.648083	-0.124145	0.648917	-0.25675
	0.64979	-0.00121371	0.650583	-0.000537855	0.640583	-0.000770877	0.65054	-0.00151583	0.650333	-0.000154924	0.640333	-0.000546856	0.650417	2.8322e-05	0.649957	-0.000156603	0.639957	-0.000755218	0.65025	-9.79273e-05	0.649417	-0.000357798	0.639417	-0.000646568		0.64979	-0.193984	0.650583	-0.166089	0.650207	-0.259717	0.65054	-0.270852	0.650333	-0.0558606	0.650333	-0.209305	0.650417	0.00470656	0.649957	-0.0487522	0.649623	-0.286756	0.65025	-0.0139784	0.649417	-0.124145	0.65025	-0.257227
	0.651123	-0.00122862	0.651917	-0.000553297	0.641917	-0.000780784	0.651873	-0.00150516	0.651667	-0.000156247	0.641667	-0.000550594	0.65175	2.54526e-05	0.65129	-0.00015354	0.64129	-0.000757729	0.651583	-0.000101268	0.65075	-0.000359173	0.64075	-0.00064537		0.651123	-0.196369	0.651917	-0.170858	0.65154	-0.263055	0.651873	-0.268945	0.651667	-0.0563374	0.651667	-0.210736	0.65175	0.00422972	0.65129	-0.0477985	0.650957	-0.287709	0.651583	-0.0144552	0.65075	-0.124622	0.651583	-0.25675
	0.652457	-0.00125249	0.65325	-0.00056565	0.64325	-0.000787861	0.653207	-0.00149181	0.653	-0.000158891	0.643	-0.000549348	0.653083	1.68444e-05	0.652623	-0.000155071	0.642623	-0.000760241	0.652917	-0.00011129	0.652083	-0.000360547	0.642083	-0.000642972		0.652457	-0.200183	0.65325	-0.174673	0.652873	-0.265439	0.653207	-0.266561	0.653	-0.0572911	0.653	-0.210259	0.653083	0.00279921	0.652623	-0.0482753	0.65229	-0.288663	0.652917	-0.0158857	0.652083	-0.125099	0.652917	-0.255797
	0.65379	-0.00128531	0.654583	-0.000567194	0.644583	-0.000793522	0.65454	-0.00148381	0.654333	-0.000161536	0.644333	-0.000543119	0.654417	1.3975e-05	0.653957	-0.000159666	0.643957	-0.000758985	0.65425	-0.000117971	0.653417	-0.000361921	0.643417	-0.000639377		0.65379	-0.205429	0.654583	-0.175149	0.654207	-0.267347	0.65454	-0.26513	0.654333	-0.0582448	0.654333	-0.207875	0.654417	0.00232237	0.653957	-0.0497059	0.653623	-0.288186	0.65425	-0.0168394	0.653417	-0.125576	0.65425	-0.254366
	0.655123	-0.00131813	0.655917	-0.000556385	0.645917	-0.000796353	0.655873	-0.00148114	0.655667	-0.000162859	0.645667	-0.000535643	0.65575	1.68444e-05	0.65529	-0.000164262	0.64529	-0.000756473	0.655583	-0.000124652	0.65475	-0.000360547	0.64475	-0.000635781		0.655123	-0.210674	0.655917	-0.171811	0.65554	-0.2683	0.655873	-0.264653	0.655667	-0.0587216	0.655667	-0.205013	0.65575	0.00279921	0.65529	-0.0511364	0.654957	-0.287233	0.655583	-0.0177931	0.65475	-0.125099	0.655583	-0.252936
	0.656457	-0.00134498	0.65725	-0.000540943	0.64725	-0.000796353	0.657207	-0.00148381	0.657	-0.000162859	0.647	-0.00053066	0.657083	3.11914e-05	0.656623	-0.000167325	0.646623	-0.000757729	0.656917	-0.000131333	0.656083	-0.00035505	0.646083	-0.000634582		0.656457	-0.214965	0.65725	-0.167043	0.656873	-0.2683	0.657207	-0.26513	0.657	-0.0587216	0.657	-0.203106	0.657083	0.0051834	0.656623	-0.05209	0.65629	-0.287709	0.656917	-0.0187468	0.656083	-0.123192	0.656917	-0.252459
	0.65779	-0.00135989	0.658583	-0.000523958	0.648583	-0.000792107	0.65854	-0.00148915	0.658333	-0.000160214	0.648333	-0.000528168	0.658417	5.12771e-05	0.657957	-0.000167325	0.647957	-0.000761497	0.65825	-0.000138014	0.657417	-0.000348178	0.647417	-0.000640575		0.65779	-0.217349	0.658583	-0.161798	0.658207	-0.26687	0.65854	-0.266084	0.658333	-0.0577679	0.658333	-0.202152	0.658417	0.00852126	0.657957	-0.05209	0.657623	-0.28914	0.65825	-0.0197004	0.657417	-0.120808	0.65825	-0.254843
	0.659123	-0.00135691	0.659917	-0.000505428	0.649917	-0.00078503	0.659873	-0.00149715	0.659667	-0.000157569	0.649667	-0.000528168	0.65975	6.56241e-05	0.65929	-0.000164262	0.64929	-0.00076652	0.659583	-0.000151376	0.65875	-0.000341307	0.64875	-0.000652561		0.659123	-0.216873	0.659917	-0.156076	0.65954	-0.264486	0.659873	-0.267514	0.659667	-0.0568143	0.659667	-0.202152	0.65975	0.0109054	0.65929	-0.0511364	0.658957	-0.291047	0.659583	-0.0216078	0.65875	-0.118423	0.659583	-0.259611
	0.660457	-0.00133901	0.66125	-0.000488442	0.65125	-0.0007822	0.661207	-0.00150249	0.661	-0.000156247	0.651	-0.000529414	0.661083	7.71016e-05	0.660623	-0.000158135	0.650623	-0.000774055	0.660917	-0.000168079	0.660083	-0.000338558	0.650083	-0.000664547		0.660457	-0.214012	0.66125	-0.150831	0.660873	-0.263532	0.661207	-0.268468	0.661	-0.0563374	0.661	-0.202629	0.661083	0.0128128	0.660623	-0.049229	0.66029	-0.293908	0.660917	-0.023992	0.660083	-0.11747	0.660917	-0.26438
	0.66179	-0.00131216	0.662583	-0.000477633	0.652583	-0.000786446	0.66254	-0.00150516	0.662333	-0.000157569	0.652333	-0.000531906	0.662417	8.28404e-05	0.661957	-0.00015354	0.651957	-0.000784102	0.66225	-0.000184781	0.661417	-0.000339933	0.651417	-0.000672937		0.66179	-0.20972	0.662583	-0.147493	0.662207	-0.264963	0.66254	-0.268945	0.662333	-0.0568143	0.662333	-0.203583	0.662417	0.0137665	0.661957	-0.0477985	0.661623	-0.297723	0.66225	-0.0263762	0.661417	-0.117947	0.66225	-0.267718
	0.663123	-0.00128829	0.663917	-0.000474544	0.653917	-0.000794938	0.663873	-0.00150249	0.663667	-0.000157569	0.653667	-0.000533152	0.66375	8.28404e-05	0.66329	-0.000148944	0.65329	-0.000791637	0.663583	-0.000201484	0.66275	-0.000344055	0.65275	-0.000676533		0.663123	-0.205905	0.663917	-0.146539	0.66354	-0.267824	0.663873	-0.268468	0.663667	-0.0568143	0.663667	-0.20406	0.66375	0.0137665	0.66329	-0.046368	0.662957	-0.300584	0.663583	-0.0287603	0.66275	-0.119377	0.663583	-0.269148
	0.664457	-0.00127934	0.66525	-0.000474544	0.65525	-0.00080343	0.665207	-0.00150249	0.665	-0.000157569	0.655	-0.000535643	0.665083	7.42322e-05	0.664623	-0.000148944	0.654623	-0.000792892	0.664917	-0.000208165	0.664083	-0.000349553	0.654083	-0.000674136		0.664457	-0.204475	0.66525	-0.146539	0.664873	-0.270685	0.665207	-0.268468	0.665	-0.0568143	0.665	-0.205013	0.665083	0.012336	0.664623	-0.046368	0.66429	-0.301061	0.664917	-0.029714	0.664083	-0.121284	0.664917	-0.268194
	0.66579	-0.00128232	0.666583	-0.000471456	0.656583	-0.000810506	0.66654	-0.00150516	0.666333	-0.000156247	0.656333	-0.000539381	0.666417	5.98853e-05	0.665957	-0.000152008	0.655957	-0.000789125	0.66625	-0.000204825	0.665417	-0.000353675	0.655417	-0.00067054		0.66579	-0.204952	0.666583	-0.145585	0.666207	-0.273069	0.66654	-0.268945	0.666333	-0.0563374	0.666333	-0.206444	0.666417	0.00995177	0.665957	-0.0473217	0.665623	-0.29963	0.66625	-0.0292372	0.665417	-0.122715	0.66625	-0.266764
	0.667123	-0.00130321	0.667917	-0.000465279	0.657917	-0.000817583	0.667873	-0.00150783	0.667667	-0.000154924	0.657667	-0.000541873	0.66775	4.84077e-05	0.66729	-0.000156603	0.65729	-0.000784102	0.667583	-0.000181441	0.66675	-0.000359173	0.65675	-0.000664547		0.667123	-0.20829	0.667917	-0.143678	0.66754	-0.275453	0.667873	-0.269422	0.667667	-0.0558606	0.667667	-0.207398	0.66775	0.00804442	0.66729	-0.0487522	0.666957	-0.297723	0.667583	-0.0258993	0.66675	-0.124622	0.667583	-0.26438
	0.668457	-0.00132708	0.66925	-0.000459103	0.65925	-0.000818998	0.669207	-0.00151583	0.669	-0.000148312	0.659	-0.000543119	0.669083	3.97995e-05	0.668623	-0.000158135	0.658623	-0.00078159	0.668917	-0.000141354	0.668083	-0.00036467	0.658083	-0.000660951		0.668457	-0.212104	0.66925	-0.141771	0.668873	-0.27593	0.669207	-0.270852	0.669	-0.0534764	0.669	-0.207875	0.669083	0.00661391	0.668623	-0.049229	0.66829	-0.296769	0.668917	-0.0201773	0.668083	-0.12653	0.668917	-0.262949
	0.66979	-0.00134796	0.670583	-0.000452926	0.660583	-0.000809091	0.67054	-0.00152917	0.670333	-0.000140377	0.660333	-0.000543119	0.670417	3.97995e-05	0.669957	-0.00015354	0.659957	-0.000782846	0.67025	-0.000107949	0.669417	-0.000370167	0.659417	-0.000659753		0.66979	-0.215442	0.670583	-0.139863	0.670207	-0.272592	0.67054	-0.273237	0.670333	-0.0506154	0.670333	-0.207875	0.670417	0.00661391	0.669957	-0.0477985	0.669623	-0.297246	0.67025	-0.0154089	0.669417	-0.128437	0.67025	-0.262472
	0.671123	-0.00136884	0.671917	-0.000449838	0.661917	-0.000794938	0.671873	-0.00154252	0.671667	-0.00013641	0.661667	-0.000541873	0.67175	4.26689e-05	0.67129	-0.000147413	0.66129	-0.000786613	0.671583	-9.12463e-05	0.67075	-0.000372916	0.66075	-0.00066215		0.671123	-0.21878	0.671917	-0.13891	0.67154	-0.267824	0.671873	-0.275621	0.671667	-0.0491849	0.671667	-0.207398	0.67175	0.00709075	0.67129	-0.0458912	0.670957	-0.298677	0.671583	-0.0130247	0.67075	-0.129391	0.671583	-0.263426
	0.672457	-0.00139569	0.67325	-0.000451382	0.66325	-0.0007822	0.673207	-0.00155319	0.673	-0.000137732	0.663	-0.000538135	0.673083	4.84077e-05	0.672623	-0.000142818	0.662623	-0.000795404	0.672917	-9.45868e-05	0.672083	-0.000372916	0.662083	-0.000666944		0.672457	-0.223071	0.67325	-0.139387	0.672873	-0.263532	0.673207	-0.277528	0.673	-0.0496617	0.673	-0.205967	0.673083	0.00804442	0.672623	-0.0444606	0.67229	-0.302015	0.672917	-0.0135016	0.672083	-0.129391	0.672917	-0.265333
	0.67379	-0.00143448	0.674583	-0.000457559	0.664583	-0.000773708	0.67454	-0.00155586	0.674333	-0.000139055	0.664333	-0.000533152	0.674417	5.70159e-05	0.673957	-0.000139754	0.663957	-0.000802939	0.67425	-0.00011129	0.673417	-0.000372916	0.663417	-0.000665745		0.67379	-0.22927	0.674583	-0.141294	0.674207	-0.260671	0.67454	-0.278005	0.674333	-0.0501385	0.674333	-0.20406	0.674417	0.00947493	0.673957	-0.043507	0.673623	-0.304876	0.67425	-0.0158857	0.673417	-0.129391	0.67425	-0.264857
	0.675123	-0.0014673	0.675917	-0.000463735	0.665917	-0.000770877	0.675873	-0.00155853	0.675667	-0.00013641	0.665667	-0.000529414	0.67575	6.27547e-05	0.67529	-0.000135159	0.66529	-0.000807962	0.675583	-0.000144695	0.67475	-0.000372916	0.66475	-0.000659753		0.675123	-0.234516	0.675917	-0.143201	0.67554	-0.259717	0.675873	-0.278482	0.675667	-0.0491849	0.675667	-0.202629	0.67575	0.0104286	0.67529	-0.0420765	0.674957	-0.306783	0.675583	-0.0206541	0.67475	-0.129391	0.675583	-0.262472
	0.676457	-0.00149713	0.67725	-0.000473	0.66725	-0.000776539	0.677207	-0.00155853	0.677	-0.000135087	0.667	-0.000528168	0.677083	6.27547e-05	0.676623	-0.000133627	0.666623	-0.000810474	0.676917	-0.0001781	0.676083	-0.000370167	0.666083	-0.000650164		0.676457	-0.239284	0.67725	-0.146062	0.676873	-0.261625	0.677207	-0.278482	0.677	-0.048708	0.677	-0.202152	0.677083	0.0104286	0.676623	-0.0415996	0.67629	-0.307737	0.676917	-0.0254225	0.676083	-0.128437	0.676917	-0.258658
	0.67779	-0.00152697	0.678583	-0.000485354	0.668583	-0.000786446	0.67854	-0.00155052	0.678333	-0.000135087	0.668333	-0.000526923	0.678417	5.70159e-05	0.677957	-0.000133627	0.667957	-0.000810474	0.67825	-0.000201484	0.677417	-0.000367418	0.667417	-0.000641774		0.67779	-0.244052	0.678583	-0.149877	0.678207	-0.264963	0.67854	-0.277051	0.678333	-0.048708	0.678333	-0.201676	0.678417	0.00947493	0.677957	-0.0415996	0.677623	-0.307737	0.67825	-0.0287603	0.677417	-0.127483	0.67825	-0.25532
	0.679123	-0.00154487	0.679917	-0.000496163	0.669917	-0.000796353	0.679873	-0.00153451	0.679667	-0.000133765	0.669667	-0.000526923	0.67975	4.26689e-05	0.67929	-0.000135159	0.66929	-0.000806706	0.679583	-0.000211506	0.67875	-0.000366044	0.66875	-0.000633384		0.679123	-0.246913	0.679917	-0.153215	0.67954	-0.2683	0.679873	-0.27419	0.679667	-0.0482312	0.679667	-0.201676	0.67975	0.00709075	0.67929	-0.0420765	0.678957	-0.306306	0.679583	-0.0301909	0.67875	-0.127006	0.679583	-0.251982
	0.680457	-0.00154188	0.68125	-0.000499251	0.67125	-0.000804845	0.681207	-0.0015185	0.681	-0.000128475	0.671	-0.000528168	0.681083	3.40607e-05	0.680623	-0.000138223	0.670623	-0.000802939	0.680917	-0.000211506	0.680083	-0.000366044	0.670083	-0.000627391		0.680457	-0.246437	0.68125	-0.154169	0.680873	-0.271161	0.681207	-0.271329	0.681	-0.0463238	0.681	-0.202152	0.681083	0.00566023	0.680623	-0.0430301	0.68029	-0.304876	0.680917	-0.0301909	0.680083	-0.127006	0.680917	-0.249598
	0.68179	-0.00151205	0.682583	-0.000497707	0.672583	-0.000807676	0.68254	-0.00150783	0.682333	-0.00012583	0.672333	-0.00053066	0.682417	2.8322e-05	0.681957	-0.000141286	0.671957	-0.000797916	0.68225	-0.000204825	0.681417	-0.000370167	0.671417	-0.000624994		0.68179	-0.241668	0.682583	-0.153692	0.682207	-0.272115	0.68254	-0.269422	0.682333	-0.0453702	0.682333	-0.203106	0.682417	0.00470656	0.681957	-0.0439838	0.681623	-0.302968	0.68225	-0.0292372	0.681417	-0.128437	0.68225	-0.248644
	0.683123	-0.00148221	0.683917	-0.000499251	0.673917	-0.00080626	0.683873	-0.00150249	0.683667	-0.000128475	0.673667	-0.000531906	0.68375	2.54526e-05	0.68329	-0.000144349	0.67329	-0.000789125	0.683583	-0.000194803	0.68275	-0.000375664	0.67275	-0.000628589		0.683123	-0.2369	0.683917	-0.154169	0.68354	-0.271638	0.683873	-0.268468	0.683667	-0.0463238	0.683667	-0.203583	0.68375	0.00422972	0.68329	-0.0449375	0.682957	-0.29963	0.683583	-0.0278067	0.68275	-0.130344	0.683583	-0.250075
	0.684457	-0.00147326	0.68525	-0.000502339	0.67525	-0.000800599	0.685207	-0.00149715	0.685	-0.00013641	0.675	-0.000531906	0.685083	2.25832e-05	0.684623	-0.000147413	0.674623	-0.000779078	0.684917	-0.000184781	0.684083	-0.000381161	0.674083	-0.000634582		0.684457	-0.235469	0.68525	-0.155122	0.684873	-0.269731	0.685207	-0.267514	0.685	-0.0491849	0.685	-0.203583	0.685083	0.00375289	0.684623	-0.0458912	0.68429	-0.295816	0.684917	-0.0263762	0.684083	-0.132252	0.684917	-0.252459
	0.68579	-0.00147326	0.686583	-0.000503884	0.676583	-0.000796353	0.68654	-0.00148915	0.686333	-0.000145667	0.676333	-0.000533152	0.686417	1.3975e-05	0.685957	-0.000152008	0.675957	-0.000772799	0.68625	-0.000184781	0.685417	-0.00038391	0.675417	-0.000639377		0.68579	-0.235469	0.686583	-0.155599	0.686207	-0.2683	0.68654	-0.266084	0.686333	-0.0525227	0.686333	-0.20406	0.686417	0.00232237	0.685957	-0.0473217	0.685623	-0.293431	0.68625	-0.0263762	0.685417	-0.133205	0.68625	-0.254366
	0.687123	-0.00147923	0.687917	-0.000503884	0.677917	-0.000790692	0.687873	-0.00148915	0.687667	-0.000156247	0.677667	-0.000534398	0.68775	5.36683e-06	0.68729	-0.000155071	0.67729	-0.000772799	0.687583	-0.000188122	0.68675	-0.000386658	0.67675	-0.00064537		0.687123	-0.236423	0.687917	-0.155599	0.68754	-0.266393	0.687873	-0.266084	0.687667	-0.0563374	0.687667	-0.204537	0.68775	0.000891862	0.68729	-0.0482753	0.686957	-0.293431	0.687583	-0.026853	0.68675	-0.134159	0.687583	-0.25675
	0.688457	-0.00149116	0.68925	-0.000506972	0.67925	-0.000780784	0.689207	-0.00148648	0.689	-0.000168149	0.679	-0.000535643	0.689083	-1.18495e-05	0.688623	-0.000152008	0.678623	-0.000777822	0.688917	-0.000198144	0.688083	-0.000389407	0.678083	-0.000651362		0.688457	-0.23833	0.68925	-0.156553	0.688873	-0.263055	0.689207	-0.265607	0.689	-0.060629	0.689	-0.205013	0.689083	-0.00196916	0.688623	-0.0473217	0.68829	-0.295339	0.688917	-0.0282835	0.688083	-0.135113	0.688917	-0.259135
	0.68979	-0.00151205	0.690583	-0.000516237	0.680583	-0.000770877	0.69054	-0.00148114	0.690333	-0.000177406	0.680333	-0.000534398	0.690417	-2.61965e-05	0.689957	-0.000144349	0.679957	-0.000784102	0.69025	-0.000204825	0.689417	-0.000386658	0.679417	-0.000658554		0.68979	-0.241668	0.690583	-0.159414	0.690207	-0.259717	0.69054	-0.264653	0.690333	-0.0639668	0.690333	-0.204537	0.690417	-0.00435335	0.689957	-0.0449375	0.689623	-0.297723	0.69025	-0.0292372	0.689417	-0.134159	0.69025	-0.261996
	0.691123	-0.00152697	0.691917	-0.000523958	0.681917	-0.000768047	0.691873	-0.00147313	0.691667	-0.000181373	0.681667	-0.00053066	0.69175	-3.48047e-05	0.69129	-0.000133627	0.68129	-0.000790381	0.691583	-0.000211506	0.69075	-0.000382536	0.68075	-0.000663348		0.691123	-0.244052	0.691917	-0.161798	0.69154	-0.258764	0.691873	-0.263223	0.691667	-0.0653973	0.691667	-0.203106	0.69175	-0.00578386	0.69129	-0.0415996	0.690957	-0.300107	0.691583	-0.0301909	0.69075	-0.132729	0.691583	-0.263903
	0.692457	-0.00152697	0.69325	-0.000525502	0.68325	-0.000773708	0.693207	-0.0014678	0.693	-0.000177406	0.683	-0.000525677	0.693083	-3.48047e-05	0.692623	-0.000122905	0.682623	-0.000794148	0.692917	-0.000211506	0.692083	-0.000377038	0.682083	-0.000664547		0.692457	-0.244052	0.69325	-0.162275	0.692873	-0.260671	0.693207	-0.262269	0.693	-0.0639668	0.693	-0.201199	0.693083	-0.00578386	0.692623	-0.0382618	0.69229	-0.301538	0.692917	-0.0301909	0.692083	-0.130821	0.692917	-0.26438
	0.69379	-0.00152398	0.694583	-0.000522413	0.684583	-0.000783615	0.69454	-0.00147047	0.694333	-0.000168149	0.684333	-0.000523185	0.694417	-2.33271e-05	0.693957	-0.000115247	0.683957	-0.000791637	0.69425	-0.000208165	0.693417	-0.000371541	0.683417	-0.00066215		0.69379	-0.243575	0.694583	-0.161321	0.694207	-0.264009	0.69454	-0.262746	0.694333	-0.060629	0.694333	-0.200245	0.694417	-0.00387651	0.693957	-0.0358776	0.693623	-0.300584	0.69425	-0.029714	0.693417	-0.128914	0.69425	-0.263426
	0.695123	-0.00152398	0.695917	-0.000511604	0.685917	-0.000799184	0.695873	-0.00147847	0.695667	-0.000153602	0.685667	-0.000523185	0.69575	-1.18495e-05	0.69529	-0.000113715	0.68529	-0.000782846	0.695583	-0.000194803	0.69475	-0.000367418	0.68475	-0.000658554		0.695123	-0.243575	0.695917	-0.157983	0.69554	-0.269254	0.695873	-0.264177	0.695667	-0.0553838	0.695667	-0.200245	0.69575	-0.00196916	0.69529	-0.0354007	0.694957	-0.297246	0.695583	-0.0278067	0.69475	-0.127483	0.695583	-0.261996
	0.696457	-0.00152697	0.69725	-0.000496163	0.68725	-0.000816167	0.697207	-0.00148381	0.697	-0.000137732	0.687	-0.000526923	0.697083	-3.71958e-07	0.696623	-0.000112183	0.686623	-0.000771543	0.696917	-0.0001781	0.696083	-0.00036467	0.686083	-0.000652561		0.696457	-0.244052	0.69725	-0.153215	0.696873	-0.274976	0.697207	-0.26513	0.697	-0.0496617	0.697	-0.201676	0.697083	-6.18122e-05	0.696623	-0.0349239	0.69629	-0.292955	0.696917	-0.0254225	0.696083	-0.12653	0.696917	-0.259611
	0.69779	-0.00153592	0.698583	-0.000476089	0.688583	-0.000830321	0.69854	-0.00149448	0.698333	-0.00012583	0.688333	-0.00053066	0.698417	2.49743e-06	0.697957	-0.00010912	0.687957	-0.000764008	0.69825	-0.000161398	0.697417	-0.00036467	0.687417	-0.000647767		0.69779	-0.245483	0.698583	-0.147016	0.698207	-0.279744	0.69854	-0.267038	0.698333	-0.0453702	0.698333	-0.203106	0.698417	0.000415025	0.697957	-0.0339702	0.697623	-0.290094	0.69825	-0.0230383	0.697417	-0.12653	0.69825	-0.257704
	0.699123	-0.00154487	0.699917	-0.00045447	0.689917	-0.000834567	0.699873	-0.00150516	0.699667	-0.000119218	0.689667	-0.000539381	0.69975	8.23622e-06	0.69929	-0.000110652	0.68929	-0.000761497	0.699583	-0.000144695	0.69875	-0.000366044	0.68875	-0.000646568		0.699123	-0.246913	0.699917	-0.14034	0.69954	-0.281175	0.699873	-0.268945	0.699667	-0.042986	0.699667	-0.206444	0.69975	0.0013687	0.69929	-0.0344471	0.698957	-0.28914	0.699583	-0.0206541	0.69875	-0.127006	0.699583	-0.257227
	0.700457	-0.00155978	0.70125	-0.00043594	0.69125	-0.000833151	0.701207	-0.00151316	0.701	-0.000119218	0.691	-0.000548102	0.701083	1.68444e-05	0.700623	-0.000112183	0.690623	-0.000761497	0.700917	-0.000134673	0.700083	-0.000367418	0.690083	-0.000650164		0.700457	-0.249298	0.70125	-0.134618	0.700873	-0.280698	0.701207	-0.270375	0.701	-0.042986	0.701	-0.209782	0.701083	0.00279921	0.700623	-0.0349239	0.70029	-0.28914	0.700917	-0.0192236	0.700083	-0.127483	0.700917	-0.258658
	0.70179	-0.00158067	0.702583	-0.000423587	0.692583	-0.00082749	0.70254	-0.0015185	0.702333	-0.000127152	0.692333	-0.000553085	0.702417	2.25832e-05	0.701957	-0.000113715	0.691957	-0.000762752	0.70225	-0.000138014	0.701417	-0.000367418	0.691417	-0.000656157		0.70179	-0.252635	0.702583	-0.130803	0.702207	-0.278791	0.70254	-0.271329	0.702333	-0.045847	0.702333	-0.211689	0.702417	0.00375289	0.701957	-0.0354007	0.701623	-0.289617	0.70225	-0.0197004	0.701417	-0.127483	0.70225	-0.261042
	0.703123	-0.00160752	0.703917	-0.00041741	0.693917	-0.000824659	0.703873	-0.00152384	0.703667	-0.000139055	0.693667	-0.000551839	0.70375	2.54526e-05	0.70329	-0.000115247	0.69329	-0.000764008	0.703583	-0.000144695	0.70275	-0.000366044	0.69275	-0.000665745		0.703123	-0.256927	0.703917	-0.128896	0.70354	-0.277837	0.703873	-0.272283	0.703667	-0.0501385	0.703667	-0.211212	0.70375	0.00422972	0.70329	-0.0358776	0.702957	-0.290094	0.703583	-0.0206541	0.70275	-0.127006	0.703583	-0.264857
	0.704457	-0.00163437	0.70525	-0.000415866	0.69525	-0.000824659	0.705207	-0.00153451	0.705	-0.000148312	0.695	-0.000546856	0.705083	2.25832e-05	0.704623	-0.000121374	0.694623	-0.000764008	0.704917	-0.000154717	0.704083	-0.000361921	0.694083	-0.000675334		0.704457	-0.261218	0.70525	-0.128419	0.704873	-0.277837	0.705207	-0.27419	0.705	-0.0534764	0.705	-0.209305	0.705083	0.00375289	0.704623	-0.0377849	0.70429	-0.290094	0.704917	-0.0220846	0.704083	-0.125576	0.704917	-0.268671
	0.70579	-0.00166719	0.706583	-0.00041741	0.696583	-0.000831736	0.70654	-0.00154519	0.706333	-0.000152279	0.696333	-0.000541873	0.706417	1.97138e-05	0.705957	-0.000130564	0.695957	-0.000764008	0.70625	-0.000158057	0.705417	-0.000353675	0.695417	-0.000682526		0.70579	-0.266464	0.706583	-0.128896	0.706207	-0.280221	0.70654	-0.276098	0.706333	-0.0549069	0.706333	-0.207398	0.706417	0.00327605	0.705957	-0.040646	0.705623	-0.290094	0.70625	-0.0225615	0.705417	-0.122715	0.70625	-0.271532
	0.707123	-0.00170299	0.707917	-0.000423587	0.697917	-0.000840228	0.707873	-0.00155319	0.707667	-0.000150957	0.697667	-0.000535643	0.70775	1.3975e-05	0.70729	-0.000139754	0.69729	-0.000764008	0.707583	-0.000154717	0.70675	-0.000348178	0.69675	-0.000683724		0.707123	-0.272186	0.707917	-0.130803	0.70754	-0.283082	0.707873	-0.277528	0.707667	-0.0544301	0.707667	-0.205013	0.70775	0.00232237	0.70729	-0.043507	0.706957	-0.290094	0.707583	-0.0220846	0.70675	-0.120808	0.707583	-0.272009
	0.708457	-0.00173879	0.70925	-0.000434396	0.69925	-0.000844474	0.709207	-0.00155586	0.709	-0.000149634	0.699	-0.000528168	0.709083	-3.71958e-07	0.708623	-0.000147413	0.698623	-0.000762752	0.708917	-0.000148035	0.708083	-0.00034543	0.698083	-0.00067893		0.708457	-0.277908	0.70925	-0.134141	0.708873	-0.284513	0.709207	-0.278005	0.709	-0.0539532	0.709	-0.202152	0.709083	-6.18122e-05	0.708623	-0.0458912	0.70829	-0.289617	0.708917	-0.021131	0.708083	-0.119854	0.708917	-0.270102
	0.70979	-0.00175669	0.710583	-0.000446749	0.700583	-0.000844474	0.71054	-0.00155319	0.710333	-0.000148312	0.700333	-0.000524431	0.710417	-1.75883e-05	0.709957	-0.000152008	0.699957	-0.000761497	0.71025	-0.000141354	0.709417	-0.000346804	0.699417	-0.00067054		0.70979	-0.280769	0.710583	-0.137956	0.710207	-0.284513	0.71054	-0.277528	0.710333	-0.0534764	0.710333	-0.200722	0.710417	-0.00292284	0.709957	-0.0473217	0.709623	-0.28914	0.71025	-0.0201773	0.709417	-0.120331	0.71025	-0.266764
	0.711123	-0.00175371	0.711917	-0.000457559	0.701917	-0.000841643	0.711873	-0.00153985	0.711667	-0.000145667	0.701667	-0.000526923	0.71175	-3.19353e-05	0.71129	-0.000150476	0.70129	-0.000761497	0.711583	-0.000134673	0.71075	-0.000348178	0.70075	-0.000663348		0.711123	-0.280292	0.711917	-0.141294	0.71154	-0.283559	0.711873	-0.275144	0.711667	-0.0525227	0.711667	-0.201676	0.71175	-0.00530702	0.71129	-0.0468448	0.710957	-0.28914	0.711583	-0.0192236	0.71075	-0.120808	0.711583	-0.263903
	0.712457	-0.00173581	0.71325	-0.000469912	0.70325	-0.000837397	0.713207	-0.0015185	0.713	-0.000146989	0.703	-0.000529414	0.713083	-4.05434e-05	0.712623	-0.000145881	0.702623	-0.000764008	0.712917	-0.000131333	0.712083	-0.000352301	0.702083	-0.000657355		0.712457	-0.277431	0.71325	-0.145109	0.712873	-0.282129	0.713207	-0.271329	0.713	-0.0529996	0.713	-0.202629	0.713083	-0.00673753	0.712623	-0.0454143	0.71229	-0.290094	0.712917	-0.0187468	0.712083	-0.122238	0.712917	-0.261519
	0.71379	-0.00171492	0.714583	-0.000483809	0.704583	-0.000830321	0.71454	-0.00149181	0.714333	-0.000152279	0.704333	-0.00053066	0.714417	-4.34128e-05	0.713957	-0.000141286	0.703957	-0.000769032	0.71425	-0.000134673	0.713417	-0.000361921	0.703417	-0.000654958		0.71379	-0.274093	0.714583	-0.1494	0.714207	-0.279744	0.71454	-0.266561	0.714333	-0.0549069	0.714333	-0.203106	0.714417	-0.00721437	0.713957	-0.0439838	0.713623	-0.292001	0.71425	-0.0192236	0.713417	-0.125576	0.71425	-0.260565
	0.715123	-0.00168509	0.715917	-0.000494619	0.705917	-0.000818998	0.715873	-0.00147047	0.715667	-0.000157569	0.705667	-0.00053066	0.71575	-4.05434e-05	0.71529	-0.000136691	0.70529	-0.000776567	0.715583	-0.000141354	0.71475	-0.00037429	0.70475	-0.00065376		0.715123	-0.269325	0.715917	-0.152738	0.71554	-0.27593	0.715873	-0.262746	0.715667	-0.0568143	0.715667	-0.203106	0.71575	-0.00673753	0.71529	-0.0425533	0.714957	-0.294862	0.715583	-0.0201773	0.71475	-0.129867	0.715583	-0.260088
	0.716457	-0.00165525	0.71725	-0.000497707	0.70725	-0.000807676	0.717207	-0.00146246	0.717	-0.000160214	0.707	-0.000531906	0.717083	-3.48047e-05	0.716623	-0.000129032	0.706623	-0.000786613	0.716917	-0.000148035	0.716083	-0.000382536	0.706083	-0.000656157		0.716457	-0.264556	0.71725	-0.153692	0.716873	-0.272115	0.717207	-0.261316	0.717	-0.0577679	0.717	-0.203583	0.717083	-0.00578386	0.716623	-0.0401691	0.71629	-0.298677	0.716917	-0.021131	0.716083	-0.132729	0.716917	-0.261042
	0.71779	-0.00164332	0.718583	-0.000494619	0.708583	-0.000799184	0.71854	-0.00145979	0.718333	-0.000158891	0.708333	-0.000531906	0.718417	-2.90659e-05	0.717957	-0.000122905	0.707957	-0.000795404	0.71825	-0.000151376	0.717417	-0.000388033	0.707417	-0.000658554		0.71779	-0.262649	0.718583	-0.152738	0.718207	-0.269254	0.71854	-0.260839	0.718333	-0.0572911	0.718333	-0.203583	0.718417	-0.00483018	0.717957	-0.0382618	0.717623	-0.302015	0.71825	-0.0216078	0.717417	-0.134636	0.71825	-0.261996
	0.719123	-0.00164332	0.719917	-0.00049153	0.709917	-0.000792107	0.719873	-0.00145712	0.719667	-0.000154924	0.709667	-0.000525677	0.71975	-1.75883e-05	0.71929	-0.00011831	0.70929	-0.000802939	0.719583	-0.000151376	0.71875	-0.000390781	0.70875	-0.000658554		0.719123	-0.262649	0.719917	-0.151784	0.71954	-0.26687	0.719873	-0.260362	0.719667	-0.0558606	0.719667	-0.201199	0.71975	-0.00292284	0.71929	-0.0368313	0.718957	-0.304876	0.719583	-0.0216078	0.71875	-0.13559	0.719583	-0.261996
	0.720457	-0.00164929	0.72125	-0.000485354	0.71125	-0.000786446	0.721207	-0.00145979	0.721	-0.000149634	0.711	-0.000518202	0.721083	5.36683e-06	0.720623	-0.000116779	0.710623	-0.000804195	0.720917	-0.000148035	0.720083	-0.000389407	0.710083	-0.000652561		0.720457	-0.263603	0.72125	-0.149877	0.720873	-0.264963	0.721207	-0.260839	0.721	-0.0539532	0.721	-0.198338	0.721083	0.000891862	0.720623	-0.0363544	0.72029	-0.305352	0.720917	-0.021131	0.720083	-0.135113	0.720917	-0.259611
	0.72179	-0.0016463	0.722583	-0.000476089	0.712583	-0.0007822	0.72254	-0.00147047	0.722333	-0.000145667	0.712333	-0.000510727	0.722417	2.54526e-05	0.721957	-0.000116779	0.711957	-0.000800427	0.72225	-0.000144695	0.721417	-0.000385284	0.711417	-0.000644171		0.72179	-0.263126	0.722583	-0.147016	0.722207	-0.263532	0.72254	-0.262746	0.722333	-0.0525227	0.722333	-0.195477	0.722417	0.00422972	0.721957	-0.0363544	0.721623	-0.303922	0.72225	-0.0206541	0.721417	-0.133682	0.72225	-0.256273
	0.723123	-0.0016463	0.723917	-0.000468368	0.713917	-0.00078503	0.723873	-0.00148381	0.723667	-0.000141699	0.713667	-0.000506989	0.72375	4.26689e-05	0.72329	-0.000121374	0.71329	-0.000794148	0.723583	-0.000134673	0.72275	-0.000379787	0.71275	-0.000638178		0.723123	-0.263126	0.723917	-0.144632	0.72354	-0.264486	0.723873	-0.26513	0.723667	-0.0510922	0.723667	-0.194046	0.72375	0.00709075	0.72329	-0.0377849	0.722957	-0.301538	0.723583	-0.0192236	0.72275	-0.131775	0.723583	-0.253889
	0.724457	-0.0016463	0.72525	-0.000466824	0.71525	-0.000793522	0.725207	-0.00149181	0.725	-0.00013641	0.715	-0.000504497	0.725083	5.41465e-05	0.724623	-0.000130564	0.714623	-0.000785357	0.724917	-0.000124652	0.724083	-0.000377038	0.714083	-0.000634582		0.724457	-0.263126	0.72525	-0.144155	0.724873	-0.267347	0.725207	-0.266561	0.725	-0.0491849	0.725	-0.193093	0.725083	0.00899809	0.724623	-0.040646	0.72429	-0.2982	0.724917	-0.0177931	0.724083	-0.130821	0.724917	-0.252459
	0.72579	-0.00164332	0.726583	-0.000471456	0.716583	-0.000807676	0.72654	-0.00149181	0.726333	-0.000132442	0.716333	-0.000505743	0.726417	5.70159e-05	0.725957	-0.000138223	0.715957	-0.000775311	0.72625	-0.00011129	0.725417	-0.000371541	0.715417	-0.000634582		0.72579	-0.262649	0.726583	-0.145585	0.726207	-0.272115	0.72654	-0.266561	0.726333	-0.0477544	0.726333	-0.193569	0.726417	0.00947493	0.725957	-0.0430301	0.725623	-0.294385	0.72625	-0.0158857	0.725417	-0.128914	0.72625	-0.252459
	0.727123	-0.00164034	0.727917	-0.000477633	0.717917	-0.000823244	0.727873	-0.00149181	0.727667	-0.000127152	0.717667	-0.000509481	0.72775	4.84077e-05	0.72729	-0.000138223	0.71729	-0.000769032	0.727583	-0.000104608	0.72675	-0.000367418	0.71675	-0.000635781		0.727123	-0.262172	0.727917	-0.147493	0.72754	-0.27736	0.727873	-0.266561	0.727667	-0.045847	0.727667	-0.195	0.72775	0.00804442	0.72729	-0.0430301	0.726957	-0.292001	0.727583	-0.0149321	0.72675	-0.127483	0.727583	-0.252936
	0.728457	-0.00163139	0.72925	-0.000477633	0.71925	-0.000837397	0.729207	-0.00149181	0.729	-0.00012583	0.719	-0.00051571	0.729083	3.40607e-05	0.728623	-0.000133627	0.718623	-0.000769032	0.728917	-0.000104608	0.728083	-0.000366044	0.718083	-0.000636979		0.728457	-0.260742	0.72925	-0.147493	0.728873	-0.282129	0.729207	-0.266561	0.729	-0.0453702	0.729	-0.197384	0.729083	0.00566023	0.728623	-0.0415996	0.72829	-0.292001	0.728917	-0.0149321	0.728083	-0.127006	0.728917	-0.253412
	0.72979	-0.00162542	0.730583	-0.000474544	0.720583	-0.000845889	0.73054	-0.00148648	0.730333	-0.00012583	0.720333	-0.000524431	0.730417	1.97138e-05	0.729957	-0.000125969	0.719957	-0.000772799	0.73025	-0.00011129	0.729417	-0.000363296	0.719417	-0.000635781		0.72979	-0.259788	0.730583	-0.146539	0.730207	-0.28499	0.73054	-0.265607	0.730333	-0.0453702	0.730333	-0.200722	0.730417	0.00327605	0.729957	-0.0392154	0.729623	-0.293431	0.73025	-0.0158857	0.729417	-0.126053	0.73025	-0.252936
	0.731123	-0.00163139	0.731917	-0.000466824	0.721917	-0.00085155	0.731873	-0.00147047	0.731667	-0.00012583	0.721667	-0.000531906	0.73175	8.23622e-06	0.73129	-0.000116779	0.72129	-0.000780334	0.731583	-0.000124652	0.73075	-0.000359173	0.72075	-0.000632185		0.731123	-0.260742	0.731917	-0.144155	0.73154	-0.286897	0.731873	-0.262746	0.731667	-0.0453702	0.731667	-0.203583	0.73175	0.0013687	0.73129	-0.0363544	0.730957	-0.296292	0.731583	-0.0177931	0.73075	-0.124622	0.731583	-0.251505
	0.732457	-0.0016463	0.73325	-0.00045447	0.72325	-0.000850135	0.733207	-0.00144912	0.733	-0.00012583	0.723	-0.000534398	0.733083	-3.24135e-06	0.732623	-0.000102993	0.722623	-0.000787869	0.732917	-0.000144695	0.732083	-0.000352301	0.722083	-0.000629788		0.732457	-0.263126	0.73325	-0.14034	0.732873	-0.28642	0.733207	-0.258931	0.733	-0.0453702	0.733	-0.204537	0.733083	-0.000538649	0.732623	-0.0320629	0.73229	-0.299154	0.732917	-0.0206541	0.732083	-0.122238	0.732917	-0.250551
	0.73379	-0.00166122	0.734583	-0.000440573	0.724583	-0.000844474	0.73454	-0.0014331	0.734333	-0.000128475	0.724333	-0.000536889	0.734417	-1.18495e-05	0.733957	-9.53347e-05	0.723957	-0.000797916	0.73425	-0.000164738	0.733417	-0.000346804	0.723417	-0.000626192		0.73379	-0.26551	0.734583	-0.136049	0.734207	-0.284513	0.73454	-0.25607	0.734333	-0.0463238	0.734333	-0.20549	0.734417	-0.00196916	0.733957	-0.0296787	0.733623	-0.302968	0.73425	-0.0235151	0.733417	-0.120331	0.73425	-0.249121
	0.735123	-0.00167614	0.735917	-0.000432852	0.725917	-0.000834567	0.735873	-0.00143044	0.735667	-0.00013112	0.725667	-0.000541873	0.73575	-1.47189e-05	0.73529	-9.22713e-05	0.72529	-0.000805451	0.735583	-0.000171419	0.73475	-0.000346804	0.72475	-0.000624994		0.735123	-0.267894	0.735917	-0.133665	0.73554	-0.281175	0.735873	-0.255594	0.735667	-0.0472775	0.735667	-0.207398	0.73575	-0.002446	0.73529	-0.028725	0.734957	-0.305829	0.735583	-0.0244688	0.73475	-0.120331	0.735583	-0.248644
	0.736457	-0.00168807	0.73725	-0.000439029	0.72725	-0.000821829	0.737207	-0.00144111	0.737	-0.00013112	0.727	-0.00054561	0.737083	-2.04577e-05	0.736623	-9.3803e-05	0.726623	-0.000807962	0.736917	-0.000168079	0.736083	-0.000352301	0.726083	-0.000626192		0.736457	-0.269802	0.73725	-0.135572	0.736873	-0.276883	0.737207	-0.257501	0.737	-0.0472775	0.737	-0.208828	0.737083	-0.00339967	0.736623	-0.0292019	0.73629	-0.306783	0.736917	-0.023992	0.736083	-0.122238	0.736917	-0.249121
	0.73779	-0.00169404	0.738583	-0.000451382	0.728583	-0.000810506	0.73854	-0.00145979	0.738333	-0.000128475	0.728333	-0.000550594	0.738417	-3.19353e-05	0.737957	-9.68664e-05	0.727957	-0.000802939	0.73825	-0.000161398	0.737417	-0.000356424	0.727417	-0.000632185		0.73779	-0.270755	0.738583	-0.139387	0.738207	-0.273069	0.73854	-0.260839	0.738333	-0.0463238	0.738333	-0.210736	0.738417	-0.00530702	0.737957	-0.0301555	0.737623	-0.304876	0.73825	-0.0230383	0.737417	-0.123669	0.73825	-0.251505
	0.739123	-0.00169105	0.739917	-0.000466824	0.729917	-0.000796353	0.739873	-0.00147847	0.739667	-0.00012583	0.729667	-0.000550594	0.73975	-4.05434e-05	0.73929	-9.83981e-05	0.72929	-0.000795404	0.739583	-0.000154717	0.73875	-0.000359173	0.72875	-0.000640575		0.739123	-0.270278	0.739917	-0.144155	0.73954	-0.2683	0.739873	-0.264177	0.739667	-0.0453702	0.739667	-0.210736	0.73975	-0.00673753	0.73929	-0.0306324	0.738957	-0.302015	0.739583	-0.0220846	0.73875	-0.124622	0.739583	-0.254843
	0.740457	-0.00168509	0.74125	-0.000479177	0.73125	-0.00078503	0.741207	-0.00149982	0.741	-0.000123185	0.731	-0.000548102	0.741083	-4.05434e-05	0.740623	-0.000101462	0.730623	-0.000790381	0.740917	-0.000151376	0.740083	-0.000361921	0.730083	-0.000647767		0.740457	-0.269325	0.74125	-0.14797	0.740873	-0.264486	0.741207	-0.267991	0.741	-0.0444165	0.741	-0.209782	0.741083	-0.00673753	0.740623	-0.031586	0.74029	-0.300107	0.740917	-0.0216078	0.740083	-0.125576	0.740917	-0.257704
	0.74179	-0.0016821	0.742583	-0.000493074	0.732583	-0.000773708	0.74254	-0.0015185	0.742333	-0.00012054	0.732333	-0.000544364	0.742417	-3.76741e-05	0.741957	-0.000104525	0.731957	-0.000789125	0.74225	-0.000151376	0.741417	-0.00036467	0.731417	-0.000654958		0.74179	-0.268848	0.742583	-0.152261	0.742207	-0.260671	0.74254	-0.271329	0.742333	-0.0434628	0.742333	-0.208351	0.742417	-0.0062607	0.741957	-0.0325397	0.741623	-0.29963	0.74225	-0.0216078	0.741417	-0.12653	0.74225	-0.260565
	0.743123	-0.00168807	0.743917	-0.000502339	0.733917	-0.000765216	0.743873	-0.00153451	0.743667	-0.000121863	0.733667	-0.000539381	0.74375	-3.48047e-05	0.74329	-0.000110652	0.73329	-0.000790381	0.743583	-0.000158057	0.74275	-0.000363296	0.73275	-0.000659753		0.743123	-0.269802	0.743917	-0.155122	0.74354	-0.25781	0.743873	-0.27419	0.743667	-0.0439397	0.743667	-0.206444	0.74375	-0.00578386	0.74329	-0.0344471	0.742957	-0.300107	0.743583	-0.0225615	0.74275	-0.126053	0.743583	-0.262472
	0.744457	-0.00170299	0.74525	-0.000508516	0.73525	-0.000762385	0.745207	-0.00154252	0.745	-0.000121863	0.735	-0.000535643	0.745083	-2.33271e-05	0.744623	-0.000122905	0.734623	-0.00079666	0.744917	-0.000168079	0.744083	-0.000357798	0.734083	-0.000663348		0.744457	-0.272186	0.74525	-0.15703	0.744873	-0.256856	0.745207	-0.275621	0.745	-0.0439397	0.745	-0.205013	0.745083	-0.00387651	0.744623	-0.0382618	0.74429	-0.302491	0.744917	-0.023992	0.744083	-0.124145	0.744917	-0.263903
	0.74579	-0.00173581	0.746583	-0.000506972	0.736583	-0.000763801	0.74654	-0.00154252	0.746333	-0.000117895	0.736333	-0.000533152	0.746417	-8.98013e-06	0.745957	-0.000133627	0.735957	-0.000809218	0.74625	-0.000171419	0.745417	-0.000352301	0.735417	-0.000664547		0.74579	-0.277431	0.746583	-0.156553	0.746207	-0.257333	0.74654	-0.275621	0.746333	-0.0425091	0.746333	-0.20406	0.746417	-0.00149232	0.745957	-0.0415996	0.745623	-0.30726	0.74625	-0.0244688	0.745417	-0.122238	0.74625	-0.26438
	0.747123	-0.00177161	0.747917	-0.000496163	0.737917	-0.000770877	0.747873	-0.00154252	0.747667	-0.00010996	0.737667	-0.000535643	0.74775	2.49743e-06	0.74729	-0.000145881	0.73729	-0.000821776	0.747583	-0.000161398	0.74675	-0.000348178	0.73675	-0.000665745		0.747123	-0.283153	0.747917	-0.153215	0.74754	-0.259717	0.747873	-0.275621	0.747667	-0.0396481	0.747667	-0.205013	0.74775	0.000415025	0.74729	-0.0454143	0.746957	-0.312028	0.747583	-0.0230383	0.74675	-0.120808	0.747583	-0.264857
	0.748457	-0.00179846	0.74925	-0.000486898	0.73925	-0.00078503	0.749207	-0.00154252	0.749	-0.000107315	0.739	-0.000540627	0.749083	5.36683e-06	0.748623	-0.000152008	0.738623	-0.000829311	0.748917	-0.000141354	0.748083	-0.000344055	0.738083	-0.000666944		0.748457	-0.287445	0.74925	-0.150354	0.748873	-0.264486	0.749207	-0.275621	0.749	-0.0386945	0.749	-0.206921	0.749083	0.000891862	0.748623	-0.0473217	0.74829	-0.314889	0.748917	-0.0201773	0.748083	-0.119377	0.748917	-0.265333
	0.74979	-0.00180144	0.750583	-0.000479177	0.740583	-0.000800599	0.75054	-0.00153451	0.750333	-0.000105993	0.740333	-0.00054561	0.750417	8.23622e-06	0.749957	-0.000155071	0.739957	-0.000830567	0.75025	-0.000127992	0.749417	-0.000342681	0.739417	-0.000668143		0.74979	-0.287921	0.750583	-0.14797	0.750207	-0.269731	0.75054	-0.27419	0.750333	-0.0382176	0.750333	-0.208828	0.750417	0.0013687	0.749957	-0.0482753	0.749623	-0.315366	0.75025	-0.0182699	0.749417	-0.1189	0.75025	-0.26581
	0.751123	-0.00178354	0.751917	-0.000476089	0.741917	-0.000817583	0.751873	-0.00152651	0.751667	-0.000103348	0.741667	-0.000546856	0.75175	1.97138e-05	0.75129	-0.00015354	0.74129	-0.000829311	0.751583	-0.000121311	0.75075	-0.000342681	0.74075	-0.000666944		0.751123	-0.28506	0.751917	-0.147016	0.75154	-0.275453	0.751873	-0.27276	0.751667	-0.0372639	0.751667	-0.209305	0.75175	0.00327605	0.75129	-0.0477985	0.750957	-0.314889	0.751583	-0.0173163	0.75075	-0.1189	0.751583	-0.265333
	0.752457	-0.00174774	0.75325	-0.000477633	0.74325	-0.000834567	0.753207	-0.00151316	0.753	-9.93806e-05	0.743	-0.00054561	0.753083	2.8322e-05	0.752623	-0.000147413	0.742623	-0.000828056	0.752917	-0.000117971	0.752083	-0.000346804	0.742083	-0.00066215		0.752457	-0.279338	0.75325	-0.147493	0.752873	-0.281175	0.753207	-0.270375	0.753	-0.0358334	0.753	-0.208828	0.753083	0.00470656	0.752623	-0.0458912	0.75229	-0.314412	0.752917	-0.0168394	0.752083	-0.120331	0.752917	-0.263426
	0.75379	-0.00170597	0.754583	-0.000483809	0.744583	-0.000854381	0.75454	-0.00150249	0.754333	-9.93806e-05	0.744333	-0.00054561	0.754417	3.11914e-05	0.753957	-0.000141286	0.743957	-0.000825544	0.75425	-0.000117971	0.753417	-0.000349553	0.743417	-0.000654958		0.75379	-0.272663	0.754583	-0.1494	0.754207	-0.287851	0.75454	-0.268468	0.754333	-0.0358334	0.754333	-0.208828	0.754417	0.0051834	0.753957	-0.0439838	0.753623	-0.313459	0.75425	-0.0168394	0.753417	-0.121284	0.75425	-0.260565
	0.755123	-0.00166719	0.755917	-0.000489986	0.745917	-0.00087278	0.755873	-0.00148648	0.755667	-0.00010467	0.745667	-0.00054561	0.75575	3.11914e-05	0.75529	-0.000132096	0.74529	-0.000821776	0.755583	-0.000127992	0.75475	-0.000356424	0.74475	-0.000646568		0.755123	-0.266464	0.755917	-0.151307	0.75554	-0.29405	0.755873	-0.265607	0.755667	-0.0377408	0.755667	-0.208828	0.75575	0.0051834	0.75529	-0.0411228	0.754957	-0.312028	0.755583	-0.0182699	0.75475	-0.123669	0.755583	-0.257227
	0.756457	-0.00164034	0.75725	-0.000493074	0.74725	-0.000884103	0.757207	-0.00147313	0.757	-0.00010996	0.747	-0.00054561	0.757083	2.54526e-05	0.756623	-0.000124437	0.746623	-0.000821776	0.756917	-0.000148035	0.756083	-0.000366044	0.746083	-0.000639377		0.756457	-0.262172	0.75725	-0.152261	0.756873	-0.297864	0.757207	-0.263223	0.757	-0.0396481	0.757	-0.208828	0.757083	0.00422972	0.756623	-0.0387386	0.75629	-0.312028	0.756917	-0.021131	0.756083	-0.127006	0.756917	-0.254366
	0.75779	-0.00163139	0.758583	-0.000488442	0.748583	-0.000888349	0.75854	-0.0014678	0.758333	-0.000113928	0.748333	-0.000543119	0.758417	1.97138e-05	0.757957	-0.000121374	0.747957	-0.000821776	0.75825	-0.000164738	0.757417	-0.000377038	0.747417	-0.000634582		0.75779	-0.260742	0.758583	-0.150831	0.758207	-0.299295	0.75854	-0.262269	0.758333	-0.0410786	0.758333	-0.207875	0.758417	0.00327605	0.757957	-0.0377849	0.757623	-0.312028	0.75825	-0.0235151	0.757417	-0.130821	0.75825	-0.252459
	0.759123	-0.00163735	0.759917	-0.000480721	0.749917	-0.000892595	0.759873	-0.0014678	0.759667	-0.000113928	0.749667	-0.000539381	0.75975	5.36683e-06	0.75929	-0.000125969	0.74929	-0.000819265	0.759583	-0.000171419	0.75875	-0.000385284	0.74875	-0.000633384		0.759123	-0.261695	0.759917	-0.148446	0.75954	-0.300725	0.759873	-0.262269	0.759667	-0.0410786	0.759667	-0.206444	0.75975	0.000891862	0.75929	-0.0392154	0.758957	-0.311074	0.759583	-0.0244688	0.75875	-0.133682	0.759583	-0.251982
	0.760457	-0.00165824	0.76125	-0.000468368	0.75125	-0.000895425	0.761207	-0.00146513	0.761	-0.000113928	0.751	-0.000534398	0.761083	-8.98013e-06	0.760623	-0.000133627	0.750623	-0.000816753	0.760917	-0.0001781	0.760083	-0.00039353	0.750083	-0.000633384		0.760457	-0.265033	0.76125	-0.144632	0.760873	-0.301679	0.761207	-0.261792	0.761	-0.0410786	0.761	-0.204537	0.761083	-0.00149232	0.760623	-0.0415996	0.76029	-0.310121	0.760917	-0.0254225	0.760083	-0.136543	0.760917	-0.251982
	0.76179	-0.00167912	0.762583	-0.000452926	0.752583	-0.000892595	0.76254	-0.00146246	0.762333	-0.000112605	0.752333	-0.000529414	0.762417	-1.75883e-05	0.761957	-0.000138223	0.751957	-0.00081173	0.76225	-0.000188122	0.761417	-0.000401776	0.751417	-0.000633384		0.76179	-0.268371	0.762583	-0.139863	0.762207	-0.300725	0.76254	-0.261316	0.762333	-0.0406018	0.762333	-0.202629	0.762417	-0.00292284	0.761957	-0.0430301	0.761623	-0.308213	0.76225	-0.026853	0.761417	-0.139404	0.76225	-0.251982
	0.763123	-0.00169404	0.763917	-0.000439029	0.753917	-0.000885518	0.763873	-0.0014678	0.763667	-0.00010996	0.753667	-0.000525677	0.76375	-1.75883e-05	0.76329	-0.000142818	0.75329	-0.000807962	0.763583	-0.000194803	0.76275	-0.000407273	0.75275	-0.000630987		0.763123	-0.270755	0.763917	-0.135572	0.76354	-0.298341	0.763873	-0.262269	0.763667	-0.0396481	0.763667	-0.201199	0.76375	-0.00292284	0.76329	-0.0444606	0.762957	-0.306783	0.763583	-0.0278067	0.76275	-0.141312	0.763583	-0.251028
	0.764457	-0.00170299	0.76525	-0.00042822	0.75525	-0.000878442	0.765207	-0.00147313	0.765	-0.000108638	0.755	-0.000523185	0.765083	-3.24135e-06	0.764623	-0.000145881	0.754623	-0.000807962	0.764917	-0.000184781	0.764083	-0.000407273	0.754083	-0.000627391		0.764457	-0.272186	0.76525	-0.132234	0.764873	-0.295957	0.765207	-0.263223	0.765	-0.0391713	0.765	-0.200245	0.765083	-0.000538649	0.764623	-0.0454143	0.76429	-0.306783	0.764917	-0.0263762	0.764083	-0.141312	0.764917	-0.249598
	0.76579	-0.00171492	0.766583	-0.000422043	0.756583	-0.000877026	0.76654	-0.00147313	0.766333	-0.000107315	0.756333	-0.000521939	0.766417	1.3975e-05	0.765957	-0.000144349	0.755957	-0.000814241	0.76625	-0.000161398	0.765417	-0.000397653	0.755417	-0.000626192		0.76579	-0.274093	0.766583	-0.130327	0.766207	-0.29548	0.76654	-0.263223	0.766333	-0.0386945	0.766333	-0.199768	0.766417	0.00232237	0.765957	-0.0449375	0.765623	-0.309167	0.76625	-0.0230383	0.765417	-0.137974	0.76625	-0.249121
	0.767123	-0.00172686	0.767917	-0.000418955	0.757917	-0.000875611	0.767873	-0.0014678	0.767667	-0.00010996	0.757667	-0.000524431	0.76775	2.8322e-05	0.76729	-0.000135159	0.75729	-0.000824288	0.767583	-0.000141354	0.76675	-0.000388033	0.75675	-0.000629788		0.767123	-0.276	0.767917	-0.129373	0.76754	-0.295003	0.767873	-0.262269	0.767667	-0.0396481	0.767667	-0.200722	0.76775	0.00470656	0.76729	-0.0420765	0.766957	-0.312982	0.767583	-0.0201773	0.76675	-0.134636	0.767583	-0.250551
	0.768457	-0.00174177	0.76925	-0.000420499	0.75925	-0.00087278	0.769207	-0.00146513	0.769	-0.000111283	0.759	-0.000529414	0.769083	3.40607e-05	0.768623	-0.000119842	0.758623	-0.000834335	0.768917	-0.000121311	0.768083	-0.000375664	0.758083	-0.000635781		0.768457	-0.278385	0.76925	-0.12985	0.768873	-0.29405	0.769207	-0.261792	0.769	-0.040125	0.769	-0.202629	0.769083	0.00566023	0.768623	-0.0373081	0.76829	-0.316796	0.768917	-0.0173163	0.768083	-0.130344	0.768917	-0.252936
	0.76979	-0.00176266	0.770583	-0.00042822	0.760583	-0.00086995	0.77054	-0.0014678	0.770333	-0.000108638	0.760333	-0.000535643	0.770417	2.8322e-05	0.769957	-0.000113715	0.759957	-0.000839358	0.77025	-0.000101268	0.769417	-0.000361921	0.759417	-0.00064537		0.76979	-0.281722	0.770583	-0.132234	0.770207	-0.293096	0.77054	-0.262269	0.770333	-0.0391713	0.770333	-0.205013	0.770417	0.00470656	0.769957	-0.0354007	0.769623	-0.318704	0.77025	-0.0144552	0.769417	-0.125576	0.77025	-0.25675
	0.771123	-0.00178354	0.771917	-0.000440573	0.761917	-0.000865704	0.771873	-0.00147047	0.771667	-0.000105993	0.761667	-0.000541873	0.77175	1.68444e-05	0.77129	-0.000116779	0.76129	-0.000839358	0.771583	-8.45652e-05	0.77075	-0.000346804	0.76075	-0.000654958		0.771123	-0.28506	0.771917	-0.136049	0.77154	-0.291665	0.771873	-0.262746	0.771667	-0.0382176	0.771667	-0.207398	0.77175	0.00279921	0.77129	-0.0363544	0.770957	-0.318704	0.771583	-0.012071	0.77075	-0.120331	0.771583	-0.260565
	0.772457	-0.00180741	0.77325	-0.00045447	0.76325	-0.000858627	0.773207	-0.0014758	0.773	-0.00010467	0.763	-0.000543119	0.773083	5.36683e-06	0.772623	-0.000125969	0.762623	-0.00083559	0.772917	-8.12246e-05	0.772083	-0.000334435	0.762083	-0.000664547		0.772457	-0.288875	0.77325	-0.14034	0.772873	-0.289281	0.773207	-0.2637	0.773	-0.0377408	0.773	-0.207875	0.773083	0.000891862	0.772623	-0.0392154	0.77229	-0.317273	0.772917	-0.0115942	0.772083	-0.116039	0.772917	-0.26438
	0.77379	-0.00183724	0.774583	-0.000469912	0.764583	-0.000845889	0.77454	-0.00148648	0.774333	-0.00010467	0.764333	-0.000541873	0.774417	-3.24135e-06	0.773957	-0.000133627	0.763957	-0.000829311	0.77425	-0.000101268	0.773417	-0.000331687	0.763417	-0.000668143		0.77379	-0.293643	0.774583	-0.145109	0.774207	-0.28499	0.77454	-0.265607	0.774333	-0.0377408	0.774333	-0.207398	0.774417	-0.000538649	0.773957	-0.0415996	0.773623	-0.314889	0.77425	-0.0144552	0.773417	-0.115086	0.77425	-0.26581
	0.775123	-0.00187304	0.775917	-0.000482265	0.765917	-0.000833151	0.775873	-0.00149715	0.775667	-0.000107315	0.765667	-0.000540627	0.77575	-6.11074e-06	0.77529	-0.000142818	0.76529	-0.000823032	0.775583	-0.000127992	0.77475	-0.000330313	0.76475	-0.000664547		0.775123	-0.299365	0.775917	-0.148923	0.77554	-0.280698	0.775873	-0.267514	0.775667	-0.0386945	0.775667	-0.206921	0.77575	-0.00101549	0.77529	-0.0444606	0.774957	-0.312505	0.775583	-0.0182699	0.77475	-0.114609	0.775583	-0.26438
	0.776457	-0.00190885	0.77725	-0.000493074	0.76725	-0.000821829	0.777207	-0.00150783	0.777	-0.000112605	0.767	-0.000541873	0.777083	-8.98013e-06	0.776623	-0.00015354	0.766623	-0.000820521	0.776917	-0.000151376	0.776083	-0.000328938	0.766083	-0.000657355		0.776457	-0.305087	0.77725	-0.152261	0.776873	-0.276883	0.777207	-0.269422	0.777	-0.0406018	0.777	-0.207398	0.777083	-0.00149232	0.776623	-0.0477985	0.77629	-0.311551	0.776917	-0.0216078	0.776083	-0.114132	0.776917	-0.261519
	0.77779	-0.0019357	0.778583	-0.000502339	0.768583	-0.000811922	0.77854	-0.00150783	0.778333	-0.00012054	0.768333	-0.000539381	0.778417	-8.98013e-06	0.777957	-0.000159666	0.767957	-0.000819265	0.77825	-0.000168079	0.777417	-0.000327564	0.767417	-0.000648965		0.77779	-0.309379	0.778583	-0.155122	0.778207	-0.273546	0.77854	-0.269422	0.778333	-0.0434628	0.778333	-0.206444	0.778417	-0.00149232	0.777957	-0.0497059	0.777623	-0.311074	0.77825	-0.023992	0.777417	-0.113655	0.77825	-0.258181
	0.779123	-0.00195658	0.779917	-0.00051006	0.769917	-0.000804845	0.779873	-0.00150516	0.779667	-0.000124507	0.769667	-0.000534398	0.77975	-3.71958e-07	0.77929	-0.000156603	0.76929	-0.000818009	0.779583	-0.000181441	0.77875	-0.000333061	0.76875	-0.000640575		0.779123	-0.312717	0.779917	-0.157506	0.77954	-0.271161	0.779873	-0.268945	0.779667	-0.0448933	0.779667	-0.204537	0.77975	-6.18122e-05	0.77929	-0.0487522	0.778957	-0.310598	0.779583	-0.0258993	0.77875	-0.115562	0.779583	-0.254843
	0.780457	-0.00197448	0.78125	-0.000520869	0.77125	-0.000802014	0.781207	-0.00150249	0.781	-0.000121863	0.771	-0.000531906	0.781083	2.49743e-06	0.780623	-0.000145881	0.770623	-0.000815497	0.780917	-0.000188122	0.780083	-0.000342681	0.770083	-0.000634582		0.780457	-0.315578	0.78125	-0.160844	0.780873	-0.270208	0.781207	-0.268468	0.781	-0.0439397	0.781	-0.203583	0.781083	0.000415025	0.780623	-0.0454143	0.78029	-0.309644	0.780917	-0.026853	0.780083	-0.1189	0.780917	-0.252459
	0.78179	-0.00198045	0.782583	-0.000527046	0.772583	-0.000802014	0.78254	-0.00149715	0.782333	-0.000116573	0.772333	-0.000533152	0.782417	1.11056e-05	0.781957	-0.000133627	0.771957	-0.000812986	0.78225	-0.000184781	0.781417	-0.000353675	0.771417	-0.000633384		0.78179	-0.316532	0.782583	-0.162752	0.782207	-0.270208	0.78254	-0.267514	0.782333	-0.0420323	0.782333	-0.20406	0.782417	0.00184554	0.781957	-0.0415996	0.781623	-0.30869	0.78225	-0.0263762	0.781417	-0.122715	0.78225	-0.251982
	0.783123	-0.00197746	0.783917	-0.00052859	0.773917	-0.00080343	0.783873	-0.00149448	0.783667	-0.000108638	0.773667	-0.000533152	0.78375	1.97138e-05	0.78329	-0.000122905	0.77329	-0.000809218	0.783583	-0.000168079	0.78275	-0.000366044	0.77275	-0.000634582		0.783123	-0.316055	0.783917	-0.163228	0.78354	-0.270685	0.783873	-0.267038	0.783667	-0.0391713	0.783667	-0.20406	0.78375	0.00327605	0.78329	-0.0382618	0.782957	-0.30726	0.783583	-0.023992	0.78275	-0.127006	0.783583	-0.252459
	0.784457	-0.00196851	0.78525	-0.000527046	0.77525	-0.00080626	0.785207	-0.00149181	0.785	-0.000100703	0.775	-0.000526923	0.785083	3.69301e-05	0.784623	-0.000112183	0.774623	-0.000809218	0.784917	-0.000158057	0.784083	-0.000375664	0.774083	-0.000638178		0.784457	-0.314624	0.78525	-0.162752	0.784873	-0.271638	0.785207	-0.266561	0.785	-0.0363103	0.785	-0.201676	0.785083	0.00613707	0.784623	-0.0349239	0.78429	-0.30726	0.784917	-0.0225615	0.784083	-0.130344	0.784917	-0.253889
	0.78579	-0.00195658	0.786583	-0.000522413	0.776583	-0.000813337	0.78654	-0.00149715	0.786333	-9.67357e-05	0.776333	-0.000520693	0.786417	5.41465e-05	0.785957	-9.99298e-05	0.775957	-0.00081173	0.78625	-0.000161398	0.785417	-0.000386658	0.775417	-0.000642972		0.78579	-0.312717	0.786583	-0.161321	0.786207	-0.274022	0.78654	-0.267514	0.786333	-0.0348798	0.786333	-0.199291	0.786417	0.00899809	0.785957	-0.0311092	0.785623	-0.308213	0.78625	-0.0230383	0.785417	-0.134159	0.78625	-0.255797
	0.787123	-0.00194465	0.787917	-0.000520869	0.777917	-0.000820413	0.787873	-0.00150516	0.787667	-9.80582e-05	0.777667	-0.00051571	0.78775	6.27547e-05	0.78729	-8.76761e-05	0.77729	-0.000815497	0.787583	-0.0001781	0.78675	-0.000392156	0.77675	-0.000650164		0.787123	-0.31081	0.787917	-0.160844	0.78754	-0.276407	0.787873	-0.268945	0.787667	-0.0353566	0.787667	-0.197384	0.78775	0.0104286	0.78729	-0.0272945	0.786957	-0.309644	0.787583	-0.0254225	0.78675	-0.136066	0.787583	-0.258658
	0.788457	-0.00193271	0.78925	-0.000522413	0.77925	-0.00082749	0.789207	-0.00151049	0.789	-0.000100703	0.779	-0.000514464	0.789083	6.56241e-05	0.788623	-8.15493e-05	0.778623	-0.000819265	0.788917	-0.000191463	0.788083	-0.000394904	0.778083	-0.000657355		0.788457	-0.308902	0.78925	-0.161321	0.788873	-0.278791	0.789207	-0.269899	0.789	-0.0363103	0.789	-0.196907	0.789083	0.0109054	0.788623	-0.0253872	0.78829	-0.311074	0.788917	-0.0273298	0.788083	-0.13702	0.788917	-0.261519
	0.78979	-0.00193868	0.790583	-0.000525502	0.780583	-0.000834567	0.79054	-0.0015185	0.790333	-0.000100703	0.780333	-0.000514464	0.790417	6.27547e-05	0.789957	-8.00176e-05	0.779957	-0.000825544	0.79025	-0.000201484	0.789417	-0.00039353	0.779417	-0.000660951		0.78979	-0.309856	0.790583	-0.162275	0.790207	-0.281175	0.79054	-0.271329	0.790333	-0.0363103	0.790333	-0.196907	0.790417	0.0104286	0.789957	-0.0249103	0.789623	-0.313459	0.79025	-0.0287603	0.789417	-0.136543	0.79025	-0.262949
	0.791123	-0.00195061	0.791917	-0.000531678	0.781917	-0.000841643	0.791873	-0.00152651	0.791667	-0.000100703	0.781667	-0.000513218	0.79175	6.56241e-05	0.79129	-8.15493e-05	0.78129	-0.000831823	0.791583	-0.000208165	0.79075	-0.000390781	0.78075	-0.000663348		0.791123	-0.311763	0.791917	-0.164182	0.79154	-0.283559	0.791873	-0.27276	0.791667	-0.0363103	0.791667	-0.19643	0.79175	0.0109054	0.79129	-0.0253872	0.790957	-0.315843	0.791583	-0.029714	0.79075	-0.13559	0.791583	-0.263903
	0.792457	-0.00197448	0.79325	-0.000539399	0.78325	-0.00084872	0.793207	-0.00154252	0.793	-0.000100703	0.783	-0.000514464	0.793083	7.71016e-05	0.792623	-8.15493e-05	0.782623	-0.000833079	0.792917	-0.000208165	0.792083	-0.000388033	0.782083	-0.000666944		0.792457	-0.315578	0.79325	-0.166566	0.792873	-0.285943	0.793207	-0.275621	0.793	-0.0363103	0.793	-0.196907	0.793083	0.0128128	0.792623	-0.0253872	0.79229	-0.31632	0.792917	-0.029714	0.792083	-0.134636	0.792917	-0.265333
	0.79379	-0.00200133	0.794583	-0.00054712	0.784583	-0.000855796	0.79454	-0.00155586	0.794333	-9.93806e-05	0.784333	-0.000516956	0.794417	9.71874e-05	0.793957	-8.3081e-05	0.783957	-0.000830567	0.79425	-0.000198144	0.793417	-0.000382536	0.783417	-0.000671738		0.79379	-0.319869	0.794583	-0.16895	0.794207	-0.288328	0.79454	-0.278005	0.794333	-0.0358334	0.794333	-0.197861	0.794417	0.0161507	0.793957	-0.025864	0.793623	-0.315366	0.79425	-0.0282835	0.793417	-0.132729	0.79425	-0.267241
	0.795123	-0.00203415	0.795917	-0.000550208	0.785917	-0.000864288	0.795873	-0.00155853	0.795667	-9.67357e-05	0.785667	-0.000518202	0.79575	0.000128751	0.79529	-8.61444e-05	0.78529	-0.000828056	0.795583	-0.000171419	0.79475	-0.000379787	0.78475	-0.000674136		0.795123	-0.325115	0.795917	-0.169904	0.79554	-0.291189	0.795873	-0.278482	0.795667	-0.0348798	0.795667	-0.198338	0.79575	0.0213959	0.79529	-0.0268177	0.794957	-0.314412	0.795583	-0.0244688	0.79475	-0.131775	0.795583	-0.268194
	0.796457	-0.00205503	0.79725	-0.000551753	0.78725	-0.00087278	0.797207	-0.00155586	0.797	-9.54133e-05	0.787	-0.000516956	0.797083	0.000160314	0.796623	-8.92078e-05	0.786623	-0.000829311	0.796917	-0.000144695	0.796083	-0.000381161	0.786083	-0.000672937		0.796457	-0.328452	0.79725	-0.170381	0.796873	-0.29405	0.797207	-0.278005	0.797	-0.0344029	0.797	-0.197861	0.797083	0.0266411	0.796623	-0.0277713	0.79629	-0.314889	0.796917	-0.0206541	0.796083	-0.132252	0.796917	-0.267718
	0.79779	-0.00205503	0.798583	-0.000550208	0.788583	-0.000879857	0.79854	-0.00154519	0.798333	-9.80582e-05	0.788333	-0.000514464	0.798417	0.000186139	0.797957	-8.92078e-05	0.787957	-0.0008268	0.79825	-0.000117971	0.797417	-0.00038391	0.787417	-0.000671738		0.79779	-0.328452	0.798583	-0.169904	0.798207	-0.296434	0.79854	-0.276098	0.798333	-0.0353566	0.798333	-0.196907	0.798417	0.0309326	0.797957	-0.0277713	0.797623	-0.313935	0.79825	-0.0168394	0.797417	-0.133205	0.79825	-0.267241
	0.799123	-0.00204608	0.799917	-0.000548664	0.789917	-0.000884103	0.799873	-0.00152384	0.799667	-0.000102026	0.789667	-0.000513218	0.79975	0.000203355	0.79929	-8.76761e-05	0.78929	-0.000821776	0.799583	-9.45868e-05	0.79875	-0.000385284	0.78875	-0.000669341		0.799123	-0.327022	0.799917	-0.169427	0.79954	-0.297864	0.799873	-0.272283	0.799667	-0.0367871	0.799667	-0.19643	0.79975	0.0337936	0.79929	-0.0272945	0.798957	-0.312028	0.799583	-0.0135016	0.79875	-0.133682	0.799583	-0.266287
	0.800457	-0.00202818	0.80125	-0.000548664	0.79125	-0.000885518	0.801207	-0.00150249	0.801	-0.000100703	0.791	-0.000513218	0.801083	0.000203355	0.800623	-8.61444e-05	0.790623	-0.000818009	0.800917	-7.78841e-05	0.800083	-0.000382536	0.790083	-0.000665745		0.800457	-0.324161	0.80125	-0.169427	0.800873	-0.298341	0.801207	-0.268468	0.801	-0.0363103	0.801	-0.19643	0.801083	0.0337936	0.800623	-0.0268177	0.80029	-0.310598	0.800917	-0.0111174	0.800083	-0.132729	0.800917	-0.264857
	0.80179	-0.00200133	0.802583	-0.000544032	0.792583	-0.000878442	0.80254	-0.00148648	0.802333	-9.93806e-05	0.792333	-0.000513218	0.802417	0.000189008	0.801957	-8.61444e-05	0.791957	-0.000816753	0.80225	-7.1203e-05	0.801417	-0.000381161	0.791417	-0.000659753		0.80179	-0.319869	0.802583	-0.167997	0.802207	-0.295957	0.80254	-0.265607	0.802333	-0.0358334	0.802333	-0.19643	0.802417	0.0314094	0.801957	-0.0268177	0.801623	-0.310121	0.80225	-0.0101637	0.801417	-0.132252	0.80225	-0.262472
	0.803123	-0.00197746	0.803917	-0.000537855	0.793917	-0.000867119	0.803873	-0.00148381	0.803667	-9.80582e-05	0.793667	-0.000510727	0.80375	0.000166053	0.80329	-8.76761e-05	0.79329	-0.000815497	0.803583	-7.78841e-05	0.80275	-0.00037429	0.79275	-0.000654958		0.803123	-0.316055	0.803917	-0.166089	0.80354	-0.292142	0.803873	-0.26513	0.803667	-0.0353566	0.803667	-0.195477	0.80375	0.0275947	0.80329	-0.0272945	0.802957	-0.309644	0.803583	-0.0111174	0.80275	-0.129867	0.803583	-0.260565
	0.804457	-0.00196255	0.80525	-0.000533223	0.79525	-0.000854381	0.805207	-0.00148648	0.805	-9.67357e-05	0.795	-0.000510727	0.805083	0.000143098	0.804623	-9.3803e-05	0.794623	-0.000815497	0.804917	-8.79057e-05	0.804083	-0.000366044	0.794083	-0.000650164		0.804457	-0.313671	0.80525	-0.164659	0.804873	-0.287851	0.805207	-0.265607	0.805	-0.0348798	0.805	-0.195477	0.805083	0.02378	0.804623	-0.0292019	0.80429	-0.309644	0.804917	-0.0125479	0.804083	-0.127006	0.804917	-0.258658
	0.80579	-0.00196255	0.806583	-0.000530134	0.796583	-0.00084872	0.80654	-0.00149715	0.806333	-9.27683e-05	0.796333	-0.000511972	0.806417	0.000125881	0.805957	-0.000101462	0.795957	-0.000823032	0.80625	-0.000101268	0.805417	-0.000359173	0.795417	-0.000646568		0.80579	-0.313671	0.806583	-0.163705	0.806207	-0.285943	0.80654	-0.267514	0.806333	-0.0334492	0.806333	-0.195954	0.806417	0.020919	0.805957	-0.031586	0.805623	-0.312505	0.80625	-0.0144552	0.805417	-0.124622	0.80625	-0.257227
	0.807123	-0.00196851	0.807917	-0.00052859	0.797917	-0.00084872	0.807873	-0.00151049	0.807667	-8.88009e-05	0.797667	-0.000516956	0.80775	0.000108665	0.80729	-0.00010912	0.79729	-0.00083559	0.807583	-0.000101268	0.80675	-0.000357798	0.79675	-0.000648965		0.807123	-0.314624	0.807917	-0.163228	0.80754	-0.285943	0.807873	-0.269899	0.807667	-0.0320187	0.807667	-0.197861	0.80775	0.018058	0.80729	-0.0339702	0.806957	-0.317273	0.807583	-0.0144552	0.80675	-0.124145	0.807583	-0.258181
	0.808457	-0.00198045	0.80925	-0.000530134	0.79925	-0.000855796	0.809207	-0.00152117	0.809	-9.14459e-05	0.799	-0.000521939	0.809083	9.71874e-05	0.808623	-0.000113715	0.798623	-0.000849405	0.808917	-9.45868e-05	0.808083	-0.000363296	0.798083	-0.00065376		0.808457	-0.316532	0.80925	-0.163705	0.808873	-0.288328	0.809207	-0.271806	0.809	-0.0329724	0.809	-0.199768	0.809083	0.0161507	0.808623	-0.0354007	0.80829	-0.322519	0.808917	-0.0135016	0.808083	-0.126053	0.808917	-0.260088
	0.80979	-0.0020073	0.810583	-0.000536311	0.800583	-0.00086995	0.81054	-0.00152917	0.810333	-9.67357e-05	0.800333	-0.000526923	0.810417	9.14486e-05	0.809957	-0.000116779	0.799957	-0.000859451	0.81025	-8.45652e-05	0.809417	-0.000370167	0.799417	-0.000658554		0.80979	-0.320823	0.810583	-0.165613	0.810207	-0.293096	0.81054	-0.273237	0.810333	-0.0348798	0.810333	-0.201676	0.810417	0.015197	0.809957	-0.0363544	0.809623	-0.326333	0.81025	-0.012071	0.809417	-0.128437	0.81025	-0.261996
	0.811123	-0.00204608	0.811917	-0.000545576	0.801917	-0.000886933	0.811873	-0.00153451	0.811667	-0.000103348	0.801667	-0.000534398	0.81175	9.14486e-05	0.81129	-0.000116779	0.80129	-0.000868242	0.811583	-7.1203e-05	0.81075	-0.000371541	0.80075	-0.00066215		0.811123	-0.327022	0.811917	-0.168474	0.81154	-0.298818	0.811873	-0.27419	0.811667	-0.0372639	0.811667	-0.204537	0.81175	0.015197	0.81129	-0.0363544	0.810957	-0.329671	0.811583	-0.0101637	0.81075	-0.128914	0.811583	-0.263426
	0.812457	-0.00208785	0.81325	-0.00054712	0.80325	-0.000899671	0.813207	-0.00154252	0.813	-0.00010996	0.803	-0.000541873	0.813083	9.71874e-05	0.812623	-0.000113715	0.802623	-0.000872009	0.812917	-6.11814e-05	0.812083	-0.000367418	0.802083	-0.000664547		0.812457	-0.333698	0.81325	-0.16895	0.812873	-0.303109	0.813207	-0.275621	0.813	-0.0396481	0.813	-0.207398	0.813083	0.0161507	0.812623	-0.0354007	0.81229	-0.331102	0.812917	-0.00873318	0.812083	-0.127483	0.812917	-0.26438
	0.81379	-0.00212664	0.814583	-0.000536311	0.804583	-0.000906748	0.81454	-0.00155319	0.814333	-0.000116573	0.804333	-0.000543119	0.814417	0.000100057	0.813957	-0.000107588	0.803957	-0.000868242	0.81425	-5.78409e-05	0.813417	-0.000359173	0.803417	-0.000665745		0.81379	-0.339897	0.814583	-0.165613	0.814207	-0.305494	0.81454	-0.277528	0.814333	-0.0420323	0.814333	-0.207875	0.814417	0.0166275	0.813957	-0.0334934	0.813623	-0.329671	0.81425	-0.00825635	0.813417	-0.124622	0.81425	-0.264857
	0.815123	-0.00216542	0.815917	-0.000520869	0.805917	-0.000906748	0.815873	-0.00156387	0.815667	-0.000121863	0.805667	-0.000538135	0.81575	0.000100057	0.81529	-0.000101462	0.80529	-0.000859451	0.815583	-7.78841e-05	0.81475	-0.000348178	0.80475	-0.00066215		0.815123	-0.346095	0.815917	-0.160844	0.81554	-0.305494	0.815873	-0.279435	0.815667	-0.0439397	0.815667	-0.205967	0.81575	0.0166275	0.81529	-0.031586	0.814957	-0.326333	0.815583	-0.0111174	0.81475	-0.120808	0.815583	-0.263426
	0.816457	-0.00220421	0.81725	-0.000505428	0.80725	-0.000902502	0.817207	-0.00156654	0.817	-0.000121863	0.807	-0.000533152	0.817083	9.71874e-05	0.816623	-9.68664e-05	0.806623	-0.00085066	0.816917	-0.000107949	0.816083	-0.000339933	0.806083	-0.000657355		0.816457	-0.352294	0.81725	-0.156076	0.816873	-0.304063	0.817207	-0.279912	0.817	-0.0439397	0.817	-0.20406	0.817083	0.0161507	0.816623	-0.0301555	0.81629	-0.322995	0.816917	-0.0154089	0.816083	-0.117947	0.816917	-0.261519
	0.81779	-0.00223106	0.818583	-0.00049153	0.808583	-0.00089401	0.81854	-0.00155586	0.818333	-0.00012054	0.808333	-0.000529414	0.818417	8.85792e-05	0.817957	-9.3803e-05	0.807957	-0.00084187	0.81825	-0.000134673	0.817417	-0.000337184	0.807417	-0.00065376		0.81779	-0.356586	0.818583	-0.151784	0.818207	-0.301202	0.81854	-0.278005	0.818333	-0.0434628	0.818333	-0.202629	0.818417	0.0147201	0.817957	-0.0292019	0.817623	-0.319658	0.81825	-0.0192236	0.817417	-0.116993	0.81825	-0.260088
	0.819123	-0.00223404	0.819917	-0.000480721	0.809917	-0.000882687	0.819873	-0.00153985	0.819667	-0.00012054	0.809667	-0.000526923	0.81975	7.71016e-05	0.81929	-9.3803e-05	0.80929	-0.000836846	0.819583	-0.000154717	0.81875	-0.000339933	0.80875	-0.000652561		0.819123	-0.357063	0.819917	-0.148446	0.81954	-0.297387	0.819873	-0.275144	0.819667	-0.0434628	0.819667	-0.201676	0.81975	0.0128128	0.81929	-0.0292019	0.818957	-0.31775	0.819583	-0.0220846	0.81875	-0.117947	0.819583	-0.259611
	0.820457	-0.00221614	0.82125	-0.000476089	0.81125	-0.000871365	0.821207	-0.00152384	0.821	-0.00012054	0.811	-0.000525677	0.821083	5.41465e-05	0.820623	-9.3803e-05	0.810623	-0.000834335	0.820917	-0.000168079	0.820083	-0.000346804	0.810083	-0.00065376		0.820457	-0.354202	0.82125	-0.147016	0.820873	-0.293573	0.821207	-0.272283	0.821	-0.0434628	0.821	-0.201199	0.821083	0.00899809	0.820623	-0.0292019	0.82029	-0.316796	0.820917	-0.023992	0.820083	-0.120331	0.820917	-0.260088
	0.82179	-0.00219526	0.822583	-0.000479177	0.812583	-0.000860042	0.82254	-0.00150516	0.822333	-0.00012054	0.812333	-0.000524431	0.822417	3.11914e-05	0.821957	-9.99298e-05	0.811957	-0.000831823	0.82225	-0.000168079	0.821417	-0.00035505	0.811417	-0.00065376		0.82179	-0.350864	0.822583	-0.14797	0.822207	-0.289758	0.82254	-0.268945	0.822333	-0.0434628	0.822333	-0.200722	0.822417	0.0051834	0.821957	-0.0311092	0.821623	-0.315843	0.82225	-0.023992	0.821417	-0.123192	0.82225	-0.260088
	0.823123	-0.00217437	0.823917	-0.000480721	0.813917	-0.000850135	0.823873	-0.00148648	0.823667	-0.00012054	0.813667	-0.000525677	0.82375	8.23622e-06	0.82329	-0.000107588	0.81329	-0.0008268	0.823583	-0.000158057	0.82275	-0.000359173	0.81275	-0.000650164		0.823123	-0.347526	0.823917	-0.148446	0.82354	-0.28642	0.823873	-0.265607	0.823667	-0.0434628	0.823667	-0.201199	0.82375	0.0013687	0.82329	-0.0334934	0.822957	-0.313935	0.823583	-0.0225615	0.82275	-0.124622	0.823583	-0.258658
	0.824457	-0.0021505	0.82525	-0.000482265	0.81525	-0.000844474	0.825207	-0.00147313	0.825	-0.000123185	0.815	-0.000525677	0.825083	-1.18495e-05	0.824623	-0.00011831	0.814623	-0.000823032	0.824917	-0.000144695	0.824083	-0.000359173	0.814083	-0.000646568		0.824457	-0.343711	0.82525	-0.148923	0.824873	-0.284513	0.825207	-0.263223	0.825	-0.0444165	0.825	-0.201199	0.825083	-0.00196916	0.824623	-0.0368313	0.82429	-0.312505	0.824917	-0.0206541	0.824083	-0.124622	0.824917	-0.257227
	0.82579	-0.00212067	0.826583	-0.000480721	0.816583	-0.000847305	0.82654	-0.0014678	0.826333	-0.000123185	0.816333	-0.000524431	0.826417	-3.19353e-05	0.825957	-0.000125969	0.815957	-0.000821776	0.82625	-0.000121311	0.825417	-0.000356424	0.815417	-0.00064537		0.82579	-0.338943	0.826583	-0.148446	0.826207	-0.285467	0.82654	-0.262269	0.826333	-0.0444165	0.826333	-0.200722	0.826417	-0.00530702	0.825957	-0.0392154	0.825623	-0.312028	0.82625	-0.0173163	0.825417	-0.123669	0.82625	-0.25675
	0.827123	-0.00209083	0.827917	-0.000480721	0.817917	-0.000855796	0.827873	-0.00147047	0.827667	-0.000117895	0.817667	-0.000524431	0.82775	-4.34128e-05	0.82729	-0.000132096	0.81729	-0.000825544	0.827583	-0.000104608	0.82675	-0.000356424	0.81675	-0.00064537		0.827123	-0.334175	0.827917	-0.148446	0.82754	-0.288328	0.827873	-0.262746	0.827667	-0.0425091	0.827667	-0.200722	0.82775	-0.00721437	0.82729	-0.0411228	0.826957	-0.313459	0.827583	-0.0149321	0.82675	-0.123669	0.827583	-0.25675
	0.828457	-0.00207293	0.82925	-0.000482265	0.81925	-0.000867119	0.829207	-0.00147313	0.829	-0.000107315	0.819	-0.000525677	0.829083	-4.62822e-05	0.828623	-0.000132096	0.818623	-0.000830567	0.828917	-9.79273e-05	0.828083	-0.000356424	0.818083	-0.000646568		0.828457	-0.331314	0.82925	-0.148923	0.828873	-0.292142	0.829207	-0.263223	0.829	-0.0386945	0.829	-0.201199	0.829083	-0.00769121	0.828623	-0.0411228	0.82829	-0.315366	0.828917	-0.0139784	0.828083	-0.123669	0.828917	-0.257227
	0.82979	-0.00206995	0.830583	-0.000489986	0.820583	-0.000875611	0.83054	-0.00147847	0.830333	-9.27683e-05	0.820333	-0.000525677	0.830417	-4.05434e-05	0.829957	-0.000125969	0.819957	-0.000838102	0.83025	-9.79273e-05	0.829417	-0.00035505	0.819417	-0.000646568		0.82979	-0.330837	0.830583	-0.151307	0.830207	-0.295003	0.83054	-0.264177	0.830333	-0.0334492	0.830333	-0.201199	0.830417	-0.00673753	0.829957	-0.0392154	0.829623	-0.318227	0.83025	-0.0139784	0.829417	-0.123192	0.83025	-0.257227
	0.831123	-0.00207293	0.831917	-0.000500795	0.821917	-0.000881272	0.831873	-0.00148648	0.831667	-7.95437e-05	0.821667	-0.000526923	0.83175	-2.61965e-05	0.83129	-0.000113715	0.82129	-0.000846893	0.831583	-8.79057e-05	0.83075	-0.00035505	0.82075	-0.00064537		0.831123	-0.331314	0.831917	-0.154645	0.83154	-0.296911	0.831873	-0.265607	0.831667	-0.0286809	0.831667	-0.201676	0.83175	-0.00435335	0.83129	-0.0354007	0.830957	-0.321565	0.831583	-0.0125479	0.83075	-0.123192	0.831583	-0.25675
	0.832457	-0.00207293	0.83325	-0.000516237	0.82325	-0.000889764	0.833207	-0.00150249	0.833	-6.76415e-05	0.823	-0.000526923	0.833083	-8.98013e-06	0.832623	-9.83981e-05	0.822623	-0.000853172	0.832917	-7.78841e-05	0.832083	-0.000357798	0.822083	-0.000642972		0.832457	-0.331314	0.83325	-0.159414	0.832873	-0.299772	0.833207	-0.268468	0.833	-0.0243893	0.833	-0.201676	0.833083	-0.00149232	0.832623	-0.0306324	0.83229	-0.323949	0.832917	-0.0111174	0.832083	-0.124145	0.832917	-0.255797
	0.83379	-0.00207293	0.834583	-0.000536311	0.824583	-0.000895425	0.83454	-0.0015185	0.834333	-6.10292e-05	0.824333	-0.000525677	0.834417	8.23622e-06	0.833957	-8.76761e-05	0.823957	-0.000859451	0.83425	-8.12246e-05	0.833417	-0.000360547	0.823417	-0.000640575		0.83379	-0.331314	0.834583	-0.165613	0.834207	-0.301679	0.83454	-0.271329	0.834333	-0.0220052	0.834333	-0.201199	0.834417	0.0013687	0.833957	-0.0272945	0.833623	-0.326333	0.83425	-0.0115942	0.833417	-0.125099	0.83425	-0.254843
	0.835123	-0.00208785	0.835917	-0.000559473	0.825917	-0.000899671	0.835873	-0.00152384	0.835667	-6.10292e-05	0.825667	-0.000521939	0.83575	2.25832e-05	0.83529	-8.3081e-05	0.82529	-0.000861963	0.835583	-9.79273e-05	0.83475	-0.000360547	0.82475	-0.000636979		0.835123	-0.333698	0.835917	-0.172765	0.83554	-0.303109	0.835873	-0.272283	0.835667	-0.0220052	0.835667	-0.199768	0.83575	0.00375289	0.83529	-0.025864	0.834957	-0.327287	0.835583	-0.0139784	0.83475	-0.125099	0.835583	-0.253412
	0.836457	-0.00210874	0.83725	-0.000581092	0.82725	-0.000908163	0.837207	-0.0015185	0.837	-6.76415e-05	0.827	-0.000514464	0.837083	2.54526e-05	0.836623	-8.61444e-05	0.826623	-0.000861963	0.836917	-0.00011129	0.836083	-0.000357798	0.826083	-0.000632185		0.836457	-0.337036	0.83725	-0.179441	0.836873	-0.305971	0.837207	-0.271329	0.837	-0.0243893	0.837	-0.196907	0.837083	0.00422972	0.836623	-0.0268177	0.83629	-0.327287	0.836917	-0.0158857	0.836083	-0.124145	0.836917	-0.251505
	0.83779	-0.00212962	0.838583	-0.000593445	0.828583	-0.000919486	0.83854	-0.00150249	0.838333	-7.55763e-05	0.828333	-0.000508235	0.838417	1.11056e-05	0.837957	-9.53347e-05	0.827957	-0.000860707	0.83825	-0.000124652	0.837417	-0.000356424	0.827417	-0.000626192		0.83779	-0.340373	0.838583	-0.183256	0.838207	-0.309785	0.83854	-0.268468	0.838333	-0.0272504	0.838333	-0.194523	0.838417	0.00184554	0.837957	-0.0296787	0.837623	-0.32681	0.83825	-0.0177931	0.837417	-0.123669	0.83825	-0.249121
	0.839123	-0.0021505	0.839917	-0.000594989	0.829917	-0.000930808	0.839873	-0.00149181	0.839667	-8.35111e-05	0.829667	-0.000509481	0.83975	-3.24135e-06	0.83929	-0.000102993	0.82929	-0.00085694	0.839583	-0.000138014	0.83875	-0.000356424	0.82875	-0.000623795		0.839123	-0.343711	0.839917	-0.183732	0.83954	-0.3136	0.839873	-0.266561	0.839667	-0.0301114	0.839667	-0.195	0.83975	-0.000538649	0.83929	-0.0320629	0.838957	-0.32538	0.839583	-0.0197004	0.83875	-0.123669	0.839583	-0.248167
	0.840457	-0.00217139	0.84125	-0.000591901	0.83125	-0.000932224	0.841207	-0.00148381	0.841	-8.88009e-05	0.831	-0.000511972	0.841083	-6.11074e-06	0.840623	-0.000110652	0.830623	-0.000855684	0.840917	-0.000151376	0.840083	-0.000357798	0.830083	-0.000624994		0.840457	-0.347049	0.84125	-0.182779	0.840873	-0.314077	0.841207	-0.26513	0.841	-0.0320187	0.841	-0.195954	0.841083	-0.00101549	0.840623	-0.0344471	0.84029	-0.324903	0.840917	-0.0216078	0.840083	-0.124145	0.840917	-0.248644
	0.84179	-0.00219526	0.842583	-0.000582636	0.832583	-0.000927978	0.84254	-0.00148648	0.842333	-9.27683e-05	0.832333	-0.000511972	0.842417	-3.71958e-07	0.841957	-0.000115247	0.831957	-0.000854428	0.84225	-0.000154717	0.841417	-0.000360547	0.831417	-0.000627391		0.84179	-0.350864	0.842583	-0.179918	0.842207	-0.312646	0.84254	-0.265607	0.842333	-0.0334492	0.842333	-0.195954	0.842417	-6.18122e-05	0.841957	-0.0358776	0.841623	-0.324426	0.84225	-0.0220846	0.841417	-0.125099	0.84225	-0.249598
	0.843123	-0.00221017	0.843917	-0.000568738	0.833917	-0.000922316	0.843873	-0.00149982	0.843667	-9.40908e-05	0.833667	-0.000510727	0.84375	1.11056e-05	0.84329	-0.000115247	0.83329	-0.00085066	0.843583	-0.000144695	0.84275	-0.00036467	0.83275	-0.000630987		0.843123	-0.353248	0.843917	-0.175626	0.84354	-0.310739	0.843873	-0.267991	0.843667	-0.0339261	0.843667	-0.195477	0.84375	0.00184554	0.84329	-0.0358776	0.842957	-0.322995	0.843583	-0.0206541	0.84275	-0.12653	0.843583	-0.251028
	0.844457	-0.00221614	0.84525	-0.000554841	0.83525	-0.000913825	0.845207	-0.00152117	0.845	-9.40908e-05	0.835	-0.000508235	0.845083	2.54526e-05	0.844623	-0.000110652	0.834623	-0.000844381	0.844917	-0.000117971	0.844083	-0.000368793	0.834083	-0.000634582		0.844457	-0.354202	0.84525	-0.171335	0.844873	-0.307878	0.845207	-0.271806	0.845	-0.0339261	0.845	-0.194523	0.845083	0.00422972	0.844623	-0.0344471	0.84429	-0.320611	0.844917	-0.0168394	0.844083	-0.12796	0.844917	-0.252459
	0.84579	-0.00220421	0.846583	-0.000540943	0.836583	-0.000906748	0.84654	-0.00154252	0.846333	-9.67357e-05	0.836333	-0.000504497	0.846417	4.26689e-05	0.845957	-0.000102993	0.835957	-0.000840614	0.84625	-8.79057e-05	0.845417	-0.000372916	0.835417	-0.000641774		0.84579	-0.352294	0.846583	-0.167043	0.846207	-0.305494	0.84654	-0.275621	0.846333	-0.0348798	0.846333	-0.193093	0.846417	0.00709075	0.845957	-0.0320629	0.845623	-0.319181	0.84625	-0.0125479	0.845417	-0.129391	0.84625	-0.25532
	0.847123	-0.00218034	0.847917	-0.000523958	0.837917	-0.000902502	0.847873	-0.00156387	0.847667	-9.80582e-05	0.837667	-0.000498268	0.84775	5.70159e-05	0.84729	-9.53347e-05	0.83729	-0.000838102	0.847583	-7.1203e-05	0.84675	-0.000371541	0.83675	-0.000648965		0.847123	-0.34848	0.847917	-0.161798	0.84754	-0.304063	0.847873	-0.279435	0.847667	-0.0353566	0.847667	-0.190708	0.84775	0.00947493	0.84729	-0.0296787	0.846957	-0.318227	0.847583	-0.0101637	0.84675	-0.128914	0.847583	-0.258181
	0.848457	-0.00216542	0.84925	-0.00051006	0.83925	-0.000905333	0.849207	-0.00157988	0.849	-9.40908e-05	0.839	-0.000493285	0.849083	6.27547e-05	0.848623	-8.76761e-05	0.838623	-0.000836846	0.848917	-6.78625e-05	0.848083	-0.000368793	0.838083	-0.000652561		0.848457	-0.346095	0.84925	-0.157506	0.848873	-0.305017	0.849207	-0.282296	0.849	-0.0339261	0.849	-0.188801	0.849083	0.0104286	0.848623	-0.0272945	0.84829	-0.31775	0.848917	-0.00968686	0.848083	-0.12796	0.848917	-0.259611
	0.84979	-0.00215945	0.850583	-0.000503884	0.840583	-0.000909579	0.85054	-0.00158788	0.850333	-8.6156e-05	0.840333	-0.000493285	0.850417	5.70159e-05	0.849957	-8.00176e-05	0.839957	-0.000836846	0.85025	-7.45436e-05	0.849417	-0.000361921	0.839417	-0.000650164		0.84979	-0.345142	0.850583	-0.155599	0.850207	-0.306447	0.85054	-0.283727	0.850333	-0.0310651	0.850333	-0.188801	0.850417	0.00947493	0.849957	-0.0249103	0.849623	-0.31775	0.85025	-0.0106405	0.849417	-0.125576	0.85025	-0.258658
	0.851123	-0.00215349	0.851917	-0.00051006	0.841917	-0.00091807	0.851873	-0.00157988	0.851667	-7.55763e-05	0.841667	-0.000495776	0.85175	5.12771e-05	0.85129	-7.08273e-05	0.84129	-0.000839358	0.851583	-9.45868e-05	0.85075	-0.00035505	0.84075	-0.000644171		0.851123	-0.344188	0.851917	-0.157506	0.85154	-0.309308	0.851873	-0.282296	0.851667	-0.0272504	0.851667	-0.189755	0.85175	0.00852126	0.85129	-0.0220493	0.850957	-0.318704	0.851583	-0.0135016	0.85075	-0.123192	0.851583	-0.256273
	0.852457	-0.00214752	0.85325	-0.000522413	0.84325	-0.000923732	0.853207	-0.00156654	0.853	-6.49966e-05	0.843	-0.000502006	0.853083	4.55383e-05	0.852623	-6.01054e-05	0.842623	-0.000843125	0.852917	-0.000127992	0.852083	-0.000350927	0.842083	-0.000638178		0.852457	-0.343234	0.85325	-0.161321	0.852873	-0.311216	0.853207	-0.279912	0.853	-0.0234357	0.853	-0.192139	0.853083	0.00756758	0.852623	-0.0187114	0.85229	-0.320134	0.852917	-0.0182699	0.852083	-0.121761	0.852917	-0.253889
	0.85379	-0.00214752	0.854583	-0.000539399	0.844583	-0.000925147	0.85454	-0.00155052	0.854333	-5.97068e-05	0.844333	-0.000509481	0.854417	4.84077e-05	0.853957	-5.7042e-05	0.843957	-0.000843125	0.85425	-0.000151376	0.853417	-0.000346804	0.843417	-0.000630987		0.85379	-0.343234	0.854583	-0.166566	0.854207	-0.311693	0.85454	-0.277051	0.854333	-0.0215283	0.854333	-0.195	0.854417	0.00804442	0.853957	-0.0177578	0.853623	-0.320134	0.85425	-0.0216078	0.853417	-0.120331	0.85425	-0.251028
	0.855123	-0.00215349	0.855917	-0.000557929	0.845917	-0.000923732	0.855873	-0.00153985	0.855667	-5.97068e-05	0.845667	-0.000514464	0.85575	5.12771e-05	0.85529	-6.01054e-05	0.84529	-0.000838102	0.855583	-0.000158057	0.85475	-0.00034543	0.84475	-0.000623795		0.855123	-0.344188	0.855917	-0.172288	0.85554	-0.311216	0.855873	-0.275144	0.855667	-0.0215283	0.855667	-0.196907	0.85575	0.00852126	0.85529	-0.0187114	0.854957	-0.318227	0.855583	-0.0225615	0.85475	-0.119854	0.855583	-0.248167
	0.856457	-0.00215349	0.85725	-0.000570283	0.84725	-0.000919486	0.857207	-0.00153451	0.857	-6.36741e-05	0.847	-0.000516956	0.857083	5.12771e-05	0.856623	-6.77639e-05	0.846623	-0.000828056	0.856917	-0.000151376	0.856083	-0.00034543	0.846083	-0.000617802		0.856457	-0.344188	0.85725	-0.176103	0.856873	-0.309785	0.857207	-0.27419	0.857	-0.0229588	0.857	-0.197861	0.857083	0.00852126	0.856623	-0.0210956	0.85629	-0.314412	0.856917	-0.0216078	0.856083	-0.119854	0.856917	-0.245783
	0.85779	-0.00215647	0.858583	-0.000570283	0.848583	-0.00091524	0.85854	-0.00152917	0.858333	-7.16089e-05	0.848333	-0.000518202	0.858417	5.12771e-05	0.857957	-7.54225e-05	0.847957	-0.000816753	0.85825	-0.000144695	0.857417	-0.000344055	0.847417	-0.000614206		0.85779	-0.344665	0.858583	-0.176103	0.858207	-0.308355	0.85854	-0.273237	0.858333	-0.0258198	0.858333	-0.198338	0.858417	0.00852126	0.857957	-0.0234798	0.857623	-0.310121	0.85825	-0.0206541	0.857417	-0.119377	0.85825	-0.244353
	0.859123	-0.00217139	0.859917	-0.000564106	0.849917	-0.000910994	0.859873	-0.00152117	0.859667	-7.95437e-05	0.849667	-0.000521939	0.85975	5.41465e-05	0.85929	-8.3081e-05	0.84929	-0.000805451	0.859583	-0.000127992	0.85875	-0.000341307	0.84875	-0.000615405		0.859123	-0.347049	0.859917	-0.174196	0.85954	-0.306924	0.859873	-0.271806	0.859667	-0.0286809	0.859667	-0.199768	0.85975	0.00899809	0.85929	-0.025864	0.858957	-0.305829	0.859583	-0.0182699	0.85875	-0.118423	0.859583	-0.244829
	0.860457	-0.0021863	0.86125	-0.000553297	0.85125	-0.000910994	0.861207	-0.00151316	0.861	-8.6156e-05	0.851	-0.000520693	0.861083	5.70159e-05	0.860623	-9.07395e-05	0.850623	-0.000800427	0.860917	-0.000104608	0.860083	-0.000342681	0.850083	-0.000620199		0.860457	-0.349433	0.86125	-0.170858	0.860873	-0.306924	0.861207	-0.270375	0.861	-0.0310651	0.861	-0.199291	0.861083	0.00947493	0.860623	-0.0282482	0.86029	-0.303922	0.860917	-0.0149321	0.860083	-0.1189	0.860917	-0.246737
	0.86179	-0.00219227	0.862583	-0.000542488	0.852583	-0.000913825	0.86254	-0.00150249	0.862333	-8.74785e-05	0.852333	-0.000518202	0.862417	6.84935e-05	0.861957	-9.53347e-05	0.851957	-0.000799171	0.86225	-8.12246e-05	0.861417	-0.000346804	0.851417	-0.000629788		0.86179	-0.350387	0.862583	-0.16752	0.862207	-0.307878	0.86254	-0.268468	0.862333	-0.0315419	0.862333	-0.198338	0.862417	0.0113823	0.861957	-0.0296787	0.861623	-0.303445	0.86225	-0.0115942	0.861417	-0.120331	0.86225	-0.250551
	0.863123	-0.00218332	0.863917	-0.000537855	0.853917	-0.000922316	0.863873	-0.00149448	0.863667	-8.48335e-05	0.853667	-0.00051571	0.86375	8.28404e-05	0.86329	-9.83981e-05	0.85329	-0.000802939	0.863583	-6.78625e-05	0.86275	-0.000350927	0.85275	-0.000641774		0.863123	-0.348956	0.863917	-0.166089	0.86354	-0.310739	0.863873	-0.267038	0.863667	-0.0305882	0.863667	-0.197384	0.86375	0.0137665	0.86329	-0.0306324	0.862957	-0.304876	0.863583	-0.00968686	0.86275	-0.121761	0.863583	-0.25532
	0.864457	-0.00216244	0.86525	-0.000542488	0.85525	-0.000929393	0.865207	-0.00148915	0.865	-7.95437e-05	0.855	-0.000513218	0.865083	0.000100057	0.864623	-9.99298e-05	0.854623	-0.000807962	0.864917	-6.11814e-05	0.864083	-0.00035505	0.854083	-0.000652561		0.864457	-0.345619	0.86525	-0.16752	0.864873	-0.313123	0.865207	-0.266084	0.865	-0.0286809	0.865	-0.19643	0.865083	0.0166275	0.864623	-0.0311092	0.86429	-0.306783	0.864917	-0.00873318	0.864083	-0.123192	0.864917	-0.259611
	0.86579	-0.00212664	0.866583	-0.000551753	0.856583	-0.000935054	0.86654	-0.00148648	0.866333	-7.68988e-05	0.856333	-0.000510727	0.866417	0.000111534	0.865957	-0.000102993	0.855957	-0.000818009	0.86625	-5.78409e-05	0.865417	-0.000357798	0.855417	-0.000660951		0.86579	-0.339897	0.866583	-0.170381	0.866207	-0.31503	0.86654	-0.265607	0.866333	-0.0277272	0.866333	-0.195477	0.866417	0.0185348	0.865957	-0.0320629	0.865623	-0.310598	0.86625	-0.00825635	0.865417	-0.124145	0.86625	-0.262949
	0.867123	-0.00209083	0.867917	-0.000557929	0.857917	-0.000935054	0.867873	-0.00149448	0.867667	-7.55763e-05	0.857667	-0.000504497	0.86775	0.000123012	0.86729	-0.000106057	0.85729	-0.000828056	0.867583	-5.11598e-05	0.86675	-0.000360547	0.85675	-0.000666944		0.867123	-0.334175	0.867917	-0.172288	0.86754	-0.31503	0.867873	-0.267038	0.867667	-0.0272504	0.867667	-0.193093	0.86775	0.0204422	0.86729	-0.0330166	0.866957	-0.314412	0.867583	-0.00730267	0.86675	-0.125099	0.867583	-0.265333
	0.868457	-0.00206697	0.86925	-0.000559473	0.85925	-0.000932224	0.869207	-0.00151316	0.869	-7.42538e-05	0.859	-0.00050076	0.869083	0.00013162	0.868623	-0.00010912	0.858623	-0.00083559	0.868917	-4.44787e-05	0.868083	-0.000361921	0.858083	-0.000668143		0.868457	-0.33036	0.86925	-0.172765	0.868873	-0.314077	0.869207	-0.270375	0.869	-0.0267735	0.869	-0.191662	0.869083	0.0218727	0.868623	-0.0339702	0.86829	-0.317273	0.868917	-0.006349	0.868083	-0.125576	0.868917	-0.26581
	0.86979	-0.002061	0.870583	-0.000567194	0.860583	-0.000927978	0.87054	-0.00153184	0.870333	-7.29314e-05	0.860333	-0.000499514	0.870417	0.000134489	0.869957	-0.000107588	0.859957	-0.000839358	0.87025	-4.11381e-05	0.869417	-0.000360547	0.859417	-0.00066215		0.86979	-0.329406	0.870583	-0.175149	0.870207	-0.312646	0.87054	-0.273713	0.870333	-0.0262967	0.870333	-0.191185	0.870417	0.0223495	0.869957	-0.0334934	0.869623	-0.318704	0.87025	-0.00587216	0.869417	-0.125099	0.87025	-0.263426
	0.871123	-0.00208785	0.871917	-0.000578003	0.861917	-0.000922316	0.871873	-0.00153718	0.871667	-7.29314e-05	0.861667	-0.00050076	0.87175	0.000137359	0.87129	-9.83981e-05	0.86129	-0.00084187	0.871583	-4.11381e-05	0.87075	-0.000357798	0.86075	-0.000652561		0.871123	-0.333698	0.871917	-0.178487	0.87154	-0.310739	0.871873	-0.274667	0.871667	-0.0262967	0.871667	-0.191662	0.87175	0.0228264	0.87129	-0.0306324	0.870957	-0.319658	0.871583	-0.00587216	0.87075	-0.124145	0.871583	-0.259611
	0.872457	-0.00214454	0.87325	-0.000588813	0.86325	-0.00091524	0.873207	-0.00152917	0.873	-7.55763e-05	0.863	-0.000499514	0.873083	0.000137359	0.872623	-8.3081e-05	0.862623	-0.000843125	0.872917	-3.44571e-05	0.872083	-0.000350927	0.862083	-0.000641774		0.872457	-0.342758	0.87325	-0.181825	0.872873	-0.308355	0.873207	-0.273237	0.873	-0.0272504	0.873	-0.191185	0.873083	0.0228264	0.872623	-0.025864	0.87229	-0.320134	0.872917	-0.00491849	0.872083	-0.121761	0.872917	-0.25532
	0.87379	-0.00221316	0.874583	-0.000594989	0.864583	-0.000908163	0.87454	-0.0015185	0.874333	-7.82212e-05	0.864333	-0.000502006	0.874417	0.000145967	0.873957	-7.08273e-05	0.863957	-0.000843125	0.87425	-2.44354e-05	0.873417	-0.000346804	0.863417	-0.000635781		0.87379	-0.353725	0.874583	-0.183732	0.874207	-0.305971	0.87454	-0.271329	0.874333	-0.028204	0.874333	-0.192139	0.874417	0.0242569	0.873957	-0.0220493	0.873623	-0.320134	0.87425	-0.00348798	0.873417	-0.120331	0.87425	-0.252936
	0.875123	-0.00227581	0.875917	-0.000596533	0.865917	-0.000902502	0.875873	-0.00151049	0.875667	-7.82212e-05	0.865667	-0.000508235	0.87575	0.000154575	0.87529	-6.77639e-05	0.86529	-0.000840614	0.875583	-2.10949e-05	0.87475	-0.000341307	0.86475	-0.000633384		0.875123	-0.363738	0.875917	-0.184209	0.87554	-0.304063	0.875873	-0.269899	0.875667	-0.028204	0.875667	-0.194523	0.87575	0.0256874	0.87529	-0.0210956	0.874957	-0.319181	0.875583	-0.00301114	0.87475	-0.118423	0.875583	-0.251982
	0.876457	-0.00231758	0.87725	-0.000593445	0.86725	-0.000898256	0.877207	-0.00149982	0.877	-7.68988e-05	0.867	-0.000516956	0.877083	0.000157445	0.876623	-6.62322e-05	0.866623	-0.000838102	0.876917	-3.11165e-05	0.876083	-0.000331687	0.866083	-0.000634582		0.876457	-0.370414	0.87725	-0.183256	0.876873	-0.302633	0.877207	-0.267991	0.877	-0.0277272	0.877	-0.197861	0.877083	0.0261642	0.876623	-0.0206188	0.87629	-0.318227	0.876917	-0.00444165	0.876083	-0.115086	0.876917	-0.252459
	0.87779	-0.00234443	0.878583	-0.00058418	0.868583	-0.000899671	0.87854	-0.00149715	0.878333	-7.29314e-05	0.868333	-0.000523185	0.878417	0.000163183	0.877957	-6.62322e-05	0.867957	-0.000836846	0.87825	-4.44787e-05	0.877417	-0.000320693	0.867417	-0.000641774		0.87779	-0.374706	0.878583	-0.180395	0.878207	-0.303109	0.87854	-0.267514	0.878333	-0.0262967	0.878333	-0.200245	0.878417	0.0271179	0.877957	-0.0206188	0.877623	-0.31775	0.87825	-0.006349	0.877417	-0.111271	0.87825	-0.25532
	0.879123	-0.00235338	0.879917	-0.000571827	0.869917	-0.000905333	0.879873	-0.00150249	0.879667	-7.16089e-05	0.869667	-0.000525677	0.87975	0.000168922	0.87929	-6.92956e-05	0.86929	-0.00083559	0.879583	-5.45003e-05	0.87875	-0.00031657	0.86875	-0.000650164		0.879123	-0.376136	0.879917	-0.17658	0.87954	-0.305017	0.879873	-0.268468	0.879667	-0.0258198	0.879667	-0.201199	0.87975	0.0280716	0.87929	-0.0215725	0.878957	-0.317273	0.879583	-0.00777951	0.87875	-0.10984	0.879583	-0.258658
	0.880457	-0.00235039	0.88125	-0.000562562	0.87125	-0.000916655	0.881207	-0.00151316	0.881	-7.29314e-05	0.871	-0.000525677	0.881083	0.00017753	0.880623	-7.2359e-05	0.870623	-0.000834335	0.880917	-4.78192e-05	0.880083	-0.00031657	0.870083	-0.000657355		0.880457	-0.375659	0.88125	-0.173719	0.880873	-0.308832	0.881207	-0.270375	0.881	-0.0262967	0.881	-0.201199	0.881083	0.0295021	0.880623	-0.0225261	0.88029	-0.316796	0.880917	-0.00682584	0.880083	-0.10984	0.880917	-0.261519
	0.88179	-0.00235039	0.882583	-0.000554841	0.872583	-0.000929393	0.88254	-0.00152117	0.882333	-7.55763e-05	0.872333	-0.000524431	0.882417	0.000186139	0.881957	-7.08273e-05	0.871957	-0.000830567	0.88225	-4.11381e-05	0.881417	-0.000313821	0.871417	-0.000660951		0.88179	-0.375659	0.882583	-0.171335	0.882207	-0.313123	0.88254	-0.271806	0.882333	-0.0272504	0.882333	-0.200722	0.882417	0.0309326	0.881957	-0.0220493	0.881623	-0.315366	0.88225	-0.00587216	0.881417	-0.108887	0.88225	-0.262949
	0.883123	-0.00236233	0.883917	-0.000553297	0.873917	-0.000943546	0.883873	-0.00152917	0.883667	-7.82212e-05	0.873667	-0.000523185	0.88375	0.000206224	0.88329	-6.31688e-05	0.87329	-0.000825544	0.883583	-2.44354e-05	0.88275	-0.000313821	0.87275	-0.000659753		0.883123	-0.377567	0.883917	-0.170858	0.88354	-0.317891	0.883873	-0.273237	0.883667	-0.028204	0.883667	-0.200245	0.88375	0.0342705	0.88329	-0.0196651	0.882957	-0.313459	0.883583	-0.00348798	0.88275	-0.108887	0.883583	-0.262472
	0.884457	-0.00238619	0.88525	-0.000556385	0.87525	-0.000956284	0.885207	-0.00154252	0.885	-8.08662e-05	0.875	-0.000518202	0.885083	0.000232049	0.884623	-5.24468e-05	0.874623	-0.000820521	0.884917	-1.05165e-06	0.884083	-0.000322067	0.874083	-0.000652561		0.884457	-0.381381	0.88525	-0.171811	0.884873	-0.322183	0.885207	-0.275621	0.885	-0.0291577	0.885	-0.198338	0.885083	0.038562	0.884623	-0.0163273	0.88429	-0.311551	0.884917	-0.000150115	0.884083	-0.111748	0.884917	-0.259611
	0.88579	-0.00241305	0.886583	-0.000561018	0.876583	-0.000964776	0.88654	-0.00155319	0.886333	-8.08662e-05	0.876333	-0.000510727	0.886417	0.000266482	0.885957	-4.47883e-05	0.875957	-0.000815497	0.88625	3.23538e-05	0.885417	-0.000333061	0.875417	-0.000642972		0.88579	-0.385673	0.886583	-0.173242	0.886207	-0.325044	0.88654	-0.277528	0.886333	-0.0291577	0.886333	-0.195477	0.886417	0.044284	0.885957	-0.0139431	0.885623	-0.309644	0.88625	0.00461826	0.885417	-0.115562	0.88625	-0.255797
	0.887123	-0.00244288	0.887917	-0.000562562	0.877917	-0.000966191	0.887873	-0.00155586	0.887667	-7.95437e-05	0.877667	-0.000503252	0.88775	0.000298045	0.88729	-3.71297e-05	0.87729	-0.000810474	0.887583	6.24186e-05	0.88675	-0.000344055	0.87675	-0.000633384		0.887123	-0.390441	0.887917	-0.173719	0.88754	-0.325521	0.887873	-0.278005	0.887667	-0.0286809	0.887667	-0.192616	0.88775	0.0495293	0.88729	-0.0115589	0.886957	-0.307737	0.887583	0.00890979	0.88675	-0.119377	0.887583	-0.251982
	0.888457	-0.00246376	0.88925	-0.000561018	0.87925	-0.000961945	0.889207	-0.00155319	0.889	-7.42538e-05	0.879	-0.000498268	0.889083	0.000329608	0.888623	-3.10029e-05	0.878623	-0.000805451	0.888917	8.24619e-05	0.888083	-0.000350927	0.878083	-0.000627391		0.888457	-0.393779	0.88925	-0.173242	0.888873	-0.32409	0.889207	-0.277528	0.889	-0.0267735	0.889	-0.190708	0.889083	0.0547745	0.888623	-0.00965154	0.88829	-0.305829	0.888917	0.0117708	0.888083	-0.121761	0.888917	-0.249598
	0.88979	-0.00248763	0.890583	-0.000561018	0.880583	-0.000953453	0.89054	-0.00155586	0.890333	-7.02865e-05	0.880333	-0.000493285	0.890417	0.000361171	0.889957	-2.48761e-05	0.879957	-0.000800427	0.89025	0.000109186	0.889417	-0.000356424	0.879417	-0.000624994		0.88979	-0.397594	0.890583	-0.173242	0.890207	-0.321229	0.89054	-0.278005	0.890333	-0.025343	0.890333	-0.188801	0.890417	0.0600197	0.889957	-0.00774419	0.889623	-0.303922	0.89025	0.0155855	0.889417	-0.123669	0.89025	-0.248644
	0.891123	-0.00251747	0.891917	-0.000562562	0.881917	-0.000944962	0.891873	-0.00155853	0.891667	-6.63191e-05	0.881667	-0.000487056	0.89175	0.000384127	0.89129	-2.18127e-05	0.88129	-0.000797916	0.891583	0.000139251	0.89075	-0.000359173	0.88075	-0.000624994		0.891123	-0.402362	0.891917	-0.173719	0.89154	-0.318368	0.891873	-0.278482	0.891667	-0.0239125	0.891667	-0.186417	0.89175	0.0638344	0.89129	-0.00679051	0.890957	-0.302968	0.891583	0.019877	0.89075	-0.124622	0.891583	-0.248644
	0.892457	-0.00255028	0.89325	-0.00056565	0.88325	-0.000935054	0.893207	-0.00155319	0.893	-6.36741e-05	0.883	-0.000482072	0.893083	0.000395604	0.892623	-1.87492e-05	0.882623	-0.000797916	0.892917	0.000169316	0.892083	-0.000357798	0.882083	-0.000626192		0.892457	-0.407607	0.89325	-0.174673	0.892873	-0.31503	0.893207	-0.277528	0.893	-0.0229588	0.893	-0.184509	0.893083	0.0657417	0.892623	-0.00583684	0.89229	-0.302968	0.892917	0.0241686	0.892083	-0.124145	0.892917	-0.249121
	0.89379	-0.00257713	0.894583	-0.000568738	0.884583	-0.000923732	0.89454	-0.00154252	0.894333	-6.36741e-05	0.884333	-0.000483318	0.894417	0.000398474	0.893957	-1.72175e-05	0.883957	-0.000797916	0.89425	0.0001927	0.893417	-0.00035505	0.883417	-0.000629788		0.89379	-0.411899	0.894583	-0.175626	0.894207	-0.311216	0.89454	-0.275621	0.894333	-0.0229588	0.894333	-0.184986	0.894417	0.0662186	0.893957	-0.00536	0.893623	-0.302968	0.89425	0.0275064	0.893417	-0.123192	0.89425	-0.250551
	0.895123	-0.00259802	0.895917	-0.000574915	0.885917	-0.000916655	0.895873	-0.00153718	0.895667	-6.63191e-05	0.885667	-0.000487056	0.89575	0.000398474	0.89529	-2.0281e-05	0.88529	-0.000797916	0.895583	0.000212743	0.89475	-0.000353675	0.88475	-0.000634582		0.895123	-0.415237	0.895917	-0.177534	0.89554	-0.308832	0.895873	-0.274667	0.895667	-0.0239125	0.895667	-0.186417	0.89575	0.0662186	0.89529	-0.00631368	0.894957	-0.302968	0.895583	0.0303675	0.89475	-0.122715	0.895583	-0.252459
	0.896457	-0.00261294	0.89725	-0.000585724	0.88725	-0.000913825	0.897207	-0.00153184	0.897	-6.8964e-05	0.887	-0.000488301	0.897083	0.000404212	0.896623	-2.64078e-05	0.886623	-0.000799171	0.896917	0.000232786	0.896083	-0.00035505	0.886083	-0.000636979		0.896457	-0.417621	0.89725	-0.180871	0.896873	-0.307878	0.897207	-0.273713	0.897	-0.0248662	0.897	-0.186894	0.897083	0.0671722	0.896623	-0.00822103	0.89629	-0.303445	0.896917	0.0332285	0.896083	-0.123192	0.896917	-0.253412
	0.89779	-0.0026189	0.898583	-0.000594989	0.888583	-0.00091524	0.89854	-0.00152117	0.898333	-6.76415e-05	0.888333	-0.000484564	0.898417	0.000412821	0.897957	-2.94712e-05	0.887957	-0.000799171	0.89825	0.000246148	0.897417	-0.000356424	0.887417	-0.000634582		0.89779	-0.418575	0.898583	-0.183732	0.898207	-0.308355	0.89854	-0.271806	0.898333	-0.0243893	0.898333	-0.185463	0.898417	0.0686027	0.897957	-0.0091747	0.897623	-0.303445	0.89825	0.0351358	0.897417	-0.123669	0.89825	-0.252459
	0.899123	-0.002601	0.899917	-0.000599622	0.889917	-0.000922316	0.899873	-0.00150516	0.899667	-6.63191e-05	0.889667	-0.000483318	0.89975	0.00041569	0.89929	-3.10029e-05	0.88929	-0.000794148	0.899583	0.000252829	0.89875	-0.000356424	0.88875	-0.000628589		0.899123	-0.415714	0.899917	-0.185163	0.89954	-0.310739	0.899873	-0.268945	0.899667	-0.0239125	0.899667	-0.184986	0.89975	0.0690796	0.89929	-0.00965154	0.898957	-0.301538	0.899583	0.0360895	0.89875	-0.123669	0.899583	-0.250075
	0.900457	-0.00257117	0.90125	-0.000604254	0.89125	-0.000935054	0.901207	-0.00148915	0.901	-6.76415e-05	0.891	-0.000480826	0.901083	0.00041569	0.900623	-2.94712e-05	0.890623	-0.000786613	0.900917	0.000259511	0.900083	-0.000356424	0.890083	-0.000621398		0.900457	-0.410945	0.90125	-0.186593	0.900873	-0.31503	0.901207	-0.266084	0.901	-0.0243893	0.901	-0.184033	0.901083	0.0690796	0.900623	-0.0091747	0.90029	-0.298677	0.900917	0.0370432	0.900083	-0.123669	0.900917	-0.247214
	0.90179	-0.00253238	0.902583	-0.000611975	0.892583	-0.000950623	0.90254	-0.00147847	0.902333	-6.76415e-05	0.892333	-0.000479581	0.902417	0.000430037	0.901957	-2.79395e-05	0.891957	-0.000776567	0.90225	0.000269532	0.901417	-0.000353675	0.891417	-0.000619001		0.90179	-0.404746	0.902583	-0.188978	0.902207	-0.320276	0.90254	-0.264177	0.902333	-0.0243893	0.902333	-0.183556	0.902417	0.0714638	0.901957	-0.00869786	0.901623	-0.294862	0.90225	0.0384737	0.901417	-0.122715	0.90225	-0.24626
	0.903123	-0.00249658	0.903917	-0.000619696	0.893917	-0.000963361	0.903873	-0.00147313	0.903667	-6.76415e-05	0.893667	-0.000479581	0.90375	0.000450123	0.90329	-2.0281e-05	0.89329	-0.000772799	0.903583	0.000279554	0.90275	-0.000348178	0.89275	-0.000617802		0.903123	-0.399024	0.903917	-0.191362	0.90354	-0.324567	0.903873	-0.263223	0.903667	-0.0243893	0.903667	-0.183556	0.90375	0.0748016	0.90329	-0.00631368	0.902957	-0.293431	0.903583	0.0399042	0.90275	-0.120808	0.903583	-0.245783
	0.904457	-0.00246675	0.90525	-0.000625872	0.89525	-0.000971853	0.905207	-0.00147313	0.905	-6.49966e-05	0.895	-0.000479581	0.905083	0.000470208	0.904623	-1.10907e-05	0.894623	-0.000772799	0.904917	0.000289575	0.904083	-0.000339933	0.894083	-0.000619001		0.904457	-0.394256	0.90525	-0.193269	0.904873	-0.327428	0.905207	-0.263223	0.905	-0.0234357	0.905	-0.183556	0.905083	0.0781395	0.904623	-0.00345265	0.90429	-0.293431	0.904917	0.0413347	0.904083	-0.117947	0.904917	-0.24626
	0.90579	-0.0024399	0.906583	-0.000630505	0.896583	-0.000980345	0.90654	-0.00148381	0.906333	-6.36741e-05	0.896333	-0.000479581	0.906417	0.000496033	0.905957	-3.43216e-06	0.895957	-0.000774055	0.90625	0.000299597	0.905417	-0.000330313	0.895417	-0.000619001		0.90579	-0.389964	0.906583	-0.1947	0.906207	-0.330289	0.90654	-0.26513	0.906333	-0.0229588	0.906333	-0.183556	0.906417	0.082431	0.905957	-0.00106847	0.905623	-0.293908	0.90625	0.0427652	0.905417	-0.114609	0.90625	-0.24626
	0.907123	-0.00242498	0.907917	-0.000635137	0.897917	-0.00098459	0.907873	-0.00149982	0.907667	-6.49966e-05	0.897667	-0.000475843	0.90775	0.000530466	0.90729	-3.68745e-07	0.89729	-0.000775311	0.907583	0.000312959	0.90675	-0.000319318	0.89675	-0.000621398		0.907123	-0.38758	0.907917	-0.19613	0.90754	-0.33172	0.907873	-0.267991	0.907667	-0.0234357	0.907667	-0.182125	0.90775	0.0881531	0.90729	-0.000114794	0.906957	-0.294385	0.907583	0.0446726	0.90675	-0.110794	0.907583	-0.247214
	0.908457	-0.00241603	0.90925	-0.00063977	0.89925	-0.000988836	0.909207	-0.0015185	0.909	-6.63191e-05	0.899	-0.00047086	0.909083	0.000573506	0.908623	-1.90045e-06	0.898623	-0.000777822	0.908917	0.000329662	0.908083	-0.000304201	0.898083	-0.000623795		0.908457	-0.38615	0.90925	-0.197561	0.908873	-0.33315	0.909207	-0.271329	0.909	-0.0239125	0.909	-0.180218	0.909083	0.0953056	0.908623	-0.000591631	0.90829	-0.295339	0.908917	0.0470568	0.908083	-0.105549	0.908917	-0.248167
	0.90979	-0.00241603	0.910583	-0.000644402	0.900583	-0.000993082	0.91054	-0.00153184	0.910333	-6.8964e-05	0.900333	-0.000467122	0.910417	0.000616547	0.909957	-6.49558e-06	0.899957	-0.000782846	0.91025	0.000343024	0.909417	-0.00028771	0.899417	-0.000623795		0.90979	-0.38615	0.910583	-0.198991	0.910207	-0.334581	0.91054	-0.273713	0.910333	-0.0248662	0.910333	-0.178787	0.910417	0.102458	0.909957	-0.00202214	0.909623	-0.297246	0.91025	0.0489641	0.909417	-0.0998267	0.91025	-0.248167
	0.911123	-0.00241603	0.911917	-0.000647491	0.901917	-0.00100157	0.911873	-0.00153985	0.911667	-7.29314e-05	0.901667	-0.00046463	0.91175	0.000648111	0.91129	-1.26224e-05	0.90129	-0.000786613	0.911583	0.000363067	0.91075	-0.000276715	0.90075	-0.000621398		0.911123	-0.38615	0.911917	-0.199945	0.91154	-0.337442	0.911873	-0.275144	0.911667	-0.0262967	0.911667	-0.177834	0.91175	0.107703	0.91129	-0.00392949	0.910957	-0.298677	0.911583	0.0518251	0.91075	-0.096012	0.911583	-0.247214
	0.912457	-0.00241006	0.91325	-0.000650579	0.90325	-0.00101007	0.913207	-0.00153985	0.913	-7.68988e-05	0.903	-0.000462139	0.913083	0.000671066	0.912623	-1.56858e-05	0.902623	-0.000791637	0.912917	0.000386451	0.912083	-0.000267095	0.902083	-0.000617802		0.912457	-0.385196	0.91325	-0.200899	0.912873	-0.340303	0.913207	-0.275144	0.913	-0.0277272	0.913	-0.17688	0.913083	0.111518	0.912623	-0.00488317	0.91229	-0.300584	0.912917	0.055163	0.912083	-0.0926742	0.912917	-0.245783
	0.91379	-0.0024041	0.914583	-0.000653667	0.904583	-0.00101431	0.91454	-0.00153184	0.914333	-7.95437e-05	0.904333	-0.000463385	0.914417	0.000685413	0.913957	-1.87492e-05	0.903957	-0.000794148	0.91425	0.000416516	0.913417	-0.000261598	0.903417	-0.000615405		0.91379	-0.384242	0.914583	-0.201852	0.914207	-0.341733	0.91454	-0.273713	0.914333	-0.0286809	0.914333	-0.177357	0.914417	0.113902	0.913957	-0.00583684	0.913623	-0.301538	0.91425	0.0594545	0.913417	-0.0907668	0.91425	-0.244829
	0.915123	-0.00240111	0.915917	-0.000656756	0.905917	-0.00101431	0.915873	-0.00152651	0.915667	-8.08662e-05	0.905667	-0.00047086	0.91575	0.000694021	0.91529	-1.56858e-05	0.90529	-0.000792892	0.915583	0.000456603	0.91475	-0.00025885	0.90475	-0.000611809		0.915123	-0.383766	0.915917	-0.202806	0.91554	-0.341733	0.915873	-0.27276	0.915667	-0.0291577	0.915667	-0.180218	0.91575	0.115333	0.91529	-0.00488317	0.914957	-0.301061	0.915583	0.0651766	0.91475	-0.0898132	0.915583	-0.243399
	0.916457	-0.00240708	0.91725	-0.000661388	0.90725	-0.00100865	0.917207	-0.00152384	0.917	-7.82212e-05	0.907	-0.000478335	0.917083	0.000694021	0.916623	-9.559e-06	0.906623	-0.000786613	0.916917	0.000506711	0.916083	-0.00025885	0.906083	-0.000607015		0.916457	-0.384719	0.91725	-0.204236	0.916873	-0.339826	0.917207	-0.272283	0.917	-0.028204	0.917	-0.183079	0.917083	0.115333	0.916623	-0.00297582	0.91629	-0.298677	0.916917	0.0723291	0.916083	-0.0898132	0.916917	-0.241492
	0.91779	-0.00241901	0.918583	-0.000666021	0.908583	-0.000998744	0.91854	-0.0015185	0.918333	-7.16089e-05	0.908333	-0.000482072	0.918417	0.000688282	0.917957	-3.43216e-06	0.907957	-0.000779078	0.91825	0.000556819	0.917417	-0.000260224	0.907417	-0.000602221		0.91779	-0.386627	0.918583	-0.205667	0.918207	-0.336488	0.91854	-0.271329	0.918333	-0.0258198	0.918333	-0.184509	0.918417	0.114379	0.917957	-0.00106847	0.917623	-0.295816	0.91825	0.0794817	0.917417	-0.09029	0.91825	-0.239584
	0.919123	-0.0024399	0.919917	-0.000667565	0.909917	-0.00098459	0.919873	-0.00150783	0.919667	-6.10292e-05	0.909667	-0.000482072	0.91975	0.000676805	0.91929	-3.68745e-07	0.90929	-0.000770287	0.919583	0.000593565	0.91875	-0.000257475	0.90875	-0.000593831		0.919123	-0.389964	0.919917	-0.206144	0.91954	-0.33172	0.919873	-0.269422	0.919667	-0.0220052	0.919667	-0.184509	0.91975	0.112472	0.91929	-0.000114794	0.918957	-0.292478	0.919583	0.0847269	0.91875	-0.0893363	0.919583	-0.236246
	0.920457	-0.00246376	0.92125	-0.000666021	0.91125	-0.000974683	0.921207	-0.00149448	0.921	-5.30944e-05	0.911	-0.000482072	0.921083	0.000671066	0.920623	-3.68745e-07	0.910623	-0.000757729	0.920917	0.000613608	0.920083	-0.000254727	0.910083	-0.000583043		0.920457	-0.393779	0.92125	-0.205667	0.920873	-0.328382	0.921207	-0.267038	0.921	-0.0191441	0.921	-0.184509	0.921083	0.111518	0.920623	-0.000114794	0.92029	-0.287709	0.920917	0.0875879	0.920083	-0.0883827	0.920917	-0.231955
	0.92179	-0.00248763	0.922583	-0.000666021	0.912583	-0.000971853	0.92254	-0.00148114	0.922333	-4.9127e-05	0.912333	-0.000480826	0.922417	0.000673935	0.921957	-6.49558e-06	0.911957	-0.000746427	0.92225	0.000620289	0.921417	-0.000254727	0.911417	-0.000574653		0.92179	-0.397594	0.922583	-0.205667	0.922207	-0.327428	0.92254	-0.264653	0.922333	-0.0177136	0.922333	-0.184033	0.922417	0.111995	0.921957	-0.00202214	0.921623	-0.283418	0.92225	0.0885416	0.921417	-0.0883827	0.92225	-0.228617
	0.923123	-0.00250852	0.923917	-0.000667565	0.913917	-0.000973268	0.923873	-0.00146513	0.923667	-4.78046e-05	0.913667	-0.000475843	0.92375	0.000688282	0.92329	-1.56858e-05	0.91329	-0.000737636	0.923583	0.000613608	0.92275	-0.000257475	0.91275	-0.00056866		0.923123	-0.400932	0.923917	-0.206144	0.92354	-0.327905	0.923873	-0.261792	0.923667	-0.0172368	0.923667	-0.182125	0.92375	0.114379	0.92329	-0.00488317	0.922957	-0.28008	0.923583	0.0875879	0.92275	-0.0893363	0.923583	-0.226233
	0.924457	-0.00252642	0.92525	-0.000670653	0.91525	-0.000973268	0.925207	-0.00145178	0.925	-4.64821e-05	0.915	-0.00047086	0.925083	0.000702629	0.924623	-2.48761e-05	0.914623	-0.000733868	0.924917	0.000600246	0.924083	-0.000261598	0.914083	-0.000565065		0.924457	-0.403793	0.92525	-0.207097	0.924873	-0.327905	0.925207	-0.259408	0.925	-0.0167599	0.925	-0.180218	0.925083	0.116763	0.924623	-0.00774419	0.92429	-0.27865	0.924917	0.0856806	0.924083	-0.0907668	0.924917	-0.224802
	0.92579	-0.00255028	0.926583	-0.000672197	0.916583	-0.000971853	0.92654	-0.00144378	0.926333	-4.64821e-05	0.916333	-0.000467122	0.926417	0.000716976	0.925957	-3.40663e-05	0.915957	-0.000732613	0.92625	0.000593565	0.925417	-0.000267095	0.915417	-0.000565065		0.92579	-0.407607	0.926583	-0.207574	0.926207	-0.327428	0.92654	-0.257978	0.926333	-0.0167599	0.926333	-0.178787	0.926417	0.119147	0.925957	-0.0106052	0.925623	-0.278173	0.92625	0.0847269	0.925417	-0.0926742	0.92625	-0.224802
	0.927123	-0.00258012	0.927917	-0.000672197	0.917917	-0.000971853	0.927873	-0.00144111	0.927667	-4.78046e-05	0.917667	-0.000469614	0.92775	0.000734192	0.92729	-4.78517e-05	0.91729	-0.000732613	0.927583	0.000600246	0.92675	-0.000271218	0.91675	-0.000569859		0.927123	-0.412376	0.927917	-0.207574	0.92754	-0.327428	0.927873	-0.257501	0.927667	-0.0172368	0.927667	-0.179741	0.92775	0.122009	0.92729	-0.0148967	0.926957	-0.278173	0.927583	0.0856806	0.92675	-0.0941047	0.927583	-0.22671
	0.928457	-0.00260399	0.92925	-0.000669109	0.91925	-0.000971853	0.929207	-0.00144111	0.929	-5.1772e-05	0.919	-0.000472105	0.929083	0.000757148	0.928623	-6.31688e-05	0.918623	-0.000735124	0.928917	0.000613608	0.928083	-0.000271218	0.918083	-0.00057705		0.928457	-0.416191	0.92925	-0.206621	0.928873	-0.327428	0.929207	-0.257501	0.929	-0.0186673	0.929	-0.180695	0.929083	0.125823	0.928623	-0.0196651	0.92829	-0.279126	0.928917	0.0875879	0.928083	-0.0941047	0.928917	-0.229571
	0.92979	-0.0026189	0.930583	-0.000664477	0.920583	-0.000971853	0.93054	-0.00143844	0.930333	-5.30944e-05	0.920333	-0.000474597	0.930417	0.000780103	0.929957	-7.54225e-05	0.919957	-0.000737636	0.93025	0.00062697	0.929417	-0.00026847	0.919417	-0.000587838		0.92979	-0.418575	0.930583	-0.20519	0.930207	-0.327428	0.93054	-0.257024	0.930333	-0.0191441	0.930333	-0.181648	0.930417	0.129638	0.929957	-0.0234798	0.929623	-0.28008	0.93025	0.0894953	0.929417	-0.093151	0.93025	-0.233862
	0.931123	-0.0026189	0.931917	-0.000659844	0.921917	-0.000974683	0.931873	-0.00143044	0.931667	-5.04495e-05	0.921667	-0.000475843	0.93175	0.000800188	0.93129	-8.3081e-05	0.92129	-0.000740148	0.931583	0.000653694	0.93075	-0.000265721	0.92075	-0.000598625		0.931123	-0.418575	0.931917	-0.20376	0.93154	-0.328382	0.931873	-0.255594	0.931667	-0.0181905	0.931667	-0.182125	0.93175	0.132976	0.93129	-0.025864	0.930957	-0.281034	0.931583	0.09331	0.93075	-0.0921973	0.931583	-0.238154
	0.932457	-0.00260697	0.93325	-0.000650579	0.92325	-0.000983175	0.933207	-0.00141976	0.933	-4.78046e-05	0.923	-0.000474597	0.933083	0.000814535	0.932623	-8.92078e-05	0.922623	-0.000741403	0.932917	0.00069044	0.932083	-0.000261598	0.922083	-0.000607015		0.932457	-0.416667	0.93325	-0.200899	0.932873	-0.331243	0.933207	-0.253686	0.933	-0.0172368	0.933	-0.181648	0.933083	0.13536	0.932623	-0.0277713	0.93229	-0.281511	0.932917	0.0985552	0.932083	-0.0907668	0.932917	-0.241492
	0.93379	-0.00258012	0.934583	-0.000642858	0.924583	-0.000995913	0.93454	-0.00140909	0.934333	-4.51597e-05	0.924333	-0.000473351	0.934417	0.000831752	0.933957	-9.3803e-05	0.923957	-0.000743915	0.93425	0.000720505	0.933417	-0.000256101	0.923417	-0.000608214		0.93379	-0.412376	0.934583	-0.198514	0.934207	-0.335534	0.93454	-0.251779	0.934333	-0.0162831	0.934333	-0.181172	0.934417	0.138221	0.933957	-0.0292019	0.933623	-0.282464	0.93425	0.102847	0.933417	-0.0888595	0.93425	-0.241968
	0.935123	-0.00255028	0.935917	-0.000641314	0.925917	-0.00100582	0.935873	-0.00140108	0.935667	-4.11923e-05	0.925667	-0.00047086	0.93575	0.000848968	0.93529	-9.07395e-05	0.92529	-0.000742659	0.935583	0.00074723	0.93475	-0.000250604	0.92475	-0.000605816		0.935123	-0.407607	0.935917	-0.198038	0.93554	-0.338872	0.935873	-0.250348	0.935667	-0.0148526	0.935667	-0.180218	0.93575	0.141082	0.93529	-0.0282482	0.934957	-0.281987	0.935583	0.106661	0.93475	-0.0869521	0.935583	-0.241015
	0.936457	-0.00252343	0.93725	-0.000642858	0.92725	-0.00101007	0.937207	-0.00139041	0.937	-3.59024e-05	0.927	-0.000468368	0.937083	0.000857576	0.936623	-8.15493e-05	0.926623	-0.000735124	0.936917	0.000780635	0.936083	-0.000245107	0.926083	-0.000602221		0.936457	-0.403316	0.93725	-0.198514	0.936873	-0.340303	0.937207	-0.248441	0.937	-0.0129452	0.937	-0.179264	0.937083	0.142512	0.936623	-0.0253872	0.93629	-0.279126	0.936917	0.11143	0.936083	-0.0850448	0.936917	-0.239584
	0.93779	-0.0025115	0.938583	-0.000645947	0.928583	-0.00101148	0.93854	-0.0013824	0.938333	-2.66452e-05	0.928333	-0.000467122	0.938417	0.000860446	0.937957	-6.92956e-05	0.927957	-0.000726333	0.93825	0.000824062	0.937417	-0.00023961	0.927417	-0.000598625		0.93779	-0.401409	0.938583	-0.199468	0.938207	-0.34078	0.93854	-0.24701	0.938333	-0.00960739	0.938333	-0.178787	0.938417	0.142989	0.937957	-0.0215725	0.937623	-0.275788	0.93825	0.117629	0.937417	-0.0831374	0.93825	-0.238154
	0.939123	-0.00251448	0.939917	-0.000647491	0.929917	-0.00101148	0.939873	-0.0013824	0.939667	-2.00329e-05	0.929667	-0.000469614	0.93975	0.000854707	0.93929	-5.85737e-05	0.92929	-0.00072131	0.939583	0.000860808	0.93875	-0.000235487	0.92875	-0.000595029		0.939123	-0.401885	0.939917	-0.199945	0.93954	-0.34078	0.939873	-0.24701	0.939667	-0.0072232	0.939667	-0.179741	0.93975	0.142036	0.93929	-0.0182346	0.938957	-0.273881	0.939583	0.122874	0.93875	-0.0817069	0.939583	-0.236723
	0.940457	-0.00253537	0.94125	-0.000655212	0.93125	-0.00101431	0.941207	-0.0013824	0.941	-1.73879e-05	0.931	-0.000473351	0.941083	0.000846099	0.940623	-4.93834e-05	0.930623	-0.000717543	0.940917	0.000880851	0.940083	-0.000231364	0.930083	-0.000590235		0.940457	-0.405223	0.94125	-0.202329	0.940873	-0.341733	0.941207	-0.24701	0.941	-0.00626953	0.941	-0.181172	0.941083	0.140605	0.940623	-0.0153736	0.94029	-0.272451	0.940917	0.125735	0.940083	-0.0802764	0.940917	-0.234816
	0.94179	-0.00256222	0.942583	-0.000670653	0.932583	-0.00101856	0.94254	-0.00137173	0.942333	-2.00329e-05	0.932333	-0.000473351	0.942417	0.000843229	0.941957	-4.17249e-05	0.931957	-0.000715031	0.94225	0.000894213	0.941417	-0.00022999	0.931417	-0.000587838		0.94179	-0.409515	0.942583	-0.207097	0.942207	-0.343164	0.94254	-0.245103	0.942333	-0.0072232	0.942333	-0.181172	0.942417	0.140128	0.941957	-0.0129894	0.941623	-0.271497	0.94225	0.127642	0.941417	-0.0797996	0.94225	-0.233862
	0.943123	-0.00258609	0.943917	-0.000683007	0.933917	-0.00102705	0.943873	-0.00136372	0.943667	-2.53227e-05	0.933667	-0.000467122	0.94375	0.00084036	0.94329	-3.5598e-05	0.93329	-0.000713775	0.943583	0.000904235	0.94275	-0.000231364	0.93275	-0.000587838		0.943123	-0.41333	0.943917	-0.210912	0.94354	-0.346025	0.943873	-0.243673	0.943667	-0.00913055	0.943667	-0.178787	0.94375	0.139651	0.94329	-0.011082	0.942957	-0.27102	0.943583	0.129073	0.94275	-0.0802764	0.943583	-0.233862
	0.944457	-0.00259802	0.94525	-0.000692272	0.93525	-0.00103554	0.945207	-0.00136105	0.945	-3.06126e-05	0.935	-0.000458401	0.945083	0.00084036	0.944623	-3.25346e-05	0.934623	-0.000716287	0.944917	0.000910916	0.944083	-0.00023961	0.934083	-0.000589036		0.944457	-0.415237	0.94525	-0.213773	0.944873	-0.348886	0.945207	-0.243196	0.945	-0.0110379	0.945	-0.17545	0.945083	0.139651	0.944623	-0.0101284	0.94429	-0.271974	0.944917	0.130026	0.944083	-0.0831374	0.944917	-0.234339
	0.94579	-0.00260995	0.946583	-0.000703081	0.936583	-0.00104262	0.94654	-0.00136372	0.946333	-3.32575e-05	0.936333	-0.00044968	0.946417	0.000846099	0.945957	-3.10029e-05	0.935957	-0.000722566	0.94625	0.000914257	0.945417	-0.000251978	0.935417	-0.000589036		0.94579	-0.417144	0.946583	-0.217111	0.946207	-0.35127	0.94654	-0.243673	0.946333	-0.0119916	0.946333	-0.172112	0.946417	0.140605	0.945957	-0.00965154	0.945623	-0.274358	0.94625	0.130503	0.945417	-0.087429	0.94625	-0.234339
	0.947123	-0.00261592	0.947917	-0.00071389	0.937917	-0.00104686	0.947873	-0.00135838	0.947667	-3.59024e-05	0.937667	-0.000445943	0.94775	0.000857576	0.94729	-3.10029e-05	0.93729	-0.000728845	0.947583	0.000920938	0.94675	-0.000265721	0.93675	-0.000589036		0.947123	-0.418098	0.947917	-0.220449	0.94754	-0.352701	0.947873	-0.242719	0.947667	-0.0129452	0.947667	-0.170681	0.94775	0.142512	0.94729	-0.00965154	0.946957	-0.276742	0.947583	0.131457	0.94675	-0.0921973	0.947583	-0.234339
	0.948457	-0.00261294	0.94925	-0.000724699	0.93925	-0.00104403	0.949207	-0.00134771	0.949	-3.458e-05	0.939	-0.000442205	0.949083	0.000877662	0.948623	-2.79395e-05	0.938623	-0.00073638	0.948917	0.0009343	0.948083	-0.000279464	0.938083	-0.000589036		0.948457	-0.417621	0.94925	-0.223787	0.948873	-0.351747	0.949207	-0.240812	0.949	-0.0124684	0.949	-0.169251	0.949083	0.14585	0.948623	-0.00869786	0.94829	-0.279603	0.948917	0.133364	0.948083	-0.0969657	0.948917	-0.234339
	0.94979	-0.00260399	0.950583	-0.000735508	0.940583	-0.0010412	0.95054	-0.00133703	0.950333	-2.79676e-05	0.940333	-0.000439714	0.950417	0.000903487	0.949957	-2.79395e-05	0.939957	-0.000740148	0.95025	0.000951003	0.949417	-0.000284961	0.939417	-0.000593831		0.94979	-0.416191	0.950583	-0.227125	0.950207	-0.350793	0.95054	-0.238904	0.950333	-0.0100842	0.950333	-0.168297	0.950417	0.150142	0.949957	-0.00869786	0.949623	-0.281034	0.95025	0.135748	0.949417	-0.0988731	0.95025	-0.236246
	0.951123	-0.00259504	0.951917	-0.000746317	0.941917	-0.00103554	0.951873	-0.00132636	0.951667	-1.87104e-05	0.941667	-0.000437222	0.95175	0.000926442	0.95129	-2.94712e-05	0.94129	-0.000741403	0.951583	0.000971046	0.95075	-0.000280838	0.94075	-0.000602221		0.951123	-0.41476	0.951917	-0.230462	0.95154	-0.348886	0.951873	-0.236997	0.951667	-0.00674636	0.951667	-0.167343	0.95175	0.153957	0.95129	-0.0091747	0.950957	-0.281511	0.951583	0.138609	0.95075	-0.0974426	0.951583	-0.239584
	0.952457	-0.0025831	0.95325	-0.000757126	0.94325	-0.00103271	0.953207	-0.00131035	0.953	-9.45316e-06	0.943	-0.000435976	0.953083	0.000940789	0.952623	-3.40663e-05	0.942623	-0.000738892	0.952917	0.000991089	0.952083	-0.00026847	0.942083	-0.000609412		0.952457	-0.412853	0.95325	-0.2338	0.952873	-0.347932	0.953207	-0.234136	0.953	-0.0034085	0.953	-0.166867	0.953083	0.156341	0.952623	-0.0106052	0.95229	-0.280557	0.952917	0.141471	0.952083	-0.093151	0.952917	-0.242445
	0.95379	-0.00257415	0.954583	-0.000760215	0.944583	-0.00103271	0.95454	-0.00129167	0.954333	1.12654e-06	0.944333	-0.000432238	0.954417	0.000952266	0.953957	-4.01932e-05	0.943957	-0.000732613	0.95425	0.00100445	0.953417	-0.000251978	0.943417	-0.000614206		0.95379	-0.411422	0.954583	-0.234754	0.954207	-0.347932	0.95454	-0.230798	0.954333	0.000406195	0.954333	-0.165436	0.954417	0.158248	0.953957	-0.0125126	0.953623	-0.278173	0.95425	0.143378	0.953417	-0.087429	0.95425	-0.244353
	0.955123	-0.00257117	0.955917	-0.000758671	0.945917	-0.00103554	0.955873	-0.00127832	0.955667	1.17062e-05	0.945667	-0.000422272	0.95575	0.000955136	0.95529	-4.78517e-05	0.94529	-0.000725078	0.955583	0.00101447	0.95475	-0.00023961	0.94475	-0.000621398		0.955123	-0.410945	0.955917	-0.234277	0.95554	-0.348886	0.955873	-0.228414	0.955667	0.00422089	0.955667	-0.161621	0.95575	0.158725	0.95529	-0.0148967	0.954957	-0.275312	0.955583	0.144808	0.95475	-0.0831374	0.955583	-0.247214
	0.956457	-0.00258012	0.95725	-0.000752494	0.94725	-0.0010412	0.957207	-0.00127832	0.957	1.9641e-05	0.947	-0.000412305	0.957083	0.000949397	0.956623	-5.39785e-05	0.946623	-0.000717543	0.956917	0.00103452	0.956083	-0.000232738	0.946083	-0.000627391		0.956457	-0.412376	0.95725	-0.23237	0.956873	-0.350793	0.957207	-0.228414	0.957	0.00708191	0.957	-0.157807	0.957083	0.157771	0.956623	-0.0168041	0.95629	-0.272451	0.956917	0.147669	0.956083	-0.0807533	0.956917	-0.249598
	0.95779	-0.00259504	0.958583	-0.00075095	0.948583	-0.00104686	0.95854	-0.00127832	0.958333	2.49309e-05	0.948333	-0.000407322	0.958417	0.000943658	0.957957	-5.85737e-05	0.947957	-0.000712519	0.95825	0.00106458	0.957417	-0.000234112	0.947417	-0.000629788		0.95779	-0.41476	0.958583	-0.231893	0.958207	-0.352701	0.95854	-0.228414	0.958333	0.00898926	0.958333	-0.155899	0.958417	0.156818	0.957957	-0.0182346	0.957623	-0.270543	0.95825	0.151961	0.957417	-0.0812301	0.95825	-0.250551
	0.959123	-0.00261294	0.959917	-0.000754038	0.949917	-0.00105394	0.959873	-0.00128099	0.959667	3.02207e-05	0.949667	-0.000406076	0.95975	0.000937919	0.95929	-6.47005e-05	0.94929	-0.000712519	0.959583	0.00109799	0.95875	-0.000238235	0.94875	-0.000621398		0.959123	-0.417621	0.959917	-0.232847	0.95954	-0.355085	0.959873	-0.228891	0.959667	0.0108966	0.959667	-0.155422	0.95975	0.155864	0.95929	-0.020142	0.958957	-0.270543	0.959583	0.156729	0.95875	-0.0826606	0.959583	-0.247214
	0.960457	-0.00263084	0.96125	-0.000760215	0.95125	-0.00106385	0.961207	-0.00128366	0.961	3.41881e-05	0.951	-0.00040483	0.961083	0.00093505	0.960623	-7.54225e-05	0.950623	-0.000713775	0.960917	0.00113807	0.960083	-0.000242358	0.950083	-0.000607015		0.960457	-0.420482	0.96125	-0.234754	0.960873	-0.358423	0.961207	-0.229368	0.961	0.0123271	0.961	-0.154946	0.961083	0.155387	0.960623	-0.0234798	0.96029	-0.27102	0.960917	0.162451	0.960083	-0.0840911	0.960917	-0.241492
	0.96179	-0.00264874	0.962583	-0.000766391	0.952583	-0.00107517	0.96254	-0.00128099	0.962333	3.55106e-05	0.952333	-0.000401092	0.962417	0.00093218	0.961957	-8.92078e-05	0.951957	-0.000716287	0.96225	0.00118818	0.961417	-0.000240984	0.951417	-0.000587838		0.96179	-0.423343	0.962583	-0.236661	0.962207	-0.362237	0.96254	-0.228891	0.962333	0.012804	0.962333	-0.153515	0.962417	0.15491	0.961957	-0.0277713	0.961623	-0.271974	0.96225	0.169604	0.961417	-0.0836143	0.96225	-0.233862
	0.963123	-0.0026547	0.963917	-0.000767936	0.953917	-0.00108366	0.963873	-0.00127565	0.963667	3.55106e-05	0.953667	-0.000399847	0.96375	0.00093218	0.96329	-0.000102993	0.95329	-0.000718799	0.963583	0.00123829	0.96275	-0.000234112	0.95275	-0.00056866		0.963123	-0.424297	0.963917	-0.237138	0.96354	-0.365098	0.963873	-0.227937	0.963667	0.012804	0.963667	-0.153038	0.96375	0.15491	0.96329	-0.0320629	0.962957	-0.272927	0.963583	0.176756	0.96275	-0.0812301	0.963583	-0.226233
	0.964457	-0.00264874	0.96525	-0.000760215	0.95525	-0.00108932	0.965207	-0.00125697	0.965	3.6833e-05	0.955	-0.000399847	0.965083	0.000943658	0.964623	-0.000115247	0.954623	-0.000718799	0.964917	0.00128172	0.964083	-0.00022037	0.954083	-0.00055188		0.964457	-0.423343	0.96525	-0.234754	0.964873	-0.367006	0.965207	-0.224599	0.965	0.0132808	0.965	-0.153038	0.965083	0.156818	0.964623	-0.0358776	0.96429	-0.272927	0.964917	0.182955	0.964083	-0.0764617	0.964917	-0.219557
	0.96579	-0.00263084	0.966583	-0.000746317	0.956583	-0.00109215	0.96654	-0.00123296	0.966333	4.21229e-05	0.956333	-0.000394863	0.966417	0.000952266	0.965957	-0.000124437	0.955957	-0.000715031	0.96625	0.0013218	0.965417	-0.000206627	0.955417	-0.000538696		0.96579	-0.420482	0.966583	-0.230462	0.966207	-0.367959	0.96654	-0.220308	0.966333	0.0151881	0.966333	-0.151131	0.966417	0.158248	0.965957	-0.0387386	0.965623	-0.271497	0.96625	0.188677	0.965417	-0.0716933	0.96625	-0.214312
	0.967123	-0.0026189	0.967917	-0.000730876	0.957917	-0.00109215	0.967873	-0.00120627	0.967667	4.60903e-05	0.957667	-0.000388634	0.96775	0.000958005	0.96729	-0.000132096	0.95729	-0.000710008	0.967583	0.00135855	0.96675	-0.000197007	0.95675	-0.0005351		0.967123	-0.418575	0.967917	-0.225694	0.96754	-0.367959	0.967873	-0.215539	0.967667	0.0166187	0.967667	-0.148747	0.96775	0.159202	0.96729	-0.0411228	0.966957	-0.26959	0.967583	0.193923	0.96675	-0.0683555	0.967583	-0.212881
	0.968457	-0.0026189	0.96925	-0.000718522	0.95925	-0.00109215	0.969207	-0.00117692	0.969	4.74127e-05	0.959	-0.000381159	0.969083	0.000963744	0.968623	-0.000136691	0.958623	-0.00070624	0.968917	0.00139529	0.968083	-0.000192884	0.958083	-0.000537497		0.968457	-0.418575	0.96925	-0.221879	0.968873	-0.367959	0.969207	-0.210294	0.969	0.0170955	0.969	-0.145886	0.969083	0.160155	0.968623	-0.0425533	0.96829	-0.268159	0.968917	0.199168	0.968083	-0.066925	0.968917	-0.213835
	0.96979	-0.0026189	0.970583	-0.000716978	0.960583	-0.00109215	0.97054	-0.00114489	0.970333	5.00577e-05	0.960333	-0.00037493	0.970417	0.000969483	0.969957	-0.000135159	0.959957	-0.000703729	0.97025	0.0014287	0.969417	-0.000192884	0.959417	-0.000547086		0.96979	-0.418575	0.970583	-0.221403	0.970207	-0.367959	0.97054	-0.204572	0.970333	0.0180492	0.970333	-0.143501	0.970417	0.161109	0.969957	-0.0420765	0.969623	-0.267205	0.97025	0.203936	0.969417	-0.066925	0.97025	-0.21765
	0.971123	-0.00262189	0.971917	-0.000726243	0.961917	-0.00109499	0.971873	-0.00111554	0.971667	5.53475e-05	0.961667	-0.000366209	0.97175	0.000975221	0.97129	-0.000130564	0.96129	-0.000699961	0.971583	0.00146211	0.97075	-0.000195632	0.96075	-0.00056027		0.971123	-0.419052	0.971917	-0.224264	0.97154	-0.368913	0.971873	-0.199327	0.971667	0.0199565	0.971667	-0.140164	0.97175	0.162063	0.97129	-0.040646	0.970957	-0.265775	0.971583	0.208705	0.97075	-0.0678787	0.971583	-0.222895
	0.972457	-0.0026368	0.97325	-0.000738596	0.96325	-0.00109923	0.973207	-0.00109419	0.973	6.46048e-05	0.963	-0.00035375	0.973083	0.00098096	0.972623	-0.000125969	0.962623	-0.000694938	0.972917	0.00148883	0.972083	-0.000195632	0.962083	-0.000573455		0.972457	-0.421436	0.97325	-0.228078	0.972873	-0.370344	0.973207	-0.195512	0.973	0.0232944	0.973	-0.135395	0.973083	0.163016	0.972623	-0.0392154	0.97229	-0.263868	0.972917	0.212519	0.972083	-0.0678787	0.972917	-0.22814
	0.97379	-0.00266365	0.974583	-0.000749406	0.964583	-0.00110772	0.97454	-0.00108084	0.974333	7.3862e-05	0.964333	-0.0003388	0.974417	0.00098096	0.973957	-0.000122905	0.963957	-0.000688659	0.97425	0.00151889	0.973417	-0.000188761	0.963417	-0.000581845		0.97379	-0.425727	0.974583	-0.231416	0.974207	-0.373205	0.97454	-0.193128	0.974333	0.0266322	0.974333	-0.129673	0.974417	0.163016	0.973957	-0.0382618	0.973623	-0.261483	0.97425	0.216811	0.973417	-0.0654945	0.97425	-0.231478
	0.975123	-0.00268454	0.975917	-0.000755582	0.965917	-0.00111763	0.975873	-0.0010675	0.975667	8.44417e-05	0.965667	-0.000321358	0.97575	0.000989568	0.97529	-0.000121374	0.96529	-0.000684891	0.975583	0.00155564	0.97475	-0.000179141	0.96475	-0.000586639		0.975123	-0.429065	0.975917	-0.233323	0.97554	-0.376542	0.975873	-0.190744	0.975667	0.0304469	0.975667	-0.122997	0.97575	0.164447	0.97529	-0.0377849	0.974957	-0.260053	0.975583	0.222056	0.97475	-0.0621566	0.975583	-0.233385
	0.976457	-0.0026726	0.97725	-0.000758671	0.96725	-0.00113037	0.977207	-0.0010595	0.977	9.76663e-05	0.967	-0.000303917	0.977083	0.00100392	0.976623	-0.000116779	0.966623	-0.000679868	0.976917	0.00158236	0.976083	-0.000170895	0.966083	-0.000591433		0.976457	-0.427158	0.97725	-0.234277	0.976873	-0.380834	0.977207	-0.189313	0.977	0.0352153	0.977	-0.116322	0.977083	0.166831	0.976623	-0.0363544	0.97629	-0.258146	0.976917	0.225871	0.976083	-0.0592956	0.976917	-0.235293
	0.97779	-0.00263382	0.978583	-0.000761759	0.968583	-0.00114028	0.97854	-0.00105683	0.978333	0.000109569	0.968333	-0.000288966	0.978417	0.00101826	0.977957	-0.000113715	0.967957	-0.000672333	0.97825	0.00160909	0.977417	-0.000165398	0.967417	-0.000595029		0.97779	-0.420959	0.978583	-0.235231	0.978207	-0.384172	0.97854	-0.188836	0.978333	0.0395068	0.978333	-0.1106	0.978417	0.169215	0.977957	-0.0354007	0.977623	-0.255284	0.97825	0.229685	0.977417	-0.0573882	0.97825	-0.236723
	0.979123	-0.00259205	0.979917	-0.000766391	0.969917	-0.00114594	0.979873	-0.00105149	0.979667	0.000121471	0.969667	-0.000280246	0.97975	0.00102974	0.97929	-0.000116779	0.96929	-0.000664798	0.979583	0.00163247	0.97875	-0.000158527	0.96875	-0.000597426		0.979123	-0.414283	0.979917	-0.236661	0.97954	-0.386079	0.979873	-0.187883	0.979667	0.0437984	0.979667	-0.107262	0.97975	0.171123	0.97929	-0.0363544	0.978957	-0.252423	0.979583	0.233023	0.97875	-0.055004	0.979583	-0.237677
	0.980457	-0.00255625	0.98125	-0.000771024	0.97125	-0.00114452	0.981207	-0.00104082	0.981	0.00013205	0.971	-0.000275262	0.981083	0.00103261	0.980623	-0.000125969	0.970623	-0.000657263	0.980917	0.0016592	0.980083	-0.000154404	0.970083	-0.000596228		0.980457	-0.408561	0.98125	-0.238092	0.980873	-0.385602	0.981207	-0.185975	0.981	0.0476131	0.981	-0.105355	0.981083	0.1716	0.980623	-0.0392154	0.98029	-0.249562	0.980917	0.236838	0.980083	-0.0535735	0.980917	-0.2372
	0.98179	-0.00252045	0.982583	-0.000778745	0.972583	-0.00114311	0.98254	-0.00102747	0.982333	0.000141308	0.972333	-0.000272771	0.982417	0.00102974	0.981957	-0.000133627	0.971957	-0.00065224	0.98225	0.00167924	0.981417	-0.000155778	0.971417	-0.000593831		0.98179	-0.402839	0.982583	-0.240476	0.982207	-0.385125	0.98254	-0.183591	0.982333	0.0509509	0.982333	-0.104401	0.982417	0.171123	0.981957	-0.0415996	0.981623	-0.247655	0.98225	0.239699	0.981417	-0.0540504	0.98225	-0.236246
	0.983123	-0.00248763	0.983917	-0.00078801	0.973917	-0.00113744	0.983873	-0.00100879	0.983667	0.000150565	0.973667	-0.000275262	0.98375	0.00102113	0.98329	-0.000139754	0.97329	-0.000647216	0.983583	0.00169928	0.98275	-0.000161275	0.97275	-0.000592632		0.983123	-0.397594	0.983917	-0.243337	0.98354	-0.383218	0.983873	-0.180253	0.983667	0.0542888	0.983667	-0.105355	0.98375	0.169692	0.98329	-0.043507	0.982957	-0.245748	0.983583	0.24256	0.98275	-0.0559577	0.983583	-0.235769
	0.984457	-0.00247271	0.98525	-0.00079573	0.97525	-0.00112754	0.985207	-0.000987443	0.985	0.000159822	0.975	-0.000277754	0.985083	0.00101539	0.984623	-0.000144349	0.974623	-0.000644705	0.984917	0.00172601	0.984083	-0.000161275	0.974083	-0.000593831		0.984457	-0.39521	0.98525	-0.245721	0.984873	-0.37988	0.985207	-0.176439	0.985	0.0576267	0.985	-0.106308	0.985083	0.168739	0.984623	-0.0449375	0.98429	-0.244794	0.984917	0.246375	0.984083	-0.0559577	0.984917	-0.236246
	0.98579	-0.00247271	0.986583	-0.000801907	0.976583	-0.0011148	0.98654	-0.000960757	0.986333	0.000170402	0.976333	-0.000280246	0.986417	0.00101826	0.985957	-0.000150476	0.975957	-0.000645961	0.98625	0.00175273	0.985417	-0.000155778	0.975417	-0.000591433		0.98579	-0.39521	0.986583	-0.247629	0.986207	-0.375589	0.98654	-0.17167	0.986333	0.0614414	0.986333	-0.107262	0.986417	0.169215	0.985957	-0.0468448	0.985623	-0.245271	0.98625	0.250189	0.985417	-0.0540504	0.98625	-0.235293
	0.987123	-0.00248465	0.987917	-0.000804995	0.977917	-0.00110631	0.987873	-0.000931402	0.987667	0.000183626	0.977667	-0.000280246	0.98775	0.00102113	0.98729	-0.00015354	0.97729	-0.000650984	0.987583	0.0017828	0.98675	-0.000146158	0.97675	-0.000587838		0.987123	-0.397117	0.987917	-0.248582	0.98754	-0.372728	0.987873	-0.166425	0.987667	0.0662097	0.987667	-0.107262	0.98775	0.169692	0.98729	-0.0477985	0.986957	-0.247178	0.987583	0.254481	0.98675	-0.0507125	0.987583	-0.233862
	0.988457	-0.00248763	0.98925	-0.000803451	0.97925	-0.00110206	0.989207	-0.000902047	0.989	0.000196851	0.979	-0.000277754	0.989083	0.001024	0.988623	-0.000152008	0.978623	-0.000654751	0.988917	0.00180952	0.988083	-0.000135164	0.978083	-0.000584242		0.988457	-0.397594	0.98925	-0.248105	0.988873	-0.371297	0.989207	-0.16118	0.989	0.0709781	0.989	-0.106308	0.989083	0.170169	0.988623	-0.0473217	0.98829	-0.248609	0.988917	0.258296	0.988083	-0.0468978	0.988917	-0.232432
	0.98979	-0.00247868	0.990583	-0.000801907	0.980583	-0.00110206	0.99054	-0.000872692	0.990333	0.000208753	0.980333	-0.000274016	0.990417	0.00102687	0.989957	-0.000147413	0.979957	-0.000656007	0.99025	0.00184293	0.989417	-0.000122795	0.979417	-0.000579448		0.98979	-0.396163	0.990583	-0.247629	0.990207	-0.371297	0.99054	-0.155935	0.990333	0.0752696	0.990333	-0.104878	0.990417	0.170646	0.989957	-0.0458912	0.989623	-0.249086	0.99025	0.263064	0.989417	-0.0426063	0.99025	-0.230524
	0.991123	-0.00246973	0.991917	-0.00079573	0.981917	-0.00110489	0.991873	-0.000843337	0.991667	0.000215366	0.981667	-0.000266541	0.99175	0.00103261	0.99129	-0.000142818	0.98129	-0.000649728	0.991583	0.00187299	0.99075	-0.000111801	0.98075	-0.000573455		0.991123	-0.394733	0.991917	-0.245721	0.99154	-0.372251	0.991873	-0.150689	0.991667	0.0776538	0.991667	-0.102017	0.99175	0.1716	0.99129	-0.0444606	0.990957	-0.246701	0.991583	0.267356	0.99075	-0.0387916	0.991583	-0.22814
	0.992457	-0.00246675	0.99325	-0.000786466	0.98325	-0.00111055	0.993207	-0.000821988	0.993	0.000220655	0.983	-0.000260312	0.993083	0.00103548	0.992623	-0.000139754	0.982623	-0.00063717	0.992917	0.00189972	0.992083	-0.000103555	0.982083	-0.000565065		0.992457	-0.394256	0.99325	-0.24286	0.992873	-0.374158	0.993207	-0.146875	0.993	0.0795612	0.993	-0.0996325	0.993083	0.172076	0.992623	-0.043507	0.99229	-0.241933	0.992917	0.27117	0.992083	-0.0359306	0.992917	-0.224802
	0.99379	-0.00246376	0.994583	-0.000780289	0.984583	-0.00112329	0.99454	-0.000811313	0.994333	0.0002233	0.984333	-0.000251591	0.994417	0.00103261	0.993957	-0.000136691	0.983957	-0.0006221	0.99425	0.00192978	0.993417	-9.8058e-05	0.983417	-0.000559072		0.99379	-0.393779	0.994583	-0.240953	0.994207	-0.37845	0.99454	-0.144967	0.994333	0.0805148	0.994333	-0.0962946	0.994417	0.1716	0.993957	-0.0425533	0.993623	-0.236211	0.99425	0.275462	0.993417	-0.0340232	0.99425	-0.222418
	0.995123	-0.00245183	0.995917	-0.000778745	0.985917	-0.00113744	0.995873	-0.000808645	0.995667	0.000225945	0.985667	-0.000240379	0.99575	0.00102974	0.99529	-0.000135159	0.98529	-0.000608286	0.995583	0.00195985	0.99475	-9.66837e-05	0.98475	-0.000555476		0.995123	-0.391872	0.995917	-0.240476	0.99554	-0.383218	0.995873	-0.14449	0.995667	0.0814685	0.995667	-0.0920031	0.99575	0.171123	0.99529	-0.0420765	0.994957	-0.230966	0.995583	0.279753	0.99475	-0.0335464	0.995583	-0.220988
	0.996457	-0.00243393	0.99725	-0.000780289	0.98725	-0.00115018	0.997207	-0.000811313	0.997	0.000225945	0.987	-0.000231658	0.997083	0.00103261	0.996623	-0.000136691	0.986623	-0.000596983	0.996917	0.00198323	0.996083	-0.000100807	0.986083	-0.000553079		0.996457	-0.389011	0.99725	-0.240953	0.996873	-0.38751	0.997207	-0.144967	0.997	0.0814685	0.997	-0.0886652	0.997083	0.1716	0.996623	-0.0425533	0.99629	-0.226674	0.996917	0.283091	0.996083	-0.0349769	0.996917	-0.220034
	0.99779	-0.00240708	0.998583	-0.000784921	0.988583	-0.00116009	0.99854	-0.00081665	0.998333	0.000224623	0.988333	-0.000226674	0.998417	0.00104409	0.997957	-0.000141286	0.987957	-0.000590704	0.99825	0.00199325	0.997417	-0.000103555	0.987417	-0.000555476		0.99779	-0.384719	0.998583	-0.242383	0.998207	-0.390848	0.99854	-0.145921	0.998333	0.0809917	0.998333	-0.0867579	0.998417	0.173507	0.997957	-0.0439838	0.997623	-0.22429	0.99825	0.284522	0.997417	-0.0359306	0.99825	-0.220988
	0.999123	-0.00236233	0.999917	-0.000791098	0.989917	-0.00116575	0.999873	-0.000824656	0.999667	0.000225945	0.989667	-0.000226674	0.99975	0.00106417	0.99929	-0.000147413	0.98929	-0.000586937	0.999583	0.00199325	0.99875	-0.000104929	0.98875	-0.000559072		0.999123	-0.377567	0.999917	-0.244291	0.99954	-0.392755	0.999873	-0.147352	0.999667	0.0814685	0.999667	-0.0867579	0.99975	0.176845	0.99929	-0.0458912	0.998957	-0.22286	0.999583	0.284522	0.99875	-0.0364074	0.999583	-0.222418
	1.00046	-0.00231459	1.00125	-0.000798819	0.99125	-0.00116858	1.00121	-0.000827325	1.001	0.00022859	0.991	-0.00022792	1.00108	0.00108713	1.00062	-0.000155071	0.990623	-0.000585681	1.00092	0.00199325	1.00008	-0.000104929	0.990083	-0.000565065		1.00046	-0.369937	1.00125	-0.246675	1.00087	-0.393709	1.00121	-0.147828	1.001	0.0824222	1.001	-0.0872347	1.00108	0.180659	1.00062	-0.0482753	1.00029	-0.222383	1.00092	0.284522	1.00008	-0.0364074	1.00092	-0.224802
	1.00179	-0.00228177	1.00258	-0.00080654	0.992583	-0.00116575	1.00254	-0.000821988	1.00233	0.000235202	0.992333	-0.00022792	1.00242	0.00111008	1.00196	-0.000164262	0.991957	-0.000585681	1.00225	0.00199659	1.00142	-0.000104929	0.991417	-0.00056866		1.00179	-0.364692	1.00258	-0.249059	1.00221	-0.392755	1.00254	-0.146875	1.00233	0.0848064	1.00233	-0.0872347	1.00242	0.184474	1.00196	-0.0511364	1.00162	-0.222383	1.00225	0.284999	1.00142	-0.0364074	1.00225	-0.226233
	1.00312	-0.00226686	1.00392	-0.000809628	0.993917	-0.00116151	1.00387	-0.000813982	1.00367	0.000240492	0.993667	-0.000225428	1.00375	0.0011273	1.00329	-0.000174984	0.99329	-0.000586937	1.00358	0.00200995	1.00275	-0.000102181	0.99275	-0.000567462		1.00312	-0.362308	1.00392	-0.250013	1.00354	-0.391324	1.00387	-0.145444	1.00367	0.0867137	1.00367	-0.086281	1.00375	0.187335	1.00329	-0.0544742	1.00296	-0.22286	1.00358	0.286906	1.00275	-0.0354537	1.00358	-0.225756
	1.00446	-0.00226686	1.00525	-0.000812716	0.99525	-0.00115726	1.00521	-0.000808645	1.005	0.000241815	0.995	-0.000221691	1.00508	0.00113304	1.00462	-0.00018111	0.994623	-0.000584425	1.00492	0.00203	1.00408	-9.53094e-05	0.994083	-0.000567462		1.00446	-0.362308	1.00525	-0.250966	1.00487	-0.389894	1.00521	-0.14449	1.005	0.0871906	1.005	-0.0848505	1.00508	0.188289	1.00462	-0.0563816	1.00429	-0.221906	1.00492	0.289767	1.00408	-0.0330695	1.00492	-0.225756
	1.00579	-0.00228774	1.00658	-0.000815805	0.996583	-0.00115726	1.00654	-0.000805976	1.00633	0.000241815	0.996333	-0.000217953	1.00642	0.00113878	1.00596	-0.00018111	0.995957	-0.000579402	1.00625	0.00206006	1.00542	-8.98122e-05	0.995417	-0.000566263		1.00579	-0.365646	1.00658	-0.25192	1.00621	-0.389894	1.00654	-0.144014	1.00633	0.0871906	1.00633	-0.08342	1.00642	0.189243	1.00596	-0.0563816	1.00562	-0.219999	1.00625	0.294058	1.00542	-0.0311622	1.00625	-0.225279
	1.00712	-0.00232056	1.00792	-0.000815805	0.997917	-0.00115726	1.00787	-0.000800639	1.00767	0.000243137	0.997667	-0.000211724	1.00775	0.00113304	1.00729	-0.000178047	0.99729	-0.000574378	1.00758	0.00209013	1.00675	-8.43151e-05	0.99675	-0.000565065		1.00712	-0.370891	1.00792	-0.25192	1.00754	-0.389894	1.00787	-0.14306	1.00767	0.0876674	1.00767	-0.0810358	1.00775	0.188289	1.00729	-0.0554279	1.00696	-0.218091	1.00758	0.29835	1.00675	-0.0292548	1.00758	-0.224802
	1.00846	-0.00234741	1.00925	-0.000811172	0.99925	-0.00115584	1.00921	-0.000800639	1.009	0.000245782	0.999	-0.000205495	1.00908	0.00112156	1.00862	-0.000173452	0.998623	-0.000573123	1.00892	0.00211017	1.00808	-7.88179e-05	0.998083	-0.000563866		1.00846	-0.375183	1.00925	-0.25049	1.00887	-0.389417	1.00921	-0.14306	1.009	0.0886211	1.009	-0.0786516	1.00908	0.186382	1.00862	-0.0539974	1.00829	-0.217614	1.00892	0.301211	1.00808	-0.0273475	1.00892	-0.224325
	1.00979	-0.00235636	1.01058	-0.000803451	1.00058	-0.00115301	1.01054	-0.000803307	1.01033	0.000251072	1.00033	-0.000200512	1.01042	0.00110721	1.00996	-0.000164262	0.999957	-0.000568099	1.01025	0.00212353	1.00942	-7.46951e-05	0.999417	-0.000566263		1.00979	-0.376613	1.01058	-0.248105	1.01021	-0.388463	1.01054	-0.143537	1.01033	0.0905284	1.01033	-0.0767443	1.01042	0.183997	1.00996	-0.0511364	1.00962	-0.215707	1.01025	0.303118	1.00942	-0.025917	1.01025	-0.225279
	1.01112	-0.00233846	1.01192	-0.000798819	1.00192	-0.00114877	1.01187	-0.000808645	1.01167	0.000256362	1.00167	-0.00019802	1.01175	0.00110147	1.01129	-0.000148944	1.00129	-0.00056182	1.01158	0.00213355	1.01075	-7.46951e-05	1.00075	-0.000569859		1.01112	-0.373752	1.01192	-0.246675	1.01154	-0.387033	1.01187	-0.14449	1.01167	0.0924358	1.01167	-0.0757906	1.01175	0.183044	1.01129	-0.046368	1.01096	-0.213323	1.01158	0.304549	1.01075	-0.025917	1.01158	-0.22671
	1.01246	-0.00230266	1.01325	-0.000798819	1.00325	-0.00114594	1.01321	-0.000811313	1.013	0.000259007	1.003	-0.00019802	1.01308	0.00109861	1.01262	-0.000136691	1.00262	-0.000555541	1.01292	0.00214358	1.01208	-7.88179e-05	1.00208	-0.000571058		1.01246	-0.36803	1.01325	-0.246675	1.01287	-0.386079	1.01321	-0.144967	1.013	0.0933894	1.013	-0.0757906	1.01308	0.182567	1.01262	-0.0425533	1.01229	-0.210939	1.01292	0.305979	1.01208	-0.0273475	1.01292	-0.227186
	1.01379	-0.00225791	1.01458	-0.000803451	1.00458	-0.00114311	1.01454	-0.000808645	1.01433	0.000261652	1.00433	-0.00019802	1.01442	0.00109287	1.01396	-0.000132096	1.00396	-0.000555541	1.01425	0.0021536	1.01342	-8.43151e-05	1.00342	-0.000573455		1.01379	-0.360877	1.01458	-0.248105	1.01421	-0.385125	1.01454	-0.14449	1.01433	0.0943431	1.01433	-0.0757906	1.01442	0.181613	1.01396	-0.0411228	1.01362	-0.210939	1.01425	0.30741	1.01342	-0.0292548	1.01425	-0.22814
	1.01512	-0.00222509	1.01592	-0.000815805	1.00592	-0.00114169	1.01587	-0.000805976	1.01567	0.000262974	1.00567	-0.00019802	1.01575	0.00108426	1.01529	-0.000133627	1.00529	-0.000559308	1.01558	0.00215694	1.01475	-9.39351e-05	1.00475	-0.000575852		1.01512	-0.355632	1.01592	-0.25192	1.01554	-0.384649	1.01587	-0.144014	1.01567	0.09482	1.01567	-0.0757906	1.01575	0.180183	1.01529	-0.0415996	1.01496	-0.212369	1.01558	0.307887	1.01475	-0.0325927	1.01558	-0.229094
	1.01646	-0.00221614	1.01725	-0.000835879	1.00725	-0.00114452	1.01721	-0.00079797	1.017	0.000260329	1.007	-0.000199266	1.01708	0.00107852	1.01662	-0.000139754	1.00662	-0.000564332	1.01692	0.00215694	1.01608	-0.000103555	1.00608	-0.000575852		1.01646	-0.354202	1.01725	-0.258119	1.01687	-0.385602	1.01721	-0.142583	1.017	0.0938663	1.017	-0.0762675	1.01708	0.179229	1.01662	-0.043507	1.01629	-0.214276	1.01692	0.307887	1.01608	-0.0359306	1.01692	-0.229094
	1.01779	-0.00222509	1.01858	-0.000855953	1.00858	-0.00115018	1.01854	-0.000795301	1.01833	0.000253717	1.00833	-0.000200512	1.01842	0.00107278	1.01796	-0.000147413	1.00796	-0.000566843	1.01825	0.00214358	1.01742	-0.000110427	1.00742	-0.000573455		1.01779	-0.355632	1.01858	-0.264318	1.01821	-0.38751	1.01854	-0.142106	1.01833	0.0914821	1.01833	-0.0767443	1.01842	0.178275	1.01796	-0.0458912	1.01762	-0.21523	1.01825	0.305979	1.01742	-0.0383147	1.01825	-0.22814
	1.01912	-0.00223404	1.01992	-0.000871395	1.00992	-0.00115018	1.01987	-0.000792633	1.01967	0.000247105	1.00967	-0.000203003	1.01975	0.00106417	1.01929	-0.000159666	1.00929	-0.000568099	1.01958	0.00211351	1.01875	-0.000111801	1.00875	-0.000569859		1.01912	-0.357063	1.01992	-0.269086	1.01954	-0.38751	1.01987	-0.141629	1.01967	0.0890979	1.01967	-0.077698	1.01975	0.176845	1.01929	-0.0497059	1.01896	-0.215707	1.01958	0.301688	1.01875	-0.0387916	1.01958	-0.22671
	1.02046	-0.00224299	1.02125	-0.000879115	1.01125	-0.00114877	1.02121	-0.000789964	1.021	0.000245782	1.011	-0.000203003	1.02108	0.00105843	1.02062	-0.000174984	1.01062	-0.000568099	1.02092	0.00207008	1.02008	-0.000111801	1.01008	-0.00056866		1.02046	-0.358493	1.02125	-0.27147	1.02087	-0.387033	1.02121	-0.141153	1.021	0.0886211	1.021	-0.077698	1.02108	0.175891	1.02062	-0.0544742	1.02029	-0.215707	1.02092	0.295489	1.02008	-0.0387916	1.02092	-0.226233
	1.02179	-0.00225492	1.02258	-0.000877571	1.01258	-0.00114877	1.02254	-0.000789964	1.02233	0.00024975	1.01233	-0.00019802	1.02242	0.0010613	1.02196	-0.000190301	1.01196	-0.000565588	1.02225	0.00202332	1.02142	-0.000107678	1.01142	-0.00056866		1.02179	-0.360401	1.02258	-0.270994	1.02221	-0.387033	1.02254	-0.141153	1.02233	0.0900516	1.02233	-0.0757906	1.02242	0.176368	1.02196	-0.0592426	1.02162	-0.214753	1.02225	0.288813	1.02142	-0.0373611	1.02225	-0.226233
	1.02312	-0.00226089	1.02392	-0.000866762	1.01392	-0.00114877	1.02387	-0.000795301	1.02367	0.000252395	1.01367	-0.000194282	1.02375	0.00106417	1.02329	-0.000199491	1.01329	-0.000558053	1.02358	0.00199325	1.02275	-0.000102181	1.01275	-0.000571058		1.02312	-0.361354	1.02392	-0.267656	1.02354	-0.387033	1.02387	-0.142106	1.02367	0.0910053	1.02367	-0.0743601	1.02375	0.176845	1.02329	-0.0621036	1.02296	-0.211892	1.02358	0.284522	1.02275	-0.0354537	1.02358	-0.227186
	1.02446	-0.00225194	1.02525	-0.000854409	1.01525	-0.00114735	1.02521	-0.000808645	1.025	0.000253717	1.015	-0.000194282	1.02508	0.00106417	1.02462	-0.000205618	1.01462	-0.000545494	1.02492	0.00197655	1.02408	-9.66837e-05	1.01408	-0.00057705		1.02446	-0.359924	1.02525	-0.263841	1.02487	-0.386556	1.02521	-0.14449	1.025	0.0914821	1.025	-0.0743601	1.02508	0.176845	1.02462	-0.064011	1.02429	-0.207124	1.02492	0.282137	1.02408	-0.0335464	1.02492	-0.229571
	1.02579	-0.00223404	1.02658	-0.000845144	1.01658	-0.00114452	1.02654	-0.000821988	1.02633	0.000252395	1.01633	-0.000194282	1.02642	0.00105269	1.02596	-0.000210213	1.01596	-0.000535448	1.02625	0.00197321	1.02542	-9.53094e-05	1.01542	-0.000584242		1.02579	-0.357063	1.02658	-0.26098	1.02621	-0.385602	1.02654	-0.146875	1.02633	0.0910053	1.02633	-0.0743601	1.02642	0.174937	1.02596	-0.0654415	1.02562	-0.203309	1.02625	0.281661	1.02542	-0.0330695	1.02625	-0.232432
	1.02712	-0.00221316	1.02792	-0.000835879	1.01792	-0.00114594	1.02787	-0.000829994	1.02767	0.00024975	1.01767	-0.000189299	1.02775	0.00103261	1.02729	-0.000213276	1.01729	-0.000532936	1.02758	0.00198323	1.02675	-0.000100807	1.01675	-0.000589036		1.02712	-0.353725	1.02792	-0.258119	1.02754	-0.386079	1.02787	-0.148305	1.02767	0.0900516	1.02767	-0.0724528	1.02775	0.1716	1.02729	-0.0663952	1.02696	-0.202356	1.02758	0.283091	1.02675	-0.0349769	1.02758	-0.234339
	1.02846	-0.0021863	1.02925	-0.00082507	1.01925	-0.00114735	1.02921	-0.000838	1.029	0.00024446	1.019	-0.000185561	1.02908	0.00100678	1.02862	-0.000210213	1.01862	-0.000535448	1.02892	0.00199993	1.02808	-0.000110427	1.01808	-0.000593831		1.02846	-0.349433	1.02925	-0.254781	1.02887	-0.386556	1.02921	-0.149736	1.029	0.0881442	1.029	-0.0710222	1.02908	0.167308	1.02862	-0.0654415	1.02829	-0.203309	1.02892	0.285475	1.02808	-0.0383147	1.02892	-0.236246
	1.02979	-0.00214454	1.03058	-0.000811172	1.02058	-0.00114311	1.03054	-0.000848674	1.03033	0.000240492	1.02033	-0.000186807	1.03042	0.000978091	1.02996	-0.000207149	1.01996	-0.000540471	1.03025	0.00201664	1.02942	-0.000122795	1.01942	-0.000595029		1.02979	-0.342758	1.03058	-0.25049	1.03021	-0.385125	1.03054	-0.151643	1.03033	0.0867137	1.03033	-0.0714991	1.03042	0.16254	1.02996	-0.0644878	1.02962	-0.205217	1.03025	0.28786	1.02942	-0.0426063	1.03025	-0.236723
	1.03112	-0.00209382	1.03192	-0.000794186	1.02192	-0.00113744	1.03187	-0.000859349	1.03167	0.000237847	1.02167	-0.000193037	1.03175	0.000960874	1.03129	-0.000202554	1.02129	-0.00054675	1.03158	0.00201664	1.03075	-0.000133789	1.02075	-0.000593831		1.03112	-0.334651	1.03192	-0.245244	1.03154	-0.383218	1.03187	-0.15355	1.03167	0.08576	1.03167	-0.0738833	1.03175	0.159679	1.03129	-0.0630573	1.03096	-0.207601	1.03158	0.28786	1.03075	-0.046421	1.03158	-0.236246
	1.03246	-0.0020431	1.03325	-0.000778745	1.02325	-0.00113178	1.03321	-0.000864686	1.033	0.000240492	1.023	-0.000199266	1.03308	0.000952266	1.03262	-0.000194896	1.02262	-0.000556797	1.03292	0.00200327	1.03208	-0.000142035	1.02208	-0.000590235		1.03246	-0.326545	1.03325	-0.240476	1.03287	-0.381311	1.03321	-0.154504	1.033	0.0867137	1.033	-0.0762675	1.03308	0.158248	1.03262	-0.0606731	1.03229	-0.211415	1.03292	0.285952	1.03208	-0.049282	1.03292	-0.234816
	1.03379	-0.00200432	1.03458	-0.00076948	1.02458	-0.00113178	1.03454	-0.000867354	1.03433	0.000243137	1.02433	-0.000204249	1.03442	0.000952266	1.03396	-0.000185705	1.02396	-0.000565588	1.03425	0.00197321	1.03342	-0.000147532	1.02342	-0.000587838		1.03379	-0.320346	1.03458	-0.237615	1.03421	-0.381311	1.03454	-0.154981	1.03433	0.0876674	1.03433	-0.0781748	1.03442	0.158248	1.03396	-0.0578121	1.03362	-0.214753	1.03425	0.281661	1.03342	-0.0511894	1.03425	-0.233862
	1.03512	-0.00198343	1.03592	-0.000767936	1.02592	-0.00113461	1.03587	-0.000870023	1.03567	0.000243137	1.02567	-0.000206741	1.03575	0.000958005	1.03529	-0.000179579	1.02529	-0.000569355	1.03558	0.00192978	1.03475	-0.000150281	1.02475	-0.000587838		1.03512	-0.317008	1.03592	-0.237138	1.03554	-0.382264	1.03587	-0.155458	1.03567	0.0876674	1.03567	-0.0791285	1.03575	0.159202	1.03529	-0.0559047	1.03496	-0.216184	1.03558	0.275462	1.03475	-0.052143	1.03558	-0.233862
	1.03646	-0.0019894	1.03725	-0.000775656	1.02725	-0.00113886	1.03721	-0.00087536	1.037	0.000240492	1.027	-0.000210478	1.03708	0.000958005	1.03662	-0.000178047	1.02662	-0.000568099	1.03692	0.00188301	1.03608	-0.000150281	1.02608	-0.000589036		1.03646	-0.317962	1.03725	-0.239522	1.03687	-0.383695	1.03721	-0.156411	1.037	0.0867137	1.037	-0.080559	1.03708	0.159202	1.03662	-0.0554279	1.03629	-0.215707	1.03692	0.268786	1.03608	-0.052143	1.03692	-0.234339
	1.03779	-0.00201923	1.03858	-0.000786466	1.02858	-0.00114311	1.03854	-0.000880698	1.03833	0.000240492	1.02833	-0.00021297	1.03842	0.000949397	1.03796	-0.000179579	1.02796	-0.000565588	1.03825	0.00183625	1.03742	-0.000150281	1.02742	-0.000591433		1.03779	-0.32273	1.03858	-0.24286	1.03821	-0.385125	1.03854	-0.157365	1.03833	0.0867137	1.03833	-0.0815127	1.03842	0.157771	1.03796	-0.0559047	1.03762	-0.214753	1.03825	0.26211	1.03742	-0.052143	1.03825	-0.235293
	1.03912	-0.00205802	1.03992	-0.000800363	1.02992	-0.00114452	1.03987	-0.000886035	1.03967	0.000240492	1.02967	-0.000215462	1.03975	0.00093505	1.03929	-0.000185705	1.02929	-0.00056182	1.03958	0.0017828	1.03875	-0.000148907	1.02875	-0.000591433		1.03912	-0.328929	1.03992	-0.247152	1.03954	-0.385602	1.03987	-0.158319	1.03967	0.0867137	1.03967	-0.0824663	1.03975	0.155387	1.03929	-0.0578121	1.03896	-0.213323	1.03958	0.254481	1.03875	-0.0516662	1.03958	-0.235293
	1.04046	-0.00208785	1.04125	-0.000811172	1.03125	-0.00114877	1.04121	-0.000891372	1.041	0.00023917	1.031	-0.000219199	1.04108	0.000920703	1.04062	-0.000197959	1.03062	-0.000559308	1.04092	0.00172601	1.04008	-0.000148907	1.03008	-0.000592632		1.04046	-0.333698	1.04125	-0.25049	1.04087	-0.387033	1.04121	-0.159272	1.041	0.0862369	1.041	-0.0838968	1.04108	0.153003	1.04062	-0.0616268	1.04029	-0.212369	1.04092	0.246375	1.04008	-0.0516662	1.04092	-0.235769
	1.04179	-0.00209979	1.04258	-0.000811172	1.03258	-0.00115443	1.04254	-0.000894041	1.04233	0.000240492	1.03233	-0.000226674	1.04242	0.000912095	1.04196	-0.000213276	1.03196	-0.000559308	1.04225	0.0016759	1.04142	-0.000148907	1.03142	-0.000589036		1.04179	-0.335605	1.04258	-0.25049	1.04221	-0.38894	1.04254	-0.159749	1.04233	0.0867137	1.04233	-0.0867579	1.04242	0.151572	1.04196	-0.0663952	1.04162	-0.212369	1.04225	0.239222	1.04142	-0.0516662	1.04225	-0.234339
	1.04312	-0.00210277	1.04392	-0.000804995	1.03392	-0.00115726	1.04387	-0.000899378	1.04367	0.000243137	1.03367	-0.000239133	1.04375	0.000903487	1.04329	-0.00022553	1.03329	-0.000565588	1.04358	0.00163915	1.04275	-0.000146158	1.03275	-0.000583043		1.04312	-0.336082	1.04392	-0.248582	1.04354	-0.389894	1.04387	-0.160703	1.04367	0.0876674	1.04367	-0.0915262	1.04375	0.150142	1.04329	-0.0702099	1.04296	-0.214753	1.04358	0.233977	1.04275	-0.0507125	1.04358	-0.231955
	1.04446	-0.0020789	1.04525	-0.00079573	1.03525	-0.00115726	1.04521	-0.00091539	1.045	0.000247105	1.035	-0.000251591	1.04508	0.000897748	1.04462	-0.000233188	1.03462	-0.000571867	1.04492	0.00160241	1.04408	-0.000142035	1.03408	-0.00057705		1.04446	-0.332267	1.04525	-0.245721	1.04487	-0.389894	1.04521	-0.163564	1.045	0.0890979	1.045	-0.0962946	1.04508	0.149188	1.04462	-0.072594	1.04429	-0.217138	1.04492	0.228732	1.04408	-0.049282	1.04492	-0.229571
	1.04579	-0.00204012	1.04658	-0.000789554	1.03658	-0.00115867	1.04654	-0.00093407	1.04633	0.000245782	1.03633	-0.000260312	1.04642	0.000883401	1.04596	-0.000237784	1.03596	-0.000578146	1.04625	0.00156232	1.04542	-0.000137912	1.03542	-0.00057705		1.04579	-0.326068	1.04658	-0.243814	1.04621	-0.390371	1.04654	-0.166902	1.04633	0.0886211	1.04633	-0.0996325	1.04642	0.146804	1.04596	-0.0740246	1.04562	-0.219522	1.04625	0.22301	1.04542	-0.0478515	1.04625	-0.229571
	1.04712	-0.00199835	1.04792	-0.000784921	1.03792	-0.00116292	1.04787	-0.000958088	1.04767	0.000240492	1.03767	-0.000262804	1.04775	0.000863315	1.04729	-0.000237784	1.03729	-0.000581913	1.04758	0.00152892	1.04675	-0.000136538	1.03675	-0.000583043		1.04712	-0.319393	1.04792	-0.242383	1.04754	-0.391801	1.04787	-0.171193	1.04767	0.0867137	1.04767	-0.100586	1.04775	0.143466	1.04729	-0.0740246	1.04696	-0.220952	1.04758	0.218241	1.04675	-0.0473747	1.04758	-0.231955
	1.04846	-0.0019715	1.04925	-0.000783377	1.03925	-0.00116858	1.04921	-0.000979437	1.049	0.000232558	1.039	-0.000262804	1.04908	0.000837491	1.04862	-0.000236252	1.03862	-0.000585681	1.04892	0.00150887	1.04808	-0.000136538	1.03808	-0.000591433		1.04846	-0.315101	1.04925	-0.241907	1.04887	-0.393709	1.04921	-0.175008	1.049	0.0838527	1.049	-0.100586	1.04908	0.139175	1.04862	-0.0735477	1.04829	-0.222383	1.04892	0.21538	1.04808	-0.0473747	1.04892	-0.235293
	1.04979	-0.00195956	1.05058	-0.000781833	1.04058	-0.00117283	1.05054	-0.00100612	1.05033	0.000221978	1.04033	-0.000260312	1.05042	0.000811666	1.04996	-0.000231657	1.03996	-0.000588192	1.05025	0.00150219	1.04942	-0.000139287	1.03942	-0.000599823		1.04979	-0.313194	1.05058	-0.24143	1.05021	-0.395139	1.05054	-0.179776	1.05033	0.080038	1.05033	-0.0996325	1.05042	0.134883	1.04996	-0.0721172	1.04962	-0.223336	1.05025	0.214427	1.04942	-0.0483283	1.05025	-0.238631
	1.05112	-0.00195658	1.05192	-0.000781833	1.04192	-0.00117707	1.05187	-0.00103014	1.05167	0.000211398	1.04167	-0.000255329	1.05175	0.000782972	1.05129	-0.000227062	1.04129	-0.000589448	1.05158	0.00149551	1.05075	-0.000147532	1.04075	-0.000609412		1.05112	-0.312717	1.05192	-0.24143	1.05154	-0.39657	1.05187	-0.184068	1.05167	0.0762233	1.05167	-0.0977251	1.05175	0.130115	1.05129	-0.0706867	1.05096	-0.223813	1.05158	0.213473	1.05075	-0.0511894	1.05158	-0.242445
	1.05246	-0.00196255	1.05325	-0.000781833	1.04325	-0.00118415	1.05321	-0.00105149	1.053	0.000200818	1.043	-0.000251591	1.05308	0.000757148	1.05262	-0.000220935	1.04262	-0.000590704	1.05292	0.00148883	1.05208	-0.000161275	1.04208	-0.000616604		1.05246	-0.313671	1.05325	-0.24143	1.05287	-0.398954	1.05321	-0.187883	1.053	0.0724086	1.053	-0.0962946	1.05308	0.125823	1.05262	-0.0687793	1.05229	-0.22429	1.05292	0.212519	1.05208	-0.0559577	1.05292	-0.245306
	1.05379	-0.00198641	1.05458	-0.000780289	1.04458	-0.00119264	1.05454	-0.00106216	1.05433	0.000192884	1.04433	-0.000249099	1.05442	0.000737062	1.05396	-0.000219403	1.04396	-0.000593216	1.05425	0.00147213	1.05342	-0.000173644	1.04342	-0.000620199		1.05379	-0.317485	1.05458	-0.240953	1.05421	-0.401815	1.05454	-0.18979	1.05433	0.0695476	1.05433	-0.0953409	1.05442	0.122485	1.05396	-0.0683025	1.05362	-0.225244	1.05425	0.210135	1.05342	-0.0602493	1.05425	-0.246737
	1.05512	-0.00201028	1.05592	-0.000780289	1.04592	-0.00120113	1.05587	-0.00106483	1.05567	0.000188916	1.04567	-0.000249099	1.05575	0.000725584	1.05529	-0.000220935	1.04529	-0.000598239	1.05558	0.00144206	1.05475	-0.000184638	1.04475	-0.000617802		1.05512	-0.3213	1.05592	-0.240953	1.05554	-0.404676	1.05587	-0.190267	1.05567	0.0681171	1.05567	-0.0953409	1.05575	0.120578	1.05529	-0.0687793	1.05496	-0.227151	1.05558	0.205844	1.05475	-0.064064	1.05558	-0.245783
	1.05646	-0.00202222	1.05725	-0.000783377	1.04725	-0.00120963	1.05721	-0.00106483	1.057	0.000186271	1.047	-0.000251591	1.05708	0.000716976	1.05662	-0.000222466	1.04662	-0.000604518	1.05692	0.00139529	1.05608	-0.000192884	1.04608	-0.000613008		1.05646	-0.323207	1.05725	-0.241907	1.05687	-0.407537	1.05721	-0.190267	1.057	0.0671634	1.057	-0.0962946	1.05708	0.119147	1.05662	-0.0692562	1.05629	-0.229535	1.05692	0.199168	1.05608	-0.066925	1.05692	-0.243876
	1.05779	-0.00202222	1.05858	-0.000784921	1.04858	-0.00121246	1.05854	-0.0010595	1.05833	0.000183626	1.04833	-0.000259066	1.05842	0.000702629	1.05796	-0.000227062	1.04796	-0.000609542	1.05825	0.00133851	1.05742	-0.000199755	1.04742	-0.000605816		1.05779	-0.323207	1.05858	-0.242383	1.05821	-0.40849	1.05854	-0.189313	1.05833	0.0662097	1.05833	-0.0991556	1.05842	0.116763	1.05796	-0.0706867	1.05762	-0.231443	1.05825	0.191062	1.05742	-0.0693092	1.05825	-0.241015
	1.05912	-0.00201625	1.05992	-0.000783377	1.04992	-0.00121104	1.05987	-0.00105416	1.05967	0.000179659	1.04967	-0.000267787	1.05975	0.000691152	1.05929	-0.000230125	1.04929	-0.000615821	1.05958	0.00128172	1.05875	-0.000203878	1.04875	-0.000602221		1.05912	-0.322254	1.05992	-0.241907	1.05954	-0.408014	1.05987	-0.18836	1.05967	0.0647792	1.05967	-0.102493	1.05975	0.114856	1.05929	-0.0716404	1.05896	-0.233827	1.05958	0.182955	1.05875	-0.0707397	1.05958	-0.239584
	1.06046	-0.00199835	1.06125	-0.000781833	1.05125	-0.00120538	1.06121	-0.00104348	1.061	0.000173047	1.051	-0.000277754	1.06108	0.000691152	1.06062	-0.000233188	1.05062	-0.0006221	1.06092	0.00122159	1.06008	-0.000206627	1.05008	-0.000603419		1.06046	-0.319393	1.06125	-0.24143	1.06087	-0.406106	1.06121	-0.186452	1.061	0.062395	1.061	-0.106308	1.06108	0.114856	1.06062	-0.072594	1.06029	-0.236211	1.06092	0.174372	1.06008	-0.0716933	1.06092	-0.240061
	1.06179	-0.0019715	1.06258	-0.00078801	1.05258	-0.00119547	1.06254	-0.00104082	1.06233	0.000166434	1.05233	-0.000283983	1.06242	0.000691152	1.06196	-0.000230125	1.05196	-0.000627123	1.06225	0.00117482	1.06142	-0.000212124	1.05142	-0.000608214		1.06179	-0.315101	1.06258	-0.243337	1.06221	-0.402768	1.06254	-0.185975	1.06233	0.0600108	1.06233	-0.108692	1.06242	0.114856	1.06196	-0.0716404	1.06162	-0.238118	1.06225	0.167697	1.06142	-0.0736007	1.06225	-0.241968
	1.06312	-0.00194166	1.06392	-0.000798819	1.05392	-0.00117849	1.06387	-0.00104615	1.06367	0.000159822	1.05367	-0.000290212	1.06375	0.000688282	1.06329	-0.000222466	1.05329	-0.000630891	1.06358	0.00114809	1.06275	-0.000223118	1.05275	-0.000614206		1.06312	-0.310333	1.06392	-0.246675	1.06354	-0.397046	1.06387	-0.186929	1.06367	0.0576267	1.06367	-0.111077	1.06375	0.114379	1.06329	-0.0692562	1.06296	-0.239549	1.06358	0.163882	1.06275	-0.0774154	1.06358	-0.244353
	1.06446	-0.00190586	1.06525	-0.000812716	1.05525	-0.00115584	1.06521	-0.00106483	1.065	0.000154532	1.055	-0.000292704	1.06508	0.000685413	1.06462	-0.000210213	1.05462	-0.000633402	1.06492	0.00113807	1.06408	-0.000235487	1.05408	-0.000619001		1.06446	-0.304611	1.06525	-0.250966	1.06487	-0.389417	1.06521	-0.190267	1.065	0.0557193	1.065	-0.11203	1.06508	0.113902	1.06462	-0.0654415	1.06429	-0.240503	1.06492	0.162451	1.06408	-0.0817069	1.06492	-0.24626
	1.06579	-0.00187006	1.06658	-0.000829702	1.05658	-0.0011332	1.06654	-0.00108885	1.06633	0.00015321	1.05633	-0.000295196	1.06642	0.000691152	1.06596	-0.000194896	1.05596	-0.000635914	1.06625	0.00112805	1.06542	-0.000245107	1.05542	-0.000624994		1.06579	-0.298889	1.06658	-0.256212	1.06621	-0.381788	1.06654	-0.194558	1.06633	0.0552425	1.06633	-0.112984	1.06642	0.114856	1.06596	-0.0606731	1.06562	-0.241456	1.06625	0.161021	1.06542	-0.0850448	1.06625	-0.248644
	1.06712	-0.00183724	1.06792	-0.000846688	1.05792	-0.00111763	1.06787	-0.0011102	1.06767	0.00015321	1.05767	-0.000297687	1.06775	0.00069689	1.06729	-0.000179579	1.05729	-0.000640937	1.06758	0.00111469	1.06675	-0.000247855	1.05675	-0.000629788		1.06712	-0.293643	1.06792	-0.261457	1.06754	-0.376542	1.06787	-0.198373	1.06767	0.0552425	1.06767	-0.113938	1.06775	0.11581	1.06729	-0.0559047	1.06696	-0.243364	1.06758	0.159113	1.06675	-0.0859985	1.06758	-0.250551
	1.06846	-0.00181636	1.06925	-0.000855953	1.05925	-0.00110772	1.06921	-0.00112888	1.069	0.000154532	1.059	-0.000301425	1.06908	0.00069689	1.06862	-0.000167325	1.05862	-0.000647216	1.06892	0.00110133	1.06808	-0.000246481	1.05808	-0.000630987		1.06846	-0.290306	1.06925	-0.264318	1.06887	-0.373205	1.06921	-0.201711	1.069	0.0557193	1.069	-0.115368	1.06908	0.11581	1.06862	-0.05209	1.06829	-0.245748	1.06892	0.157206	1.06808	-0.0855216	1.06892	-0.251028
	1.06979	-0.00179846	1.07058	-0.000852865	1.06058	-0.00110489	1.07054	-0.00114222	1.07033	0.000155855	1.06033	-0.000307654	1.07042	0.000688282	1.06996	-0.000158135	1.05996	-0.00065224	1.07025	0.00108796	1.06942	-0.000240984	1.05942	-0.000629788		1.06979	-0.287445	1.07058	-0.263364	1.07021	-0.372251	1.07054	-0.204095	1.07033	0.0561961	1.07033	-0.117752	1.07042	0.114379	1.06996	-0.049229	1.06962	-0.247655	1.07025	0.155299	1.06942	-0.0836143	1.07025	-0.250551
	1.07112	-0.00178652	1.07192	-0.0008436	1.06192	-0.00111338	1.07187	-0.00114756	1.07167	0.0001585	1.06167	-0.000311392	1.07175	0.000676805	1.07129	-0.000155071	1.06129	-0.000654751	1.07158	0.00108128	1.07075	-0.000234112	1.06075	-0.000623795		1.07112	-0.285537	1.07192	-0.260503	1.07154	-0.375112	1.07187	-0.205049	1.07167	0.0571498	1.07167	-0.119183	1.07175	0.112472	1.07129	-0.0482753	1.07096	-0.248609	1.07158	0.154345	1.07075	-0.0812301	1.07158	-0.248167
	1.07246	-0.00178652	1.07325	-0.000834335	1.06325	-0.0011332	1.07321	-0.00114489	1.073	0.000161145	1.063	-0.000313883	1.07308	0.000656719	1.07262	-0.000158135	1.06262	-0.000654751	1.07292	0.00108128	1.07208	-0.00022999	1.06208	-0.000619001		1.07246	-0.285537	1.07325	-0.257642	1.07287	-0.381788	1.07321	-0.204572	1.073	0.0581035	1.073	-0.120136	1.07308	0.109134	1.07262	-0.049229	1.07229	-0.248609	1.07292	0.154345	1.07208	-0.0797996	1.07292	-0.24626
	1.07379	-0.00179846	1.07458	-0.00082507	1.06458	-0.00115443	1.07454	-0.00113422	1.07433	0.000163789	1.06433	-0.000315129	1.07442	0.000628025	1.07396	-0.000165793	1.06396	-0.00065224	1.07425	0.00108796	1.07342	-0.000234112	1.06342	-0.000615405		1.07379	-0.287445	1.07458	-0.254781	1.07421	-0.38894	1.07454	-0.202665	1.07433	0.0590572	1.07433	-0.120613	1.07442	0.104366	1.07396	-0.0516132	1.07362	-0.247655	1.07425	0.155299	1.07342	-0.0812301	1.07425	-0.244829
	1.07512	-0.00181039	1.07592	-0.000820437	1.06592	-0.00117141	1.07587	-0.00112621	1.07567	0.000165112	1.06567	-0.000315129	1.07575	0.000596462	1.07529	-0.000173452	1.06529	-0.000647216	1.07558	0.00109131	1.07475	-0.000243732	1.06475	-0.000611809		1.07512	-0.289352	1.07592	-0.253351	1.07554	-0.394662	1.07587	-0.201234	1.07567	0.059534	1.07567	-0.120613	1.07575	0.0991203	1.07529	-0.0539974	1.07496	-0.245748	1.07558	0.155776	1.07475	-0.084568	1.07558	-0.243399
	1.07646	-0.00181636	1.07725	-0.000818893	1.06725	-0.00118415	1.07721	-0.00112087	1.077	0.000166434	1.067	-0.000316375	1.07708	0.000562029	1.07662	-0.000179579	1.06662	-0.000638426	1.07692	0.00108796	1.07608	-0.000257475	1.06608	-0.000609412		1.07646	-0.290306	1.07725	-0.252874	1.07687	-0.398954	1.07721	-0.20028	1.077	0.0600108	1.077	-0.12109	1.07708	0.0933983	1.07662	-0.0559047	1.07629	-0.24241	1.07692	0.155299	1.07608	-0.0893363	1.07692	-0.242445
	1.07779	-0.00182233	1.07858	-0.000823525	1.06858	-0.0011884	1.07854	-0.00112087	1.07833	0.000165112	1.06833	-0.000320113	1.07842	0.000533335	1.07796	-0.000178047	1.06796	-0.000633402	1.07825	0.00107794	1.07742	-0.000265721	1.06742	-0.000608214		1.07779	-0.291259	1.07858	-0.254304	1.07821	-0.400384	1.07854	-0.20028	1.07833	0.059534	1.07833	-0.122521	1.07842	0.0886299	1.07796	-0.0554279	1.07762	-0.240503	1.07825	0.153868	1.07742	-0.0921973	1.07825	-0.241968
	1.07912	-0.00182531	1.07992	-0.00083279	1.06992	-0.00118698	1.07987	-0.00112354	1.07967	0.000161145	1.06967	-0.00032385	1.07975	0.000513249	1.07929	-0.000176515	1.06929	-0.000633402	1.07958	0.00105456	1.07875	-0.000269844	1.06875	-0.000609412		1.07912	-0.291736	1.07992	-0.257165	1.07954	-0.399907	1.07987	-0.200757	1.07967	0.0581035	1.07967	-0.123951	1.07975	0.085292	1.07929	-0.0549511	1.07896	-0.240503	1.07958	0.15053	1.07875	-0.0936279	1.07958	-0.242445
	1.08046	-0.00182531	1.08125	-0.000838967	1.07125	-0.00118415	1.08121	-0.00113422	1.081	0.00015321	1.071	-0.000328833	1.08108	0.000501772	1.08062	-0.000173452	1.07062	-0.000638426	1.08092	0.00101447	1.08008	-0.00026847	1.07008	-0.000611809		1.08046	-0.291736	1.08125	-0.259073	1.08087	-0.398954	1.08121	-0.202665	1.081	0.0552425	1.081	-0.125859	1.08108	0.0833847	1.08062	-0.0539974	1.08029	-0.24241	1.08092	0.144808	1.08008	-0.093151	1.08092	-0.243399
	1.08179	-0.00182233	1.08258	-0.0008436	1.07258	-0.00118132	1.08254	-0.00114489	1.08233	0.00014263	1.07233	-0.000331325	1.08242	0.000498902	1.08196	-0.000173452	1.07196	-0.000645961	1.08225	0.000961024	1.08142	-0.000264347	1.07142	-0.000611809		1.08179	-0.291259	1.08258	-0.260503	1.08221	-0.398	1.08254	-0.204572	1.08233	0.0514278	1.08233	-0.126812	1.08242	0.0829079	1.08196	-0.0539974	1.08162	-0.245271	1.08225	0.137179	1.08142	-0.0917205	1.08225	-0.243399
	1.08312	-0.00182531	1.08392	-0.000846688	1.07392	-0.00118132	1.08387	-0.00115557	1.08367	0.00013205	1.07367	-0.000335063	1.08375	0.00050751	1.08329	-0.000176515	1.07329	-0.000656007	1.08358	0.000904235	1.08275	-0.000257475	1.07275	-0.000610611		1.08312	-0.291736	1.08392	-0.261457	1.08354	-0.398	1.08387	-0.206479	1.08367	0.0476131	1.08367	-0.128243	1.08375	0.0843384	1.08329	-0.0549511	1.08296	-0.249086	1.08358	0.129073	1.08275	-0.0893363	1.08358	-0.242922
	1.08446	-0.00183128	1.08525	-0.000854409	1.07525	-0.00118557	1.08521	-0.00116357	1.085	0.000126761	1.075	-0.000337554	1.08508	0.000518988	1.08462	-0.000187237	1.07462	-0.000664798	1.08492	0.000857467	1.08408	-0.000253352	1.07408	-0.000611809		1.08446	-0.29269	1.08525	-0.263841	1.08487	-0.399431	1.08521	-0.20791	1.085	0.0457057	1.085	-0.129196	1.08508	0.0862457	1.08462	-0.0582889	1.08429	-0.252423	1.08492	0.122397	1.08408	-0.0879058	1.08492	-0.243399
	1.08579	-0.00184023	1.08658	-0.000865218	1.07658	-0.00119123	1.08654	-0.00116357	1.08633	0.000126761	1.07633	-0.000337554	1.08642	0.000527596	1.08596	-0.000197959	1.07596	-0.000672333	1.08625	0.000824062	1.08542	-0.000254727	1.07542	-0.000616604		1.08579	-0.29412	1.08658	-0.267179	1.08621	-0.401338	1.08654	-0.20791	1.08633	0.0457057	1.08633	-0.129196	1.08642	0.0876762	1.08596	-0.0616268	1.08562	-0.255284	1.08625	0.117629	1.08542	-0.0883827	1.08625	-0.245306
[truncated: 1,809 more rows]
