# Supplementary material for: Structural insights into the activation mechanism of antimicrobial GBP1
Source: EMBO J. 2024 Jan 24;43(4):615–36. doi: 10.1038/s44318-023-00023-y (PMC10897159; doi:10.1038/s44318-023-00023-y)
Supplement: Supplementary file 8 — Source Data Fig. 3 [file 44318_2023_23_MOESM8_ESM.zip › Figure 3/3E/SourceData_3E_specific GDPase activity of LG-WT vs LG-a4' mutants.xlsx]

## Sheet: Fig_3E
Figure 3E
	Specific GDPase activity of LG-WT vs. LG-a4' mutants
	GBP1-LG	Sample	Specific activity	Specific activity	Specific activity	Specific activity
			(min-1)	(min-1)	(min-1)	(min-1)
	(µM)		LG-WT	LG-D207-223	LG-D207-216	LG-D207-213
	0		0	0	0	0
	1	#1	0.8464	n.d.	n.d.	n.d.
		#2	0.7678	n.d.	n.d.	n.d.
	3	#1	2.344	n.d.	n.d.	n.d.
		#2	2.53193	n.d.	n.d.	n.d.
	5	#1	4.11437	n.d.	0.01433	0.0185
		#2	4.53608	n.d.	0.02529	0.01942
	10	#1	11.0601	0.000797	0.04614	0.05874
		#2	11.1527	-6.72269e-06	0.05121	0.04809
	20	#1	14.9325	0.00654	0.0997	0.09984
		#2	14.2549	0.00571	0.09315	0.10403
	40	#1	29.2103	n.d.	n.d.	n.d.
		#2	22.862	n.d.	n.d.	n.d.
	50	#1	n.d.	0.01623	0.18851	0.24173
		#2	n.d.	0.01562	0.19713	0.2278
	100	#1	n.d.	0.02287	0.3249	0.38733
		#2	n.d.	0.02205	0.34578	0.41442
	GTPase assay of LG-WT vs. LG-a4' mutants at all GBP1 concentrations
	GBP1 LG-WT
	Time	1.0 µM #1	1.0 µM #2	Time	3.0 µM #1	3.0 µM #2	Time	5.0 µM #1	5.0 µM #2	Time	10.0 µM #1	10.0 µM #2	Time	20.0 µM #1	20.0 µM #2	Time	40.0 µM #1	Time	40.0 µM #2
		GDP	GDP		GDP	GDP		GDP	GDP		GDP	GDP		GDP	GDP		GDP		GDP
	(s)	(µM)	(µM)	(s)	(µM)	(µM)	(s)	(µM)	(µM)	(s)	(µM)	(µM)	(s)	(µM)	(µM)	(s)	(µM)	(s)	(µM)
	300	943.81	940.72	300	884.78	878.07	120	860.29	869.75	40	828.4	824.81	20	787.4	774.91	8	822.6	5	886.34
	600	937.11	937.5	600	844.66	844.6	300	764.35	785.87	60	771.53	780.4	40	670.23	658.16	15	689.66	12	777.63
	1200	929.89	927.77	900	809.23	799.67	600	690.45	685.87	90	722.33	727.96	60	587.12	583.67	20	591.92	18	687.99
	1500	926.26	926.39	1200	779.39	766.45				120	676.22	673.65
	LG-WT	Sample	Intercept	Slope
	(µM)		(µM)	(µM/s)
	1	#1	946.963	-0.8464
		#2	944.612	-0.7678
	3	#1	917.415	-7.032
		#2	917.145	-7.5958
	5	#1	888.27	-20.5718
		#2	909.019	-22.6804
	10	#1	892.295	-110.601
		#2	895.574	-111.527
	20	#1	879.688	-298.65
		#2	861.362	-285.098
	40	#1	979.086	-1168.41
		#2	961.7	-914.479
	GBP1 LG-D207-223
	Time	5.0 µM #1	5.0 µM #2	Time	10.0 µM #1	10.0 µM #2	Time	20.0 µM #1	20.0 µM #2	Time	50.0 µM #1	50.0 µM #2	Time	100.0 µM #1	100.0 µM #2
		GDP	GDP		GDP	GDP		GDP	GDP		GDP	GDP		GDP	GDP
	(s)	(µM)	(µM)	(s)	(µM)	(µM)	(s)	(µM)	(µM)	(s)	(µM)	(µM)	(s)	(µM)	(µM)
	300	953.18	947.34	300	953.03	951.68	300	952.88	951.96	300	948.18	947.05	60	962.74	963.99
	600	955.15	952.41	600	954.39	951.52	600	953.21	950.49	600	944.89	942.14	180	959.13	958.51
	900	955.83	952.63	900	953.52	952.34	900	952.65	950.89	900	939.35	937.74	300	954.15	952.07
	1200	953.68	943.71	1200	950.97	950.09	1200	948.07	948.74	1200	934.95	932.87	600	944.31	942.48
	1800	954.49	944.11	1800	953.73	951.41	1800	949.6	949.06	1800	927.08	926.39	1200	919.4	921.26
	3600	954.61	951.83	3600	952.89	951.68	3600	946.03	945.24	3600	903.71	903.37
	D207-223	Sample	Intercept	Slope
	(µM)		(µM)	(µM/s)
	5	#1	954.359	0.00562
		#2	948.16	0.02194
	10	#1	953.274	-0.00797
		#2	951.452	6.72269e-05
	20	#1	953.459	-0.13083
		#2	952.061	-0.11419
	50	#1	951.964	-0.81161
		#2	949.817	-0.78102
	100	#1	965.787	-2.28732
		#2	964.862	-2.20515
	GBP1 LG-D207-216
	Time	5.0 µM #1	5.0 µM #2	Time	10.0 µM #1	10.0 µM #2	Time	20.0 µM #1	20.0 µM #2	Time	50.0 µM #1	50.0 µM #2	Time	100.0 µM #1	100.0 µM #2
		GDP	GDP		GDP	GDP		GDP	GDP		GDP	GDP		GDP	GDP
	(s)	(µM)	(µM)	(s)	(µM)	(µM)	(s)	(µM)	(µM)	(s)	(µM)	(µM)	(s)	(µM)	(µM)
	300	947.99	952.99	300	947.31	956.67	300	935.46	943.75	300	878.08	883.99	30	940.78	941.07
	600	951.69	958.51	600	946.38	954.03	600	922.35	934.69	600	823.59	837.33	60	919.02	920.17
	900	950.95	957.64	900	943.64	950.72	900	910.38	923.36	900	777.74	784.69	120	878.38	882.42
	1200	950.47	957.43	1200	941.12	948.27	1200	897.83	912.96	1200	736.27	737.26	180	852.24	842.11
	1800	948.36	955.46	1800	935.03	942.27	1800	875.83	891.48				300	792.3	786.22
	3600	946.29	949.17	3600	922.85	928.51	3600	824.56	841.75
	D207-216	Sample	Intercept	Slope
	(µM)		(µM)	(µM/s)
	5	#1	950.964	-0.07166
		#2	958.15	-0.12643
	10	#1	950.154	-0.4614
		#2	958.695	-0.51214
	20	#1	940.927	-1.99393
		#2	951.47	-1.86308
	50	#1	921.74	-9.4256
		#2	934.025	-9.8566
	100	#1	951.27	-32.4895
		#2	953.928	-34.5783
	GBP1 LG-D207-213
	Time	5.0 µM #1	5.0 µM #2	Time	10.0 µM #1	10.0 µM #2	Time	20.0 µM #1	20.0 µM #2	Time	50.0 µM #1	50.0 µM #2	Time	100.0 µM #1	100.0 µM #2
		GDP	GDP		GDP	GDP		GDP	GDP		GDP	GDP		GDP	GDP
	(s)	(µM)	(µM)	(s)	(µM)	(µM)	(s)	(µM)	(µM)	(s)	(µM)	(µM)	(s)	(µM)	(µM)
	300	948.22	958.56	300	946.69	957.7	300	933.21	947.15	300	869.32	874.41	30	924.23	933.7
	600	949.56	959.67	600	943.68	954.55	600	919.96	933.81	600	795.52	816.66	60	900.35	905.38
	900	949.31	958.45	900	940.9	951.23	900	917.93	921.69	900	739.3	751.52	120	863	858.05
	1200	947.79	957.55	1200	937.41	948.39	1200	905.36	911.96	1200	686.62	706.29	180	823.96	812.72
	1800	947.03	956.83	1800	930.75	943.54	1800	881.18	891.72				300	748.3	746.56
	3600	944.13	953.91	3600	914.56	930.8	3600	823.84	830.85
	D207-216	Sample	Intercept	Slope
	(µM)		(µM)	(µM/s)
	5	#1	949.831	-0.09248
		#2	959.76	-0.09708
	10	#1	949.371	-0.58742
		#2	958.923	-0.4809
	20	#1	943.505	-1.99677
		#2	954.744	-2.08061
	50	#1	923.77	-12.0864
		#2	929.595	-11.39
	100	#1	941.055	-38.7334
		#2	946.598	-41.4416
