# Supplementary material for: Structural insights into the activation mechanism of antimicrobial GBP1
Source: EMBO J. 2024 Jan 24;43(4):615–36. doi: 10.1038/s44318-023-00023-y (PMC10897159; doi:10.1038/s44318-023-00023-y)
Supplement: Supplementary file 8 — Source Data Fig. 3 [file 44318_2023_23_MOESM8_ESM.zip › Figure 3/3G/SourceData_3G_Bacterial binding assay of WT vs a4 mutants.xlsx]

## Sheet: Fig_3G
Figure 3G
	In vitro binding assay of WT vs. a4' mutants
	Repeat	WT	D207-213	D207-216	D207-223
		%GBP1+ bacteria	%GBP1+ bacteria	%GBP1+ bacteria	%GBP1+ bacteria
	1	69.2281	63.66	71.8021	0.304287
	2	85.3552	46.751	25.5786	0.132144
	3	77.0194	70.4354	42.5308	0.189898
