# Supplementary material for: Structural insights into the activation mechanism of antimicrobial GBP1
Source: EMBO J. 2024 Jan 24;43(4):615–36. doi: 10.1038/s44318-023-00023-y (PMC10897159; doi:10.1038/s44318-023-00023-y)
Supplement: Supplementary file 9 — Source Data Fig. 4 [file 44318_2023_23_MOESM9_ESM.zip]

Archive with 13 entries (6 files):
- Figure 4/
- Figure 4/4B/
- Figure 4/4B/SourceData_4B_analytical SEC of WT vs M139 mutants.xlsx
- Figure 4/4C/
- Figure 4/4C/SourceData_4C_end product formation of GTP hydrolysis of WT vs M139 mutants.xlsx
- Figure 4/4E/
- Figure 4/4E/SourceData_4E_end product formation of GTP hydrolysis of WT vs D199 mutants.xlsx
- Figure 4/4F/
- Figure 4/4F/SourceData_4F_LS-assay of WT vs D199 mutants.xlsx
- Figure 4/4G/
- Figure 4/4G/SourceData_4G_Bacterial binding assay of WT vs D199 mutants.xlsx
- Figure 4/4H/
- Figure 4/4H/SourceData_4H_LS-assay of WT vs D199 mutants with LPS.xlsx
