# Supplementary material for: Structural insights into the activation mechanism of antimicrobial GBP1
Source: EMBO J. 2024 Jan 24;43(4):615–36. doi: 10.1038/s44318-023-00023-y (PMC10897159; doi:10.1038/s44318-023-00023-y)
Supplement: Supplementary file 9 — Source Data Fig. 4 [file 44318_2023_23_MOESM9_ESM.zip › Figure 4/4B/SourceData_4B_analytical SEC of WT vs M139 mutants.xlsx]

## Sheet: Fig_4B
Figure 4B
	Analytical SEC of WT vs. M139 mutants
	Normalized (0 ml to 2.3 ml)																	Absolute
	Volume	WT	Volume	WT	Volume	M139D	Volume	M139D	Volume	M139E	Volume	M139E	Volume	M139R	Volume	M139R		Volume	WT	Volume	WT	Volume	M139D	Volume	M139D	Volume	M139E	Volume	M139E	Volume	M139R	Volume	M139R
		apo		GDP-AlFx		apo		GDP-AlFx		apo		GDP-AlFx		apo		GDP-AlFx			apo		GDP-AlFx		apo		GDP-AlFx		apo		GDP-AlFx		apo		GDP-AlFx
		Absorbance 280 nm		Absorbance 280 nm		Absorbance 280 nm		Absorbance 280 nm		Absorbance 280 nm		Absorbance 280 nm		Absorbance 280 nm		Absorbance 280 nm			Absorbance 280 nm		Absorbance 280 nm		Absorbance 280 nm		Absorbance 280 nm		Absorbance 280 nm		Absorbance 280 nm		Absorbance 280 nm		Absorbance 280 nm
	(ml)	normalized	(ml)	normalized	(ml)	normalized	(ml)	normalized	(ml)	normalized	(ml)	normalized	(ml)	normalized	(ml)	normalized		(ml)	(a.u.)	(ml)	(a.u.)	(ml)	(a.u.)	(ml)	(a.u.)	(ml)	(a.u.)	(ml)	(a.u.)	(ml)	(a.u.)	(ml)	(a.u.)
	0.000833333	-0.000286783	0.000154167	-4.3137e-05	5e-05	-0.000700921	0.0003625	-0.00189	0.000208333	-0.000720609	0.0014	-0.00239	0.00075	0.000457956	0.00075	0.000166493		0.000833333	-0.061512	0.000154167	-0.00810623	0.000416667	-0.162601	0.0003625	-0.432014	0.000208333	-0.16737	0.00140417	-0.464916	0.00075	0.108639	0.00075	0.0224202
	0.0025	-0.000282336	0.00182	-5.58244e-05	0.00172	-0.000717365	0.00203	-0.00191	0.00188	-0.000732927	0.00307	-0.00241	0.00208	0.000417755	0.00208	0.000141706		0.0025	-0.0605583	0.00182083	-0.0104904	0.00208333	-0.166416	0.00202917	-0.437737	0.001875	-0.170231	0.00307083	-0.468254	0.00208333	0.0991027	0.00208333	0.0190823
	0.00417	-0.000266775	0.00349	-7.10492e-05	0.00338	-0.000727642	0.0037	-0.00194	0.00354	-0.000749351	0.00474	-0.00242	0.00342	0.000377554	0.00342	0.000131083		0.00416667	-0.0572205	0.0034875	-0.0133514	0.00375	-0.1688	0.00369583	-0.443935	0.00354167	-0.174046	0.0047375	-0.470638	0.00341667	0.0895659	0.00341667	0.0176518
	0.00583	-0.00024899	0.00515	-8.37366e-05	0.00505	-0.000731753	0.00536	-0.00196	0.00521	-0.000763722	0.0064	-0.00243	0.00475	0.000347403	0.00475	0.00012046		0.00583333	-0.0534058	0.00515417	-0.0157356	0.00541667	-0.169754	0.0053625	-0.448704	0.00520833	-0.177383	0.00640417	-0.472546	0.00475	0.0824134	0.00475	0.0162213
	0.0075	-0.000235651	0.00682	-9.1349e-05	0.00672	-0.000733808	0.00703	-0.00197	0.00688	-0.00077604	0.00807	-0.00244	0.00608	0.000325293	0.00608	0.000106296		0.0075	-0.0505447	0.00682083	-0.0171661	0.00708333	-0.170231	0.00702917	-0.451088	0.006875	-0.180244	0.00807083	-0.474453	0.00608333	0.0771681	0.00608333	0.0143139
	0.00917	-0.000224535	0.00849	-9.1349e-05	0.00838	-0.000735864	0.0087	-0.00197	0.00854	-0.000790412	0.00974	-0.00245	0.00742	0.000307202	0.00742	7.79679e-05		0.00916667	-0.0481606	0.0084875	-0.0171661	0.00875	-0.170708	0.00869583	-0.450611	0.00854167	-0.183582	0.0097375	-0.475883	0.00741667	0.0728766	0.00741667	0.0104992
	0.01083	-0.000215643	0.01015	-8.11991e-05	0.01005	-0.000737919	0.01036	-0.00196	0.01021	-0.000798624	0.0114	-0.00245	0.00875	0.000281072	0.00875	4.96398e-05		0.0108333	-0.0462532	0.0101542	-0.0152588	0.0104167	-0.171185	0.0103625	-0.448227	0.0102083	-0.18549	0.0114042	-0.47636	0.00875	0.0666777	0.00875	0.00668455
	0.0125	-0.000211197	0.01182	-6.59743e-05	0.01172	-0.000737919	0.01203	-0.00195	0.01188	-0.00080273	0.01307	-0.00245	0.01008	0.000250921	0.01008	2.48527e-05		0.0125	-0.0452995	0.0118208	-0.0123978	0.0120833	-0.171185	0.0120292	-0.445843	0.011875	-0.186443	0.0130708	-0.47636	0.0100833	0.0595252	0.0100833	0.00334669
	0.01417	-0.000217866	0.01349	-4.56745e-05	0.01338	-0.000737919	0.0137	-0.00194	0.01354	-0.00080273	0.01474	-0.00245	0.01142	0.0002268	0.01142	3.60659e-06		0.0141667	-0.04673	0.0134875	-0.00858307	0.01375	-0.171185	0.0136958	-0.444412	0.0135417	-0.186443	0.0147375	-0.476837	0.0114167	0.0538031	0.0114167	0.000485667
	0.01583	-0.000231205	0.01515	-2.53747e-05	0.01505	-0.000733808	0.01536	-0.00194	0.01521	-0.000804783	0.0164	-0.00246	0.01275	0.00020871	0.01275	-1.05575e-05		0.0158333	-0.0495911	0.0151542	-0.00476837	0.0154167	-0.170231	0.0153625	-0.444889	0.0152083	-0.18692	0.0164042	-0.477791	0.01275	0.0495116	0.01275	-0.00142168
	0.0175	-0.000240097	0.01682	-5.07494e-06	0.01672	-0.000723531	0.01703	-0.00195	0.01688	-0.000810942	0.01807	-0.00246	0.01408	0.00019665	0.01408	-1.40985e-05		0.0175	-0.0514984	0.0168208	-0.000953674	0.0170833	-0.167847	0.0170292	-0.44632	0.016875	-0.188351	0.0180708	-0.478268	0.0140833	0.0466506	0.0140833	-0.00189852
	0.01917	-0.00024232	0.01849	1.01499e-05	0.01838	-0.000711198	0.0187	-0.00195	0.01854	-0.000819154	0.01974	-0.00246	0.01542	0.00020067	0.01542	3.60659e-06		0.0191667	-0.0519753	0.0184875	0.00190735	0.01875	-0.164986	0.0186958	-0.44775	0.0185417	-0.190258	0.0197375	-0.478745	0.0154167	0.0476042	0.0154167	0.000485667
	0.02083	-0.000244543	0.02015	2.28372e-05	0.02005	-0.000702976	0.02036	-0.00196	0.02021	-0.000827366	0.0214	-0.00247	0.01675	0.00022881	0.01675	2.48527e-05		0.0208333	-0.0524521	0.0201542	0.00429153	0.0204167	-0.163078	0.0203625	-0.448704	0.0202083	-0.192165	0.0214042	-0.480175	0.01675	0.05428	0.01675	0.00334669
	0.0225	-0.00024899	0.02182	3.04497e-05	0.02172	-0.000700921	0.02203	-0.00196	0.02188	-0.000839684	0.02307	-0.00248	0.01808	0.000283082	0.01808	5.67218e-05		0.0225	-0.0534058	0.0218208	0.00572205	0.0220833	-0.162601	0.0220292	-0.449657	0.021875	-0.195026	0.0230708	-0.482559	0.0180833	0.0671546	0.0180833	0.00763822
	0.02417	-0.000251213	0.02349	3.29871e-05	0.02338	-0.000702976	0.0237	-0.00197	0.02354	-0.00084379	0.02474	-0.00249	0.01942	0.000343383	0.01942	8.15089e-05		0.0241667	-0.0538826	0.0234875	0.00619888	0.02375	-0.163078	0.0236958	-0.450611	0.0235417	-0.19598	0.0247375	-0.484467	0.0194167	0.0814597	0.0194167	0.0109761
	0.02583	-0.00024232	0.02515	3.55246e-05	0.02505	-0.000705032	0.02536	-0.00197	0.02521	-0.000841737	0.0264	-0.0025	0.02075	0.000383584	0.02075	0.000106296		0.0258333	-0.0519753	0.0251542	0.00667572	0.0254167	-0.163555	0.0253625	-0.451565	0.0252083	-0.195503	0.0264042	-0.48542	0.02075	0.0909964	0.02075	0.0143139
	0.0275	-0.000220089	0.02682	3.55246e-05	0.02672	-0.000713254	0.02703	-0.00197	0.02688	-0.000835578	0.02807	-0.0025	0.02208	0.000387604	0.02208	0.00012046		0.0275	-0.0472069	0.0268208	0.00667572	0.0270833	-0.165462	0.0270292	-0.452042	0.026875	-0.194073	0.0280708	-0.485897	0.0220833	0.0919501	0.0220833	0.0162213
	0.02917	-0.000197858	0.02849	3.55246e-05	0.02838	-0.000721476	0.0287	-0.00198	0.02854	-0.000827366	0.02974	-0.0025	0.02342	0.000349413	0.02342	0.000116919		0.0291667	-0.0424385	0.0284875	0.00667572	0.02875	-0.16737	0.0286958	-0.452995	0.0285417	-0.192165	0.0297375	-0.486374	0.0234167	0.0828902	0.0234167	0.0157445
	0.03083	-0.000184519	0.03015	3.04497e-05	0.03005	-0.000721476	0.03036	-0.00198	0.03021	-0.000819154	0.0314	-0.0025	0.02475	0.000273031	0.02475	9.9214e-05		0.0308333	-0.0395775	0.0301542	0.00572205	0.0304167	-0.16737	0.0303625	-0.454426	0.0302083	-0.190258	0.0314042	-0.486851	0.02475	0.0647704	0.02475	0.0133603
	0.0325	-0.000184519	0.03182	2.79122e-05	0.03172	-0.000713254	0.03203	-0.00199	0.03188	-0.000812995	0.03307	-0.0025	0.02608	0.000168509	0.02608	6.73448e-05		0.0325	-0.0395775	0.0318208	0.00524521	0.0320833	-0.165462	0.0320292	-0.455856	0.031875	-0.188828	0.0330708	-0.486851	0.0260833	0.0399748	0.0260833	0.00906874
	0.03417	-0.000195635	0.03349	2.53747e-05	0.03338	-0.000707087	0.0337	-0.00199	0.03354	-0.000810942	0.03474	-0.0025	0.02742	6.80066e-05	0.02742	3.19347e-05		0.0341667	-0.0419617	0.0334875	0.00476837	0.03375	-0.164032	0.0336958	-0.455856	0.0335417	-0.188351	0.0347375	-0.486374	0.0274167	0.016133	0.0274167	0.00430036
	0.03583	-0.000215643	0.03515	2.28372e-05	0.03505	-0.000711198	0.03536	-0.00199	0.03521	-0.000806836	0.0364	-0.00251	0.02875	-6.36515e-06	0.02875	-1.05575e-05		0.0358333	-0.0462532	0.0351542	0.00429153	0.0354167	-0.164986	0.0353625	-0.455856	0.0352083	-0.187397	0.0364042	-0.487328	0.02875	-0.00150998	0.02875	-0.00142168
	0.0375	-0.000246766	0.03682	1.01499e-05	0.03672	-0.00071942	0.03703	-0.002	0.03688	-0.000798624	0.03807	-0.00252	0.03008	-4.05359e-05	0.03008	-5.30496e-05		0.0375	-0.0529289	0.0368208	0.00190735	0.0370833	-0.166893	0.0370292	-0.457287	0.036875	-0.18549	0.0380708	-0.489235	0.0300833	-0.00961622	0.0300833	-0.00714373
	0.03917	-0.000273444	0.03849	-5.07494e-06	0.03838	-0.000731753	0.0387	-0.00201	0.03854	-0.000792465	0.03974	-0.00252	0.03142	-4.4556e-05	0.03142	-8.13777e-05		0.0391667	-0.058651	0.0384875	-0.000953674	0.03875	-0.169754	0.0386958	-0.459671	0.0385417	-0.184059	0.0397375	-0.490665	0.0314167	-0.0105699	0.0314167	-0.0109584
	0.04083	-0.000286783	0.04015	-2.02998e-05	0.04005	-0.000746141	0.04036	-0.00202	0.04021	-0.000788359	0.0414	-0.00254	0.03275	-4.2546e-05	0.03275	-9.90828e-05		0.0408333	-0.061512	0.0401542	-0.0038147	0.0404167	-0.173092	0.0403625	-0.462532	0.0402083	-0.183105	0.0414042	-0.49305	0.03275	-0.0100931	0.03275	-0.0133426
	0.0425	-0.00028456	0.04182	-3.04497e-05	0.04172	-0.000764641	0.04203	-0.00203	0.04188	-0.000788359	0.04307	-0.00255	0.03408	-5.25962e-05	0.03408	-9.90828e-05		0.0425	-0.0610352	0.0418208	-0.00572205	0.0420833	-0.177383	0.0420292	-0.465393	0.041875	-0.183105	0.0430708	-0.495434	0.0340833	-0.0124772	0.0340833	-0.0133426
	0.04417	-0.000275667	0.04349	-3.80621e-05	0.04338	-0.000779029	0.0437	-0.00204	0.04354	-0.000790412	0.04474	-0.00256	0.03542	-9.27972e-05	0.03542	-7.78367e-05		0.0441667	-0.0591278	0.0434875	-0.00715256	0.04375	-0.180721	0.0436958	-0.468254	0.0435417	-0.183582	0.0447375	-0.498772	0.0354167	-0.022014	0.0354167	-0.0104816
	0.04583	-0.000262328	0.04515	-4.3137e-05	0.04505	-0.000781085	0.04536	-0.00205	0.04521	-0.000796571	0.0464	-0.00258	0.03675	-0.000165159	0.03675	-4.59676e-05		0.0458333	-0.0562668	0.0451542	-0.00810623	0.0454167	-0.181198	0.0453625	-0.469685	0.0452083	-0.185013	0.0464042	-0.501633	0.03675	-0.0391801	0.03675	-0.00619005
	0.0475	-0.000251213	0.04682	-4.05996e-05	0.04672	-0.000772863	0.04703	-0.00205	0.04688	-0.000804783	0.04807	-0.00259	0.03808	-0.000255611	0.03808	-7.01645e-06		0.0475	-0.0538826	0.0468208	-0.00762939	0.0470833	-0.179291	0.0470292	-0.470161	0.046875	-0.18692	0.0480708	-0.504017	0.0380833	-0.0606378	0.0380833	-0.000944844
	0.04917	-0.000255659	0.04849	-3.55246e-05	0.04838	-0.000758474	0.0487	-0.00205	0.04854	-0.000806836	0.04974	-0.0026	0.03942	-0.000340033	0.03942	2.48527e-05		0.0491667	-0.0548363	0.0484875	-0.00667572	0.04875	-0.175953	0.0486958	-0.469208	0.0485417	-0.187397	0.0497375	-0.506401	0.0394167	-0.080665	0.0394167	0.00334669
	0.05083	-0.000271221	0.05015	-3.04497e-05	0.05005	-0.000746141	0.05036	-0.00205	0.05021	-0.000806836	0.0514	-0.00261	0.04075	-0.000398324	0.04075	4.25577e-05		0.0508333	-0.0581741	0.0501542	-0.00572205	0.0504167	-0.173092	0.0503625	-0.468731	0.0502083	-0.187397	0.0514042	-0.508308	0.04075	-0.0944932	0.04075	0.00573088
	0.0525	-0.000293452	0.05182	-2.79122e-05	0.05172	-0.000735864	0.05203	-0.00205	0.05188	-0.000806836	0.05307	-0.00262	0.04208	-0.000430485	0.04208	4.96398e-05		0.0525	-0.0629425	0.0518208	-0.00524521	0.0520833	-0.170708	0.0520292	-0.469685	0.051875	-0.187397	0.0530708	-0.509739	0.0420833	-0.102123	0.0420833	0.00668455
	0.05417	-0.000311237	0.05349	-3.29871e-05	0.05338	-0.000729697	0.0537	-0.00206	0.05354	-0.000810942	0.05474	-0.00263	0.04342	-0.000430485	0.04342	4.25577e-05		0.0541667	-0.0667572	0.0534875	-0.00619888	0.05375	-0.169277	0.0536958	-0.472069	0.0535417	-0.188351	0.0547375	-0.511169	0.0434167	-0.102123	0.0434167	0.00573088
	0.05583	-0.000326799	0.05515	-3.80621e-05	0.05505	-0.000735864	0.05536	-0.00207	0.05521	-0.000821207	0.0564	-0.00264	0.04475	-0.000412395	0.04475	2.13117e-05		0.0558333	-0.0700951	0.0551542	-0.00715256	0.0554167	-0.170708	0.0553625	-0.47493	0.0552083	-0.190735	0.0564042	-0.513077	0.04475	-0.0978311	0.04475	0.00286985
	0.0575	-0.000342361	0.05682	-4.56745e-05	0.05672	-0.000744086	0.05703	-0.00209	0.05688	-0.000829419	0.05807	-0.00265	0.04608	-0.000384254	0.04608	-1.40985e-05		0.0575	-0.0734329	0.0568208	-0.00858307	0.0570833	-0.172615	0.0570292	-0.477791	0.056875	-0.192642	0.0580708	-0.514507	0.0460833	-0.0911554	0.0460833	-0.00189852
	0.05917	-0.000357923	0.05849	-4.3137e-05	0.05838	-0.000754363	0.0587	-0.0021	0.05854	-0.000837631	0.05974	-0.00265	0.04742	-0.000356113	0.04742	-5.30496e-05		0.0591667	-0.0767708	0.0584875	-0.00810623	0.05875	-0.174999	0.0586958	-0.481606	0.0585417	-0.19455	0.0597375	-0.515938	0.0474167	-0.0844796	0.0474167	-0.00714373
	0.06083	-0.000373484	0.06015	-2.53747e-05	0.06005	-0.000762585	0.06036	-0.00211	0.06021	-0.000847896	0.0614	-0.00266	0.04875	-0.000323953	0.04875	-8.13777e-05		0.0608333	-0.0801086	0.0601542	-0.00476837	0.0604167	-0.176907	0.0603625	-0.484467	0.0602083	-0.196934	0.0614042	-0.516891	0.04875	-0.0768503	0.04875	-0.0109584
	0.0625	-0.000386823	0.06182	5.07494e-06	0.06172	-0.000770807	0.06203	-0.00212	0.06188	-0.000854055	0.06307	-0.00267	0.05008	-0.000283752	0.05008	-0.000102624		0.0625	-0.0829697	0.0618208	0.000953674	0.0620833	-0.178814	0.0620292	-0.486374	0.061875	-0.198364	0.0630708	-0.518322	0.0500833	-0.0673135	0.0500833	-0.0138194
	0.06417	-0.000402385	0.06349	3.29871e-05	0.06338	-0.000774918	0.0637	-0.00213	0.06354	-0.000852002	0.06474	-0.00267	0.05142	-0.000239531	0.05142	-0.000113247		0.0641667	-0.0863075	0.0634875	0.00619888	0.06375	-0.179768	0.0636958	-0.488758	0.0635417	-0.197887	0.0647375	-0.520229	0.0514167	-0.0568231	0.0514167	-0.01525
	0.06583	-0.000415724	0.06515	5.83619e-05	0.06505	-0.000774918	0.06536	-0.00215	0.06521	-0.000849949	0.0664	-0.00268	0.05275	-0.000187269	0.05275	-0.000109706		0.0658333	-0.0891685	0.0651542	0.0109673	0.0654167	-0.179768	0.0653625	-0.491619	0.0652083	-0.197411	0.0664042	-0.521183	0.05275	-0.0444253	0.05275	-0.0147731
	0.0675	-0.000426839	0.06682	7.86616e-05	0.06672	-0.000774918	0.06703	-0.00216	0.06688	-0.000852002	0.06807	-0.00268	0.05408	-0.000135008	0.05408	-8.49188e-05		0.0675	-0.0915527	0.0668208	0.014782	0.0670833	-0.179768	0.0670292	-0.494003	0.066875	-0.197887	0.0680708	-0.52166	0.0540833	-0.0320276	0.0540833	-0.0114353
	0.06917	-0.000433509	0.06849	9.38865e-05	0.06838	-0.000781085	0.0687	-0.00216	0.06854	-0.000860214	0.06974	-0.00268	0.05542	-9.07871e-05	0.05542	-4.59676e-05		0.0691667	-0.0929832	0.0684875	0.017643	0.06875	-0.181198	0.0686958	-0.495434	0.0685417	-0.199795	0.0697375	-0.520706	0.0554167	-0.0215371	0.0554167	-0.00619005
	0.07083	-0.000440178	0.07015	9.64239e-05	0.07005	-0.000789307	0.07036	-0.00216	0.07021	-0.000870479	0.0714	-0.00268	0.05675	-6.66666e-05	0.05675	-1.40985e-05		0.0708333	-0.0944138	0.0701542	0.0181198	0.0704167	-0.183105	0.0703625	-0.494957	0.0702083	-0.202179	0.0714042	-0.520706	0.05675	-0.0158151	0.05675	-0.00189852
	0.0725	-0.000446847	0.07182	8.62741e-05	0.07172	-0.000793418	0.07203	-0.00216	0.07188	-0.000876638	0.07307	-0.00268	0.05808	-6.06364e-05	0.05808	6.55743e-08		0.0725	-0.0958443	0.0718208	0.0162125	0.0720833	-0.184059	0.0720292	-0.494003	0.071875	-0.203609	0.0730708	-0.520706	0.0580833	-0.0143846	0.0580833	8.83032e-06
	0.07417	-0.000449071	0.07349	7.35867e-05	0.07338	-0.000795473	0.0737	-0.00215	0.07354	-0.000876638	0.07474	-0.00268	0.05942	-6.46565e-05	0.05942	-7.01645e-06		0.0741667	-0.0963211	0.0734875	0.0138283	0.07375	-0.184536	0.0736958	-0.493526	0.0735417	-0.203609	0.0747375	-0.520706	0.0594167	-0.0153383	0.0594167	-0.000944844
	0.07583	-0.000437955	0.07515	6.85117e-05	0.07505	-0.000797528	0.07536	-0.00215	0.07521	-0.000870479	0.0764	-0.00268	0.06075	-8.07369e-05	0.06075	-2.11805e-05		0.0758333	-0.0939369	0.0751542	0.0128746	0.0754167	-0.185013	0.0753625	-0.493526	0.0752083	-0.202179	0.0764042	-0.520706	0.06075	-0.019153	0.06075	-0.00285219
	0.0775	-0.000411277	0.07682	6.85117e-05	0.07672	-0.000799584	0.07703	-0.00216	0.07688	-0.000862267	0.07807	-0.00268	0.06208	-0.000100837	0.06208	-3.88856e-05		0.0775	-0.0882149	0.0768208	0.0128746	0.0770833	-0.18549	0.0770292	-0.494003	0.076875	-0.200272	0.0780708	-0.52166	0.0620833	-0.0239213	0.0620833	-0.00523638
	0.07917	-0.000375708	0.07849	7.35867e-05	0.07838	-0.000801639	0.0787	-0.00216	0.07854	-0.000858161	0.07974	-0.00269	0.06342	-0.000118928	0.06342	-5.30496e-05		0.0791667	-0.0805855	0.0784875	0.0138283	0.07875	-0.185966	0.0786958	-0.495911	0.0785417	-0.199318	0.0797375	-0.52309	0.0634167	-0.0282129	0.0634167	-0.00714373
	0.08083	-0.000337914	0.08015	8.11991e-05	0.08005	-0.000801639	0.08036	-0.00218	0.08021	-0.000856108	0.0814	-0.00269	0.06475	-0.000132998	0.06475	-6.01317e-05		0.0808333	-0.0724792	0.0801542	0.0152588	0.0804167	-0.185966	0.0803625	-0.499249	0.0802083	-0.198841	0.0814042	-0.524044	0.06475	-0.0315507	0.06475	-0.0080974
	0.0825	-0.000309014	0.08182	8.88115e-05	0.08172	-0.000801639	0.08203	-0.00219	0.08188	-0.000858161	0.08307	-0.0027	0.06608	-0.000141038	0.06608	-6.01317e-05		0.0825	-0.0662804	0.0818208	0.0166893	0.0820833	-0.185966	0.0820292	-0.502586	0.081875	-0.199318	0.0830708	-0.524998	0.0660833	-0.0334581	0.0660833	-0.0080974
	0.08417	-0.000295675	0.08349	8.88115e-05	0.08338	-0.00080575	0.0837	-0.0022	0.08354	-0.000862267	0.08474	-0.0027	0.06742	-0.000151089	0.06742	-6.01317e-05		0.0841667	-0.0634193	0.0834875	0.0166893	0.08375	-0.18692	0.0836958	-0.504971	0.0835417	-0.200272	0.0847375	-0.525475	0.0674167	-0.0358423	0.0674167	-0.0080974
	0.08583	-0.000295675	0.08515	8.37366e-05	0.08505	-0.000813972	0.08536	-0.00221	0.08521	-0.000868426	0.0864	-0.0027	0.06875	-0.000155109	0.06875	-7.42957e-05		0.0858333	-0.0634193	0.0851542	0.0157356	0.0854167	-0.188828	0.0853625	-0.506401	0.0852083	-0.201702	0.0864042	-0.525951	0.06875	-0.0367959	0.06875	-0.0100048
	0.0875	-0.000304568	0.08682	7.61242e-05	0.08672	-0.000826305	0.08703	-0.00221	0.08688	-0.000870479	0.08807	-0.00271	0.07008	-0.000153099	0.07008	-9.55418e-05		0.0875	-0.0653267	0.0868208	0.0143051	0.0870833	-0.191689	0.0870292	-0.506878	0.086875	-0.202179	0.0880708	-0.527859	0.0700833	-0.0363191	0.0700833	-0.0128658
	0.08917	-0.000317906	0.08849	5.83619e-05	0.08838	-0.000834527	0.0887	-0.00221	0.08854	-0.000870479	0.08974	-0.00273	0.07142	-0.000145058	0.07142	-0.00012387		0.0891667	-0.0681877	0.0884875	0.0109673	0.08875	-0.193596	0.0886958	-0.506878	0.0885417	-0.202179	0.0897375	-0.530243	0.0714167	-0.0344117	0.0714167	-0.0166805
	0.09083	-0.000329022	0.09015	3.29871e-05	0.09005	-0.000838638	0.09036	-0.00221	0.09021	-0.000876638	0.0914	-0.00274	0.07275	-0.000139028	0.07275	-0.000155739		0.0908333	-0.0705719	0.0901542	0.00619888	0.0904167	-0.19455	0.0903625	-0.507355	0.0902083	-0.203609	0.0914042	-0.533104	0.07275	-0.0329812	0.07275	-0.020972
	0.0925	-0.000331245	0.09182	1.26874e-05	0.09172	-0.000842749	0.09203	-0.00222	0.09188	-0.000888956	0.09307	-0.00276	0.07408	-0.000135008	0.07408	-0.000184067		0.0925	-0.0710487	0.0918208	0.00238419	0.0920833	-0.195503	0.0920292	-0.508785	0.091875	-0.20647	0.0930708	-0.535965	0.0740833	-0.0320276	0.0740833	-0.0247867
	0.09417	-0.000324576	0.09349	7.61242e-06	0.09338	-0.000842749	0.0937	-0.00222	0.09354	-0.000903328	0.09474	-0.00277	0.07542	-0.000135008	0.07542	-0.000201772		0.0941667	-0.0696182	0.0934875	0.00143051	0.09375	-0.195503	0.0936958	-0.509739	0.0935417	-0.209808	0.0947375	-0.538349	0.0754167	-0.0320276	0.0754167	-0.0271709
	0.09583	-0.000322353	0.09515	1.77623e-05	0.09505	-0.000838638	0.09536	-0.00222	0.09521	-0.000921805	0.0964	-0.00277	0.07675	-0.000137018	0.07675	-0.00019469		0.0958333	-0.0691414	0.0951542	0.00333786	0.0954167	-0.19455	0.0953625	-0.509739	0.0952083	-0.2141	0.0964042	-0.539303	0.07675	-0.0325044	0.07675	-0.0262172
	0.0975	-0.000326799	0.09682	3.55246e-05	0.09672	-0.000830416	0.09703	-0.00222	0.09688	-0.000938229	0.09807	-0.00278	0.07808	-0.000147068	0.07808	-0.000166362		0.0975	-0.0700951	0.0968208	0.00667572	0.0970833	-0.192642	0.0970292	-0.509739	0.096875	-0.217915	0.0980708	-0.53978	0.0780833	-0.0348886	0.0780833	-0.0224025
	0.09917	-0.000335691	0.09849	5.07494e-05	0.09838	-0.000822194	0.0987	-0.00222	0.09854	-0.000946441	0.09974	-0.00277	0.07942	-0.000167169	0.07942	-0.000138034		0.0991667	-0.0720024	0.0984875	0.00953674	0.09875	-0.190735	0.0986958	-0.509739	0.0985417	-0.219822	0.0997375	-0.538349	0.0794167	-0.039657	0.0794167	-0.0185878
	0.10083	-0.000340138	0.10015	6.59743e-05	0.10005	-0.000816028	0.10036	-0.00222	0.10021	-0.000946441	0.1014	-0.00276	0.08075	-0.000185259	0.08075	-0.000106165		0.100833	-0.0729561	0.100154	0.0123978	0.100417	-0.189304	0.100362	-0.509739	0.100208	-0.219822	0.101404	-0.537395	0.08075	-0.0439485	0.08075	-0.0142963
	0.1025	-0.000342361	0.10182	7.35867e-05	0.10172	-0.000813972	0.10203	-0.00222	0.10188	-0.000944388	0.10307	-0.00276	0.08208	-0.0001933	0.08208	-7.07547e-05		0.1025	-0.0734329	0.101821	0.0138283	0.102083	-0.188828	0.102029	-0.509262	0.101875	-0.219345	0.103071	-0.535965	0.0820833	-0.0458558	0.0820833	-0.00952791
	0.10417	-0.000342361	0.10349	7.35867e-05	0.10338	-0.000813972	0.1037	-0.00222	0.10354	-0.000944388	0.10474	-0.00275	0.08342	-0.000191289	0.08342	-4.24266e-05		0.104167	-0.0734329	0.103487	0.0138283	0.10375	-0.188828	0.103696	-0.509739	0.103542	-0.219345	0.104737	-0.535488	0.0834167	-0.045379	0.0834167	-0.00571322
	0.10583	-0.000340138	0.10515	6.08993e-05	0.10505	-0.000818083	0.10536	-0.00223	0.10521	-0.000948494	0.1064	-0.00276	0.08475	-0.000185259	0.08475	-3.88856e-05		0.105833	-0.0729561	0.105154	0.0114441	0.105417	-0.189781	0.105362	-0.511169	0.105208	-0.220299	0.106404	-0.536919	0.08475	-0.0439485	0.08475	-0.00523638
	0.1075	-0.000342361	0.10682	4.8212e-05	0.10672	-0.000822194	0.10703	-0.00224	0.10688	-0.0009526	0.10807	-0.00278	0.08608	-0.000177219	0.08608	-5.65906e-05		0.1075	-0.0734329	0.106821	0.00905991	0.107083	-0.190735	0.107029	-0.513077	0.106875	-0.221252	0.108071	-0.540257	0.0860833	-0.0420411	0.0860833	-0.00762056
	0.10917	-0.00034903	0.10849	3.29871e-05	0.10838	-0.000820139	0.1087	-0.00225	0.10854	-0.000960812	0.10974	-0.0028	0.08742	-0.000165159	0.08742	-7.78367e-05		0.109167	-0.0748634	0.108488	0.00619888	0.10875	-0.190258	0.108696	-0.514984	0.108542	-0.22316	0.109738	-0.544548	0.0874167	-0.0391801	0.0874167	-0.0104816
	0.11083	-0.000364592	0.11015	2.02998e-05	0.11005	-0.000816028	0.11036	-0.00225	0.11021	-0.00097313	0.1114	-0.00282	0.08875	-0.000145058	0.08875	-8.49188e-05		0.110833	-0.0782013	0.110154	0.0038147	0.110417	-0.189304	0.110363	-0.516415	0.110208	-0.226021	0.111404	-0.54884	0.08875	-0.0344117	0.08875	-0.0114353
	0.1125	-0.000389046	0.11182	1.01499e-05	0.11172	-0.000813972	0.11203	-0.00226	0.11188	-0.000979289	0.11307	-0.00283	0.09008	-0.000120938	0.09008	-8.13777e-05		0.1125	-0.0834465	0.111821	0.00190735	0.112083	-0.188828	0.112029	-0.516891	0.111875	-0.227451	0.113071	-0.551224	0.0900833	-0.0286897	0.0900833	-0.0109584
	0.11417	-0.000415724	0.11349	2.53747e-06	0.11338	-0.000811917	0.1137	-0.00226	0.11354	-0.000981342	0.11474	-0.00285	0.09142	-9.88273e-05	0.09142	-7.42957e-05		0.114167	-0.0891685	0.113488	0.000476837	0.11375	-0.188351	0.113696	-0.517368	0.113542	-0.227928	0.114738	-0.553608	0.0914167	-0.0234445	0.0914167	-0.0100048
	0.11583	-0.000440178	0.11515	2.53747e-06	0.11505	-0.000807806	0.11536	-0.00226	0.11521	-0.000981342	0.1164	-0.00286	0.09275	-8.27469e-05	0.09275	-6.72137e-05		0.115833	-0.0944138	0.115154	0.000476837	0.115417	-0.187397	0.115363	-0.518799	0.115208	-0.227928	0.116404	-0.556469	0.09275	-0.0196298	0.09275	-0.00905108
	0.1175	-0.000453517	0.11682	-2.53747e-06	0.11672	-0.000807806	0.11703	-0.00227	0.11688	-0.000981342	0.11807	-0.00287	0.09408	-7.47067e-05	0.09408	-6.01317e-05		0.1175	-0.0972748	0.116821	-0.000476837	0.117083	-0.187397	0.117029	-0.521183	0.116875	-0.227928	0.118071	-0.558853	0.0940833	-0.0177224	0.0940833	-0.0080974
	0.11917	-0.000451294	0.11849	-2.53747e-06	0.11838	-0.000813972	0.1187	-0.00229	0.11854	-0.000981342	0.11974	-0.00289	0.09542	-7.47067e-05	0.09542	-6.01317e-05		0.119167	-0.0967979	0.118487	-0.000476837	0.11875	-0.188828	0.118696	-0.524044	0.118542	-0.227928	0.119737	-0.561237	0.0954167	-0.0177224	0.0954167	-0.0080974
	0.12083	-0.000433509	0.12015	0	0.12005	-0.000826305	0.12036	-0.0023	0.12021	-0.000979289	0.1214	-0.0029	0.09675	-9.27972e-05	0.09675	-8.49188e-05		0.120833	-0.0929832	0.120154	0	0.120417	-0.191689	0.120362	-0.527382	0.120208	-0.227451	0.121404	-0.563622	0.09675	-0.022014	0.09675	-0.0114353
	0.1225	-0.000406831	0.12182	1.01499e-05	0.12172	-0.000836583	0.12203	-0.00232	0.12188	-0.000983395	0.12307	-0.00292	0.09808	-0.000126968	0.09808	-0.000106165		0.1225	-0.0872612	0.121821	0.00190735	0.122083	-0.194073	0.122029	-0.531673	0.121875	-0.228405	0.123071	-0.567436	0.0980833	-0.0301202	0.0980833	-0.0142963
	0.12417	-0.000377931	0.12349	1.52248e-05	0.12338	-0.00084686	0.1237	-0.00234	0.12354	-0.000989554	0.12474	-0.00293	0.09942	-0.000167169	0.09942	-9.90828e-05		0.124167	-0.0810623	0.123488	0.00286102	0.12375	-0.196457	0.123696	-0.536442	0.123542	-0.229836	0.124738	-0.570774	0.0994167	-0.039657	0.0994167	-0.0133426
	0.12583	-0.000357923	0.12515	7.61242e-06	0.12505	-0.000855082	0.12536	-0.00236	0.12521	-0.00099366	0.1264	-0.00294	0.10075	-0.00019732	0.10075	-7.07547e-05		0.125833	-0.0767708	0.125154	0.00143051	0.125417	-0.198364	0.125362	-0.53978	0.125208	-0.230789	0.126404	-0.572205	0.10075	-0.0468095	0.10075	-0.00952791
	0.1275	-0.00034903	0.12682	-5.07494e-06	0.12672	-0.000861249	0.12703	-0.00236	0.12688	-0.000991607	0.12807	-0.00294	0.10208	-0.0002134	0.10208	-3.53446e-05		0.1275	-0.0748634	0.126821	-0.000953674	0.127083	-0.199795	0.127029	-0.540733	0.126875	-0.230312	0.128071	-0.572205	0.102083	-0.0506242	0.102083	-0.00475954
	0.12917	-0.000355699	0.12849	-2.02998e-05	0.12838	-0.000867415	0.1287	-0.00236	0.12854	-0.000985448	0.12974	-0.00294	0.10342	-0.00020737	0.10342	6.55743e-08		0.129167	-0.0762939	0.128488	-0.0038147	0.12875	-0.201225	0.128696	-0.540733	0.128542	-0.228882	0.129738	-0.571251	0.103417	-0.0491937	0.103417	8.83032e-06
	0.13083	-0.000373484	0.13015	-3.55246e-05	0.13005	-0.000873581	0.13036	-0.00236	0.13021	-0.000977236	0.1314	-0.00293	0.10475	-0.000191289	0.10475	4.25577e-05		0.130833	-0.0801086	0.130154	-0.00667572	0.130417	-0.202656	0.130362	-0.540733	0.130208	-0.226974	0.131404	-0.570774	0.10475	-0.045379	0.10475	0.00573088
	0.1325	-0.000395716	0.13182	-4.05996e-05	0.13172	-0.000883859	0.13203	-0.00236	0.13188	-0.000971077	0.13307	-0.00293	0.10608	-0.000173199	0.10608	7.44269e-05		0.1325	-0.084877	0.131821	-0.00762939	0.132083	-0.20504	0.132029	-0.541687	0.131875	-0.225544	0.133071	-0.56982	0.106083	-0.0410875	0.106083	0.0100224
	0.13417	-0.000415724	0.13349	-3.55246e-05	0.13338	-0.000898247	0.1337	-0.00236	0.13354	-0.000964918	0.13474	-0.00292	0.10742	-0.000163149	0.10742	8.50499e-05		0.134167	-0.0891685	0.133488	-0.00667572	0.13375	-0.208378	0.133696	-0.54121	0.133542	-0.224113	0.134738	-0.567436	0.107417	-0.0387033	0.107417	0.0114529
	0.13583	-0.000426839	0.13515	-2.02998e-05	0.13505	-0.000914691	0.13536	-0.00236	0.13521	-0.000964918	0.1364	-0.00291	0.10875	-0.000167169	0.10875	7.44269e-05		0.135833	-0.0915527	0.135154	-0.0038147	0.135417	-0.212193	0.135362	-0.540257	0.135208	-0.224113	0.136404	-0.565529	0.10875	-0.039657	0.10875	0.0100224
	0.1375	-0.000433509	0.13682	0	0.13672	-0.000931135	0.13703	-0.00235	0.13688	-0.000971077	0.13807	-0.00291	0.11008	-0.000171189	0.11008	7.08858e-05		0.1375	-0.0929832	0.136821	0	0.137083	-0.216007	0.137029	-0.539303	0.136875	-0.225544	0.138071	-0.565052	0.110083	-0.0406106	0.110083	0.00954557
	0.13917	-0.000431286	0.13849	1.77623e-05	0.13838	-0.000949634	0.1387	-0.00236	0.13854	-0.000977236	0.13974	-0.00291	0.11142	-0.000171189	0.11142	7.08858e-05		0.139167	-0.0925064	0.138488	0.00333786	0.13875	-0.220299	0.138696	-0.53978	0.138542	-0.226974	0.139737	-0.565052	0.111417	-0.0406106	0.111417	0.00954557
	0.14083	-0.000426839	0.14015	2.53747e-05	0.14005	-0.000959912	0.14036	-0.00236	0.14021	-0.000979289	0.1414	-0.00291	0.11275	-0.000165159	0.11275	7.44269e-05		0.140833	-0.0915527	0.140154	0.00476837	0.140417	-0.222683	0.140363	-0.540257	0.140208	-0.227451	0.141404	-0.565052	0.11275	-0.0391801	0.11275	0.0100224
	0.1425	-0.000411277	0.14182	1.77623e-05	0.14172	-0.000959912	0.14203	-0.00236	0.14188	-0.000979289	0.14307	-0.0029	0.11408	-0.000161139	0.11408	8.15089e-05		0.1425	-0.0882149	0.141821	0.00333786	0.142083	-0.222683	0.142029	-0.540257	0.141875	-0.227451	0.143071	-0.564575	0.114083	-0.0382264	0.114083	0.0109761
	0.14417	-0.000397939	0.14349	5.07494e-06	0.14338	-0.000957856	0.1437	-0.00236	0.14354	-0.000981342	0.14474	-0.00291	0.11542	-0.000157119	0.11542	9.9214e-05		0.144167	-0.0853539	0.143487	0.000953674	0.14375	-0.222206	0.143696	-0.54121	0.143542	-0.227928	0.144737	-0.565529	0.115417	-0.0372728	0.115417	0.0133603
	0.14583	-0.000393492	0.14515	-1.01499e-05	0.14505	-0.00095169	0.14536	-0.00237	0.14521	-0.000983395	0.1464	-0.00292	0.11675	-0.000163149	0.11675	0.00012046		0.145833	-0.0844002	0.145154	-0.00190735	0.145417	-0.220776	0.145363	-0.543118	0.145208	-0.228405	0.146404	-0.56839	0.11675	-0.0387033	0.11675	0.0162213
	0.1475	-0.000397939	0.14682	-2.02998e-05	0.14672	-0.000943468	0.14703	-0.00238	0.14688	-0.000983395	0.14807	-0.00295	0.11808	-0.000189279	0.11808	0.000131083		0.1475	-0.0853539	0.146821	-0.0038147	0.147083	-0.218868	0.147029	-0.545979	0.146875	-0.228405	0.148071	-0.573158	0.118083	-0.0449022	0.118083	0.0176518
	0.14917	-0.000404608	0.14849	-2.28372e-05	0.14838	-0.000933191	0.1487	-0.0024	0.14854	-0.000985448	0.14974	-0.00298	0.11942	-0.00022948	0.11942	0.000124001		0.149167	-0.0867844	0.148487	-0.00429153	0.14875	-0.216484	0.148696	-0.54884	0.148542	-0.228882	0.149737	-0.579357	0.119417	-0.0544389	0.119417	0.0166981
	0.15083	-0.000413501	0.15015	-1.26874e-05	0.15005	-0.00092908	0.15036	-0.00241	0.15021	-0.000987501	0.1514	-0.00301	0.12075	-0.000261641	0.12075	0.000102755		0.150833	-0.0886917	0.150154	-0.00238419	0.150417	-0.21553	0.150363	-0.551701	0.150208	-0.229359	0.151404	-0.586033	0.12075	-0.0620683	0.12075	0.0138371
	0.1525	-0.000429062	0.15182	5.07494e-06	0.15172	-0.00092908	0.15203	-0.00242	0.15188	-0.000989554	0.15307	-0.00305	0.12208	-0.000269681	0.12208	6.02628e-05		0.1525	-0.0920296	0.151821	0.000953674	0.152083	-0.21553	0.152029	-0.554085	0.151875	-0.229836	0.153071	-0.593185	0.122083	-0.0639757	0.122083	0.00811506
	0.15417	-0.000449071	0.15349	1.77623e-05	0.15338	-0.000931135	0.1537	-0.00242	0.15354	-0.000989554	0.15474	-0.00308	0.12342	-0.000247571	0.12342	6.55743e-08		0.154167	-0.0963211	0.153487	0.00333786	0.15375	-0.216007	0.153696	-0.555515	0.153542	-0.229836	0.154738	-0.599384	0.123417	-0.0587304	0.123417	8.83032e-06
	0.15583	-0.000464632	0.15515	3.04497e-05	0.15505	-0.000931135	0.15536	-0.00242	0.15521	-0.000987501	0.1564	-0.0031	0.12475	-0.00020335	0.12475	-4.95086e-05		0.155833	-0.099659	0.155154	0.00572205	0.155417	-0.216007	0.155362	-0.555515	0.155208	-0.229359	0.156404	-0.603199	0.12475	-0.04824	0.12475	-0.00666689
	0.1575	-0.000471302	0.15682	3.80621e-05	0.15672	-0.00092908	0.15703	-0.00242	0.15688	-0.000987501	0.15807	-0.00311	0.12608	-0.000143048	0.12608	-7.78367e-05		0.1575	-0.101089	0.156821	0.00715256	0.157083	-0.21553	0.157029	-0.555038	0.156875	-0.229359	0.158071	-0.605106	0.126083	-0.0339349	0.126083	-0.0104816
	0.15917	-0.000482417	0.15849	4.3137e-05	0.15838	-0.00092908	0.1587	-0.00242	0.15854	-0.000989554	0.15974	-0.00311	0.12742	-8.6767e-05	0.12742	-9.20008e-05		0.159167	-0.103474	0.158488	0.00810623	0.15875	-0.21553	0.158696	-0.554562	0.158542	-0.229836	0.159738	-0.605106	0.127417	-0.0205835	0.127417	-0.0123889
	0.16083	-0.000493533	0.16015	4.56745e-05	0.16005	-0.000933191	0.16036	-0.00242	0.16021	-0.000997766	0.1614	-0.00311	0.12875	-4.65661e-05	0.12875	-9.55418e-05		0.160833	-0.105858	0.160154	0.00858307	0.160417	-0.216484	0.160362	-0.554562	0.160208	-0.231743	0.161404	-0.604153	0.12875	-0.0110467	0.12875	-0.0128658
	0.1625	-0.000504649	0.16182	5.07494e-05	0.16172	-0.000941412	0.16203	-0.00242	0.16188	-0.00101	0.16307	-0.0031	0.13008	-3.24958e-05	0.13008	-8.49188e-05		0.1625	-0.108242	0.161821	0.00953674	0.162083	-0.218391	0.162029	-0.555038	0.161875	-0.23365	0.163071	-0.603199	0.130083	-0.00770887	0.130083	-0.0114353
	0.16417	-0.000513541	0.16349	5.58244e-05	0.16338	-0.000953745	0.1637	-0.00244	0.16354	-0.00101	0.16474	-0.0031	0.13142	-4.2546e-05	0.13142	-5.65906e-05		0.164167	-0.110149	0.163488	0.0104904	0.16375	-0.221252	0.163696	-0.557899	0.163542	-0.235558	0.164738	-0.603199	0.131417	-0.0100931	0.131417	-0.00762056
	0.16583	-0.000517987	0.16515	6.08993e-05	0.16505	-0.000966078	0.16536	-0.00245	0.16521	-0.00103	0.1664	-0.0031	0.13275	-6.26465e-05	0.13275	-2.47215e-05		0.165833	-0.111103	0.165154	0.0114441	0.165417	-0.224113	0.165362	-0.561237	0.165208	-0.238419	0.166404	-0.603199	0.13275	-0.0148614	0.13275	-0.00332903
	0.1675	-0.000515764	0.16682	6.59743e-05	0.16672	-0.000978411	0.16703	-0.00247	0.16688	-0.00104	0.16807	-0.0031	0.13408	-8.4757e-05	0.13408	6.55743e-08		0.1675	-0.110626	0.166821	0.0123978	0.167083	-0.226974	0.167029	-0.565052	0.166875	-0.24128	0.168071	-0.602722	0.134083	-0.0201066	0.134083	8.83032e-06
	0.16917	-0.000500202	0.16849	8.11991e-05	0.16838	-0.000988689	0.1687	-0.00248	0.16854	-0.00105	0.16974	-0.00309	0.13542	-0.000100837	0.13542	1.77706e-05		0.169167	-0.107288	0.168488	0.0152588	0.16875	-0.229359	0.168696	-0.56839	0.168542	-0.244141	0.169738	-0.601768	0.135417	-0.0239213	0.135417	0.00239302
	0.17083	-0.000477971	0.17015	9.64239e-05	0.17005	-0.0009928	0.17036	-0.0025	0.17021	-0.00107	0.1714	-0.00309	0.13675	-0.000116918	0.13675	3.19347e-05		0.170833	-0.10252	0.170154	0.0181198	0.170417	-0.230312	0.170363	-0.572205	0.170208	-0.247478	0.171404	-0.600338	0.13675	-0.027736	0.13675	0.00430036
	0.1725	-0.000460186	0.17182	0.000111649	0.17172	-0.000988689	0.17203	-0.00251	0.17188	-0.00108	0.17307	-0.00308	0.13808	-0.000137018	0.13808	4.25577e-05		0.1725	-0.0987053	0.171821	0.0209808	0.172083	-0.229359	0.172029	-0.575066	0.171875	-0.25034	0.173071	-0.599861	0.138083	-0.0325044	0.138083	0.00573088
	0.17417	-0.000446847	0.17349	0.000114186	0.17338	-0.000984578	0.1737	-0.00252	0.17354	-0.00109	0.17474	-0.00309	0.13942	-0.000153099	0.13942	3.19347e-05		0.174167	-0.0958443	0.173487	0.0214577	0.17375	-0.228405	0.173696	-0.576973	0.173542	-0.252247	0.174737	-0.600338	0.139417	-0.0363191	0.139417	0.00430036
	0.17583	-0.000433509	0.17515	0.000109111	0.17505	-0.000984578	0.17536	-0.00253	0.17521	-0.00108	0.1764	-0.00309	0.14075	-0.000165159	0.14075	1.06886e-05		0.175833	-0.0929832	0.175154	0.020504	0.175417	-0.228405	0.175363	-0.57888	0.175208	-0.25177	0.176404	-0.601768	0.14075	-0.0391801	0.14075	0.00143934
	0.1775	-0.000417947	0.17682	9.64239e-05	0.17672	-0.000984578	0.17703	-0.00253	0.17688	-0.00108	0.17807	-0.0031	0.14208	-0.000177219	0.14208	-1.40985e-05		0.1775	-0.0896454	0.176821	0.0181198	0.177083	-0.228405	0.177029	-0.580311	0.176875	-0.251293	0.178071	-0.603676	0.142083	-0.0420411	0.142083	-0.00189852
	0.17917	-0.000406831	0.17849	7.35867e-05	0.17838	-0.000986633	0.1787	-0.00254	0.17854	-0.00108	0.17974	-0.00312	0.14342	-0.000191289	0.14342	-3.53446e-05		0.179167	-0.0872612	0.178487	0.0138283	0.17875	-0.228882	0.178696	-0.582218	0.178542	-0.249863	0.179737	-0.606537	0.143417	-0.045379	0.143417	-0.00475954
	0.18083	-0.000406831	0.18015	4.3137e-05	0.18005	-0.0009928	0.18036	-0.00255	0.18021	-0.00107	0.1814	-0.00313	0.14475	-0.00020737	0.14475	-5.30496e-05		0.180833	-0.0872612	0.180154	0.00810623	0.180417	-0.230312	0.180363	-0.584126	0.180208	-0.248432	0.181404	-0.609398	0.14475	-0.0491937	0.14475	-0.00714373
	0.1825	-0.000413501	0.18182	1.77623e-05	0.18172	-0.000998966	0.18203	-0.00256	0.18188	-0.00106	0.18307	-0.00314	0.14608	-0.00022345	0.14608	-7.42957e-05		0.1825	-0.0886917	0.181821	0.00333786	0.182083	-0.231743	0.182029	-0.585556	0.181875	-0.246525	0.183071	-0.610352	0.146083	-0.0530084	0.146083	-0.0100048
	0.18417	-0.000422393	0.18349	2.53747e-06	0.18338	-0.001	0.1837	-0.00256	0.18354	-0.00106	0.18474	-0.00314	0.14742	-0.000241541	0.14742	-9.90828e-05		0.184167	-0.0905991	0.183487	0.000476837	0.18375	-0.232697	0.183696	-0.586033	0.183542	-0.246525	0.184737	-0.610352	0.147417	-0.0572999	0.147417	-0.0133426
	0.18583	-0.000440178	0.18515	-7.61242e-06	0.18505	-0.001	0.18536	-0.00256	0.18521	-0.00107	0.1864	-0.00314	0.14875	-0.000263651	0.14875	-0.000113247		0.185833	-0.0944138	0.185154	-0.00143051	0.185417	-0.23222	0.185363	-0.58651	0.185208	-0.247955	0.186404	-0.610828	0.14875	-0.0625451	0.14875	-0.01525
	0.1875	-0.000466855	0.18682	-1.52248e-05	0.18672	-0.000994855	0.18703	-0.00256	0.18688	-0.00108	0.18807	-0.00315	0.15008	-0.000283752	0.15008	-0.00012387		0.1875	-0.100136	0.186821	-0.00286102	0.187083	-0.230789	0.187029	-0.586987	0.186875	-0.249863	0.188071	-0.611782	0.150083	-0.0673135	0.150083	-0.0166805
	0.18917	-0.000489087	0.18849	-1.77623e-05	0.18838	-0.000986633	0.1887	-0.00257	0.18854	-0.00108	0.18974	-0.00316	0.15142	-0.000301842	0.15142	-0.000130952		0.189167	-0.104904	0.188488	-0.00333786	0.18875	-0.228882	0.188696	-0.58794	0.188542	-0.251293	0.189738	-0.614166	0.151417	-0.071605	0.151417	-0.0176341
	0.19083	-0.000497979	0.19015	-1.77623e-05	0.19005	-0.000970189	0.19036	-0.00257	0.19021	-0.00108	0.1914	-0.00317	0.15275	-0.000319932	0.15275	-0.000145116		0.190833	-0.106812	0.190154	-0.00333786	0.190417	-0.225067	0.190362	-0.588417	0.190208	-0.25177	0.191404	-0.617027	0.15275	-0.0758966	0.15275	-0.0195415
	0.1925	-0.000495756	0.19182	-2.28372e-05	0.19172	-0.000949634	0.19203	-0.00257	0.19188	-0.00108	0.19307	-0.00319	0.15408	-0.000338023	0.15408	-0.000148657		0.1925	-0.106335	0.191821	-0.00429153	0.192083	-0.220299	0.192029	-0.588417	0.191875	-0.25177	0.193071	-0.620365	0.154083	-0.0801881	0.154083	-0.0200183
	0.19417	-0.000486864	0.19349	-3.04497e-05	0.19338	-0.000927024	0.1937	-0.00257	0.19354	-0.00108	0.19474	-0.00321	0.15542	-0.000356113	0.15542	-0.000138034		0.194167	-0.104427	0.193488	-0.00572205	0.19375	-0.215054	0.193696	-0.588417	0.193542	-0.25177	0.194738	-0.623703	0.155417	-0.0844796	0.155417	-0.0185878
	0.19583	-0.000475748	0.19515	-3.29871e-05	0.19505	-0.000914691	0.19536	-0.00257	0.19521	-0.00108	0.1964	-0.00322	0.15675	-0.000374204	0.15675	-0.000120329		0.195833	-0.102043	0.195154	-0.00619888	0.195417	-0.212193	0.195362	-0.589371	0.195208	-0.251293	0.196404	-0.626087	0.15675	-0.0887712	0.15675	-0.0162036
	0.1975	-0.000464632	0.19682	-3.04497e-05	0.19672	-0.000914691	0.19703	-0.00258	0.19688	-0.00108	0.19807	-0.00323	0.15808	-0.000394304	0.15808	-0.000106165		0.1975	-0.099659	0.196821	-0.00572205	0.197083	-0.212193	0.197029	-0.590324	0.196875	-0.251293	0.198071	-0.627518	0.158083	-0.0935396	0.158083	-0.0142963
	0.19917	-0.000460186	0.19849	-2.53747e-05	0.19838	-0.000920858	0.1987	-0.00258	0.19854	-0.00109	0.19974	-0.00323	0.15942	-0.000408375	0.15942	-9.20008e-05		0.199167	-0.0987053	0.198488	-0.00476837	0.19875	-0.213623	0.198696	-0.590801	0.198542	-0.252247	0.199738	-0.627995	0.159417	-0.0968774	0.159417	-0.0123889
	0.20083	-0.000466855	0.20015	-2.28372e-05	0.20005	-0.000927024	0.20036	-0.00258	0.20021	-0.00109	0.2014	-0.00323	0.16075	-0.000402344	0.16075	-7.42957e-05		0.200833	-0.100136	0.200154	-0.00429153	0.200417	-0.215054	0.200362	-0.591278	0.200208	-0.253201	0.201404	-0.627995	0.16075	-0.0954469	0.16075	-0.0100048
	0.2025	-0.000482417	0.20182	-1.77623e-05	0.20172	-0.000941412	0.20203	-0.00258	0.20188	-0.0011	0.20307	-0.00323	0.16208	-0.000382244	0.16208	-6.36727e-05		0.2025	-0.103474	0.201821	-0.00333786	0.202083	-0.218391	0.202029	-0.591755	0.201875	-0.254631	0.203071	-0.628948	0.162083	-0.0906785	0.162083	-0.00857424
	0.20417	-0.000497979	0.20349	-1.77623e-05	0.20338	-0.000959912	0.2037	-0.00259	0.20354	-0.00111	0.20474	-0.00324	0.16342	-0.000358123	0.16342	-6.01317e-05		0.204167	-0.106812	0.203487	-0.00333786	0.20375	-0.222683	0.203696	-0.593662	0.203542	-0.257015	0.204737	-0.629902	0.163417	-0.0849565	0.163417	-0.0080974
	0.20583	-0.000511318	0.20515	-2.02998e-05	0.20505	-0.000972245	0.20536	-0.0026	0.20521	-0.00112	0.2064	-0.00324	0.16475	-0.000338023	0.16475	-7.07547e-05		0.205833	-0.109673	0.205154	-0.0038147	0.205417	-0.225544	0.205363	-0.596046	0.205208	-0.259876	0.206404	-0.630379	0.16475	-0.0801881	0.16475	-0.00952791
	0.2075	-0.000522434	0.20682	-3.04497e-05	0.20672	-0.000978411	0.20703	-0.00261	0.20688	-0.00113	0.20807	-0.00324	0.16608	-0.000327973	0.16608	-0.000102624		0.2075	-0.112057	0.206821	-0.00572205	0.207083	-0.226974	0.207029	-0.598907	0.206875	-0.263214	0.208071	-0.630856	0.166083	-0.0778039	0.166083	-0.0138194
	0.20917	-0.000524657	0.20849	-3.80621e-05	0.20838	-0.000986633	0.2087	-0.00263	0.20854	-0.00115	0.20974	-0.00325	0.16742	-0.000336013	0.16742	-0.000138034		0.209167	-0.112534	0.208487	-0.00715256	0.20875	-0.228882	0.208696	-0.603199	0.208542	-0.266075	0.209737	-0.632763	0.167417	-0.0797113	0.167417	-0.0185878
	0.21083	-0.000522434	0.21015	-4.05996e-05	0.21005	-0.000998966	0.21036	-0.00265	0.21021	-0.00116	0.2114	-0.00326	0.16875	-0.000374204	0.16875	-0.000162821		0.210833	-0.112057	0.210154	-0.00762939	0.210417	-0.231743	0.210363	-0.607014	0.210208	-0.268459	0.211404	-0.63467	0.16875	-0.0887712	0.16875	-0.0219257
	0.2125	-0.000511318	0.21182	-4.05996e-05	0.21172	-0.00101	0.21203	-0.00267	0.21188	-0.00117	0.21307	-0.00327	0.17008	-0.000432495	0.17008	-0.000176985		0.2125	-0.109673	0.211821	-0.00762939	0.212083	-0.233173	0.212029	-0.611782	0.211875	-0.271797	0.213071	-0.636101	0.170083	-0.102599	0.170083	-0.023833
	0.21417	-0.000497979	0.21349	-3.80621e-05	0.21338	-0.00101	0.2137	-0.00269	0.21354	-0.00118	0.21474	-0.00328	0.17142	-0.000492796	0.17142	-0.00019469		0.214167	-0.106812	0.213487	-0.00715256	0.21375	-0.23365	0.213696	-0.616074	0.213542	-0.273228	0.214737	-0.637054	0.171417	-0.116905	0.171417	-0.0262172
	0.21583	-0.000495756	0.21515	-3.04497e-05	0.21505	-0.00101	0.21536	-0.0027	0.21521	-0.00117	0.2164	-0.00328	0.17275	-0.000543048	0.17275	-0.000205313		0.215833	-0.106335	0.215154	-0.00572205	0.215417	-0.234127	0.215363	-0.619411	0.215208	-0.272751	0.216404	-0.638485	0.17275	-0.128826	0.17275	-0.0276477
	0.2175	-0.000500202	0.21682	-2.53747e-05	0.21672	-0.00101	0.21703	-0.00271	0.21688	-0.00117	0.21807	-0.00329	0.17408	-0.000579229	0.17408	-0.000219477		0.2175	-0.107288	0.216821	-0.00476837	0.217083	-0.234604	0.217029	-0.620365	0.216875	-0.27132	0.218071	-0.638962	0.174083	-0.137409	0.174083	-0.0295551
	0.21917	-0.000504649	0.21849	-2.53747e-05	0.21838	-0.00101	0.2187	-0.0027	0.21854	-0.00117	0.21974	-0.00328	0.17542	-0.000595309	0.17542	-0.000233641		0.219167	-0.108242	0.218488	-0.00476837	0.21875	-0.234604	0.218696	-0.619411	0.218542	-0.270844	0.219738	-0.638485	0.175417	-0.141223	0.175417	-0.0314624
	0.22083	-0.000506872	0.22015	-2.79122e-05	0.22005	-0.00102	0.22036	-0.0027	0.22021	-0.00117	0.2214	-0.00328	0.17675	-0.000589279	0.17675	-0.000251346		0.220833	-0.108719	0.220154	-0.00524521	0.220417	-0.236034	0.220362	-0.617504	0.220208	-0.27132	0.221404	-0.638008	0.17675	-0.139793	0.17675	-0.0338466
	0.2225	-0.000515764	0.22182	-2.53747e-05	0.22172	-0.00103	0.22203	-0.00268	0.22188	-0.00117	0.22307	-0.00328	0.17808	-0.000563148	0.17808	-0.000261969		0.2225	-0.110626	0.221821	-0.00476837	0.222083	-0.239372	0.222029	-0.61512	0.221875	-0.271797	0.223071	-0.638008	0.178083	-0.133594	0.178083	-0.0352771
	0.22417	-0.00052688	0.22349	-2.28372e-05	0.22338	-0.00105	0.2237	-0.00268	0.22354	-0.00117	0.22474	-0.00329	0.17942	-0.000524957	0.17942	-0.000261969		0.224167	-0.11301	0.223488	-0.00429153	0.22375	-0.244141	0.223696	-0.613213	0.223542	-0.27132	0.224738	-0.639439	0.179417	-0.124534	0.179417	-0.0352771
	0.22583	-0.000535772	0.22515	-1.52248e-05	0.22505	-0.00107	0.22536	-0.00267	0.22521	-0.00116	0.2264	-0.0033	0.18075	-0.000484756	0.18075	-0.000251346		0.225833	-0.114918	0.225154	-0.00286102	0.225417	-0.247478	0.225362	-0.612259	0.225208	-0.270367	0.226404	-0.640869	0.18075	-0.114997	0.18075	-0.0338466
	0.2275	-0.000540218	0.22682	-7.61242e-06	0.22672	-0.00108	0.22703	-0.00268	0.22688	-0.00116	0.22807	-0.0033	0.18208	-0.000440535	0.18208	-0.000226559		0.2275	-0.115871	0.226821	-0.00143051	0.227083	-0.249386	0.227029	-0.613689	0.226875	-0.26989	0.228071	-0.6423	0.182083	-0.104507	0.182083	-0.0305087
	0.22917	-0.000542442	0.22849	2.53747e-06	0.22838	-0.00108	0.2287	-0.0027	0.22854	-0.00116	0.22974	-0.00331	0.18342	-0.000400334	0.18342	-0.00019469		0.229167	-0.116348	0.228488	0.000476837	0.22875	-0.25034	0.228696	-0.617504	0.228542	-0.268936	0.229738	-0.64373	0.183417	-0.0949701	0.183417	-0.0262172
	0.23083	-0.000551334	0.23015	1.26874e-05	0.23005	-0.00108	0.23036	-0.00272	0.23021	-0.00116	0.2314	-0.00332	0.18475	-0.000374204	0.18475	-0.000162821		0.230833	-0.118256	0.230154	0.00238419	0.230417	-0.250816	0.230362	-0.622272	0.230208	-0.268936	0.231404	-0.645638	0.18475	-0.0887712	0.18475	-0.0219257
	0.2325	-0.00055578	0.23182	2.28372e-05	0.23172	-0.00108	0.23203	-0.00273	0.23188	-0.00116	0.23307	-0.00333	0.18608	-0.000368174	0.18608	-0.000127411		0.2325	-0.119209	0.231821	0.00429153	0.232083	-0.249863	0.232029	-0.626564	0.231875	-0.270367	0.233071	-0.648499	0.186083	-0.0873407	0.186083	-0.0171573
	0.23417	-0.000553557	0.23349	2.79122e-05	0.23338	-0.00107	0.2337	-0.00276	0.23354	-0.00118	0.23474	-0.00335	0.18742	-0.000380234	0.18742	-9.90828e-05		0.234167	-0.118732	0.233487	0.00524521	0.23375	-0.247955	0.233696	-0.631332	0.233542	-0.273228	0.234737	-0.65136	0.187417	-0.0902017	0.187417	-0.0133426
	0.23583	-0.000542442	0.23515	3.29871e-05	0.23505	-0.00106	0.23536	-0.00278	0.23521	-0.00119	0.2364	-0.00337	0.18875	-0.000408375	0.18875	-6.72137e-05		0.235833	-0.116348	0.235154	0.00619888	0.235417	-0.245571	0.235363	-0.636101	0.235208	-0.275612	0.236404	-0.654697	0.18875	-0.0968774	0.18875	-0.00905108
	0.2375	-0.000529103	0.23682	3.55246e-05	0.23672	-0.00105	0.23703	-0.00279	0.23688	-0.0012	0.23807	-0.00338	0.19008	-0.000448575	0.19008	-3.88856e-05		0.2375	-0.113487	0.236821	0.00667572	0.237083	-0.244617	0.237029	-0.639439	0.236875	-0.277996	0.238071	-0.657558	0.190083	-0.106414	0.190083	-0.00523638
	0.23917	-0.00052688	0.23849	3.04497e-05	0.23838	-0.00105	0.2387	-0.00279	0.23854	-0.0012	0.23974	-0.00339	0.19142	-0.000498827	0.19142	-3.47544e-06		0.239167	-0.11301	0.238487	0.00572205	0.23875	-0.244617	0.238696	-0.639915	0.238542	-0.279427	0.239737	-0.659466	0.191417	-0.118335	0.191417	-0.000468007
	0.24083	-0.000533549	0.24015	2.53747e-05	0.24005	-0.00106	0.24036	-0.00279	0.24021	-0.00121	0.2414	-0.0034	0.19275	-0.000541038	0.19275	1.77706e-05		0.240833	-0.114441	0.240154	0.00476837	0.240417	-0.245571	0.240363	-0.639439	0.240208	-0.28038	0.241404	-0.660419	0.19275	-0.128349	0.19275	0.00239302
	0.2425	-0.000544665	0.24182	2.02998e-05	0.24172	-0.00106	0.24203	-0.00278	0.24188	-0.00121	0.24307	-0.0034	0.19408	-0.000567168	0.19408	1.42296e-05		0.2425	-0.116825	0.241821	0.0038147	0.242083	-0.247002	0.242029	-0.638008	0.241875	-0.28038	0.243071	-0.660896	0.194083	-0.134548	0.194083	0.00191618
	0.24417	-0.000560227	0.24349	1.77623e-05	0.24338	-0.00108	0.2437	-0.00278	0.24354	-0.00121	0.24474	-0.00339	0.19542	-0.000577218	0.19542	-1.40985e-05		0.244167	-0.120163	0.243487	0.00333786	0.24375	-0.25034	0.243696	-0.637054	0.243542	-0.279903	0.244737	-0.659943	0.195417	-0.136932	0.195417	-0.00189852
	0.24583	-0.000575788	0.24515	1.77623e-05	0.24505	-0.00109	0.24536	-0.00277	0.24521	-0.00121	0.2464	-0.00339	0.19675	-0.000575208	0.19675	-5.65906e-05		0.245833	-0.123501	0.245154	0.00333786	0.245417	-0.253677	0.245363	-0.635624	0.245208	-0.279903	0.246404	-0.659466	0.19675	-0.136455	0.19675	-0.00762056
	0.2475	-0.000586904	0.24682	1.77623e-05	0.24672	-0.0011	0.24703	-0.00277	0.24688	-0.00121	0.24807	-0.00339	0.19808	-0.000565158	0.19808	-0.000109706		0.2475	-0.125885	0.246821	0.00333786	0.247083	-0.256062	0.247029	-0.634193	0.246875	-0.28038	0.248071	-0.658989	0.198083	-0.134071	0.198083	-0.0147731
	0.24917	-0.000586904	0.24849	1.52248e-05	0.24838	-0.00111	0.2487	-0.00277	0.24854	-0.00121	0.24974	-0.00339	0.19942	-0.000547068	0.19942	-0.000169903		0.249167	-0.125885	0.248488	0.00286102	0.24875	-0.257015	0.248696	-0.633717	0.248542	-0.281334	0.249738	-0.659466	0.199417	-0.129779	0.199417	-0.0228794
	0.25083	-0.000582458	0.25015	1.01499e-05	0.25005	-0.0011	0.25036	-0.00277	0.25021	-0.00121	0.2514	-0.00339	0.20075	-0.000532997	0.20075	-0.000223018		0.250833	-0.124931	0.250154	0.00190735	0.250417	-0.256062	0.250362	-0.634193	0.250208	-0.280857	0.251404	-0.659943	0.20075	-0.126441	0.20075	-0.0300319
	0.2525	-0.000582458	0.25182	0	0.25172	-0.0011	0.25203	-0.00278	0.25188	-0.00121	0.25307	-0.00339	0.20208	-0.000532997	0.20208	-0.000244264		0.2525	-0.124931	0.251821	0	0.252083	-0.255108	0.252029	-0.636101	0.251875	-0.28038	0.253071	-0.659466	0.202083	-0.126441	0.202083	-0.0328929
	0.25417	-0.000582458	0.25349	-1.26874e-05	0.25338	-0.0011	0.2537	-0.00278	0.25354	-0.00121	0.25474	-0.00339	0.20342	-0.000547068	0.20342	-0.000240723		0.254167	-0.124931	0.253487	-0.00238419	0.25375	-0.254154	0.253696	-0.638008	0.253542	-0.279903	0.254738	-0.658989	0.203417	-0.129779	0.203417	-0.0324161
	0.25583	-0.000584681	0.25515	-2.53747e-05	0.25505	-0.00109	0.25536	-0.00279	0.25521	-0.00121	0.2564	-0.00339	0.20475	-0.000569178	0.20475	-0.000233641		0.255833	-0.125408	0.255154	-0.00476837	0.255417	-0.253677	0.255362	-0.639439	0.255208	-0.28038	0.256404	-0.659466	0.20475	-0.135024	0.20475	-0.0314624
	0.2575	-0.000580235	0.25682	-2.79122e-05	0.25672	-0.0011	0.25703	-0.0028	0.25688	-0.00121	0.25807	-0.0034	0.20608	-0.000591289	0.20608	-0.000223018		0.2575	-0.124454	0.256821	-0.00524521	0.257083	-0.254154	0.257029	-0.640869	0.256875	-0.281811	0.258071	-0.660896	0.206083	-0.14027	0.206083	-0.0300319
	0.25917	-0.000575788	0.25849	-2.28372e-05	0.25838	-0.0011	0.2587	-0.00281	0.25854	-0.00122	0.25974	-0.00341	0.20742	-0.000601339	0.20742	-0.000215936		0.259167	-0.123501	0.258487	-0.00429153	0.25875	-0.255585	0.258696	-0.643253	0.258542	-0.282764	0.259738	-0.662804	0.207417	-0.142654	0.207417	-0.0290782
	0.26083	-0.000573565	0.26015	-1.26874e-05	0.26005	-0.00111	0.26036	-0.00282	0.26021	-0.00122	0.2614	-0.00342	0.20875	-0.000607369	0.20875	-0.000208854		0.260833	-0.123024	0.260154	-0.00238419	0.260417	-0.257492	0.260362	-0.645161	0.260208	-0.283241	0.261404	-0.665665	0.20875	-0.144084	0.20875	-0.0281246
	0.2625	-0.000569119	0.26182	-5.07494e-06	0.26172	-0.00112	0.26203	-0.00282	0.26188	-0.00122	0.26307	-0.00343	0.21008	-0.000609379	0.21008	-0.000208854		0.2625	-0.12207	0.261821	-0.000953674	0.262083	-0.259399	0.262029	-0.646114	0.261875	-0.283718	0.263071	-0.667572	0.210083	-0.144561	0.210083	-0.0281246
	0.26417	-0.000569119	0.26349	-2.53747e-06	0.26338	-0.00112	0.2637	-0.00283	0.26354	-0.00123	0.26474	-0.00344	0.21142	-0.000615409	0.21142	-0.000208854		0.264167	-0.12207	0.263487	-0.000476837	0.26375	-0.260353	0.263696	-0.648022	0.263542	-0.284672	0.264738	-0.669003	0.211417	-0.145992	0.211417	-0.0281246
	0.26583	-0.000578012	0.26515	-2.53747e-06	0.26505	-0.00113	0.26536	-0.00284	0.26521	-0.00122	0.2664	-0.00345	0.21275	-0.00062948	0.21275	-0.000191149		0.265833	-0.123978	0.265154	-0.000476837	0.265417	-0.261307	0.265363	-0.650406	0.265208	-0.284195	0.266404	-0.67091	0.21275	-0.14933	0.21275	-0.0257404
	0.2675	-0.000595797	0.26682	-2.53747e-06	0.26672	-0.00113	0.26703	-0.00285	0.26688	-0.00122	0.26807	-0.00346	0.21408	-0.00064757	0.21408	-0.000152198		0.2675	-0.127792	0.266821	-0.000476837	0.267083	-0.262737	0.267029	-0.65279	0.266875	-0.283718	0.268071	-0.673294	0.214083	-0.153621	0.214083	-0.0204952
	0.26917	-0.000613581	0.26849	0	0.26838	-0.00114	0.2687	-0.00286	0.26854	-0.00122	0.26974	-0.00347	0.21542	-0.00066164	0.21542	-0.000116788		0.269167	-0.131607	0.268487	0	0.26875	-0.264168	0.268696	-0.654221	0.268542	-0.284195	0.269738	-0.675201	0.215417	-0.156959	0.215417	-0.0157268
	0.27083	-0.000620251	0.27015	0	0.27005	-0.00115	0.27036	-0.00286	0.27021	-0.00123	0.2714	-0.00348	0.21675	-0.000665661	0.21675	-9.20008e-05		0.270833	-0.133038	0.270154	0	0.270417	-0.266075	0.270363	-0.655174	0.270208	-0.286579	0.271404	-0.677109	0.21675	-0.157913	0.21675	-0.0123889
	0.2725	-0.000618028	0.27182	5.07494e-06	0.27172	-0.00115	0.27203	-0.00286	0.27188	-0.00124	0.27307	-0.00349	0.21808	-0.00066365	0.21808	-8.49188e-05		0.2725	-0.132561	0.271821	0.000953674	0.272083	-0.267029	0.272029	-0.654697	0.271875	-0.288963	0.273071	-0.678539	0.218083	-0.157436	0.218083	-0.0114353
	0.27417	-0.000611358	0.27349	1.01499e-05	0.27338	-0.00115	0.2737	-0.00286	0.27354	-0.00125	0.27474	-0.0035	0.21942	-0.0006536	0.21942	-9.20008e-05		0.274167	-0.13113	0.273487	0.00190735	0.27375	-0.267506	0.273696	-0.654221	0.273542	-0.290871	0.274738	-0.680447	0.219417	-0.155052	0.219417	-0.0123889
	0.27583	-0.000602466	0.27515	2.02998e-05	0.27505	-0.00115	0.27536	-0.00285	0.27521	-0.00126	0.2764	-0.00351	0.22075	-0.00064154	0.22075	-0.000109706		0.275833	-0.129223	0.275154	0.0038147	0.275417	-0.267029	0.275363	-0.653744	0.275208	-0.293732	0.276404	-0.681877	0.22075	-0.152191	0.22075	-0.0147731
	0.2775	-0.00059135	0.27682	1.77623e-05	0.27672	-0.00115	0.27703	-0.00285	0.27688	-0.00128	0.27807	-0.00351	0.22208	-0.00064154	0.22208	-0.00012387		0.2775	-0.126839	0.276821	0.00333786	0.277083	-0.266552	0.277029	-0.652313	0.276875	-0.29707	0.278071	-0.682354	0.222083	-0.152191	0.222083	-0.0166805
	0.27917	-0.000582458	0.27849	1.01499e-05	0.27838	-0.00115	0.2787	-0.00285	0.27854	-0.00129	0.27974	-0.00351	0.22342	-0.000667671	0.22342	-0.000116788		0.279167	-0.124931	0.278487	0.00190735	0.27875	-0.266552	0.278696	-0.651836	0.278542	-0.299454	0.279737	-0.681877	0.223417	-0.158389	0.223417	-0.0157268
	0.28083	-0.000575788	0.28015	2.53747e-06	0.28005	-0.00115	0.28036	-0.00285	0.28021	-0.0013	0.2814	-0.00351	0.22475	-0.000703851	0.22475	-9.90828e-05		0.280833	-0.123501	0.280154	0.000476837	0.280417	-0.266552	0.280363	-0.653744	0.280208	-0.300884	0.281404	-0.683308	0.22475	-0.166972	0.22475	-0.0133426
	0.2825	-0.000571342	0.28182	-2.53747e-06	0.28172	-0.00115	0.28203	-0.00287	0.28188	-0.0013	0.28307	-0.00353	0.22608	-0.000723952	0.22608	-7.07547e-05		0.2825	-0.122547	0.281821	-0.000476837	0.282083	-0.267506	0.282029	-0.657082	0.281875	-0.301838	0.283071	-0.687122	0.226083	-0.171741	0.226083	-0.00952791
	0.28417	-0.000558003	0.28349	-7.61242e-06	0.28338	-0.00116	0.2837	-0.00288	0.28354	-0.0013	0.28474	-0.00355	0.22742	-0.000725962	0.22742	-4.24266e-05		0.284167	-0.119686	0.283488	-0.00143051	0.28375	-0.267982	0.283696	-0.660419	0.283542	-0.302315	0.284737	-0.69046	0.227417	-0.172218	0.227417	-0.00571322
	0.28583	-0.000549111	0.28515	-1.01499e-05	0.28505	-0.00116	0.28536	-0.0029	0.28521	-0.0013	0.2864	-0.00356	0.22875	-0.000715912	0.22875	-2.47215e-05		0.285833	-0.117779	0.285154	-0.00190735	0.285417	-0.269413	0.285363	-0.66328	0.285208	-0.302792	0.286404	-0.693321	0.22875	-0.169834	0.22875	-0.00332903
	0.2875	-0.000549111	0.28682	-1.01499e-05	0.28672	-0.00117	0.28703	-0.00291	0.28688	-0.0013	0.28807	-0.00358	0.23008	-0.000695811	0.23008	-2.11805e-05		0.2875	-0.117779	0.286821	-0.00190735	0.287083	-0.270367	0.287029	-0.666142	0.286875	-0.302315	0.288071	-0.696182	0.230083	-0.165065	0.230083	-0.00285219
	0.28917	-0.000560227	0.28849	-2.53747e-06	0.28838	-0.00117	0.2887	-0.00292	0.28854	-0.0013	0.28974	-0.00359	0.23142	-0.000667671	0.23142	-2.47215e-05		0.289167	-0.120163	0.288488	-0.000476837	0.28875	-0.270367	0.288696	-0.668526	0.288542	-0.301838	0.289737	-0.698566	0.231417	-0.158389	0.231417	-0.00332903
	0.29083	-0.000584681	0.29015	2.53747e-06	0.29005	-0.00116	0.29036	-0.00292	0.29021	-0.0013	0.2914	-0.0036	0.23275	-0.00064556	0.23275	-2.82625e-05		0.290833	-0.125408	0.290154	0.000476837	0.290417	-0.269413	0.290363	-0.669479	0.290208	-0.301838	0.291404	-0.699997	0.23275	-0.153144	0.23275	-0.00380587
	0.2925	-0.000609135	0.29182	1.26874e-05	0.29172	-0.00116	0.29203	-0.00292	0.29188	-0.0013	0.29307	-0.0036	0.23408	-0.00064958	0.23408	-2.82625e-05		0.2925	-0.130653	0.291821	0.00238419	0.292083	-0.267982	0.292029	-0.669003	0.291875	-0.302315	0.293071	-0.69952	0.234083	-0.154098	0.234083	-0.00380587
	0.29417	-0.000638036	0.29349	2.02998e-05	0.29338	-0.00115	0.2937	-0.00292	0.29354	-0.0013	0.29474	-0.00359	0.23542	-0.000673701	0.23542	-3.18035e-05		0.294167	-0.136852	0.293488	0.0038147	0.29375	-0.267506	0.293696	-0.668049	0.293542	-0.302315	0.294737	-0.699043	0.235417	-0.15982	0.235417	-0.0042827
	0.29583	-0.000658044	0.29515	2.53747e-05	0.29505	-0.00115	0.29536	-0.00291	0.29521	-0.0013	0.2964	-0.00359	0.23675	-0.000705861	0.23675	-3.88856e-05		0.295833	-0.141144	0.295154	0.00476837	0.295417	-0.267029	0.295362	-0.666618	0.295208	-0.302315	0.296404	-0.69809	0.23675	-0.167449	0.23675	-0.00523638
	0.2975	-0.00066916	0.29682	2.53747e-05	0.29672	-0.00115	0.29703	-0.0029	0.29688	-0.0013	0.29807	-0.00358	0.23808	-0.000738022	0.23808	-6.01317e-05		0.2975	-0.143528	0.296821	0.00476837	0.297083	-0.267506	0.297029	-0.664711	0.296875	-0.302315	0.298071	-0.697136	0.238083	-0.175079	0.238083	-0.0080974
	0.29917	-0.00066916	0.29849	2.02998e-05	0.29838	-0.00116	0.2987	-0.00289	0.29854	-0.0013	0.29974	-0.00358	0.23942	-0.000764153	0.23942	-8.49188e-05		0.299167	-0.143528	0.298488	0.0038147	0.29875	-0.267982	0.298696	-0.66185	0.298542	-0.301838	0.299737	-0.696182	0.239417	-0.181278	0.239417	-0.0114353
	0.30083	-0.000660267	0.30015	1.01499e-05	0.30005	-0.00116	0.30036	-0.00288	0.30021	-0.0013	0.3014	-0.00358	0.24075	-0.000768173	0.24075	-0.000106165		0.300833	-0.141621	0.300154	0.00190735	0.300417	-0.269413	0.300362	-0.659466	0.300208	-0.300884	0.301404	-0.696182	0.24075	-0.182231	0.24075	-0.0142963
	0.3025	-0.000649151	0.30182	-2.53747e-06	0.30172	-0.00117	0.30203	-0.00287	0.30188	-0.00129	0.30307	-0.00358	0.24208	-0.000742042	0.24208	-0.00012387		0.3025	-0.139236	0.301821	-0.000476837	0.302083	-0.270844	0.302029	-0.658512	0.301875	-0.300407	0.303071	-0.696659	0.242083	-0.176032	0.242083	-0.0166805
	0.30417	-0.000642482	0.30349	-2.02998e-05	0.30338	-0.00117	0.3037	-0.00288	0.30354	-0.0013	0.30474	-0.00359	0.24342	-0.000693801	0.24342	-0.000145116		0.304167	-0.137806	0.303488	-0.0038147	0.30375	-0.272274	0.303696	-0.659943	0.303542	-0.301361	0.304737	-0.698566	0.243417	-0.164588	0.243417	-0.0195415
	0.30583	-0.000635813	0.30515	-3.04497e-05	0.30505	-0.00118	0.30536	-0.00289	0.30521	-0.00131	0.3064	-0.0036	0.24475	-0.00063953	0.24475	-0.000155739		0.305833	-0.136375	0.305154	-0.00572205	0.305417	-0.273705	0.305362	-0.662327	0.305208	-0.303745	0.306404	-0.700474	0.24475	-0.151714	0.24475	-0.020972
	0.3075	-0.000631366	0.30682	-3.55246e-05	0.30672	-0.00118	0.30703	-0.0029	0.30688	-0.00132	0.30807	-0.00362	0.24608	-0.000599329	0.24608	-0.000145116		0.3075	-0.135422	0.306821	-0.00667572	0.307083	-0.273705	0.307029	-0.665188	0.306875	-0.307083	0.308071	-0.703335	0.246083	-0.142177	0.246083	-0.0195415
	0.30917	-0.00062692	0.30849	-3.80621e-05	0.30838	-0.00118	0.3087	-0.00292	0.30854	-0.00134	0.30974	-0.00363	0.24742	-0.000587269	0.24742	-0.000116788		0.309167	-0.134468	0.308488	-0.00715256	0.30875	-0.273228	0.308696	-0.669479	0.308542	-0.310421	0.309737	-0.706196	0.247417	-0.139316	0.247417	-0.0157268
	0.31083	-0.000622474	0.31015	-3.29871e-05	0.31005	-0.00117	0.31036	-0.00294	0.31021	-0.00135	0.3114	-0.00364	0.24875	-0.000613399	0.24875	-8.84598e-05		0.310833	-0.133514	0.310154	-0.00619888	0.310417	-0.271797	0.310362	-0.673771	0.310208	-0.314713	0.311404	-0.70858	0.24875	-0.145515	0.24875	-0.0119121
	0.3125	-0.000618028	0.31182	-2.02998e-05	0.31172	-0.00117	0.31203	-0.00296	0.31188	-0.00137	0.31307	-0.00365	0.25008	-0.000677721	0.25008	-6.01317e-05		0.3125	-0.132561	0.311821	-0.0038147	0.312083	-0.270367	0.312029	-0.677586	0.311875	-0.317574	0.313071	-0.710011	0.250083	-0.160774	0.250083	-0.0080974
	0.31417	-0.000611358	0.31349	-2.53747e-06	0.31338	-0.00116	0.3137	-0.00297	0.31354	-0.00137	0.31474	-0.00366	0.25142	-0.000756113	0.25142	-2.11805e-05		0.314167	-0.13113	0.313487	-0.000476837	0.31375	-0.26989	0.313696	-0.679493	0.313542	-0.318527	0.314738	-0.711441	0.251417	-0.17937	0.251417	-0.00285219
	0.31583	-0.000606912	0.31515	1.01499e-05	0.31505	-0.00117	0.31536	-0.00297	0.31521	-0.00137	0.3164	-0.00366	0.25275	-0.000840535	0.25275	2.48527e-05		0.315833	-0.130177	0.315154	0.00190735	0.315417	-0.270367	0.315362	-0.680923	0.315208	-0.318527	0.316404	-0.712395	0.25275	-0.199397	0.25275	0.00334669
	0.3175	-0.000606912	0.31682	2.02998e-05	0.31672	-0.00118	0.31703	-0.00298	0.31688	-0.00137	0.31807	-0.00367	0.25408	-0.000908876	0.25408	7.08858e-05		0.3175	-0.130177	0.316821	0.0038147	0.317083	-0.272751	0.317029	-0.682831	0.316875	-0.317574	0.318071	-0.713825	0.254083	-0.21561	0.254083	0.00954557
	0.31917	-0.000609135	0.31849	2.28372e-05	0.31838	-0.00119	0.3187	-0.00299	0.31854	-0.00136	0.31974	-0.00368	0.25542	-0.000945057	0.25542	8.85909e-05		0.319167	-0.130653	0.318487	0.00429153	0.31875	-0.277042	0.318696	-0.684261	0.318542	-0.315666	0.319738	-0.715256	0.255417	-0.224193	0.255417	0.0119298
	0.32083	-0.000618028	0.32015	2.28372e-05	0.32005	-0.00121	0.32036	-0.00299	0.32021	-0.00135	0.3214	-0.00369	0.25675	-0.000955107	0.25675	8.85909e-05		0.320833	-0.132561	0.320154	0.00429153	0.320417	-0.281811	0.320362	-0.685215	0.320208	-0.313759	0.321404	-0.717163	0.25675	-0.226577	0.25675	0.0119298
	0.3225	-0.000631366	0.32182	2.28372e-05	0.32172	-0.00124	0.32203	-0.00299	0.32188	-0.00134	0.32307	-0.0037	0.25808	-0.000943047	0.25808	7.44269e-05		0.3225	-0.135422	0.321821	0.00429153	0.322083	-0.286579	0.322029	-0.685215	0.321875	-0.312328	0.323071	-0.720024	0.258083	-0.223716	0.258083	0.0100224
	0.32417	-0.000646928	0.32349	1.77623e-05	0.32338	-0.00126	0.3237	-0.00299	0.32354	-0.00134	0.32474	-0.00371	0.25942	-0.000924957	0.25942	4.96398e-05		0.324167	-0.13876	0.323487	0.00333786	0.32375	-0.291348	0.323696	-0.684261	0.323542	-0.311852	0.324738	-0.721455	0.259417	-0.219425	0.259417	0.00668455
	0.32583	-0.00066249	0.32515	1.26874e-05	0.32505	-0.00127	0.32536	-0.00299	0.32521	-0.00134	0.3264	-0.00371	0.26075	-0.000902846	0.26075	2.48527e-05		0.325833	-0.142097	0.325154	0.00238419	0.325417	-0.294209	0.325362	-0.684261	0.325208	-0.310898	0.326404	-0.721931	0.26075	-0.214179	0.26075	0.00334669
	0.3275	-0.00066916	0.32682	1.26874e-05	0.32672	-0.00127	0.32703	-0.00299	0.32688	-0.00133	0.32807	-0.00371	0.26208	-0.000884756	0.26208	-1.05575e-05		0.3275	-0.143528	0.326821	0.00238419	0.327083	-0.294685	0.327029	-0.684738	0.326875	-0.309467	0.328071	-0.721455	0.262083	-0.209888	0.262083	-0.00142168
	0.32917	-0.000671383	0.32849	1.01499e-05	0.32838	-0.00127	0.3287	-0.00299	0.32854	-0.00133	0.32974	-0.00371	0.26342	-0.000880736	0.26342	-4.95086e-05		0.329167	-0.144005	0.328487	0.00190735	0.32875	-0.293732	0.328696	-0.685692	0.328542	-0.308514	0.329738	-0.721931	0.263417	-0.208934	0.263417	-0.00666689
	0.33083	-0.000666936	0.33015	7.61242e-06	0.33005	-0.00126	0.33036	-0.003	0.33021	-0.00133	0.3314	-0.00372	0.26475	-0.000886766	0.26475	-7.78367e-05		0.330833	-0.143051	0.330154	0.00143051	0.330417	-0.292301	0.330363	-0.686646	0.330208	-0.309944	0.331404	-0.723839	0.26475	-0.210365	0.26475	-0.0104816
	0.3325	-0.000664713	0.33182	2.53747e-06	0.33172	-0.00125	0.33203	-0.003	0.33188	-0.00134	0.33307	-0.00373	0.26608	-0.000900836	0.26608	-8.84598e-05		0.3325	-0.142574	0.331821	0.000476837	0.332083	-0.290871	0.332029	-0.687122	0.331875	-0.311852	0.333071	-0.725746	0.266083	-0.213703	0.266083	-0.0119121
	0.33417	-0.00066916	0.33349	2.53747e-06	0.33338	-0.00124	0.3337	-0.003	0.33354	-0.00135	0.33474	-0.00374	0.26742	-0.000908876	0.26742	-9.20008e-05		0.334167	-0.143528	0.333487	0.000476837	0.33375	-0.288486	0.333696	-0.688076	0.333542	-0.314236	0.334738	-0.727654	0.267417	-0.21561	0.267417	-0.0123889
	0.33583	-0.000673606	0.33515	7.61242e-06	0.33505	-0.00124	0.33536	-0.00301	0.33521	-0.00136	0.3364	-0.00376	0.26875	-0.000902846	0.26875	-9.55418e-05		0.335833	-0.144482	0.335154	0.00143051	0.335417	-0.287056	0.335363	-0.688553	0.335208	-0.31662	0.336404	-0.730515	0.26875	-0.214179	0.26875	-0.0128658
	0.3375	-0.000680275	0.33682	1.77623e-05	0.33672	-0.00124	0.33703	-0.00301	0.33688	-0.00138	0.33807	-0.00377	0.27008	-0.000886766	0.27008	-0.000102624		0.3375	-0.145912	0.336821	0.00333786	0.337083	-0.287056	0.337029	-0.68903	0.336875	-0.319958	0.338071	-0.733376	0.270083	-0.210365	0.270083	-0.0138194
	0.33917	-0.000689168	0.33849	3.29871e-05	0.33838	-0.00125	0.3387	-0.00301	0.33854	-0.00139	0.33974	-0.00378	0.27142	-0.000856615	0.27142	-0.000109706		0.339167	-0.14782	0.338487	0.00619888	0.33875	-0.288963	0.338696	-0.689507	0.338542	-0.323296	0.339738	-0.73576	0.271417	-0.203212	0.271417	-0.0147731
	0.34083	-0.000689168	0.34015	5.07494e-05	0.34005	-0.00126	0.34036	-0.00301	0.34021	-0.0014	0.3414	-0.00378	0.27275	-0.000826464	0.27275	-0.000109706		0.340833	-0.14782	0.340154	0.00953674	0.340417	-0.291348	0.340363	-0.69046	0.340208	-0.326157	0.341404	-0.735283	0.27275	-0.19606	0.27275	-0.0147731
	0.3425	-0.000678052	0.34182	6.59743e-05	0.34172	-0.00127	0.34203	-0.00302	0.34188	-0.00142	0.34307	-0.00377	0.27408	-0.000808374	0.27408	-0.000113247		0.3425	-0.145435	0.341821	0.0123978	0.342083	-0.294209	0.342029	-0.691891	0.341875	-0.329018	0.343071	-0.732899	0.274083	-0.191768	0.274083	-0.01525
	0.34417	-0.00066249	0.34349	7.35867e-05	0.34338	-0.00128	0.3437	-0.00303	0.34354	-0.00142	0.34474	-0.00376	0.27542	-0.000802344	0.27542	-0.000134493		0.344167	-0.142097	0.343488	0.0138283	0.34375	-0.296593	0.343696	-0.694752	0.343542	-0.330925	0.344737	-0.730515	0.275417	-0.190337	0.275417	-0.018111
	0.34583	-0.000653598	0.34515	7.86616e-05	0.34505	-0.00128	0.34536	-0.00304	0.34521	-0.00143	0.3464	-0.00374	0.27675	-0.000804354	0.27675	-0.000176985		0.345833	-0.14019	0.345154	0.014782	0.345417	-0.296593	0.345363	-0.697136	0.345208	-0.331879	0.346404	-0.72813	0.27675	-0.190814	0.27675	-0.023833
	0.3475	-0.00066249	0.34682	8.11991e-05	0.34672	-0.00127	0.34703	-0.00305	0.34688	-0.00143	0.34807	-0.00373	0.27808	-0.000814404	0.27808	-0.000215936		0.3475	-0.142097	0.346821	0.0152588	0.347083	-0.295162	0.347029	-0.69809	0.346875	-0.331879	0.348071	-0.724792	0.278083	-0.193199	0.278083	-0.0290782
	0.34917	-0.000689168	0.34849	7.86616e-05	0.34838	-0.00127	0.3487	-0.00305	0.34854	-0.00142	0.34974	-0.00371	0.27942	-0.000830484	0.27942	-0.000251346		0.349167	-0.14782	0.348488	0.014782	0.34875	-0.293732	0.348696	-0.698566	0.348542	-0.330448	0.349737	-0.721455	0.279417	-0.197013	0.279417	-0.0338466
	0.35083	-0.000722514	0.35015	6.85117e-05	0.35005	-0.00126	0.35036	-0.00305	0.35021	-0.00141	0.3514	-0.0037	0.28075	-0.000846565	0.28075	-0.000286757		0.350833	-0.154972	0.350154	0.0128746	0.350417	-0.292301	0.350363	-0.69952	0.350208	-0.328064	0.351404	-0.719547	0.28075	-0.200828	0.28075	-0.038615
	0.3525	-0.000758084	0.35182	5.58244e-05	0.35172	-0.00125	0.35203	-0.00306	0.35188	-0.0014	0.35307	-0.0037	0.28208	-0.000850585	0.28208	-0.000318626		0.3525	-0.162601	0.351821	0.0104904	0.352083	-0.290871	0.352029	-0.701427	0.351875	-0.325203	0.353071	-0.720024	0.282083	-0.201782	0.282083	-0.0429065
	0.35417	-0.000786985	0.35349	4.05996e-05	0.35338	-0.00125	0.3537	-0.00307	0.35354	-0.00139	0.35474	-0.00371	0.28342	-0.000848575	0.28342	-0.000339872		0.354167	-0.1688	0.353488	0.00762939	0.35375	-0.28944	0.353696	-0.702858	0.353542	-0.323296	0.354737	-0.722408	0.283417	-0.201305	0.283417	-0.0457675
	0.35583	-0.000798101	0.35515	3.04497e-05	0.35505	-0.00125	0.35536	-0.00307	0.35521	-0.00139	0.3564	-0.00373	0.28475	-0.000852595	0.28475	-0.000346954		0.355833	-0.171185	0.355154	0.00572205	0.355417	-0.28944	0.355363	-0.703812	0.355208	-0.323296	0.356404	-0.725269	0.28475	-0.202258	0.28475	-0.0467212
	0.3575	-0.000791431	0.35682	2.02998e-05	0.35672	-0.00126	0.35703	-0.00308	0.35688	-0.0014	0.35807	-0.00374	0.28608	-0.000864655	0.28608	-0.00033279		0.3575	-0.169754	0.356821	0.0038147	0.357083	-0.291348	0.357029	-0.705719	0.356875	-0.324726	0.358071	-0.72813	0.286083	-0.205119	0.286083	-0.0448139
	0.35917	-0.0007692	0.35849	1.52248e-05	0.35838	-0.00126	0.3587	-0.00309	0.35854	-0.0014	0.35974	-0.00376	0.28742	-0.000878725	0.28742	-0.000311544		0.359167	-0.164986	0.358488	0.00286102	0.35875	-0.292778	0.358696	-0.70858	0.358542	-0.326157	0.359737	-0.730991	0.287417	-0.208457	0.287417	-0.0419528
	0.36083	-0.000740299	0.36015	1.52248e-05	0.36005	-0.00127	0.36036	-0.00311	0.36021	-0.00141	0.3614	-0.00377	0.28875	-0.000896816	0.28875	-0.000283216		0.360833	-0.158787	0.360154	0.00286102	0.360417	-0.293732	0.360362	-0.711441	0.360208	-0.32711	0.361404	-0.733376	0.28875	-0.212749	0.28875	-0.0381381
	0.3625	-0.000720291	0.36182	2.02998e-05	0.36172	-0.00127	0.36203	-0.00311	0.36188	-0.00141	0.36307	-0.00378	0.29008	-0.000928977	0.29008	-0.000251346		0.3625	-0.154495	0.361821	0.0038147	0.362083	-0.293732	0.362029	-0.713348	0.361875	-0.328541	0.363071	-0.73576	0.290083	-0.220378	0.290083	-0.0338466
	0.36417	-0.000713622	0.36349	2.02998e-05	0.36338	-0.00127	0.3637	-0.00312	0.36354	-0.00142	0.36474	-0.00379	0.29142	-0.000973198	0.29142	-0.000219477		0.364167	-0.153065	0.363488	0.0038147	0.36375	-0.295162	0.363696	-0.715256	0.363542	-0.329494	0.364737	-0.737667	0.291417	-0.230869	0.291417	-0.0295551
	0.36583	-0.000720291	0.36515	1.26874e-05	0.36505	-0.00128	0.36536	-0.00313	0.36521	-0.00142	0.3664	-0.0038	0.29275	-0.00102	0.29275	-0.000184067		0.365833	-0.154495	0.365154	0.00238419	0.365417	-0.297546	0.365362	-0.717163	0.365208	-0.329971	0.366404	-0.739574	0.29275	-0.242313	0.29275	-0.0247867
	0.3675	-0.000735853	0.36682	7.61242e-06	0.36672	-0.00129	0.36703	-0.00313	0.36688	-0.00143	0.36807	-0.00381	0.29408	-0.00106	0.29408	-0.000155739		0.3675	-0.157833	0.366821	0.00143051	0.367083	-0.299931	0.367029	-0.718117	0.366875	-0.331402	0.368071	-0.741959	0.294083	-0.252326	0.294083	-0.020972
	0.36917	-0.000755861	0.36849	7.61242e-06	0.36838	-0.0013	0.3687	-0.00313	0.36854	-0.00144	0.36974	-0.00383	0.29542	-0.00108	0.29542	-0.000134493		0.369167	-0.162125	0.368488	0.00143051	0.36875	-0.301361	0.368696	-0.71764	0.368542	-0.333786	0.369737	-0.744343	0.295417	-0.256618	0.295417	-0.018111
	0.37083	-0.0007692	0.37015	1.26874e-05	0.37005	-0.00131	0.37036	-0.00313	0.37021	-0.00145	0.3714	-0.00384	0.29675	-0.00108	0.29675	-0.000127411		0.370833	-0.164986	0.370154	0.00238419	0.370417	-0.302792	0.370362	-0.716686	0.370208	-0.33617	0.371404	-0.74625	0.29675	-0.256618	0.29675	-0.0171573
	0.3725	-0.0007692	0.37182	1.52248e-05	0.37172	-0.00131	0.37203	-0.00313	0.37188	-0.00145	0.37307	-0.00384	0.29808	-0.00107	0.29808	-0.000134493		0.3725	-0.164986	0.371821	0.00286102	0.372083	-0.304222	0.372029	-0.716209	0.371875	-0.336647	0.373071	-0.74625	0.298083	-0.253757	0.298083	-0.018111
	0.37417	-0.000746969	0.37349	1.52248e-05	0.37338	-0.00132	0.3737	-0.00313	0.37354	-0.00145	0.37474	-0.00383	0.29942	-0.00105	0.29942	-0.00015928		0.374167	-0.160217	0.373487	0.00286102	0.37375	-0.305176	0.373696	-0.716686	0.373542	-0.337124	0.374738	-0.745296	0.299417	-0.249465	0.299417	-0.0214488
	0.37583	-0.000720291	0.37515	7.61242e-06	0.37505	-0.00131	0.37536	-0.00313	0.37521	-0.00145	0.3764	-0.00383	0.30075	-0.00103	0.30075	-0.000198231		0.375833	-0.154495	0.375154	0.00143051	0.375417	-0.304699	0.375362	-0.717163	0.375208	-0.337124	0.376404	-0.744343	0.30075	-0.245174	0.30075	-0.0266941
	0.3775	-0.000693614	0.37682	-5.07494e-06	0.37672	-0.00131	0.37703	-0.00314	0.37688	-0.00145	0.37807	-0.00382	0.30208	-0.00102	0.30208	-0.000240723		0.3775	-0.148773	0.376821	-0.000953674	0.377083	-0.304699	0.377029	-0.718594	0.376875	-0.337124	0.378071	-0.743389	0.302083	-0.241836	0.302083	-0.0324161
	0.37917	-0.00066916	0.37849	-1.52248e-05	0.37838	-0.00132	0.3787	-0.00315	0.37854	-0.00145	0.37974	-0.00382	0.30342	-0.00102	0.30342	-0.000283216		0.379167	-0.143528	0.378487	-0.00286102	0.37875	-0.305176	0.378696	-0.720978	0.378542	-0.337124	0.379738	-0.742435	0.303417	-0.241359	0.303417	-0.0381381
	0.38083	-0.000651375	0.38015	-2.02998e-05	0.38005	-0.00132	0.38036	-0.00316	0.38021	-0.00146	0.3814	-0.00381	0.30475	-0.00102	0.30475	-0.000308003		0.380833	-0.139713	0.380154	-0.0038147	0.380417	-0.306129	0.380362	-0.724316	0.380208	-0.338078	0.381404	-0.741482	0.30475	-0.241836	0.30475	-0.041476
	0.3825	-0.000653598	0.38182	-2.28372e-05	0.38172	-0.00132	0.38203	-0.00317	0.38188	-0.00147	0.38307	-0.00381	0.30608	-0.00102	0.30608	-0.000311544		0.3825	-0.14019	0.381821	-0.00429153	0.382083	-0.306606	0.382029	-0.726223	0.381875	-0.340939	0.383071	-0.741959	0.306083	-0.240882	0.306083	-0.0419528
	0.38417	-0.000671383	0.38349	-2.02998e-05	0.38338	-0.00132	0.3837	-0.00317	0.38354	-0.00148	0.38474	-0.00382	0.30742	-0.000997318	0.30742	-0.000293839		0.384167	-0.144005	0.383487	-0.0038147	0.38375	-0.307083	0.383696	-0.726223	0.383542	-0.3438	0.384738	-0.743389	0.307417	-0.236591	0.307417	-0.0395687
	0.38583	-0.000691391	0.38515	-1.52248e-05	0.38505	-0.00133	0.38536	-0.00317	0.38521	-0.00149	0.3864	-0.00383	0.30875	-0.000965158	0.30875	-0.00026551		0.385833	-0.148296	0.385154	-0.00286102	0.385417	-0.308514	0.385362	-0.725269	0.385208	-0.346184	0.386404	-0.745296	0.30875	-0.228961	0.30875	-0.035754
	0.3875	-0.000704729	0.38682	-1.01499e-05	0.38672	-0.00134	0.38703	-0.00316	0.38688	-0.0015	0.38807	-0.00384	0.31008	-0.000930987	0.31008	-0.000237182		0.3875	-0.151157	0.386821	-0.00190735	0.387083	-0.309944	0.387029	-0.723362	0.386875	-0.348568	0.388071	-0.747204	0.310083	-0.220855	0.310083	-0.0319393
	0.38917	-0.000720291	0.38849	-1.01499e-05	0.38838	-0.00134	0.3887	-0.00315	0.38854	-0.00151	0.38974	-0.00385	0.31142	-0.000898826	0.31142	-0.000223018		0.389167	-0.154495	0.388487	-0.00190735	0.38875	-0.310898	0.388696	-0.721931	0.388542	-0.350475	0.389738	-0.749588	0.311417	-0.213226	0.311417	-0.0300319
	0.39083	-0.000738076	0.39015	-2.28372e-05	0.39005	-0.00134	0.39036	-0.00314	0.39021	-0.00152	0.3914	-0.00387	0.31275	-0.000874705	0.31275	-0.000223018		0.390833	-0.15831	0.390154	-0.00429153	0.390417	-0.310898	0.390363	-0.71907	0.390208	-0.352383	0.391404	-0.752449	0.31275	-0.207504	0.31275	-0.0300319
	0.3925	-0.000758084	0.39182	-3.55246e-05	0.39172	-0.00134	0.39203	-0.00313	0.39188	-0.00152	0.39307	-0.00388	0.31408	-0.000856615	0.31408	-0.000244264		0.3925	-0.162601	0.391821	-0.00667572	0.392083	-0.310421	0.392029	-0.716686	0.391875	-0.353336	0.393071	-0.754833	0.314083	-0.203212	0.314083	-0.0328929
	0.39417	-0.000778092	0.39349	-4.56745e-05	0.39338	-0.00134	0.3937	-0.00312	0.39354	-0.00152	0.39474	-0.00389	0.31542	-0.000850585	0.31542	-0.000279674		0.394167	-0.166893	0.393487	-0.00858307	0.39375	-0.310421	0.393696	-0.715733	0.393542	-0.353813	0.394738	-0.756264	0.315417	-0.201782	0.315417	-0.0376613
	0.39583	-0.000800324	0.39515	-5.07494e-05	0.39505	-0.00134	0.39536	-0.00313	0.39521	-0.00152	0.3964	-0.00389	0.31675	-0.000860635	0.31675	-0.000311544		0.395833	-0.171661	0.395154	-0.00953674	0.395417	-0.311852	0.395363	-0.716686	0.395208	-0.353813	0.396404	-0.757217	0.31675	-0.204166	0.31675	-0.0419528
	0.3975	-0.000822555	0.39682	-5.58244e-05	0.39672	-0.00135	0.39703	-0.00314	0.39688	-0.00152	0.39807	-0.0039	0.31808	-0.000882746	0.31808	-0.000336331		0.3975	-0.17643	0.396821	-0.0104904	0.397083	-0.313759	0.397029	-0.718594	0.396875	-0.352859	0.398071	-0.757694	0.318083	-0.209411	0.318083	-0.0452907
	0.39917	-0.00084034	0.39849	-5.83619e-05	0.39838	-0.00136	0.3987	-0.00315	0.39854	-0.00152	0.39974	-0.0039	0.31942	-0.000912896	0.31942	-0.000357577		0.399167	-0.180244	0.398487	-0.0109673	0.39875	-0.315189	0.398696	-0.720978	0.398542	-0.351906	0.399738	-0.759125	0.319417	-0.216564	0.319417	-0.0481517
	0.40083	-0.000853679	0.40015	-5.83619e-05	0.40005	-0.00136	0.40036	-0.00316	0.40021	-0.00151	0.4014	-0.00391	0.32075	-0.000947067	0.32075	-0.000378823		0.400833	-0.183105	0.400154	-0.0109673	0.400417	-0.31662	0.400363	-0.723839	0.400208	-0.350475	0.401404	-0.760555	0.32075	-0.22467	0.32075	-0.0510127
	0.4025	-0.000858125	0.40182	-5.07494e-05	0.40172	-0.00137	0.40203	-0.00317	0.40188	-0.0015	0.40307	-0.00392	0.32208	-0.000975208	0.32208	-0.000382364		0.4025	-0.184059	0.401821	-0.00953674	0.402083	-0.317097	0.402029	-0.7267	0.401875	-0.348568	0.403071	-0.761986	0.322083	-0.231345	0.322083	-0.0514896
	0.40417	-0.000860348	0.40349	-4.05996e-05	0.40338	-0.00137	0.4037	-0.00318	0.40354	-0.00149	0.40474	-0.00393	0.32342	-0.000989278	0.32342	-0.000371741		0.404167	-0.184536	0.403487	-0.00762939	0.40375	-0.317574	0.403696	-0.729084	0.403542	-0.34523	0.404737	-0.763893	0.323417	-0.234683	0.323417	-0.0500591
	0.40583	-0.000855902	0.40515	-3.29871e-05	0.40505	-0.00137	0.40536	-0.00319	0.40521	-0.00148	0.4064	-0.00394	0.32475	-0.000987268	0.32475	-0.000361118		0.405833	-0.183582	0.405154	-0.00619888	0.405417	-0.317097	0.405363	-0.730038	0.405208	-0.342846	0.406404	-0.765324	0.32475	-0.234207	0.32475	-0.0486286
	0.4075	-0.000844786	0.40682	-3.04497e-05	0.40672	-0.00136	0.40703	-0.00319	0.40688	-0.00147	0.40807	-0.00394	0.32608	-0.000977218	0.32608	-0.000361118		0.4075	-0.181198	0.406821	-0.00572205	0.407083	-0.315666	0.407029	-0.730515	0.406875	-0.341892	0.408071	-0.766754	0.326083	-0.231822	0.326083	-0.0486286
	0.40917	-0.000831447	0.40849	-3.29871e-05	0.40838	-0.00136	0.4087	-0.00319	0.40854	-0.00147	0.40974	-0.00394	0.32742	-0.000963147	0.32742	-0.000354036		0.409167	-0.178337	0.408488	-0.00619888	0.40875	-0.314713	0.408696	-0.730991	0.408542	-0.341415	0.409737	-0.766754	0.327417	-0.228484	0.327417	-0.0476749
	0.41083	-0.000820332	0.41015	-3.29871e-05	0.41005	-0.00135	0.41036	-0.00319	0.41021	-0.00147	0.4114	-0.00394	0.32875	-0.000949077	0.32875	-0.00033279		0.410833	-0.175953	0.410154	-0.00619888	0.410417	-0.314236	0.410363	-0.731468	0.410208	-0.340939	0.411404	-0.766277	0.32875	-0.225147	0.32875	-0.0448139
	0.4125	-0.000820332	0.41182	-3.55246e-05	0.41172	-0.00136	0.41203	-0.00319	0.41188	-0.00147	0.41307	-0.00394	0.33008	-0.000937017	0.33008	-0.000304462		0.4125	-0.175953	0.411821	-0.00667572	0.412083	-0.315189	0.412029	-0.731945	0.411875	-0.340462	0.413071	-0.766277	0.330083	-0.222286	0.330083	-0.0409992
	0.41417	-0.000829224	0.41349	-4.3137e-05	0.41338	-0.00136	0.4137	-0.0032	0.41354	-0.00147	0.41474	-0.00394	0.33142	-0.000935007	0.33142	-0.000279674		0.414167	-0.17786	0.413488	-0.00810623	0.41375	-0.315666	0.413696	-0.732422	0.413542	-0.341892	0.414737	-0.7658	0.331417	-0.221809	0.331417	-0.0376613
	0.41583	-0.00084034	0.41515	-4.3137e-05	0.41505	-0.00136	0.41536	-0.0032	0.41521	-0.00148	0.4164	-0.00394	0.33275	-0.000943047	0.33275	-0.000261969		0.415833	-0.180244	0.415154	-0.00810623	0.415417	-0.316143	0.415363	-0.732899	0.415208	-0.344276	0.416404	-0.766277	0.33275	-0.223716	0.33275	-0.0352771
	0.4175	-0.000849232	0.41682	-3.80621e-05	0.41672	-0.00136	0.41703	-0.0032	0.41688	-0.00149	0.41807	-0.00394	0.33408	-0.000947067	0.33408	-0.000247805		0.4175	-0.182152	0.416821	-0.00715256	0.417083	-0.31662	0.417029	-0.733376	0.416875	-0.346184	0.418071	-0.766754	0.334083	-0.22467	0.334083	-0.0333698
	0.41917	-0.000855902	0.41849	-2.53747e-05	0.41838	-0.00137	0.4187	-0.0032	0.41854	-0.0015	0.41974	-0.00395	0.33542	-0.000945057	0.33542	-0.000233641		0.419167	-0.183582	0.418488	-0.00476837	0.41875	-0.317097	0.418696	-0.733376	0.418542	-0.348091	0.419737	-0.767708	0.335417	-0.224193	0.335417	-0.0314624
	0.42083	-0.000860348	0.42015	-1.52248e-05	0.42005	-0.00137	0.42036	-0.0032	0.42021	-0.0015	0.4214	-0.00395	0.33675	-0.000935007	0.33675	-0.000223018		0.420833	-0.184536	0.420154	-0.00286102	0.420417	-0.317574	0.420362	-0.732899	0.420208	-0.349522	0.421404	-0.768661	0.33675	-0.221809	0.33675	-0.0300319
	0.4225	-0.000862571	0.42182	-1.01499e-05	0.42172	-0.00138	0.42203	-0.0032	0.42188	-0.00151	0.42307	-0.00396	0.33808	-0.000920936	0.33808	-0.000226559		0.4225	-0.185013	0.421821	-0.00190735	0.422083	-0.319004	0.422029	-0.732422	0.421875	-0.351429	0.423071	-0.770569	0.338083	-0.218471	0.338083	-0.0305087
	0.42417	-0.000862571	0.42349	-5.07494e-06	0.42338	-0.00138	0.4237	-0.00319	0.42354	-0.00152	0.42474	-0.00397	0.33942	-0.000904856	0.33942	-0.0002301		0.424167	-0.185013	0.423488	-0.000953674	0.42375	-0.320911	0.423696	-0.731945	0.423542	-0.352383	0.424737	-0.772476	0.339417	-0.214656	0.339417	-0.0309856
	0.42583	-0.000862571	0.42515	-2.53747e-06	0.42505	-0.00139	0.42536	-0.0032	0.42521	-0.00152	0.4264	-0.00398	0.34075	-0.000888776	0.34075	-0.000237182		0.425833	-0.185013	0.425154	-0.000476837	0.425417	-0.322819	0.425362	-0.732422	0.425208	-0.351906	0.426404	-0.77343	0.34075	-0.210841	0.34075	-0.0319393
	0.4275	-0.00086924	0.42682	-7.61242e-06	0.42672	-0.0014	0.42703	-0.0032	0.42688	-0.00152	0.42807	-0.00398	0.34208	-0.000884756	0.34208	-0.000247805		0.4275	-0.186443	0.426821	-0.00143051	0.427083	-0.323772	0.427029	-0.733852	0.426875	-0.352383	0.428071	-0.773907	0.342083	-0.209888	0.342083	-0.0333698
	0.42917	-0.000884802	0.42849	-1.77623e-05	0.42838	-0.0014	0.4287	-0.00321	0.42854	-0.00152	0.42974	-0.00398	0.34342	-0.000900836	0.34342	-0.000272592		0.429167	-0.189781	0.428488	-0.00333786	0.42875	-0.324249	0.428696	-0.736237	0.428542	-0.353336	0.429737	-0.77486	0.343417	-0.213703	0.343417	-0.0367076
	0.43083	-0.000895918	0.43015	-2.53747e-05	0.43005	-0.0014	0.43036	-0.00322	0.43021	-0.00153	0.4314	-0.00399	0.34475	-0.000928977	0.34475	-0.000311544		0.430833	-0.192165	0.430154	-0.00476837	0.430417	-0.325203	0.430362	-0.738144	0.430208	-0.355244	0.431404	-0.776291	0.34475	-0.220378	0.34475	-0.0419528
	0.4325	-0.000900364	0.43182	-3.29871e-05	0.43172	-0.0014	0.43203	-0.00323	0.43188	-0.00154	0.43307	-0.00399	0.34608	-0.000957117	0.34608	-0.000357577		0.4325	-0.193119	0.431821	-0.00619888	0.432083	-0.324249	0.432029	-0.739098	0.431875	-0.358105	0.433071	-0.776768	0.346083	-0.227054	0.346083	-0.0481517
	0.43417	-0.000898141	0.43349	-4.3137e-05	0.43338	-0.00139	0.4337	-0.00323	0.43354	-0.00155	0.43474	-0.00399	0.34742	-0.000983248	0.34742	-0.00040361		0.434167	-0.192642	0.433488	-0.00810623	0.43375	-0.322819	0.433696	-0.739574	0.433542	-0.360966	0.434737	-0.775814	0.347417	-0.233253	0.347417	-0.0543506
	0.43583	-0.000895918	0.43515	-5.32869e-05	0.43505	-0.00138	0.43536	-0.00322	0.43521	-0.00156	0.4364	-0.00398	0.34875	-0.00101	0.34875	-0.000446102		0.435833	-0.192165	0.435154	-0.0100136	0.435417	-0.320911	0.435362	-0.738621	0.435208	-0.36335	0.436404	-0.774384	0.34875	-0.238975	0.34875	-0.0600727
	0.4375	-0.000889249	0.43682	-5.83619e-05	0.43672	-0.00138	0.43703	-0.00322	0.43688	-0.00158	0.43807	-0.00398	0.35008	-0.00102	0.35008	-0.000470889		0.4375	-0.190735	0.436821	-0.0109673	0.437083	-0.319958	0.437029	-0.737667	0.436875	-0.366211	0.438071	-0.77343	0.350083	-0.24279	0.350083	-0.0634105
	0.43917	-0.000880356	0.43849	-6.08993e-05	0.43838	-0.00138	0.4387	-0.00321	0.43854	-0.00158	0.43974	-0.00397	0.35142	-0.00103	0.35142	-0.000481512		0.439167	-0.188828	0.438487	-0.0114441	0.43875	-0.320435	0.438696	-0.736237	0.438542	-0.367641	0.439738	-0.772953	0.351417	-0.243743	0.351417	-0.064841
	0.44083	-0.000871464	0.44015	-5.83619e-05	0.44005	-0.00139	0.44036	-0.00321	0.44021	-0.00159	0.4414	-0.00398	0.35275	-0.00103	0.35275	-0.000485053		0.440833	-0.18692	0.440154	-0.0109673	0.440417	-0.321865	0.440362	-0.73576	0.440208	-0.369549	0.441404	-0.77343	0.35275	-0.243266	0.35275	-0.0653179
	0.4425	-0.000871464	0.44182	-5.58244e-05	0.44172	-0.0014	0.44203	-0.00322	0.44188	-0.0016	0.44307	-0.00398	0.35408	-0.00103	0.35408	-0.000488594		0.4425	-0.18692	0.441821	-0.0104904	0.442083	-0.323772	0.442029	-0.736713	0.441875	-0.371456	0.443071	-0.77486	0.354083	-0.243743	0.354083	-0.0657947
	0.44417	-0.000873687	0.44349	-4.56745e-05	0.44338	-0.00141	0.4437	-0.00322	0.44354	-0.00161	0.44474	-0.004	0.35542	-0.00103	0.35542	-0.000492135		0.444167	-0.187397	0.443487	-0.00858307	0.44375	-0.32711	0.443696	-0.737667	0.443542	-0.372887	0.444738	-0.777245	0.355417	-0.245174	0.355417	-0.0662715
	0.44583	-0.000871464	0.44515	-3.29871e-05	0.44505	-0.00142	0.44536	-0.00323	0.44521	-0.00161	0.4464	-0.00402	0.35675	-0.00104	0.35675	-0.000488594		0.445833	-0.18692	0.445154	-0.00619888	0.445417	-0.330448	0.445362	-0.739574	0.445208	-0.372887	0.446404	-0.781059	0.35675	-0.246127	0.35675	-0.0657947
	0.4475	-0.000871464	0.44682	-2.28372e-05	0.44672	-0.00143	0.44703	-0.00323	0.44688	-0.0016	0.44807	-0.00404	0.35808	-0.00104	0.35808	-0.000467348		0.4475	-0.18692	0.446821	-0.00429153	0.447083	-0.332832	0.447029	-0.740528	0.446875	-0.37241	0.448071	-0.785351	0.358083	-0.247081	0.358083	-0.0629337
	0.44917	-0.00087591	0.44849	-1.77623e-05	0.44838	-0.00144	0.4487	-0.00323	0.44854	-0.0016	0.44974	-0.00405	0.35942	-0.00105	0.35942	-0.000435479		0.449167	-0.187874	0.448487	-0.00333786	0.44875	-0.333309	0.448696	-0.741005	0.448542	-0.371933	0.449738	-0.788212	0.359417	-0.249465	0.359417	-0.0586421
	0.45083	-0.000882579	0.45015	-1.52248e-05	0.45005	-0.00143	0.45036	-0.00324	0.45021	-0.0016	0.4514	-0.00406	0.36075	-0.00107	0.36075	-0.000389446		0.450833	-0.189304	0.450154	-0.00286102	0.450417	-0.332355	0.450362	-0.741482	0.450208	-0.370502	0.451404	-0.789642	0.36075	-0.252803	0.36075	-0.0524433
	0.4525	-0.000889249	0.45182	-7.61242e-06	0.45172	-0.00143	0.45203	-0.00324	0.45188	-0.0016	0.45307	-0.00406	0.36208	-0.00109	0.36208	-0.000339872		0.4525	-0.190735	0.451821	-0.00143051	0.452083	-0.331402	0.452029	-0.741959	0.451875	-0.370502	0.453071	-0.790596	0.362083	-0.258048	0.362083	-0.0457675
	0.45417	-0.000887025	0.45349	-2.53747e-06	0.45338	-0.00142	0.4537	-0.00324	0.45354	-0.0016	0.45474	-0.00407	0.36342	-0.00112	0.36342	-0.000283216		0.454167	-0.190258	0.453487	-0.000476837	0.45375	-0.329494	0.453696	-0.741959	0.453542	-0.371456	0.454738	-0.79155	0.363417	-0.265201	0.363417	-0.0381381
	0.45583	-0.000882579	0.45515	5.07494e-06	0.45505	-0.00141	0.45536	-0.00323	0.45521	-0.00161	0.4564	-0.00407	0.36475	-0.00115	0.36475	-0.000233641		0.455833	-0.189304	0.455154	0.000953674	0.455417	-0.328064	0.455363	-0.741005	0.455208	-0.373363	0.456404	-0.792503	0.36475	-0.273784	0.36475	-0.0314624
	0.4575	-0.000880356	0.45682	1.26874e-05	0.45672	-0.00141	0.45703	-0.00324	0.45688	-0.00161	0.45807	-0.00407	0.36608	-0.00119	0.36608	-0.000191149		0.4575	-0.188828	0.456821	0.00238419	0.457083	-0.327587	0.457029	-0.741959	0.456875	-0.374794	0.458071	-0.792027	0.366083	-0.28189	0.366083	-0.0257404
	0.45917	-0.000884802	0.45849	1.52248e-05	0.45838	-0.00141	0.4587	-0.00324	0.45854	-0.00161	0.45974	-0.00406	0.36742	-0.00121	0.36742	-0.000169903		0.459167	-0.189781	0.458487	0.00286102	0.45875	-0.327587	0.458696	-0.743389	0.458542	-0.374794	0.459738	-0.790119	0.367417	-0.286659	0.367417	-0.0228794
	0.46083	-0.000893695	0.46015	1.26874e-05	0.46005	-0.00141	0.46036	-0.00325	0.46021	-0.00161	0.4614	-0.00405	0.36875	-0.00122	0.36875	-0.000173444		0.460833	-0.191689	0.460154	0.00238419	0.460417	-0.328064	0.460363	-0.74482	0.460208	-0.373363	0.461404	-0.788212	0.36875	-0.289043	0.36875	-0.0233562
	0.4625	-0.000902587	0.46182	5.07494e-06	0.46172	-0.00142	0.46203	-0.00326	0.46188	-0.0016	0.46307	-0.00404	0.37008	-0.00122	0.37008	-0.000187608		0.4625	-0.193596	0.461821	0.000953674	0.462083	-0.329018	0.462029	-0.745773	0.461875	-0.370502	0.463071	-0.786304	0.370083	-0.289996	0.370083	-0.0252635
	0.46417	-0.000913703	0.46349	-7.61242e-06	0.46338	-0.00142	0.4637	-0.00326	0.46354	-0.00158	0.46474	-0.00403	0.37142	-0.00122	0.37142	-0.000212395		0.464167	-0.19598	0.463487	-0.00143051	0.46375	-0.330448	0.463696	-0.747204	0.463542	-0.367641	0.464738	-0.784397	0.371417	-0.289996	0.371417	-0.0286014
	0.46583	-0.000924818	0.46515	-1.77623e-05	0.46505	-0.00143	0.46536	-0.00327	0.46521	-0.00157	0.4664	-0.00402	0.37275	-0.00122	0.37275	-0.000237182		0.465833	-0.198364	0.465154	-0.00333786	0.465417	-0.332355	0.465363	-0.748634	0.465208	-0.365734	0.466404	-0.78249	0.37275	-0.28952	0.37275	-0.0319393
	0.4675	-0.000935934	0.46682	-1.52248e-05	0.46672	-0.00144	0.46703	-0.00327	0.46688	-0.00157	0.46807	-0.00402	0.37408	-0.00121	0.37408	-0.000276133		0.4675	-0.200748	0.466821	-0.00286102	0.467083	-0.333786	0.467029	-0.749588	0.466875	-0.365734	0.468071	-0.78249	0.374083	-0.288089	0.374083	-0.0371845
	0.46917	-0.000933711	0.46849	0	0.46838	-0.00144	0.4687	-0.00328	0.46854	-0.00159	0.46974	-0.00404	0.37542	-0.0012	0.37542	-0.000322167		0.469167	-0.200272	0.468488	0	0.46875	-0.33474	0.468696	-0.751019	0.468542	-0.368595	0.469737	-0.784874	0.375417	-0.284751	0.375417	-0.0433834
	0.47083	-0.000915926	0.47015	1.26874e-05	0.47005	-0.00145	0.47036	-0.00328	0.47021	-0.00161	0.4714	-0.00406	0.37675	-0.00118	0.37675	-0.000354036		0.470833	-0.196457	0.470154	0.00238419	0.470417	-0.33617	0.470363	-0.752449	0.470208	-0.372887	0.471404	-0.788689	0.37675	-0.28046	0.37675	-0.0476749
	0.4725	-0.000891472	0.47182	2.28372e-05	0.47172	-0.00145	0.47203	-0.00329	0.47188	-0.00163	0.47307	-0.00407	0.37808	-0.00117	0.37808	-0.000364659		0.4725	-0.191212	0.471821	0.00429153	0.472083	-0.337124	0.472029	-0.75388	0.471875	-0.377655	0.473071	-0.792027	0.378083	-0.277122	0.378083	-0.0491054
	0.47417	-0.000871464	0.47349	2.79122e-05	0.47338	-0.00146	0.4737	-0.0033	0.47354	-0.00165	0.47474	-0.00409	0.37942	-0.00116	0.37942	-0.0003682		0.474167	-0.18692	0.473488	0.00524521	0.47375	-0.338078	0.473696	-0.755787	0.473542	-0.382423	0.474737	-0.794888	0.379417	-0.276168	0.379417	-0.0495822
	0.47583	-0.000862571	0.47515	2.02998e-05	0.47505	-0.00146	0.47536	-0.0033	0.47521	-0.00166	0.4764	-0.0041	0.38075	-0.00117	0.38075	-0.0003682		0.475833	-0.185013	0.475154	0.0038147	0.475417	-0.338078	0.475363	-0.756741	0.475208	-0.384808	0.476404	-0.798225	0.38075	-0.277599	0.38075	-0.0495822
	0.4775	-0.000862571	0.47682	0	0.47672	-0.00145	0.47703	-0.00331	0.47688	-0.00166	0.47807	-0.00411	0.38208	-0.00118	0.38208	-0.000361118		0.4775	-0.185013	0.476821	0	0.477083	-0.337124	0.477029	-0.758171	0.476875	-0.385761	0.478071	-0.800133	0.382083	-0.280937	0.382083	-0.0486286
	0.47917	-0.000860348	0.47849	-2.53747e-05	0.47838	-0.00145	0.4787	-0.00331	0.47854	-0.00166	0.47974	-0.00412	0.38342	-0.0012	0.38342	-0.000350495		0.479167	-0.184536	0.478488	-0.00476837	0.47875	-0.335217	0.478696	-0.758648	0.478542	-0.384808	0.479737	-0.80061	0.383417	-0.284751	0.383417	-0.047198
	0.48083	-0.000862571	0.48015	-5.07494e-05	0.48005	-0.00144	0.48036	-0.00331	0.48021	-0.00165	0.4814	-0.00412	0.38475	-0.00122	0.38475	-0.000357577		0.480833	-0.185013	0.480154	-0.00953674	0.480417	-0.333309	0.480363	-0.758648	0.480208	-0.382423	0.481404	-0.80061	0.38475	-0.289043	0.38475	-0.0481517
	0.4825	-0.000860348	0.48182	-6.59743e-05	0.48172	-0.00143	0.48203	-0.00332	0.48188	-0.00163	0.48307	-0.00412	0.38608	-0.00123	0.38608	-0.000378823		0.4825	-0.184536	0.481821	-0.0123978	0.482083	-0.331402	0.482029	-0.759602	0.481875	-0.379562	0.483071	-0.801563	0.386083	-0.291427	0.386083	-0.0510127
	0.48417	-0.000858125	0.48349	-8.11991e-05	0.48338	-0.00142	0.4837	-0.00332	0.48354	-0.00162	0.48474	-0.00413	0.38742	-0.00123	0.38742	-0.000400069		0.484167	-0.184059	0.483488	-0.0152588	0.48375	-0.330448	0.483696	-0.761032	0.483542	-0.375748	0.484737	-0.802994	0.387417	-0.291427	0.387417	-0.0538738
	0.48583	-0.000847009	0.48515	-9.1349e-05	0.48505	-0.00142	0.48536	-0.00333	0.48521	-0.00161	0.4864	-0.00414	0.38875	-0.00122	0.38875	-0.000414233		0.485833	-0.181675	0.485154	-0.0171661	0.485417	-0.329971	0.485362	-0.762939	0.485208	-0.373363	0.486404	-0.804901	0.38875	-0.288566	0.38875	-0.0557811
	0.4875	-0.000835894	0.48682	-9.64239e-05	0.48672	-0.00142	0.48703	-0.00334	0.48688	-0.00161	0.48807	-0.00414	0.39008	-0.0012	0.39008	-0.000421315		0.4875	-0.179291	0.486821	-0.0181198	0.487083	-0.329494	0.487029	-0.76437	0.486875	-0.372887	0.488071	-0.805378	0.390083	-0.283798	0.390083	-0.0567348
	0.48917	-0.000829224	0.48849	-8.88115e-05	0.48838	-0.00142	0.4887	-0.00335	0.48854	-0.00161	0.48974	-0.00415	0.39142	-0.00118	0.39142	-0.000421315		0.489167	-0.17786	0.488488	-0.0166893	0.48875	-0.328541	0.488696	-0.766754	0.488542	-0.37384	0.489737	-0.806332	0.391417	-0.279983	0.391417	-0.0567348
	0.49083	-0.000827001	0.49015	-7.35867e-05	0.49005	-0.00142	0.49036	-0.00335	0.49021	-0.00162	0.4914	-0.00415	0.39275	-0.00118	0.39275	-0.00040361		0.490833	-0.177383	0.490154	-0.0138283	0.490417	-0.329018	0.490362	-0.768185	0.490208	-0.375748	0.491404	-0.806808	0.39275	-0.279506	0.39275	-0.0543506
	0.4925	-0.000829224	0.49182	-5.58244e-05	0.49172	-0.00142	0.49203	-0.00336	0.49188	-0.00163	0.49307	-0.00415	0.39408	-0.00118	0.39408	-0.0003682		0.4925	-0.17786	0.491821	-0.0104904	0.492083	-0.330448	0.492029	-0.769138	0.491875	-0.379086	0.493071	-0.806808	0.394083	-0.279983	0.394083	-0.0495822
	0.49417	-0.000833671	0.49349	-3.29871e-05	0.49338	-0.00143	0.4937	-0.00336	0.49354	-0.00165	0.49474	-0.00414	0.39542	-0.00118	0.39542	-0.000329249		0.494167	-0.178814	0.493488	-0.00619888	0.49375	-0.332355	0.493696	-0.770092	0.493542	-0.382423	0.494737	-0.805855	0.395417	-0.279029	0.395417	-0.044337
	0.49583	-0.000838117	0.49515	-1.26874e-05	0.49505	-0.00144	0.49536	-0.00336	0.49521	-0.00166	0.4964	-0.00414	0.39675	-0.00117	0.39675	-0.000308003		0.495833	-0.179768	0.495154	-0.00238419	0.495417	-0.333309	0.495362	-0.770569	0.495208	-0.385761	0.496404	-0.805855	0.39675	-0.277122	0.39675	-0.041476
	0.4975	-0.000842563	0.49682	5.07494e-06	0.49672	-0.00144	0.49703	-0.00336	0.49688	-0.00167	0.49807	-0.00415	0.39808	-0.00117	0.39808	-0.000293839		0.4975	-0.180721	0.496821	0.000953674	0.497083	-0.334263	0.497029	-0.770569	0.496875	-0.387192	0.498071	-0.807285	0.398083	-0.276645	0.398083	-0.0395687
	0.49917	-0.000847009	0.49849	2.02998e-05	0.49838	-0.00145	0.4987	-0.00336	0.49854	-0.00167	0.49974	-0.00416	0.39942	-0.00117	0.39942	-0.000283216		0.499167	-0.181675	0.498487	0.0038147	0.49875	-0.335217	0.498696	-0.769615	0.498542	-0.387669	0.499738	-0.809669	0.399417	-0.278076	0.399417	-0.0381381
	0.50083	-0.000855902	0.50015	2.53747e-05	0.50005	-0.00145	0.50036	-0.00336	0.50021	-0.00166	0.5014	-0.00418	0.40075	-0.00118	0.40075	-0.000269051		0.500833	-0.183582	0.500154	0.00476837	0.500417	-0.335217	0.500363	-0.768661	0.500208	-0.386715	0.501404	-0.812054	0.40075	-0.279029	0.40075	-0.0362308
	0.5025	-0.00087591	0.50182	2.53747e-05	0.50172	-0.00145	0.50203	-0.00336	0.50188	-0.00166	0.50307	-0.00419	0.40208	-0.00118	0.40208	-0.000258428		0.5025	-0.187874	0.501821	0.00476837	0.502083	-0.335217	0.502029	-0.769138	0.501875	-0.385284	0.503071	-0.814915	0.402083	-0.280937	0.402083	-0.0348003
	0.50417	-0.000893695	0.50349	1.77623e-05	0.50338	-0.00145	0.5037	-0.00336	0.50354	-0.00165	0.50474	-0.0042	0.40342	-0.0012	0.40342	-0.000240723		0.504167	-0.191689	0.503487	0.00333786	0.50375	-0.335217	0.503696	-0.770092	0.503542	-0.383377	0.504737	-0.817776	0.403417	-0.283798	0.403417	-0.0324161
	0.50583	-0.000913703	0.50515	1.01499e-05	0.50505	-0.00145	0.50536	-0.00337	0.50521	-0.00165	0.5064	-0.00421	0.40475	-0.00122	0.40475	-0.000219477		0.505833	-0.19598	0.505154	0.00190735	0.505417	-0.33617	0.505363	-0.771046	0.505208	-0.3829	0.506404	-0.819206	0.40475	-0.288566	0.40475	-0.0295551
	0.5075	-0.000931488	0.50682	-5.07494e-06	0.50672	-0.00146	0.50703	-0.00337	0.50688	-0.00165	0.50807	-0.00421	0.40608	-0.00124	0.40608	-0.000201772		0.5075	-0.199795	0.506821	-0.000953674	0.507083	-0.338554	0.507029	-0.772476	0.506875	-0.383377	0.508071	-0.819206	0.406083	-0.294288	0.406083	-0.0271709
	0.50917	-0.000944827	0.50849	-2.53747e-05	0.50838	-0.00147	0.5087	-0.00338	0.50854	-0.00165	0.50974	-0.00422	0.40742	-0.00125	0.40742	-0.000191149		0.509167	-0.202656	0.508487	-0.00476837	0.50875	-0.341415	0.508696	-0.773907	0.508542	-0.383854	0.509737	-0.82016	0.407417	-0.297626	0.407417	-0.0257404
	0.51083	-0.000949273	0.51015	-4.56745e-05	0.51005	-0.00148	0.51036	-0.00339	0.51021	-0.00166	0.5114	-0.00422	0.40875	-0.00126	0.40875	-0.000198231		0.510833	-0.203609	0.510154	-0.00858307	0.510417	-0.344276	0.510363	-0.776291	0.510208	-0.384808	0.511404	-0.820637	0.40875	-0.29858	0.40875	-0.0266941
	0.5125	-0.000944827	0.51182	-5.83619e-05	0.51172	-0.00149	0.51203	-0.0034	0.51188	-0.00166	0.51307	-0.00422	0.41008	-0.00125	0.41008	-0.000226559		0.5125	-0.202656	0.511821	-0.0109673	0.512083	-0.346184	0.512029	-0.779629	0.511875	-0.386715	0.513071	-0.82159	0.410083	-0.296672	0.410083	-0.0305087
	0.51417	-0.000933711	0.51349	-6.08993e-05	0.51338	-0.0015	0.5137	-0.00342	0.51354	-0.00167	0.51474	-0.00423	0.41142	-0.00123	0.41142	-0.000258428		0.514167	-0.200272	0.513487	-0.0114441	0.51375	-0.348091	0.513696	-0.78249	0.513542	-0.388622	0.514737	-0.823021	0.411417	-0.292857	0.411417	-0.0348003
	0.51583	-0.000920372	0.51515	-5.58244e-05	0.51505	-0.00151	0.51536	-0.00343	0.51521	-0.00168	0.5164	-0.00425	0.41275	-0.00121	0.41275	-0.000290298		0.515833	-0.197411	0.515154	-0.0104904	0.515417	-0.350952	0.515362	-0.785828	0.515208	-0.390053	0.516404	-0.826359	0.41275	-0.287135	0.41275	-0.0390918
	0.5175	-0.000907034	0.51682	-4.56745e-05	0.51672	-0.00153	0.51703	-0.00344	0.51688	-0.00169	0.51807	-0.00427	0.41408	-0.00119	0.41408	-0.000322167		0.5175	-0.19455	0.516821	-0.00858307	0.517083	-0.35429	0.517029	-0.788212	0.516875	-0.391483	0.518071	-0.830173	0.414083	-0.282367	0.414083	-0.0433834
	0.51917	-0.000900364	0.51849	-3.55246e-05	0.51838	-0.00154	0.5187	-0.00344	0.51854	-0.0017	0.51974	-0.00428	0.41542	-0.00117	0.41542	-0.000354036		0.519167	-0.193119	0.518487	-0.00667572	0.51875	-0.357151	0.518696	-0.789165	0.518542	-0.393867	0.519737	-0.832558	0.415417	-0.278552	0.415417	-0.0476749
	0.52083	-0.000902587	0.52015	-1.52248e-05	0.52005	-0.00155	0.52036	-0.00344	0.52021	-0.00171	0.5214	-0.00428	0.41675	-0.00117	0.41675	-0.000378823		0.520833	-0.193596	0.520154	-0.00286102	0.520417	-0.360489	0.520362	-0.788212	0.520208	-0.397205	0.521404	-0.833035	0.41675	-0.276645	0.41675	-0.0510127
	0.5225	-0.00091148	0.52182	7.61242e-06	0.52172	-0.00157	0.52203	-0.00343	0.52188	-0.00172	0.52307	-0.00428	0.41808	-0.00117	0.41808	-0.000396528		0.5225	-0.195503	0.521821	0.00143051	0.522083	-0.36478	0.522029	-0.786781	0.521875	-0.400543	0.523071	-0.833035	0.418083	-0.277599	0.418083	-0.0533969
	0.52417	-0.000924818	0.52349	3.04497e-05	0.52338	-0.00159	0.5237	-0.00343	0.52354	-0.00173	0.52474	-0.00428	0.41942	-0.00118	0.41942	-0.000410692		0.524167	-0.198364	0.523487	0.00572205	0.52375	-0.368595	0.523696	-0.785351	0.523542	-0.401974	0.524737	-0.832558	0.419417	-0.28046	0.419417	-0.0553043
	0.52583	-0.000938157	0.52515	4.56745e-05	0.52505	-0.0016	0.52536	-0.00342	0.52521	-0.00173	0.5264	-0.00428	0.42075	-0.0012	0.42075	-0.000421315		0.525833	-0.201225	0.525154	0.00858307	0.525417	-0.370026	0.525362	-0.783443	0.525208	-0.402451	0.526404	-0.831604	0.42075	-0.284751	0.42075	-0.0567348
	0.5275	-0.000953719	0.52682	5.32869e-05	0.52672	-0.00159	0.52703	-0.00342	0.52688	-0.00173	0.52807	-0.00427	0.42208	-0.00122	0.42208	-0.000421315		0.5275	-0.204563	0.526821	0.0100136	0.527083	-0.369549	0.527029	-0.783443	0.526875	-0.402927	0.528071	-0.831127	0.422083	-0.288566	0.422083	-0.0567348
	0.52917	-0.000967058	0.52849	5.58244e-05	0.52838	-0.00159	0.5287	-0.00343	0.52854	-0.00173	0.52974	-0.00428	0.42342	-0.00122	0.42342	-0.000414233		0.529167	-0.207424	0.528487	0.0104904	0.52875	-0.369072	0.528696	-0.785351	0.528542	-0.401974	0.529737	-0.832081	0.423417	-0.290473	0.423417	-0.0557811
	0.53083	-0.000973727	0.53015	5.07494e-05	0.53005	-0.00159	0.53036	-0.00343	0.53021	-0.00173	0.5314	-0.00429	0.42475	-0.00123	0.42475	-0.000417774		0.530833	-0.208855	0.530154	0.00953674	0.530417	-0.368118	0.530362	-0.786781	0.530208	-0.40102	0.531404	-0.833988	0.42475	-0.291904	0.42475	-0.056258
	0.5325	-0.000973727	0.53182	3.80621e-05	0.53172	-0.00158	0.53203	-0.00344	0.53188	-0.00172	0.53307	-0.00431	0.42608	-0.00123	0.42608	-0.000428397		0.5325	-0.208855	0.531821	0.00715256	0.532083	-0.366211	0.532029	-0.787735	0.531875	-0.400066	0.533071	-0.837326	0.426083	-0.292857	0.426083	-0.0576885
	0.53417	-0.000967058	0.53349	1.01499e-05	0.53338	-0.00157	0.5337	-0.00344	0.53354	-0.00172	0.53474	-0.00433	0.42742	-0.00123	0.42742	-0.000442561		0.534167	-0.207424	0.533488	0.00190735	0.53375	-0.36335	0.533696	-0.788212	0.533542	-0.400543	0.534737	-0.842094	0.427417	-0.292857	0.427417	-0.0595958
	0.53583	-0.000960388	0.53515	-1.52248e-05	0.53505	-0.00156	0.53536	-0.00344	0.53521	-0.00173	0.5364	-0.00435	0.42875	-0.00123	0.42875	-0.000442561		0.535833	-0.205994	0.535154	-0.00286102	0.535417	-0.361443	0.535362	-0.788689	0.535208	-0.401497	0.536404	-0.846863	0.42875	-0.292857	0.42875	-0.0595958
	0.5375	-0.000958165	0.53682	-3.04497e-05	0.53672	-0.00156	0.53703	-0.00345	0.53688	-0.00173	0.53807	-0.00438	0.43008	-0.00124	0.43008	-0.000431938		0.5375	-0.205517	0.536821	-0.00572205	0.537083	-0.360966	0.537029	-0.789642	0.536875	-0.401974	0.538071	-0.851154	0.430083	-0.293811	0.430083	-0.0581653
	0.53917	-0.000958165	0.53849	-3.55246e-05	0.53838	-0.00156	0.5387	-0.00345	0.53854	-0.00173	0.53974	-0.00439	0.43142	-0.00125	0.43142	-0.000407151		0.539167	-0.205517	0.538488	-0.00667572	0.53875	-0.362396	0.538696	-0.790596	0.538542	-0.401974	0.539737	-0.853062	0.431417	-0.295719	0.431417	-0.0548274
	0.54083	-0.000962612	0.54015	-4.05996e-05	0.54005	-0.00157	0.54036	-0.00346	0.54021	-0.00173	0.5414	-0.00439	0.43275	-0.00125	0.43275	-0.000389446		0.540833	-0.20647	0.540154	-0.00762939	0.540417	-0.36335	0.540362	-0.792027	0.540208	-0.40102	0.541404	-0.854015	0.43275	-0.297149	0.43275	-0.0524433
	0.5425	-0.000980397	0.54182	-4.05996e-05	0.54172	-0.00157	0.54203	-0.00346	0.54188	-0.00172	0.54307	-0.00439	0.43408	-0.00125	0.43408	-0.000385905		0.5425	-0.210285	0.541821	-0.00762939	0.542083	-0.364304	0.542029	-0.793457	0.541875	-0.400543	0.543071	-0.854492	0.434083	-0.297626	0.434083	-0.0519664
	0.54417	-0.00101	0.54349	-3.80621e-05	0.54338	-0.00158	0.5437	-0.00347	0.54354	-0.00172	0.54474	-0.00439	0.43542	-0.00125	0.43542	-0.000392987		0.544167	-0.216484	0.543488	-0.00715256	0.54375	-0.365734	0.543696	-0.795841	0.543542	-0.400066	0.544737	-0.854492	0.435417	-0.297149	0.435417	-0.0529201
	0.54583	-0.00103	0.54515	-3.80621e-05	0.54505	-0.00158	0.54536	-0.00348	0.54521	-0.00172	0.5464	-0.00439	0.43675	-0.00125	0.43675	-0.00040361		0.545833	-0.221729	0.545154	-0.00715256	0.545417	-0.366688	0.545362	-0.797272	0.545208	-0.39959	0.546404	-0.854015	0.43675	-0.295719	0.43675	-0.0543506
	0.5475	-0.00104	0.54682	-4.05996e-05	0.54672	-0.00158	0.54703	-0.00348	0.54688	-0.00172	0.54807	-0.00439	0.43808	-0.00123	0.43808	-0.000400069		0.5475	-0.224113	0.546821	-0.00762939	0.547083	-0.367641	0.547029	-0.798225	0.546875	-0.39959	0.548071	-0.853539	0.438083	-0.291904	0.438083	-0.0538738
	0.54917	-0.00105	0.54849	-4.8212e-05	0.54838	-0.00159	0.5487	-0.00348	0.54854	-0.00173	0.54974	-0.00439	0.43942	-0.00121	0.43942	-0.000392987		0.549167	-0.225067	0.548488	-0.00905991	0.54875	-0.368118	0.548696	-0.798225	0.548542	-0.40102	0.549737	-0.854015	0.439417	-0.287612	0.439417	-0.0529201
	0.55083	-0.00104	0.55015	-5.83619e-05	0.55005	-0.00159	0.55036	-0.00349	0.55021	-0.00173	0.5514	-0.0044	0.44075	-0.00119	0.44075	-0.000375282		0.550833	-0.223637	0.550154	-0.0109673	0.550417	-0.368118	0.550362	-0.798702	0.550208	-0.402451	0.551404	-0.855923	0.44075	-0.283321	0.44075	-0.0505359
	0.5525	-0.00102	0.55182	-6.85117e-05	0.55172	-0.0016	0.55203	-0.00349	0.55188	-0.00173	0.55307	-0.00441	0.44208	-0.00118	0.44208	-0.000350495		0.5525	-0.219345	0.551821	-0.0128746	0.552083	-0.370026	0.552029	-0.799656	0.551875	-0.402927	0.553071	-0.85783	0.442083	-0.279029	0.442083	-0.047198
	0.55417	-0.000989289	0.55349	-7.86616e-05	0.55338	-0.00161	0.5537	-0.0035	0.55354	-0.00173	0.55474	-0.00442	0.44342	-0.00116	0.44342	-0.000318626		0.554167	-0.212193	0.553488	-0.014782	0.55375	-0.372887	0.553696	-0.801086	0.553542	-0.402451	0.554737	-0.859737	0.443417	-0.275215	0.443417	-0.0429065
	0.55583	-0.000962612	0.55515	-8.11991e-05	0.55505	-0.00162	0.55536	-0.0035	0.55521	-0.00173	0.5564	-0.00443	0.44475	-0.00115	0.44475	-0.000308003		0.555833	-0.20647	0.555154	-0.0152588	0.555417	-0.375271	0.555362	-0.802517	0.555208	-0.401974	0.556404	-0.861645	0.44475	-0.273307	0.44475	-0.041476
	0.5575	-0.00094705	0.55682	-7.61242e-05	0.55672	-0.00162	0.55703	-0.00351	0.55688	-0.00173	0.55807	-0.00444	0.44608	-0.00116	0.44608	-0.000325708		0.5575	-0.203133	0.556821	-0.0143051	0.557083	-0.376225	0.557029	-0.804901	0.556875	-0.40102	0.558071	-0.863075	0.446083	-0.275215	0.446083	-0.0438602
	0.55917	-0.000935934	0.55849	-6.08993e-05	0.55838	-0.00162	0.5587	-0.00353	0.55854	-0.00172	0.55974	-0.00444	0.44742	-0.00118	0.44742	-0.000364659		0.559167	-0.200748	0.558488	-0.0114441	0.55875	-0.376225	0.558696	-0.807762	0.558542	-0.400543	0.559737	-0.864506	0.447417	-0.279983	0.447417	-0.0491054
	0.56083	-0.000929265	0.56015	-4.3137e-05	0.56005	-0.00162	0.56036	-0.00354	0.56021	-0.00172	0.5614	-0.00445	0.44875	-0.00121	0.44875	-0.000410692		0.560833	-0.199318	0.560154	-0.00810623	0.560417	-0.375271	0.560362	-0.811577	0.560208	-0.400543	0.561404	-0.865459	0.44875	-0.286659	0.44875	-0.0553043
	0.5625	-0.000929265	0.56182	-2.28372e-05	0.56172	-0.00161	0.56203	-0.00356	0.56188	-0.00173	0.56307	-0.00445	0.45008	-0.00124	0.45008	-0.000442561		0.5625	-0.199318	0.561821	-0.00429153	0.562083	-0.37384	0.562029	-0.816345	0.561875	-0.401497	0.563071	-0.865936	0.450083	-0.293334	0.450083	-0.0595958
	0.56417	-0.000942603	0.56349	-5.07494e-06	0.56338	-0.00161	0.5637	-0.00358	0.56354	-0.00173	0.56474	-0.00445	0.45142	-0.00126	0.45142	-0.000467348		0.564167	-0.202179	0.563488	-0.000953674	0.56375	-0.372887	0.563696	-0.820637	0.563542	-0.402451	0.564738	-0.865936	0.451417	-0.298103	0.451417	-0.0629337
	0.56583	-0.000960388	0.56515	5.07494e-06	0.56505	-0.0016	0.56536	-0.00359	0.56521	-0.00174	0.5664	-0.00445	0.45275	-0.00126	0.45275	-0.000488594		0.565833	-0.205994	0.565154	0.000953674	0.565417	-0.371933	0.565362	-0.823021	0.565208	-0.404835	0.566404	-0.866413	0.45275	-0.29858	0.45275	-0.0657947
	0.5675	-0.000978173	0.56682	2.53747e-06	0.56672	-0.0016	0.56703	-0.0036	0.56688	-0.00175	0.56807	-0.00445	0.45408	-0.00124	0.45408	-0.000516922		0.5675	-0.209808	0.566821	0.000476837	0.567083	-0.370502	0.567029	-0.823975	0.566875	-0.406742	0.568071	-0.866413	0.454083	-0.294765	0.454083	-0.0696094
	0.56917	-0.000995958	0.56849	-5.07494e-06	0.56838	-0.0016	0.5687	-0.00359	0.56854	-0.00176	0.56974	-0.00445	0.45542	-0.00121	0.45542	-0.000545251		0.569167	-0.213623	0.568488	-0.000953674	0.56875	-0.370026	0.568696	-0.823498	0.568542	-0.407696	0.569738	-0.865936	0.455417	-0.287612	0.455417	-0.0734241
	0.57083	-0.00101	0.57015	-1.26874e-05	0.57005	-0.0016	0.57036	-0.0036	0.57021	-0.00176	0.5714	-0.00445	0.45675	-0.00117	0.45675	-0.000562956		0.570833	-0.217438	0.570154	-0.00238419	0.570417	-0.370502	0.570362	-0.823975	0.570208	-0.407696	0.571404	-0.865459	0.45675	-0.278076	0.45675	-0.0758083
	0.5725	-0.00103	0.57182	-1.01499e-05	0.57172	-0.0016	0.57203	-0.0036	0.57188	-0.00176	0.57307	-0.00445	0.45808	-0.00114	0.45808	-0.000580661		0.5725	-0.220299	0.571821	-0.00190735	0.572083	-0.370979	0.572029	-0.824451	0.571875	-0.408649	0.573071	-0.864983	0.458083	-0.269969	0.458083	-0.0781925
	0.57417	-0.00103	0.57349	0	0.57338	-0.0016	0.5737	-0.0036	0.57354	-0.00177	0.57474	-0.00445	0.45942	-0.00112	0.45942	-0.000594825		0.574167	-0.221729	0.573488	0	0.57375	-0.370026	0.573696	-0.824451	0.573542	-0.411034	0.574738	-0.864983	0.459417	-0.264724	0.459417	-0.0800998
	0.57583	-0.00104	0.57515	1.52248e-05	0.57505	-0.00159	0.57536	-0.0036	0.57521	-0.00178	0.5764	-0.00445	0.46075	-0.00111	0.46075	-0.000608989		0.575833	-0.22316	0.575154	0.00286102	0.575417	-0.369072	0.575362	-0.824928	0.575208	-0.412941	0.576404	-0.865936	0.46075	-0.26377	0.46075	-0.0820072
	0.5775	-0.00104	0.57682	2.79122e-05	0.57672	-0.00159	0.57703	-0.00361	0.57688	-0.00178	0.57807	-0.00446	0.46208	-0.00113	0.46208	-0.000608989		0.5775	-0.222206	0.576821	0.00524521	0.577083	-0.369072	0.577029	-0.827312	0.576875	-0.414371	0.578071	-0.867367	0.462083	-0.268539	0.462083	-0.0820072
	0.57917	-0.00103	0.57849	3.29871e-05	0.57838	-0.0016	0.5787	-0.00363	0.57854	-0.00179	0.57974	-0.00447	0.46342	-0.00117	0.46342	-0.000580661		0.579167	-0.220299	0.578488	0.00619888	0.57875	-0.370026	0.578696	-0.831127	0.578542	-0.415325	0.579738	-0.868797	0.463417	-0.276645	0.463417	-0.0781925
	0.58083	-0.00102	0.58015	2.53747e-05	0.58005	-0.0016	0.58036	-0.00363	0.58021	-0.00179	0.5814	-0.00448	0.46475	-0.00121	0.46475	-0.000545251		0.580833	-0.217915	0.580154	0.00476837	0.580417	-0.371456	0.580363	-0.832081	0.580208	-0.416756	0.581404	-0.870705	0.46475	-0.287612	0.46475	-0.0734241
	0.5825	-0.00101	0.58182	1.01499e-05	0.58172	-0.00161	0.58203	-0.00363	0.58188	-0.0018	0.58307	-0.00449	0.46608	-0.00126	0.46608	-0.000516922		0.5825	-0.216484	0.581821	0.00190735	0.582083	-0.37241	0.582029	-0.831127	0.581875	-0.418663	0.583071	-0.872612	0.466083	-0.299056	0.466083	-0.0696094
	0.58417	-0.001	0.58349	-5.07494e-06	0.58338	-0.00161	0.5837	-0.00362	0.58354	-0.00181	0.58474	-0.00449	0.46742	-0.0013	0.46742	-0.000492135		0.584167	-0.21553	0.583488	-0.000953674	0.58375	-0.37384	0.583696	-0.829697	0.583542	-0.419617	0.584738	-0.873566	0.467417	-0.30907	0.467417	-0.0662715
	0.58583	-0.001	0.58515	-1.77623e-05	0.58505	-0.00162	0.58536	-0.00362	0.58521	-0.00181	0.5864	-0.00449	0.46875	-0.00133	0.46875	-0.000470889		0.585833	-0.214577	0.585154	-0.00333786	0.585417	-0.375748	0.585363	-0.829697	0.585208	-0.42057	0.586404	-0.873566	0.46875	-0.315269	0.46875	-0.0634105
	0.5875	-0.001	0.58682	-3.04497e-05	0.58672	-0.00163	0.58703	-0.00362	0.58688	-0.00181	0.58807	-0.00449	0.47008	-0.00133	0.47008	-0.000456725		0.5875	-0.214577	0.586821	-0.00572205	0.587083	-0.377178	0.587029	-0.829697	0.586875	-0.42057	0.588071	-0.873566	0.470083	-0.314792	0.470083	-0.0615032
	0.58917	-0.00101	0.58849	-4.05996e-05	0.58838	-0.00163	0.5887	-0.00362	0.58854	-0.00181	0.58974	-0.00449	0.47142	-0.0013	0.47142	-0.000463807		0.589167	-0.217438	0.588488	-0.00762939	0.58875	-0.378132	0.588696	-0.829697	0.588542	-0.42057	0.589738	-0.873089	0.471417	-0.308593	0.471417	-0.0624568
	0.59083	-0.00104	0.59015	-4.8212e-05	0.59005	-0.00163	0.59036	-0.00363	0.59021	-0.00181	0.5914	-0.00449	0.47275	-0.00126	0.47275	-0.000477971		0.590833	-0.222683	0.590154	-0.00905991	0.590417	-0.378132	0.590363	-0.83065	0.590208	-0.420094	0.591404	-0.872612	0.47275	-0.299056	0.47275	-0.0643642
	0.5925	-0.00106	0.59182	-5.07494e-05	0.59172	-0.00163	0.59203	-0.00363	0.59188	-0.00181	0.59307	-0.00449	0.47408	-0.00122	0.47408	-0.000492135		0.5925	-0.227928	0.591821	-0.00953674	0.592083	-0.378609	0.592029	-0.832081	0.591875	-0.419617	0.593071	-0.872612	0.474083	-0.28952	0.474083	-0.0662715
	0.59417	-0.00108	0.59349	-5.07494e-05	0.59338	-0.00163	0.5937	-0.00364	0.59354	-0.0018	0.59474	-0.00449	0.47542	-0.00118	0.47542	-0.000502758		0.594167	-0.23222	0.593487	-0.00953674	0.59375	-0.378132	0.593696	-0.833988	0.593542	-0.41914	0.594738	-0.873089	0.475417	-0.28046	0.475417	-0.067702
	0.59583	-0.00109	0.59515	-4.3137e-05	0.59505	-0.00163	0.59536	-0.00364	0.59521	-0.0018	0.5964	-0.0045	0.47675	-0.00115	0.47675	-0.000506299		0.595833	-0.234604	0.595154	-0.00810623	0.595417	-0.378132	0.595363	-0.833988	0.595208	-0.418186	0.596404	-0.874519	0.47675	-0.27283	0.47675	-0.0681789
	0.5975	-0.0011	0.59682	-2.79122e-05	0.59672	-0.00163	0.59703	-0.00364	0.59688	-0.0018	0.59807	-0.00451	0.47808	-0.00113	0.47808	-0.000502758		0.5975	-0.235081	0.596821	-0.00524521	0.597083	-0.378132	0.597029	-0.833511	0.596875	-0.417709	0.598071	-0.876427	0.478083	-0.268539	0.478083	-0.067702
	0.59917	-0.00109	0.59849	-7.61242e-06	0.59838	-0.00164	0.5987	-0.00364	0.59854	-0.0018	0.59974	-0.00452	0.47942	-0.00113	0.47942	-0.000492135		0.599167	-0.233173	0.598487	-0.00143051	0.59875	-0.380039	0.598696	-0.833511	0.598542	-0.417709	0.599738	-0.879765	0.479417	-0.268062	0.479417	-0.0662715
	0.60083	-0.00107	0.60015	1.01499e-05	0.60005	-0.00165	0.60036	-0.00364	0.60021	-0.0018	0.6014	-0.00454	0.48075	-0.00114	0.48075	-0.000477971		0.600833	-0.229359	0.600154	0.00190735	0.600417	-0.3829	0.600363	-0.834942	0.600208	-0.418663	0.601404	-0.883102	0.48075	-0.269492	0.48075	-0.0643642
	0.6025	-0.00105	0.60182	2.02998e-05	0.60172	-0.00166	0.60203	-0.00365	0.60188	-0.0018	0.60307	-0.00456	0.48208	-0.00114	0.48208	-0.000460266		0.6025	-0.226021	0.601821	0.0038147	0.602083	-0.384808	0.602029	-0.836849	0.601875	-0.41914	0.603071	-0.885963	0.482083	-0.270923	0.482083	-0.06198
	0.60417	-0.00105	0.60349	2.28372e-05	0.60338	-0.00166	0.6037	-0.00366	0.60354	-0.00181	0.60474	-0.00457	0.48342	-0.00115	0.48342	-0.000449643		0.604167	-0.22459	0.603487	0.00429153	0.60375	-0.386238	0.603696	-0.83828	0.603542	-0.419617	0.604738	-0.887871	0.483417	-0.27283	0.483417	-0.0605495
	0.60583	-0.00105	0.60515	2.02998e-05	0.60505	-0.00167	0.60536	-0.00367	0.60521	-0.00181	0.6064	-0.00458	0.48475	-0.00116	0.48475	-0.000453184		0.605833	-0.226021	0.605154	0.0038147	0.605417	-0.387192	0.605363	-0.83971	0.605208	-0.420094	0.606404	-0.890255	0.48475	-0.274738	0.48475	-0.0610263
	0.6075	-0.00107	0.60682	1.01499e-05	0.60672	-0.00167	0.60703	-0.00367	0.60688	-0.00181	0.60807	-0.00459	0.48608	-0.00116	0.48608	-0.000470889		0.6075	-0.229359	0.606821	0.00190735	0.607083	-0.386715	0.607029	-0.840664	0.606875	-0.42057	0.608071	-0.892162	0.486083	-0.276168	0.486083	-0.0634105
	0.60917	-0.00109	0.60849	-2.53747e-06	0.60838	-0.00166	0.6087	-0.00367	0.60854	-0.00181	0.60974	-0.0046	0.48742	-0.00117	0.48742	-0.000492135		0.609167	-0.234127	0.608487	-0.000476837	0.60875	-0.385284	0.608696	-0.841618	0.608542	-0.421524	0.609738	-0.89407	0.487417	-0.276645	0.487417	-0.0662715
	0.61083	-0.00112	0.61015	-1.01499e-05	0.61005	-0.00165	0.61036	-0.00367	0.61021	-0.00182	0.6114	-0.0046	0.48875	-0.00117	0.48875	-0.00050984		0.610833	-0.239372	0.610154	-0.00190735	0.610417	-0.381947	0.610363	-0.841618	0.610208	-0.422955	0.611404	-0.895023	0.48875	-0.276645	0.48875	-0.0686557
	0.6125	-0.00113	0.61182	-1.52248e-05	0.61172	-0.00164	0.61203	-0.00367	0.61188	-0.00183	0.61307	-0.00461	0.49008	-0.00117	0.49008	-0.000516922		0.6125	-0.243187	0.611821	-0.00286102	0.612083	-0.379562	0.612029	-0.841618	0.611875	-0.424862	0.613071	-0.896454	0.490083	-0.277122	0.490083	-0.0696094
	0.61417	-0.00114	0.61349	-1.52248e-05	0.61338	-0.00163	0.6137	-0.00368	0.61354	-0.00184	0.61474	-0.00462	0.49142	-0.00117	0.49142	-0.000513381		0.614167	-0.244141	0.613487	-0.00286102	0.61375	-0.378132	0.613696	-0.843048	0.613542	-0.426292	0.614738	-0.897884	0.491417	-0.278552	0.491417	-0.0691326
	0.61583	-0.00113	0.61515	-1.26874e-05	0.61505	-0.00163	0.61536	-0.00369	0.61521	-0.00184	0.6164	-0.00462	0.49275	-0.00118	0.49275	-0.000495676		0.615833	-0.243187	0.615154	-0.00238419	0.615417	-0.377655	0.615363	-0.844955	0.615208	-0.4282	0.616404	-0.898838	0.49275	-0.280937	0.49275	-0.0667484
	0.6175	-0.00113	0.61682	-7.61242e-06	0.61672	-0.00163	0.61703	-0.00369	0.61688	-0.00185	0.61807	-0.00462	0.49408	-0.0012	0.49408	-0.000477971		0.6175	-0.241756	0.616821	-0.00143051	0.617083	-0.377655	0.617029	-0.846386	0.616875	-0.430584	0.618071	-0.898838	0.494083	-0.283798	0.494083	-0.0643642
	0.61917	-0.00112	0.61849	-5.07494e-06	0.61838	-0.00163	0.6187	-0.0037	0.61854	-0.00186	0.61974	-0.00462	0.49542	-0.00121	0.49542	-0.000456725		0.619167	-0.240326	0.618487	-0.000953674	0.61875	-0.379086	0.618696	-0.847816	0.618542	-0.431538	0.619738	-0.898361	0.495417	-0.287135	0.495417	-0.0615032
	0.62083	-0.00111	0.62015	-5.07494e-06	0.62005	-0.00165	0.62036	-0.0037	0.62021	-0.00186	0.6214	-0.00462	0.49675	-0.00123	0.49675	-0.000431938		0.620833	-0.238419	0.620154	-0.000953674	0.620417	-0.381947	0.620363	-0.84877	0.620208	-0.432014	0.621404	-0.898838	0.49675	-0.29095	0.49675	-0.0581653
	0.6225	-0.0011	0.62182	-5.07494e-06	0.62172	-0.00166	0.62203	-0.00371	0.62188	-0.00186	0.62307	-0.00463	0.49808	-0.00124	0.49808	-0.000400069		0.6225	-0.236511	0.621821	-0.000953674	0.622083	-0.385284	0.622029	-0.849724	0.621875	-0.431538	0.623071	-0.900269	0.498083	-0.294765	0.498083	-0.0538738
	0.62417	-0.0011	0.62349	-7.61242e-06	0.62338	-0.00168	0.6237	-0.00371	0.62354	-0.00186	0.62474	-0.00464	0.49942	-0.00125	0.49942	-0.000375282		0.624167	-0.236511	0.623487	-0.00143051	0.62375	-0.388622	0.623696	-0.849724	0.623542	-0.431061	0.624737	-0.901699	0.499417	-0.296672	0.499417	-0.0505359
	0.62583	-0.00111	0.62515	-1.01499e-05	0.62505	-0.00169	0.62536	-0.00372	0.62521	-0.00186	0.6264	-0.00464	0.50075	-0.00125	0.50075	-0.000361118		0.625833	-0.238419	0.625154	-0.00190735	0.625417	-0.392437	0.625363	-0.851154	0.625208	-0.431538	0.626404	-0.902653	0.50075	-0.296195	0.50075	-0.0486286
	0.6275	-0.00112	0.62682	-7.61242e-06	0.62672	-0.0017	0.62703	-0.00373	0.62688	-0.00187	0.62807	-0.00465	0.50208	-0.00124	0.50208	-0.000354036		0.6275	-0.240803	0.626821	-0.00143051	0.627083	-0.395298	0.627029	-0.854492	0.626875	-0.433445	0.628071	-0.90456	0.502083	-0.294288	0.502083	-0.0476749
	0.62917	-0.00113	0.62849	-2.53747e-06	0.62838	-0.00171	0.6287	-0.00374	0.62854	-0.00188	0.62974	-0.00467	0.50342	-0.00123	0.50342	-0.000357577		0.629167	-0.24271	0.628487	-0.000476837	0.62875	-0.397682	0.628696	-0.85783	0.628542	-0.435829	0.629737	-0.907898	0.503417	-0.292381	0.503417	-0.0481517
	0.63083	-0.00114	0.63015	0	0.63005	-0.00172	0.63036	-0.00376	0.63021	-0.00188	0.6314	-0.00468	0.50475	-0.00123	0.50475	-0.000382364		0.630833	-0.243664	0.630154	0	0.630417	-0.399113	0.630363	-0.860691	0.630208	-0.437737	0.631404	-0.910759	0.50475	-0.29095	0.50475	-0.0514896
	0.6325	-0.00114	0.63182	0	0.63172	-0.00172	0.63203	-0.00377	0.63188	-0.00189	0.63307	-0.00469	0.50608	-0.00122	0.50608	-0.000421315		0.6325	-0.244141	0.631821	0	0.632083	-0.398636	0.632029	-0.862598	0.631875	-0.439644	0.633071	-0.911236	0.506083	-0.28952	0.506083	-0.0567348
	0.63417	-0.00113	0.63349	0	0.63338	-0.00172	0.6337	-0.00377	0.63354	-0.00189	0.63474	-0.00468	0.50742	-0.00121	0.50742	-0.000460266		0.634167	-0.243187	0.633487	0	0.63375	-0.398159	0.633696	-0.863075	0.633542	-0.440121	0.634737	-0.910282	0.507417	-0.287135	0.507417	-0.06198
	0.63583	-0.00112	0.63515	2.53747e-06	0.63505	-0.00171	0.63536	-0.00376	0.63521	-0.00189	0.6364	-0.00468	0.50875	-0.0012	0.50875	-0.000488594		0.635833	-0.240803	0.635154	0.000476837	0.635417	-0.396729	0.635363	-0.861645	0.635208	-0.439644	0.636404	-0.910759	0.50875	-0.284274	0.50875	-0.0657947
	0.6375	-0.00111	0.63682	0	0.63672	-0.0017	0.63703	-0.00375	0.63688	-0.00189	0.63807	-0.00469	0.51008	-0.00118	0.51008	-0.000495676		0.6375	-0.238419	0.636821	0	0.637083	-0.394344	0.637029	-0.859737	0.636875	-0.43869	0.638071	-0.911713	0.510083	-0.279983	0.510083	-0.0667484
	0.63917	-0.0011	0.63849	-2.53747e-06	0.63838	-0.00168	0.6387	-0.00374	0.63854	-0.00189	0.63974	-0.00469	0.51142	-0.00115	0.51142	-0.000488594		0.639167	-0.236511	0.638487	-0.000476837	0.63875	-0.39053	0.638696	-0.85783	0.638542	-0.43869	0.639737	-0.912189	0.511417	-0.273784	0.511417	-0.0657947
	0.64083	-0.0011	0.64015	-2.53747e-06	0.64005	-0.00167	0.64036	-0.00374	0.64021	-0.00189	0.6414	-0.00469	0.51275	-0.00112	0.51275	-0.00047443		0.640833	-0.235558	0.640154	-0.000476837	0.640417	-0.387669	0.640362	-0.856876	0.640208	-0.439644	0.641404	-0.912666	0.51275	-0.265678	0.51275	-0.0638873
	0.6425	-0.0011	0.64182	-2.53747e-06	0.64172	-0.00167	0.64203	-0.00374	0.64188	-0.0019	0.64307	-0.0047	0.51408	-0.00108	0.51408	-0.000463807		0.6425	-0.236034	0.641821	-0.000476837	0.642083	-0.386715	0.642029	-0.857353	0.641875	-0.441074	0.643071	-0.91362	0.514083	-0.257095	0.514083	-0.0624568
	0.64417	-0.00111	0.64349	-2.53747e-06	0.64338	-0.00167	0.6437	-0.00375	0.64354	-0.0019	0.64474	-0.00471	0.51542	-0.00106	0.51542	-0.000456725		0.644167	-0.237465	0.643487	-0.000476837	0.64375	-0.387192	0.643696	-0.858307	0.643542	-0.441551	0.644737	-0.916004	0.515417	-0.251373	0.515417	-0.0615032
	0.64583	-0.00112	0.64515	-1.26874e-05	0.64505	-0.00167	0.64536	-0.00375	0.64521	-0.0019	0.6464	-0.00472	0.51675	-0.00105	0.51675	-0.000460266		0.645833	-0.239849	0.645154	-0.00238419	0.645417	-0.387669	0.645362	-0.860214	0.645208	-0.441551	0.646404	-0.917912	0.51675	-0.248988	0.51675	-0.06198
	0.6475	-0.00113	0.64682	-2.28372e-05	0.64672	-0.00168	0.64703	-0.00376	0.64688	-0.0019	0.64807	-0.00473	0.51808	-0.00106	0.51808	-0.000481512		0.6475	-0.243187	0.646821	-0.00429153	0.647083	-0.389099	0.647029	-0.861168	0.646875	-0.441551	0.648071	-0.919342	0.518083	-0.250419	0.518083	-0.064841
	0.64917	-0.00115	0.64849	-3.29871e-05	0.64838	-0.00169	0.6487	-0.00376	0.64854	-0.0019	0.64974	-0.00473	0.51942	-0.00107	0.51942	-0.000506299		0.649167	-0.246525	0.648487	-0.00619888	0.64875	-0.391483	0.648696	-0.861645	0.648542	-0.441551	0.649737	-0.919819	0.519417	-0.254234	0.519417	-0.0681789
	0.65083	-0.00116	0.65015	-4.05996e-05	0.65005	-0.0017	0.65036	-0.00376	0.65021	-0.0019	0.6514	-0.00473	0.52075	-0.00109	0.52075	-0.000520463		0.650833	-0.248909	0.650154	-0.00762939	0.650417	-0.393867	0.650362	-0.861645	0.650208	-0.441551	0.651404	-0.919819	0.52075	-0.258525	0.52075	-0.0700862
	0.6525	-0.00117	0.65182	-5.07494e-05	0.65172	-0.0017	0.65203	-0.00376	0.65188	-0.0019	0.65307	-0.00473	0.52208	-0.0011	0.52208	-0.000520463		0.6525	-0.25034	0.651821	-0.00953674	0.652083	-0.394821	0.652029	-0.861168	0.651875	-0.440598	0.653071	-0.920296	0.522083	-0.260433	0.522083	-0.0700862
	0.65417	-0.00117	0.65349	-5.83619e-05	0.65338	-0.0017	0.6537	-0.00376	0.65354	-0.00189	0.65474	-0.00473	0.52342	-0.00109	0.52342	-0.000513381		0.654167	-0.25177	0.653487	-0.0109673	0.65375	-0.394821	0.653696	-0.862122	0.653542	-0.440121	0.654737	-0.919819	0.523417	-0.258048	0.523417	-0.0691326
	0.65583	-0.00118	0.65515	-5.83619e-05	0.65505	-0.0017	0.65536	-0.00377	0.65521	-0.0019	0.6564	-0.00473	0.52475	-0.00107	0.52475	-0.000513381		0.655833	-0.252247	0.655154	-0.0109673	0.655417	-0.394821	0.655362	-0.863075	0.655208	-0.441074	0.656404	-0.919342	0.52475	-0.252803	0.52475	-0.0691326
	0.6575	-0.00117	0.65682	-5.32869e-05	0.65672	-0.0017	0.65703	-0.00377	0.65688	-0.0019	0.65807	-0.00472	0.52608	-0.00104	0.52608	-0.000513381		0.6575	-0.251293	0.656821	-0.0100136	0.657083	-0.395298	0.657029	-0.864506	0.656875	-0.442028	0.658071	-0.918865	0.526083	-0.247558	0.526083	-0.0691326
	0.65917	-0.00117	0.65849	-4.8212e-05	0.65838	-0.00171	0.6587	-0.00378	0.65854	-0.0019	0.65974	-0.00473	0.52742	-0.00103	0.52742	-0.000513381		0.659167	-0.25034	0.658488	-0.00905991	0.65875	-0.396252	0.658696	-0.865936	0.658542	-0.442028	0.659737	-0.919342	0.527417	-0.24422	0.527417	-0.0691326
	0.66083	-0.00117	0.66015	-3.80621e-05	0.66005	-0.00171	0.66036	-0.00379	0.66021	-0.0019	0.6614	-0.00474	0.52875	-0.00103	0.52875	-0.000502758		0.660833	-0.25034	0.660154	-0.00715256	0.660417	-0.397682	0.660362	-0.867367	0.660208	-0.442028	0.661404	-0.921726	0.52875	-0.243266	0.52875	-0.067702
	0.6625	-0.00117	0.66182	-2.79122e-05	0.66172	-0.00172	0.66203	-0.00379	0.66188	-0.00191	0.66307	-0.00476	0.53008	-0.00103	0.53008	-0.000485053		0.6625	-0.251293	0.661821	-0.00524521	0.662083	-0.400066	0.662029	-0.869274	0.661875	-0.443935	0.663071	-0.925541	0.530083	-0.244697	0.530083	-0.0653179
	0.66417	-0.00118	0.66349	-2.28372e-05	0.66338	-0.00173	0.6637	-0.0038	0.66354	-0.00192	0.66474	-0.00477	0.53142	-0.00105	0.53142	-0.000463807		0.664167	-0.252247	0.663488	-0.00429153	0.66375	-0.402451	0.663696	-0.870705	0.663542	-0.446796	0.664737	-0.928402	0.531417	-0.248512	0.531417	-0.0624568
	0.66583	-0.00118	0.66515	-2.02998e-05	0.66505	-0.00174	0.66536	-0.00381	0.66521	-0.00193	0.6664	-0.00479	0.53275	-0.00106	0.53275	-0.000424856		0.665833	-0.253201	0.665154	-0.0038147	0.665417	-0.404358	0.665362	-0.872135	0.665208	-0.448704	0.666404	-0.930786	0.53275	-0.251373	0.53275	-0.0572116
	0.6675	-0.00119	0.66682	-2.28372e-05	0.66672	-0.00175	0.66703	-0.00382	0.66688	-0.00193	0.66807	-0.00479	0.53408	-0.00106	0.53408	-0.000378823		0.6675	-0.254631	0.666821	-0.00429153	0.667083	-0.405312	0.667029	-0.874043	0.666875	-0.449181	0.668071	-0.932217	0.534083	-0.251849	0.534083	-0.0510127
	0.66917	-0.00119	0.66849	-2.53747e-05	0.66838	-0.00175	0.6687	-0.00383	0.66854	-0.00193	0.66974	-0.0048	0.53542	-0.00105	0.53542	-0.000329249		0.669167	-0.255108	0.668488	-0.00476837	0.66875	-0.405312	0.668696	-0.876904	0.668542	-0.449181	0.669737	-0.932693	0.535417	-0.249942	0.535417	-0.044337
	0.67083	-0.00119	0.67015	-3.04497e-05	0.67005	-0.00175	0.67036	-0.00384	0.67021	-0.00194	0.6714	-0.00479	0.53675	-0.00104	0.53675	-0.000304462		0.670833	-0.255585	0.670154	-0.00572205	0.670417	-0.405788	0.670362	-0.879288	0.670208	-0.450611	0.671404	-0.932217	0.53675	-0.245651	0.53675	-0.0409992
	0.6725	-0.00119	0.67182	-3.29871e-05	0.67172	-0.00175	0.67203	-0.00384	0.67188	-0.00194	0.67307	-0.00479	0.53808	-0.00102	0.53808	-0.00029738		0.6725	-0.255585	0.671821	-0.00619888	0.672083	-0.406265	0.672029	-0.880718	0.671875	-0.451565	0.673071	-0.930786	0.538083	-0.242313	0.538083	-0.0400455
	0.67417	-0.00119	0.67349	-3.55246e-05	0.67338	-0.00175	0.6737	-0.00385	0.67354	-0.00195	0.67474	-0.00478	0.53942	-0.00102	0.53942	-0.000300921		0.674167	-0.255585	0.673488	-0.00667572	0.67375	-0.406742	0.673696	-0.881195	0.673542	-0.452995	0.674737	-0.929356	0.539417	-0.241359	0.539417	-0.0405223
	0.67583	-0.00119	0.67515	-3.29871e-05	0.67505	-0.00176	0.67536	-0.00385	0.67521	-0.00196	0.6764	-0.00478	0.54075	-0.00103	0.54075	-0.000304462		0.675833	-0.256062	0.675154	-0.00619888	0.675417	-0.407696	0.675362	-0.881195	0.675208	-0.455856	0.676404	-0.928879	0.54075	-0.243266	0.54075	-0.0409992
	0.6775	-0.00119	0.67682	-3.29871e-05	0.67672	-0.00177	0.67703	-0.00384	0.67688	-0.00198	0.67807	-0.00477	0.54208	-0.00104	0.54208	-0.000308003		0.6775	-0.255585	0.676821	-0.00619888	0.677083	-0.409603	0.677029	-0.880718	0.676875	-0.460148	0.678071	-0.927925	0.542083	-0.247081	0.542083	-0.041476
	0.67917	-0.00119	0.67849	-3.04497e-05	0.67838	-0.00177	0.6787	-0.00384	0.67854	-0.002	0.67974	-0.00477	0.54342	-0.00106	0.54342	-0.000322167		0.679167	-0.254631	0.678488	-0.00572205	0.67875	-0.410557	0.678696	-0.879288	0.678542	-0.463963	0.679737	-0.926971	0.543417	-0.251373	0.543417	-0.0433834
	0.68083	-0.00118	0.68015	-3.04497e-05	0.68005	-0.00177	0.68036	-0.00383	0.68021	-0.002	0.6814	-0.00476	0.54475	-0.00107	0.54475	-0.000343413		0.680833	-0.252724	0.680154	-0.00572205	0.680417	-0.410557	0.680362	-0.876904	0.680208	-0.465393	0.681404	-0.925541	0.54475	-0.254711	0.54475	-0.0462444
	0.6825	-0.00116	0.68182	-3.55246e-05	0.68172	-0.00177	0.68203	-0.00382	0.68188	-0.00201	0.68307	-0.00475	0.54608	-0.00108	0.54608	-0.0003682		0.6825	-0.249863	0.681821	-0.00667572	0.682083	-0.41008	0.682029	-0.875473	0.681875	-0.46587	0.683071	-0.924587	0.546083	-0.256141	0.546083	-0.0495822
	0.68417	-0.00114	0.68349	-4.3137e-05	0.68338	-0.00176	0.6837	-0.00382	0.68354	-0.00201	0.68474	-0.00475	0.54742	-0.00108	0.54742	-0.000392987		0.684167	-0.245571	0.683488	-0.00810623	0.68375	-0.409126	0.683696	-0.874043	0.683542	-0.46587	0.684737	-0.924587	0.547417	-0.256141	0.547417	-0.0529201
	0.68583	-0.00112	0.68515	-4.8212e-05	0.68505	-0.00176	0.68536	-0.00381	0.68521	-0.00201	0.6864	-0.00476	0.54875	-0.00107	0.54875	-0.000414233		0.685833	-0.240326	0.685154	-0.00905991	0.685417	-0.408173	0.685362	-0.873089	0.685208	-0.466347	0.686404	-0.926018	0.54875	-0.254234	0.54875	-0.0557811
	0.6875	-0.0011	0.68682	-4.8212e-05	0.68672	-0.00175	0.68703	-0.00381	0.68688	-0.00201	0.68807	-0.00478	0.55008	-0.00107	0.55008	-0.00043902		0.6875	-0.236034	0.686821	-0.00905991	0.687083	-0.406742	0.687029	-0.872612	0.686875	-0.466824	0.688071	-0.928879	0.550083	-0.252803	0.550083	-0.059119
	0.68917	-0.00109	0.68849	-4.56745e-05	0.68838	-0.00175	0.6887	-0.00381	0.68854	-0.00201	0.68974	-0.00479	0.55142	-0.00107	0.55142	-0.000446102		0.689167	-0.234604	0.688488	-0.00858307	0.68875	-0.406265	0.688696	-0.873566	0.688542	-0.4673	0.689738	-0.93174	0.551417	-0.252803	0.551417	-0.0600727
	0.69083	-0.00111	0.69015	-3.55246e-05	0.69005	-0.00176	0.69036	-0.00383	0.69021	-0.00202	0.6914	-0.00481	0.55275	-0.00108	0.55275	-0.000442561		0.690833	-0.237465	0.690154	-0.00667572	0.690417	-0.407696	0.690362	-0.876427	0.690208	-0.468254	0.691404	-0.935555	0.55275	-0.255664	0.55275	-0.0595958
	0.6925	-0.00113	0.69182	-2.28372e-05	0.69172	-0.00177	0.69203	-0.00384	0.69188	-0.00202	0.69307	-0.00483	0.55408	-0.0011	0.55408	-0.00043902		0.6925	-0.242233	0.691821	-0.00429153	0.692083	-0.409603	0.692029	-0.879765	0.691875	-0.468731	0.693071	-0.939846	0.554083	-0.261863	0.554083	-0.059119
	0.69417	-0.00116	0.69349	-7.61242e-06	0.69338	-0.00177	0.6937	-0.00385	0.69354	-0.00202	0.69474	-0.00485	0.55542	-0.00114	0.55542	-0.000435479		0.694167	-0.247955	0.693488	-0.00143051	0.69375	-0.410557	0.693696	-0.883102	0.693542	-0.468254	0.694738	-0.943184	0.555417	-0.269969	0.555417	-0.0586421
	0.69583	-0.00119	0.69515	7.61242e-06	0.69505	-0.00177	0.69536	-0.00387	0.69521	-0.00201	0.6964	-0.00486	0.55675	-0.00118	0.55675	-0.000442561		0.695833	-0.255108	0.695154	0.00143051	0.695417	-0.410557	0.695362	-0.885963	0.695208	-0.4673	0.696404	-0.945091	0.55675	-0.279029	0.55675	-0.0595958
	0.6975	-0.00122	0.69682	1.52248e-05	0.69672	-0.00177	0.69703	-0.00387	0.69688	-0.002	0.69807	-0.00486	0.55808	-0.00121	0.55808	-0.000453184		0.6975	-0.261784	0.696821	0.00286102	0.697083	-0.410557	0.697029	-0.887394	0.696875	-0.465393	0.698071	-0.945091	0.558083	-0.287612	0.558083	-0.0610263
	0.69917	-0.00124	0.69849	1.52248e-05	0.69838	-0.00177	0.6987	-0.00387	0.69854	-0.00199	0.69974	-0.00486	0.55942	-0.00124	0.55942	-0.000481512		0.699167	-0.266075	0.698488	0.00286102	0.69875	-0.411034	0.698696	-0.887394	0.698542	-0.463009	0.699738	-0.944614	0.559417	-0.293334	0.559417	-0.064841
	0.70083	-0.00125	0.70015	1.01499e-05	0.70005	-0.00177	0.70036	-0.00387	0.70021	-0.00199	0.7014	-0.00485	0.56075	-0.00124	0.56075	-0.000516922		0.700833	-0.267982	0.700154	0.00190735	0.700417	-0.41151	0.700362	-0.88644	0.700208	-0.461578	0.701404	-0.944138	0.56075	-0.293811	0.56075	-0.0696094
	0.7025	-0.00125	0.70182	2.53747e-06	0.70172	-0.00178	0.70203	-0.00386	0.70188	-0.00199	0.70307	-0.00485	0.56208	-0.00123	0.56208	-0.000552333		0.7025	-0.267982	0.701821	0.000476837	0.702083	-0.412941	0.702029	-0.884056	0.701875	-0.462532	0.703071	-0.944138	0.562083	-0.291427	0.562083	-0.0743778
	0.70417	-0.00124	0.70349	-1.01499e-05	0.70338	-0.00179	0.7037	-0.00385	0.70354	-0.002	0.70474	-0.00485	0.56342	-0.00121	0.56342	-0.000584202		0.704167	-0.267029	0.703488	-0.00190735	0.70375	-0.414371	0.703696	-0.881195	0.703542	-0.465393	0.704738	-0.943661	0.563417	-0.287612	0.563417	-0.0786693
	0.70583	-0.00124	0.70515	-2.02998e-05	0.70505	-0.0018	0.70536	-0.00384	0.70521	-0.00202	0.7064	-0.00485	0.56475	-0.00119	0.56475	-0.000601907		0.705833	-0.265598	0.705154	-0.0038147	0.705417	-0.416756	0.705363	-0.879765	0.705208	-0.468731	0.706404	-0.943661	0.56475	-0.282844	0.56475	-0.0810535
	0.7075	-0.00123	0.70682	-3.55246e-05	0.70672	-0.00181	0.70703	-0.00384	0.70688	-0.00203	0.70807	-0.00486	0.56608	-0.00116	0.56608	-0.000608989		0.7075	-0.264645	0.706821	-0.00667572	0.707083	-0.41914	0.707029	-0.880718	0.706875	-0.471592	0.708071	-0.944614	0.566083	-0.275215	0.566083	-0.0820072
	0.70917	-0.00123	0.70849	-4.8212e-05	0.70838	-0.00181	0.7087	-0.00385	0.70854	-0.00204	0.70974	-0.00486	0.56742	-0.00112	0.56742	-0.000601907		0.709167	-0.264645	0.708488	-0.00905991	0.70875	-0.420094	0.708696	-0.883102	0.708542	-0.473499	0.709738	-0.945091	0.567417	-0.266155	0.567417	-0.0810535
	0.71083	-0.00124	0.71015	-5.58244e-05	0.71005	-0.00181	0.71036	-0.00387	0.71021	-0.00204	0.7114	-0.00486	0.56875	-0.00109	0.56875	-0.000584202		0.710833	-0.265121	0.710154	-0.0104904	0.710417	-0.419617	0.710363	-0.885963	0.710208	-0.473499	0.711404	-0.946045	0.56875	-0.258048	0.56875	-0.0786693
	0.7125	-0.00124	0.71182	-6.08993e-05	0.71172	-0.0018	0.71203	-0.00388	0.71188	-0.00203	0.71307	-0.00487	0.57008	-0.00105	0.57008	-0.000566497		0.7125	-0.265121	0.711821	-0.0114441	0.712083	-0.417709	0.712029	-0.888824	0.711875	-0.471592	0.713071	-0.947475	0.570083	-0.249942	0.570083	-0.0762851
	0.71417	-0.00123	0.71349	-5.83619e-05	0.71338	-0.00179	0.7137	-0.00389	0.71354	-0.00202	0.71474	-0.00488	0.57142	-0.00102	0.57142	-0.000545251		0.714167	-0.263214	0.713488	-0.0109673	0.71375	-0.416279	0.713696	-0.892162	0.713542	-0.468731	0.714738	-0.949383	0.571417	-0.241359	0.571417	-0.0734241
	0.71583	-0.00121	0.71515	-5.07494e-05	0.71505	-0.00179	0.71536	-0.00391	0.71521	-0.00201	0.7164	-0.00489	0.57275	-0.000987268	0.57275	-0.000531086		0.715833	-0.260353	0.715154	-0.00953674	0.715417	-0.415325	0.715363	-0.8955	0.715208	-0.466347	0.716404	-0.951767	0.57275	-0.234207	0.57275	-0.0715167
	0.7175	-0.0012	0.71682	-3.55246e-05	0.71672	-0.00179	0.71703	-0.00391	0.71688	-0.002	0.71807	-0.00491	0.57408	-0.000979228	0.57408	-0.000538168		0.7175	-0.257969	0.716821	-0.00667572	0.717083	-0.415802	0.717029	-0.896454	0.716875	-0.464439	0.718071	-0.954151	0.574083	-0.232299	0.574083	-0.0724704
	0.71917	-0.00119	0.71849	-2.02998e-05	0.71838	-0.00179	0.7187	-0.00391	0.71854	-0.002	0.71974	-0.00492	0.57542	-0.000991288	0.57542	-0.000562956		0.719167	-0.255585	0.718487	-0.0038147	0.71875	-0.416279	0.718696	-0.896454	0.718542	-0.464916	0.719738	-0.957012	0.575417	-0.23516	0.575417	-0.0758083
	0.72083	-0.00118	0.72015	-1.77623e-05	0.72005	-0.00179	0.72036	-0.00391	0.72021	-0.00201	0.7214	-0.00493	0.57675	-0.00101	0.57675	-0.000587743		0.720833	-0.253201	0.720154	-0.00333786	0.720417	-0.416279	0.720363	-0.896454	0.720208	-0.467777	0.721404	-0.959396	0.57675	-0.239929	0.57675	-0.0791461
	0.7225	-0.00118	0.72182	-2.28372e-05	0.72172	-0.0018	0.72203	-0.00392	0.72188	-0.00203	0.72307	-0.00494	0.57808	-0.00103	0.57808	-0.000601907		0.7225	-0.252724	0.721821	-0.00429153	0.722083	-0.416756	0.722029	-0.896931	0.721875	-0.471592	0.723071	-0.96035	0.578083	-0.245174	0.578083	-0.0810535
	0.72417	-0.00119	0.72349	-3.80621e-05	0.72338	-0.0018	0.7237	-0.00392	0.72354	-0.00205	0.72474	-0.00494	0.57942	-0.00106	0.57942	-0.000608989		0.724167	-0.255585	0.723487	-0.00715256	0.72375	-0.416756	0.723696	-0.898361	0.723542	-0.475883	0.724738	-0.959873	0.579417	-0.250419	0.579417	-0.0820072
	0.72583	-0.00121	0.72515	-5.32869e-05	0.72505	-0.00179	0.72536	-0.00393	0.72521	-0.00206	0.7264	-0.00493	0.58075	-0.00107	0.58075	-0.000608989		0.725833	-0.258923	0.725154	-0.0100136	0.725417	-0.415802	0.725363	-0.899315	0.725208	-0.478268	0.726404	-0.95892	0.58075	-0.254234	0.58075	-0.0820072
	0.7275	-0.00122	0.72682	-6.85117e-05	0.72672	-0.00179	0.72703	-0.00393	0.72688	-0.00206	0.72807	-0.00493	0.58208	-0.00108	0.58208	-0.000594825		0.7275	-0.261784	0.726821	-0.0128746	0.727083	-0.414371	0.727029	-0.900269	0.726875	-0.479221	0.728071	-0.957966	0.582083	-0.257095	0.582083	-0.0800998
	0.72917	-0.00123	0.72849	-7.86616e-05	0.72838	-0.00178	0.7287	-0.00393	0.72854	-0.00206	0.72974	-0.00492	0.58342	-0.00109	0.58342	-0.000566497		0.729167	-0.263214	0.728487	-0.014782	0.72875	-0.413895	0.728696	-0.901222	0.728542	-0.479221	0.729738	-0.957489	0.583417	-0.259002	0.583417	-0.0762851
	0.73083	-0.00123	0.73015	-8.37366e-05	0.73005	-0.00179	0.73036	-0.00393	0.73021	-0.00206	0.7314	-0.00492	0.58475	-0.0011	0.58475	-0.000527545		0.730833	-0.264645	0.730154	-0.0157356	0.730417	-0.415802	0.730363	-0.901222	0.730208	-0.479221	0.731404	-0.957012	0.58475	-0.260433	0.58475	-0.0710399
	0.7325	-0.00123	0.73182	-8.88115e-05	0.73172	-0.00181	0.73203	-0.00393	0.73188	-0.00206	0.73307	-0.00492	0.58608	-0.00111	0.58608	-0.000485053		0.7325	-0.263691	0.731821	-0.0166893	0.732083	-0.41914	0.732029	-0.900745	0.731875	-0.478268	0.733071	-0.957012	0.586083	-0.26377	0.586083	-0.0653179
	0.73417	-0.00121	0.73349	-8.88115e-05	0.73338	-0.00183	0.7337	-0.00392	0.73354	-0.00206	0.73474	-0.00492	0.58742	-0.00113	0.58742	-0.000449643		0.734167	-0.260353	0.733487	-0.0166893	0.73375	-0.423908	0.733696	-0.898838	0.733542	-0.477791	0.734738	-0.957012	0.587417	-0.269016	0.587417	-0.0605495
	0.73583	-0.00119	0.73515	-8.37366e-05	0.73505	-0.00185	0.73536	-0.00392	0.73521	-0.00206	0.7364	-0.00492	0.58875	-0.00116	0.58875	-0.000431938		0.735833	-0.255585	0.735154	-0.0157356	0.735417	-0.428677	0.735363	-0.898361	0.735208	-0.477314	0.736404	-0.957489	0.58875	-0.275215	0.58875	-0.0581653
	0.7375	-0.00117	0.73682	-7.35867e-05	0.73672	-0.00187	0.73703	-0.00392	0.73688	-0.00206	0.73807	-0.00493	0.59008	-0.00119	0.59008	-0.000421315		0.7375	-0.25177	0.736821	-0.0138283	0.737083	-0.432968	0.737029	-0.897884	0.736875	-0.477314	0.738071	-0.957966	0.590083	-0.281413	0.590083	-0.0567348
	0.73917	-0.00116	0.73849	-6.59743e-05	0.73838	-0.00188	0.7387	-0.00392	0.73854	-0.00206	0.73974	-0.00492	0.59142	-0.0012	0.59142	-0.000414233		0.739167	-0.247955	0.738487	-0.0123978	0.73875	-0.435352	0.738696	-0.898361	0.738542	-0.477791	0.739738	-0.957012	0.591417	-0.285705	0.591417	-0.0557811
	0.74083	-0.00114	0.74015	-5.58244e-05	0.74005	-0.00188	0.74036	-0.00393	0.74021	-0.00206	0.7414	-0.00491	0.59275	-0.00121	0.59275	-0.000417774		0.740833	-0.243664	0.740154	-0.0104904	0.740417	-0.435829	0.740363	-0.899792	0.740208	-0.478268	0.741404	-0.955582	0.59275	-0.287135	0.59275	-0.056258
	0.7425	-0.00112	0.74182	-4.05996e-05	0.74172	-0.00188	0.74203	-0.00394	0.74188	-0.00206	0.74307	-0.00491	0.59408	-0.0012	0.59408	-0.000435479		0.7425	-0.240803	0.741821	-0.00762939	0.742083	-0.435352	0.742029	-0.902653	0.741875	-0.478745	0.743071	-0.954628	0.594083	-0.285705	0.594083	-0.0586421
	0.74417	-0.00112	0.74349	-2.79122e-05	0.74338	-0.00187	0.7437	-0.00395	0.74354	-0.00206	0.74474	-0.00491	0.59542	-0.00119	0.59542	-0.000456725		0.744167	-0.24128	0.743487	-0.00524521	0.74375	-0.433445	0.743696	-0.905991	0.743542	-0.479221	0.744738	-0.954628	0.595417	-0.282844	0.595417	-0.0615032
	0.74583	-0.00114	0.74515	-2.53747e-05	0.74505	-0.00186	0.74536	-0.00396	0.74521	-0.00207	0.7464	-0.00491	0.59675	-0.00117	0.59675	-0.000477971		0.745833	-0.243664	0.745154	-0.00476837	0.745417	-0.431538	0.745363	-0.907898	0.745208	-0.479698	0.746404	-0.955582	0.59675	-0.276645	0.59675	-0.0643642
	0.7475	-0.00115	0.74682	-3.55246e-05	0.74672	-0.00186	0.74703	-0.00397	0.74688	-0.00207	0.74807	-0.00492	0.59808	-0.00113	0.59808	-0.000492135		0.7475	-0.246525	0.746821	-0.00667572	0.747083	-0.430584	0.747029	-0.909328	0.746875	-0.480652	0.748071	-0.956535	0.598083	-0.269016	0.598083	-0.0662715
	0.74917	-0.00116	0.74849	-4.8212e-05	0.74838	-0.00186	0.7487	-0.00397	0.74854	-0.00207	0.74974	-0.00493	0.59942	-0.0011	0.59942	-0.000499217		0.749167	-0.249386	0.748487	-0.00905991	0.74875	-0.430584	0.748696	-0.910282	0.748542	-0.481129	0.749737	-0.957966	0.599417	-0.261386	0.599417	-0.0672252
	0.75083	-0.00118	0.75015	-6.08993e-05	0.75005	-0.00185	0.75036	-0.00398	0.75021	-0.00207	0.7514	-0.00494	0.60075	-0.00108	0.60075	-0.000506299		0.750833	-0.253677	0.750154	-0.0114441	0.750417	-0.430107	0.750363	-0.911713	0.750208	-0.480652	0.751404	-0.959873	0.60075	-0.256618	0.60075	-0.0681789
	0.7525	-0.0012	0.75182	-7.10492e-05	0.75172	-0.00185	0.75203	-0.00398	0.75188	-0.00206	0.75307	-0.00494	0.60208	-0.00107	0.60208	-0.000520463		0.7525	-0.258446	0.751821	-0.0133514	0.752083	-0.42963	0.752029	-0.912189	0.751875	-0.479221	0.753071	-0.961304	0.602083	-0.253757	0.602083	-0.0700862
	0.75417	-0.00122	0.75349	-7.86616e-05	0.75338	-0.00185	0.7537	-0.00398	0.75354	-0.00206	0.75474	-0.00495	0.60342	-0.00106	0.60342	-0.000538168		0.754167	-0.262737	0.753487	-0.014782	0.75375	-0.428677	0.753696	-0.912189	0.753542	-0.478268	0.754737	-0.962734	0.603417	-0.252326	0.603417	-0.0724704
	0.75583	-0.00124	0.75515	-8.37366e-05	0.75505	-0.00184	0.75536	-0.00398	0.75521	-0.00206	0.7564	-0.00496	0.60475	-0.00107	0.60475	-0.000548792		0.755833	-0.265598	0.755154	-0.0157356	0.755417	-0.427723	0.755363	-0.911713	0.755208	-0.478745	0.756404	-0.964165	0.60475	-0.254711	0.60475	-0.0739009
	0.7575	-0.00125	0.75682	-9.1349e-05	0.75672	-0.00184	0.75703	-0.00398	0.75688	-0.00206	0.75807	-0.00497	0.60608	-0.0011	0.60608	-0.000562956		0.7575	-0.267506	0.756821	-0.0171661	0.757083	-0.426292	0.757029	-0.912189	0.756875	-0.479221	0.758071	-0.966072	0.606083	-0.260909	0.606083	-0.0758083
	0.75917	-0.00126	0.75849	-9.89614e-05	0.75838	-0.00183	0.7587	-0.00399	0.75854	-0.00207	0.75974	-0.00498	0.60742	-0.00114	0.60742	-0.000584202		0.759167	-0.269413	0.758487	-0.0185966	0.75875	-0.424385	0.758696	-0.91362	0.758542	-0.480175	0.759737	-0.968456	0.607417	-0.270446	0.607417	-0.0786693
	0.76083	-0.00126	0.76015	-0.000106574	0.76005	-0.00183	0.76036	-0.004	0.76021	-0.00207	0.7614	-0.00499	0.60875	-0.00119	0.60875	-0.000608989		0.760833	-0.270367	0.760154	-0.0200272	0.760417	-0.423431	0.760363	-0.916004	0.760208	-0.480652	0.761404	-0.971317	0.60875	-0.281413	0.60875	-0.0820072
	0.7625	-0.00126	0.76182	-0.000111649	0.76172	-0.00183	0.76203	-0.00401	0.76188	-0.00207	0.76307	-0.00501	0.61008	-0.00123	0.61008	-0.000616071		0.7625	-0.270844	0.761821	-0.0209808	0.762083	-0.423431	0.762029	-0.918388	0.761875	-0.481606	0.763071	-0.974178	0.610083	-0.291427	0.610083	-0.0829608
	0.76417	-0.00126	0.76349	-0.000114186	0.76338	-0.00183	0.7637	-0.00401	0.76354	-0.00208	0.76474	-0.00501	0.61142	-0.00126	0.61142	-0.000601907		0.764167	-0.270367	0.763487	-0.0214577	0.76375	-0.424385	0.763696	-0.919342	0.763542	-0.483036	0.764737	-0.974655	0.611417	-0.299533	0.611417	-0.0810535
	0.76583	-0.00126	0.76515	-0.000104036	0.76505	-0.00184	0.76536	-0.00401	0.76521	-0.00208	0.7664	-0.005	0.61275	-0.00128	0.61275	-0.000566497		0.765833	-0.26989	0.765154	-0.0195503	0.765417	-0.426292	0.765362	-0.918865	0.765208	-0.483513	0.766404	-0.972748	0.61275	-0.302871	0.61275	-0.0762851
	0.7675	-0.00126	0.76682	-8.62741e-05	0.76672	-0.00184	0.76703	-0.00401	0.76688	-0.00208	0.76807	-0.00498	0.61408	-0.00126	0.61408	-0.000516922		0.7675	-0.270844	0.766821	-0.0162125	0.767083	-0.427723	0.767029	-0.918388	0.766875	-0.483513	0.768071	-0.968933	0.614083	-0.30001	0.614083	-0.0696094
	0.76917	-0.00127	0.76849	-6.59743e-05	0.76838	-0.00185	0.7687	-0.004	0.76854	-0.00209	0.76974	-0.00496	0.61542	-0.00123	0.61542	-0.000456725		0.769167	-0.272274	0.768487	-0.0123978	0.76875	-0.430107	0.768696	-0.917435	0.768542	-0.484467	0.769737	-0.965595	0.615417	-0.291904	0.615417	-0.0615032
	0.77083	-0.00127	0.77015	-5.07494e-05	0.77005	-0.00186	0.77036	-0.004	0.77021	-0.00209	0.7714	-0.00495	0.61675	-0.00118	0.61675	-0.000396528		0.770833	-0.272751	0.770154	-0.00953674	0.770417	-0.432014	0.770362	-0.916004	0.770208	-0.486374	0.771404	-0.962734	0.61675	-0.280937	0.61675	-0.0533969
	0.7725	-0.00127	0.77182	-4.05996e-05	0.77172	-0.00187	0.77203	-0.004	0.77188	-0.0021	0.77307	-0.00494	0.61808	-0.00114	0.61808	-0.000354036		0.7725	-0.272751	0.771821	-0.00762939	0.772083	-0.433445	0.772029	-0.915527	0.771875	-0.488758	0.773071	-0.960827	0.618083	-0.270446	0.618083	-0.0476749
	0.77417	-0.00127	0.77349	-3.55246e-05	0.77338	-0.00187	0.7737	-0.004	0.77354	-0.00211	0.77474	-0.00494	0.61942	-0.0011	0.61942	-0.000336331		0.774167	-0.272751	0.773487	-0.00667572	0.77375	-0.434399	0.773696	-0.916481	0.773542	-0.490189	0.774737	-0.96035	0.619417	-0.261863	0.619417	-0.0452907
	0.77583	-0.00127	0.77515	-3.55246e-05	0.77505	-0.00187	0.77536	-0.00401	0.77521	-0.00212	0.7764	-0.00494	0.62075	-0.00109	0.62075	-0.000346954		0.775833	-0.272751	0.775154	-0.00667572	0.775417	-0.434399	0.775362	-0.919342	0.775208	-0.492096	0.776404	-0.961304	0.62075	-0.258048	0.62075	-0.0467212
	0.7775	-0.00127	0.77682	-4.05996e-05	0.77672	-0.00187	0.77703	-0.00402	0.77688	-0.00212	0.77807	-0.00495	0.62208	-0.00109	0.62208	-0.000382364		0.7775	-0.272751	0.776821	-0.00762939	0.777083	-0.434875	0.777029	-0.921249	0.776875	-0.493526	0.778071	-0.963688	0.622083	-0.259002	0.622083	-0.0514896
	0.77917	-0.00128	0.77849	-4.8212e-05	0.77838	-0.00188	0.7787	-0.00403	0.77854	-0.00213	0.77974	-0.00497	0.62342	-0.00111	0.62342	-0.000428397		0.779167	-0.273705	0.778487	-0.00905991	0.77875	-0.436783	0.778696	-0.923157	0.778542	-0.494003	0.779737	-0.966072	0.623417	-0.264247	0.623417	-0.0576885
	0.78083	-0.00129	0.78015	-5.58244e-05	0.78005	-0.00189	0.78036	-0.00403	0.78021	-0.00212	0.7814	-0.00498	0.62475	-0.00115	0.62475	-0.000477971		0.780833	-0.276566	0.780154	-0.0104904	0.780417	-0.439167	0.780362	-0.923634	0.780208	-0.492573	0.781404	-0.967979	0.62475	-0.271877	0.62475	-0.0643642
	0.7825	-0.00131	0.78182	-6.34368e-05	0.78172	-0.0019	0.78203	-0.00403	0.78188	-0.00212	0.78307	-0.00499	0.62608	-0.00118	0.62608	-0.000524004		0.7825	-0.281334	0.781821	-0.0119209	0.782083	-0.440121	0.782029	-0.92411	0.781875	-0.491619	0.783071	-0.969887	0.626083	-0.279506	0.626083	-0.0705631
	0.78417	-0.00134	0.78349	-7.10492e-05	0.78338	-0.0019	0.7837	-0.00403	0.78354	-0.00211	0.78474	-0.005	0.62742	-0.00121	0.62742	-0.000559415		0.784167	-0.286579	0.783488	-0.0133514	0.78375	-0.440598	0.783696	-0.923634	0.783542	-0.490665	0.784737	-0.972271	0.627417	-0.286182	0.627417	-0.0753314
	0.78583	-0.00135	0.78515	-7.35867e-05	0.78505	-0.0019	0.78536	-0.00403	0.78521	-0.00211	0.7864	-0.00501	0.62875	-0.00122	0.62875	-0.000573579		0.785833	-0.289917	0.785154	-0.0138283	0.785417	-0.441074	0.785362	-0.923157	0.785208	-0.490665	0.786404	-0.974178	0.62875	-0.289996	0.62875	-0.0772388
	0.7875	-0.00135	0.78682	-7.10492e-05	0.78672	-0.0019	0.78703	-0.00403	0.78688	-0.00211	0.78807	-0.00502	0.63008	-0.00123	0.63008	-0.000573579		0.7875	-0.290394	0.786821	-0.0133514	0.787083	-0.441551	0.787029	-0.923634	0.786875	-0.490665	0.788071	-0.975609	0.630083	-0.292857	0.630083	-0.0772388
	0.78917	-0.00134	0.78849	-6.59743e-05	0.78838	-0.0019	0.7887	-0.00404	0.78854	-0.00212	0.78974	-0.00502	0.63142	-0.00125	0.63142	-0.000570038		0.789167	-0.28801	0.788488	-0.0123978	0.78875	-0.441551	0.788696	-0.925064	0.788542	-0.492096	0.789737	-0.976562	0.631417	-0.296195	0.631417	-0.076762
	0.79083	-0.00133	0.79015	-5.83619e-05	0.79005	-0.0019	0.79036	-0.00405	0.79021	-0.00213	0.7914	-0.00503	0.63275	-0.00127	0.63275	-0.000559415		0.790833	-0.285149	0.790154	-0.0109673	0.790417	-0.440121	0.790362	-0.926971	0.790208	-0.49448	0.791404	-0.977993	0.63275	-0.301917	0.63275	-0.0753314
	0.7925	-0.00132	0.79182	-5.07494e-05	0.79172	-0.0019	0.79203	-0.00405	0.79188	-0.00214	0.79307	-0.00503	0.63408	-0.0013	0.63408	-0.000545251		0.7925	-0.282288	0.791821	-0.00953674	0.792083	-0.440121	0.792029	-0.928402	0.791875	-0.496864	0.793071	-0.978947	0.634083	-0.308593	0.634083	-0.0734241
	0.79417	-0.0013	0.79349	-4.8212e-05	0.79338	-0.0019	0.7937	-0.00406	0.79354	-0.00215	0.79474	-0.00504	0.63542	-0.00133	0.63542	-0.000531086		0.794167	-0.279427	0.793488	-0.00905991	0.79375	-0.440598	0.793696	-0.930309	0.793542	-0.498295	0.794737	-0.979424	0.635417	-0.315269	0.635417	-0.0715167
	0.79583	-0.0013	0.79515	-5.32869e-05	0.79505	-0.0019	0.79536	-0.00406	0.79521	-0.00215	0.7964	-0.00504	0.63675	-0.00136	0.63675	-0.000516922		0.795833	-0.27895	0.795154	-0.0100136	0.795417	-0.441551	0.795362	-0.931263	0.795208	-0.498772	0.796404	-0.9799	0.63675	-0.321945	0.63675	-0.0696094
	0.7975	-0.0013	0.79682	-6.59743e-05	0.79672	-0.00191	0.79703	-0.00406	0.79688	-0.00215	0.79807	-0.00505	0.63808	-0.00138	0.63808	-0.000499217		0.7975	-0.279427	0.796821	-0.0123978	0.797083	-0.442505	0.797029	-0.930786	0.796875	-0.498772	0.798071	-0.981808	0.638083	-0.328143	0.638083	-0.0672252
	0.79917	-0.0013	0.79849	-7.86616e-05	0.79838	-0.00191	0.7987	-0.00406	0.79854	-0.00215	0.79974	-0.00506	0.63942	-0.0014	0.63942	-0.000485053		0.799167	-0.279427	0.798488	-0.014782	0.79875	-0.443459	0.798696	-0.929356	0.798542	-0.498772	0.799737	-0.983715	0.639417	-0.332912	0.639417	-0.0653179
	0.80083	-0.0013	0.80015	-8.37366e-05	0.80005	-0.00191	0.80036	-0.00405	0.80021	-0.00215	0.8014	-0.00507	0.64075	-0.00141	0.64075	-0.000481512		0.800833	-0.27895	0.800154	-0.0157356	0.800417	-0.443935	0.800362	-0.926971	0.800208	-0.498772	0.801404	-0.985622	0.64075	-0.335296	0.64075	-0.064841
	0.8025	-0.00129	0.80182	-8.88115e-05	0.80172	-0.00192	0.80203	-0.00403	0.80188	-0.00215	0.80307	-0.00508	0.64208	-0.00142	0.64208	-0.000488594		0.8025	-0.277042	0.801821	-0.0166893	0.802083	-0.444412	0.802029	-0.92411	0.801875	-0.499249	0.803071	-0.987053	0.642083	-0.337203	0.642083	-0.0657947
	0.80417	-0.00128	0.80349	-8.88115e-05	0.80338	-0.00192	0.8037	-0.00403	0.80354	-0.00216	0.80474	-0.00508	0.64342	-0.00142	0.64342	-0.000506299		0.804167	-0.274658	0.803488	-0.0166893	0.80375	-0.445366	0.803696	-0.92268	0.803542	-0.500679	0.804737	-0.988483	0.643417	-0.33768	0.643417	-0.0681789
	0.80583	-0.00127	0.80515	-8.11991e-05	0.80505	-0.00193	0.80536	-0.00402	0.80521	-0.00217	0.8064	-0.00508	0.64475	-0.00142	0.64475	-0.000534627		0.805833	-0.271797	0.805154	-0.0152588	0.805417	-0.446796	0.805362	-0.921726	0.805208	-0.503063	0.806404	-0.988483	0.64475	-0.337203	0.64475	-0.0719936
	0.8075	-0.00126	0.80682	-7.35867e-05	0.80672	-0.00193	0.80703	-0.00402	0.80688	-0.00218	0.80807	-0.00508	0.64608	-0.00141	0.64608	-0.00057712		0.8075	-0.26989	0.806821	-0.0138283	0.807083	-0.44775	0.807029	-0.920773	0.806875	-0.505447	0.808071	-0.988007	0.646083	-0.333389	0.646083	-0.0777156
	0.80917	-0.00125	0.80849	-7.10492e-05	0.80838	-0.00193	0.8087	-0.00402	0.80854	-0.00218	0.80974	-0.00508	0.64742	-0.00139	0.64742	-0.00061253		0.809167	-0.268459	0.808488	-0.0133514	0.80875	-0.44775	0.808696	-0.920773	0.808542	-0.506878	0.809737	-0.987053	0.647417	-0.32862	0.647417	-0.082484
	0.81083	-0.00124	0.81015	-6.85117e-05	0.81005	-0.00193	0.81036	-0.00402	0.81021	-0.00218	0.8114	-0.00507	0.64875	-0.00137	0.64875	-0.000619612		0.810833	-0.267029	0.810154	-0.0128746	0.810417	-0.44775	0.810362	-0.921249	0.810208	-0.506878	0.811404	-0.985622	0.64875	-0.323852	0.64875	-0.0834377
	0.8125	-0.00124	0.81182	-6.59743e-05	0.81172	-0.00193	0.81203	-0.00403	0.81188	-0.00218	0.81307	-0.00506	0.65008	-0.00135	0.65008	-0.000608989		0.8125	-0.265598	0.811821	-0.0123978	0.812083	-0.447273	0.812029	-0.923157	0.811875	-0.505924	0.813071	-0.984669	0.650083	-0.31956	0.650083	-0.0820072
	0.81417	-0.00123	0.81349	-6.34368e-05	0.81338	-0.00193	0.8137	-0.00404	0.81354	-0.00217	0.81474	-0.00506	0.65142	-0.00133	0.65142	-0.000591284		0.814167	-0.264168	0.813488	-0.0119209	0.81375	-0.446796	0.813696	-0.926018	0.813542	-0.504971	0.814738	-0.984192	0.651417	-0.316223	0.651417	-0.079623
	0.81583	-0.00123	0.81515	-6.34368e-05	0.81505	-0.00192	0.81536	-0.00406	0.81521	-0.00217	0.8164	-0.00506	0.65275	-0.00132	0.65275	-0.000584202		0.815833	-0.264168	0.815154	-0.0119209	0.815417	-0.44632	0.815362	-0.929832	0.815208	-0.504017	0.816404	-0.984192	0.65275	-0.314315	0.65275	-0.0786693
	0.8175	-0.00123	0.81682	-6.34368e-05	0.81672	-0.00193	0.81703	-0.00408	0.81688	-0.00217	0.81807	-0.00506	0.65408	-0.00134	0.65408	-0.000587743		0.8175	-0.264645	0.816821	-0.0119209	0.817083	-0.447273	0.817029	-0.935078	0.816875	-0.503063	0.818071	-0.984192	0.654083	-0.316699	0.654083	-0.0791461
	0.81917	-0.00124	0.81849	-5.58244e-05	0.81838	-0.00194	0.8187	-0.0041	0.81854	-0.00217	0.81974	-0.00507	0.65542	-0.00135	0.65542	-0.000598366		0.819167	-0.265598	0.818488	-0.0104904	0.81875	-0.449657	0.818696	-0.939369	0.818542	-0.503063	0.819738	-0.985146	0.655417	-0.319084	0.655417	-0.0805766
	0.82083	-0.00125	0.82015	-5.07494e-05	0.82005	-0.00195	0.82036	-0.00411	0.82021	-0.00217	0.8214	-0.00508	0.65675	-0.00134	0.65675	-0.000616071		0.820833	-0.267506	0.820154	-0.00953674	0.820417	-0.452042	0.820362	-0.941277	0.820208	-0.50354	0.821404	-0.987053	0.65675	-0.31813	0.65675	-0.0829608
	0.8225	-0.00125	0.82182	-5.32869e-05	0.82172	-0.00196	0.82203	-0.00411	0.82188	-0.00217	0.82307	-0.00509	0.65808	-0.00132	0.65808	-0.000640858		0.8225	-0.268936	0.821821	-0.0100136	0.822083	-0.454426	0.822029	-0.94223	0.821875	-0.504971	0.823071	-0.989437	0.658083	-0.314315	0.658083	-0.0862987
	0.82417	-0.00126	0.82349	-6.34368e-05	0.82338	-0.00197	0.8237	-0.00411	0.82354	-0.00218	0.82474	-0.0051	0.65942	-0.0013	0.65942	-0.000658563		0.824167	-0.26989	0.823488	-0.0119209	0.82375	-0.455856	0.823696	-0.941753	0.823542	-0.505924	0.824738	-0.992298	0.659417	-0.309547	0.659417	-0.0886829
	0.82583	-0.00126	0.82515	-7.35867e-05	0.82505	-0.00197	0.82536	-0.00411	0.82521	-0.00218	0.8264	-0.00512	0.66075	-0.00129	0.66075	-0.000658563		0.825833	-0.270844	0.825154	-0.0138283	0.825417	-0.45681	0.825362	-0.9408	0.825208	-0.506878	0.826404	-0.995159	0.66075	-0.305255	0.66075	-0.0886829
	0.8275	-0.00127	0.82682	-8.62741e-05	0.82672	-0.00198	0.82703	-0.0041	0.82688	-0.00219	0.82807	-0.00513	0.66208	-0.00126	0.66208	-0.000651481		0.8275	-0.272751	0.826821	-0.0162125	0.827083	-0.458241	0.827029	-0.938416	0.826875	-0.507832	0.828071	-0.997066	0.662083	-0.299533	0.662083	-0.0877292
	0.82917	-0.00128	0.82849	-9.38865e-05	0.82838	-0.00198	0.8287	-0.00408	0.82854	-0.00219	0.82974	-0.00514	0.66342	-0.00124	0.66342	-0.000637317		0.829167	-0.275135	0.828488	-0.017643	0.82875	-0.459671	0.828696	-0.935555	0.828542	-0.508308	0.829738	-0.998974	0.663417	-0.293334	0.663417	-0.0858219
	0.83083	-0.00129	0.83015	-0.000101499	0.83005	-0.00199	0.83036	-0.00407	0.83021	-0.00219	0.8314	-0.00515	0.66475	-0.00122	0.66475	-0.000626694		0.830833	-0.277042	0.830154	-0.0190735	0.830417	-0.462055	0.830363	-0.932693	0.830208	-0.509262	0.831404	-1.00136	0.66475	-0.289996	0.66475	-0.0843913
	0.8325	-0.0013	0.83182	-0.000101499	0.83172	-0.002	0.83203	-0.00406	0.83188	-0.0022	0.83307	-0.00515	0.66608	-0.00123	0.66608	-0.000616071		0.8325	-0.279903	0.831821	-0.0190735	0.832083	-0.464916	0.832029	-0.930309	0.831875	-0.510693	0.833071	-1.00231	0.666083	-0.29095	0.666083	-0.0829608
	0.83417	-0.00132	0.83349	-9.38865e-05	0.83338	-0.00201	0.8337	-0.00406	0.83354	-0.00221	0.83474	-0.00516	0.66742	-0.00124	0.66742	-0.00061253		0.834167	-0.282288	0.833488	-0.017643	0.83375	-0.4673	0.833696	-0.929356	0.833542	-0.513554	0.834738	-1.00327	0.667417	-0.293811	0.667417	-0.082484
	0.83583	-0.00132	0.83515	-7.86616e-05	0.83505	-0.00202	0.83536	-0.00405	0.83521	-0.00222	0.8364	-0.00516	0.66875	-0.00124	0.66875	-0.00061253		0.835833	-0.283241	0.835154	-0.014782	0.835417	-0.467777	0.835363	-0.928879	0.835208	-0.515461	0.836404	-1.00374	0.66875	-0.295242	0.66875	-0.082484
	0.8375	-0.00132	0.83682	-6.08993e-05	0.83672	-0.00201	0.83703	-0.00406	0.83688	-0.00223	0.83807	-0.00517	0.67008	-0.00125	0.67008	-0.000605448		0.8375	-0.282764	0.836821	-0.0114441	0.837083	-0.466347	0.837029	-0.930309	0.836875	-0.516891	0.838071	-1.0047	0.670083	-0.296672	0.670083	-0.0815303
	0.83917	-0.00131	0.83849	-4.3137e-05	0.83838	-0.002	0.8387	-0.00407	0.83854	-0.00223	0.83974	-0.00517	0.67142	-0.00126	0.67142	-0.000594825		0.839167	-0.280857	0.838488	-0.00810623	0.83875	-0.463963	0.838696	-0.93174	0.838542	-0.517845	0.839738	-1.00517	0.671417	-0.298103	0.671417	-0.0800998
	0.84083	-0.0013	0.84015	-3.80621e-05	0.84005	-0.00199	0.84036	-0.00408	0.84021	-0.00224	0.8414	-0.00517	0.67275	-0.00126	0.67275	-0.000570038		0.840833	-0.27895	0.840154	-0.00715256	0.840417	-0.462055	0.840363	-0.934124	0.840208	-0.519276	0.841404	-1.00517	0.67275	-0.30001	0.67275	-0.076762
	0.8425	-0.00129	0.84182	-3.55246e-05	0.84172	-0.00199	0.84203	-0.00408	0.84188	-0.00224	0.84307	-0.00517	0.67408	-0.00126	0.67408	-0.00054171		0.8425	-0.277042	0.841821	-0.00667572	0.842083	-0.461578	0.842029	-0.935555	0.841875	-0.519753	0.843071	-1.00517	0.674083	-0.299056	0.674083	-0.0729473
	0.84417	-0.00128	0.84349	-3.55246e-05	0.84338	-0.00199	0.8437	-0.00409	0.84354	-0.00223	0.84474	-0.00517	0.67542	-0.00125	0.67542	-0.00050984		0.844167	-0.274181	0.843487	-0.00667572	0.84375	-0.462055	0.843696	-0.936031	0.843542	-0.518799	0.844738	-1.00517	0.675417	-0.295719	0.675417	-0.0686557
	0.84583	-0.00127	0.84515	-3.55246e-05	0.84505	-0.002	0.84536	-0.00408	0.84521	-0.00223	0.8464	-0.00517	0.67675	-0.00123	0.67675	-0.000488594		0.845833	-0.272274	0.845154	-0.00667572	0.845417	-0.463963	0.845363	-0.935555	0.845208	-0.517845	0.846404	-1.00517	0.67675	-0.291427	0.67675	-0.0657947
	0.8475	-0.00126	0.84682	-4.8212e-05	0.84672	-0.00201	0.84703	-0.00408	0.84688	-0.00222	0.84807	-0.00517	0.67808	-0.00121	0.67808	-0.000470889		0.8475	-0.27132	0.846821	-0.00905991	0.847083	-0.4673	0.847029	-0.934601	0.846875	-0.516415	0.848071	-1.0047	0.678083	-0.287135	0.678083	-0.0634105
	0.84917	-0.00126	0.84849	-6.85117e-05	0.84838	-0.00203	0.8487	-0.00408	0.84854	-0.00222	0.84974	-0.00516	0.67942	-0.00119	0.67942	-0.000460266		0.849167	-0.270844	0.848487	-0.0128746	0.84875	-0.471115	0.848696	-0.933647	0.848542	-0.514507	0.849738	-1.00422	0.679417	-0.283321	0.679417	-0.06198
	0.85083	-0.00126	0.85015	-8.11991e-05	0.85005	-0.00204	0.85036	-0.00407	0.85021	-0.0022	0.8514	-0.00516	0.68075	-0.00118	0.68075	-0.000460266		0.850833	-0.270844	0.850154	-0.0152588	0.850417	-0.472546	0.850363	-0.93317	0.850208	-0.512123	0.851404	-1.00327	0.68075	-0.279983	0.68075	-0.06198
	0.8525	-0.00127	0.85182	-8.88115e-05	0.85172	-0.00203	0.85203	-0.00407	0.85188	-0.00219	0.85307	-0.00515	0.68208	-0.00118	0.68208	-0.000470889		0.8525	-0.271797	0.851821	-0.0166893	0.852083	-0.472069	0.852029	-0.932693	0.851875	-0.509739	0.853071	-1.00183	0.682083	-0.279029	0.682083	-0.0634105
	0.85417	-0.00128	0.85349	-9.1349e-05	0.85338	-0.00203	0.8537	-0.00407	0.85354	-0.00219	0.85474	-0.00515	0.68342	-0.00118	0.68342	-0.000485053		0.854167	-0.275135	0.853487	-0.0171661	0.85375	-0.470161	0.853696	-0.932217	0.853542	-0.508785	0.854738	-1.00183	0.683417	-0.280937	0.683417	-0.0653179
	0.85583	-0.00131	0.85515	-9.64239e-05	0.85505	-0.00202	0.85536	-0.00407	0.85521	-0.00219	0.8564	-0.00516	0.68475	-0.0012	0.68475	-0.000485053		0.855833	-0.280857	0.855154	-0.0181198	0.855417	-0.468254	0.855363	-0.932693	0.855208	-0.509739	0.856404	-1.00279	0.68475	-0.285705	0.68475	-0.0653179
	0.8575	-0.00134	0.85682	-9.1349e-05	0.85672	-0.00201	0.85703	-0.00408	0.85688	-0.0022	0.85807	-0.00517	0.68608	-0.00123	0.68608	-0.00047443		0.8575	-0.287056	0.856821	-0.0171661	0.857083	-0.466347	0.857029	-0.934601	0.856875	-0.511169	0.858071	-1.00517	0.686083	-0.292381	0.686083	-0.0638873
	0.85917	-0.00136	0.85849	-8.62741e-05	0.85838	-0.00201	0.8587	-0.00409	0.85854	-0.00221	0.85974	-0.00518	0.68742	-0.00126	0.68742	-0.000467348		0.859167	-0.292778	0.858487	-0.0162125	0.85875	-0.465393	0.858696	-0.937462	0.858542	-0.513554	0.859738	-1.00708	0.687417	-0.30001	0.687417	-0.0629337
	0.86083	-0.00139	0.86015	-7.86616e-05	0.86005	-0.00201	0.86036	-0.0041	0.86021	-0.00222	0.8614	-0.00519	0.68875	-0.0013	0.68875	-0.000456725		0.860833	-0.298023	0.860154	-0.014782	0.860417	-0.46587	0.860363	-0.939846	0.860208	-0.515938	0.861404	-1.00946	0.68875	-0.307639	0.68875	-0.0615032
	0.8625	-0.00141	0.86182	-7.61242e-05	0.86172	-0.00202	0.86203	-0.00411	0.86188	-0.00223	0.86307	-0.00521	0.69008	-0.00133	0.69008	-0.000453184		0.8625	-0.301838	0.861821	-0.0143051	0.862083	-0.467777	0.862029	-0.941277	0.861875	-0.518322	0.863071	-1.01233	0.690083	-0.315746	0.690083	-0.0610263
	0.86417	-0.00141	0.86349	-7.35867e-05	0.86338	-0.00203	0.8637	-0.00412	0.86354	-0.00224	0.86474	-0.00522	0.69142	-0.00136	0.69142	-0.000467348		0.864167	-0.302792	0.863487	-0.0138283	0.86375	-0.471115	0.863696	-0.943661	0.863542	-0.519753	0.864738	-1.01471	0.691417	-0.322421	0.691417	-0.0629337
	0.86583	-0.0014	0.86515	-6.59743e-05	0.86505	-0.00205	0.86536	-0.00413	0.86521	-0.00224	0.8664	-0.00523	0.69275	-0.00137	0.69275	-0.000506299		0.865833	-0.300884	0.865154	-0.0123978	0.865417	-0.474453	0.865363	-0.945091	0.865208	-0.520706	0.866404	-1.01662	0.69275	-0.325759	0.69275	-0.0681789
	0.8675	-0.00139	0.86682	-6.08993e-05	0.86672	-0.00205	0.86703	-0.00413	0.86688	-0.00225	0.86807	-0.00523	0.69408	-0.00137	0.69408	-0.000555874		0.8675	-0.297546	0.866821	-0.0114441	0.867083	-0.475883	0.867029	-0.945091	0.866875	-0.52166	0.868071	-1.01662	0.694083	-0.325759	0.694083	-0.0748546
	0.86917	-0.00137	0.86849	-5.83619e-05	0.86838	-0.00205	0.8687	-0.00412	0.86854	-0.00225	0.86974	-0.00523	0.69542	-0.00136	0.69542	-0.000608989		0.869167	-0.294685	0.868487	-0.0109673	0.86875	-0.47493	0.868696	-0.944138	0.868542	-0.523567	0.869738	-1.01662	0.695417	-0.321468	0.695417	-0.0820072
	0.87083	-0.00137	0.87015	-6.34368e-05	0.87005	-0.00204	0.87036	-0.00412	0.87021	-0.00226	0.8714	-0.00523	0.69675	-0.00132	0.69675	-0.000658563		0.870833	-0.293255	0.870154	-0.0119209	0.870417	-0.473022	0.870363	-0.943661	0.870208	-0.525951	0.871404	-1.01662	0.69675	-0.314315	0.69675	-0.0886829
	0.8725	-0.00137	0.87182	-7.35867e-05	0.87172	-0.00203	0.87203	-0.00412	0.87188	-0.00227	0.87307	-0.00523	0.69808	-0.00128	0.69808	-0.000690432		0.8725	-0.293732	0.871821	-0.0138283	0.872083	-0.470161	0.872029	-0.943661	0.871875	-0.527382	0.873071	-1.01662	0.698083	-0.304302	0.698083	-0.0929744
	0.87417	-0.00138	0.87349	-9.1349e-05	0.87338	-0.00201	0.8737	-0.00412	0.87354	-0.00227	0.87474	-0.00523	0.69942	-0.00123	0.69942	-0.000686891		0.874167	-0.296116	0.873487	-0.0171661	0.87375	-0.466824	0.873696	-0.944614	0.873542	-0.527859	0.874737	-1.01709	0.699417	-0.292857	0.699417	-0.0924976
	0.87583	-0.00139	0.87515	-0.000116724	0.87505	-0.002	0.87536	-0.00413	0.87521	-0.00227	0.8764	-0.00524	0.70075	-0.0012	0.70075	-0.000651481		0.875833	-0.298023	0.875154	-0.0219345	0.875417	-0.463009	0.875363	-0.945568	0.875208	-0.527859	0.876404	-1.01852	0.70075	-0.285228	0.70075	-0.0877292
	0.8775	-0.00139	0.87682	-0.000137023	0.87672	-0.00199	0.87703	-0.00413	0.87688	-0.00227	0.87807	-0.00525	0.70208	-0.00119	0.70208	-0.000616071		0.8775	-0.2985	0.876821	-0.0257492	0.877083	-0.461102	0.877029	-0.946999	0.876875	-0.527382	0.878071	-1.02043	0.702083	-0.282367	0.702083	-0.0829608
	0.87917	-0.00139	0.87849	-0.000147173	0.87838	-0.00199	0.8787	-0.00414	0.87854	-0.00227	0.87974	-0.00525	0.70342	-0.00119	0.70342	-0.000584202		0.879167	-0.298023	0.878487	-0.0276566	0.87875	-0.461102	0.878696	-0.948429	0.878542	-0.526905	0.879737	-1.02186	0.703417	-0.28189	0.703417	-0.0786693
	0.88083	-0.00138	0.88015	-0.000142098	0.88005	-0.00199	0.88036	-0.00414	0.88021	-0.00227	0.8814	-0.00526	0.70475	-0.00119	0.70475	-0.000562956		0.880833	-0.296593	0.880154	-0.0267029	0.880417	-0.462055	0.880363	-0.949383	0.880208	-0.526905	0.881404	-1.02234	0.70475	-0.282844	0.70475	-0.0758083
	0.8825	-0.00138	0.88182	-0.000126874	0.88172	-0.002	0.88203	-0.00415	0.88188	-0.00227	0.88307	-0.00525	0.70608	-0.0012	0.70608	-0.000555874		0.8825	-0.296116	0.881821	-0.0238419	0.882083	-0.463963	0.882029	-0.950336	0.881875	-0.527859	0.883071	-1.02139	0.706083	-0.285228	0.706083	-0.0748546
	0.88417	-0.00138	0.88349	-0.000106574	0.88338	-0.00201	0.8837	-0.00415	0.88354	-0.00228	0.88474	-0.00524	0.70742	-0.00122	0.70742	-0.000573579		0.884167	-0.296116	0.883487	-0.0200272	0.88375	-0.46587	0.883696	-0.950813	0.883542	-0.529289	0.884737	-1.01948	0.707417	-0.289996	0.707417	-0.0772388
	0.88583	-0.00138	0.88515	-8.62741e-05	0.88505	-0.00201	0.88536	-0.00415	0.88521	-0.00229	0.8864	-0.00523	0.70875	-0.00124	0.70875	-0.000601907		0.885833	-0.296116	0.885154	-0.0162125	0.885417	-0.4673	0.885363	-0.950813	0.885208	-0.531197	0.886404	-1.01805	0.70875	-0.295242	0.70875	-0.0810535
	0.8875	-0.00139	0.88682	-6.85117e-05	0.88672	-0.00201	0.88703	-0.00415	0.88688	-0.00229	0.88807	-0.00524	0.71008	-0.00127	0.71008	-0.000626694		0.8875	-0.297546	0.886821	-0.0128746	0.887083	-0.4673	0.887029	-0.950336	0.886875	-0.532627	0.888071	-1.01852	0.710083	-0.301441	0.710083	-0.0843913
	0.88917	-0.00139	0.88849	-5.58244e-05	0.88838	-0.00201	0.8887	-0.00415	0.88854	-0.0023	0.88974	-0.00524	0.71142	-0.00129	0.71142	-0.000644399		0.889167	-0.2985	0.888487	-0.0104904	0.88875	-0.4673	0.888696	-0.950813	0.888542	-0.533104	0.889737	-1.01995	0.711417	-0.305732	0.711417	-0.0867755
	0.89083	-0.00139	0.89015	-4.8212e-05	0.89005	-0.00202	0.89036	-0.00416	0.89021	-0.0023	0.8914	-0.00525	0.71275	-0.0013	0.71275	-0.000662104		0.890833	-0.2985	0.890154	-0.00905991	0.890417	-0.468731	0.890362	-0.952721	0.890208	-0.533104	0.891404	-1.02139	0.71275	-0.308116	0.71275	-0.0891597
	0.8925	-0.00138	0.89182	-4.3137e-05	0.89172	-0.00203	0.89203	-0.00417	0.89188	-0.00229	0.89307	-0.00526	0.71408	-0.0013	0.71408	-0.000679809		0.8925	-0.295162	0.891821	-0.00810623	0.892083	-0.470161	0.892029	-0.955582	0.891875	-0.532627	0.893071	-1.02377	0.714083	-0.308116	0.714083	-0.0915439
	0.89417	-0.00136	0.89349	-3.55246e-05	0.89338	-0.00203	0.8937	-0.00419	0.89354	-0.00229	0.89474	-0.00527	0.71542	-0.00129	0.71542	-0.000686891		0.894167	-0.290871	0.893487	-0.00667572	0.89375	-0.472069	0.893696	-0.959873	0.893542	-0.53215	0.894737	-1.02568	0.715417	-0.305732	0.715417	-0.0924976
	0.89583	-0.00134	0.89515	-3.04497e-05	0.89505	-0.00205	0.89536	-0.00421	0.89521	-0.00229	0.8964	-0.00528	0.71675	-0.00127	0.71675	-0.000690432		0.895833	-0.287056	0.895154	-0.00572205	0.895417	-0.47493	0.895362	-0.964165	0.895208	-0.531673	0.896404	-1.02711	0.71675	-0.300487	0.71675	-0.0929744
	0.8975	-0.00133	0.89682	-3.29871e-05	0.89672	-0.00206	0.89703	-0.00423	0.89688	-0.00228	0.89807	-0.00528	0.71808	-0.00124	0.71808	-0.000686891		0.8975	-0.284672	0.896821	-0.00619888	0.897083	-0.478745	0.897029	-0.967979	0.896875	-0.530243	0.898071	-1.02758	0.718083	-0.293334	0.718083	-0.0924976
	0.89917	-0.00133	0.89849	-4.05996e-05	0.89838	-0.00208	0.8987	-0.00424	0.89854	-0.00227	0.89974	-0.00528	0.71942	-0.00121	0.71942	-0.000676268		0.899167	-0.285149	0.898487	-0.00762939	0.89875	-0.482559	0.898696	-0.97084	0.898542	-0.528336	0.899737	-1.02758	0.719417	-0.286659	0.719417	-0.0910671
	0.90083	-0.00134	0.90015	-4.56745e-05	0.90005	-0.00209	0.90036	-0.00424	0.90021	-0.00227	0.9014	-0.00529	0.72075	-0.00119	0.72075	-0.00064794		0.900833	-0.287056	0.900154	-0.00858307	0.900417	-0.484467	0.900362	-0.972271	0.900208	-0.527382	0.901404	-1.02854	0.72075	-0.282844	0.72075	-0.0872524
	0.9025	-0.00136	0.90182	-5.32869e-05	0.90172	-0.00209	0.90203	-0.00424	0.90188	-0.00227	0.90307	-0.0053	0.72208	-0.0012	0.72208	-0.000598366		0.9025	-0.291824	0.901821	-0.0100136	0.902083	-0.484943	0.902029	-0.972271	0.901875	-0.526905	0.903071	-1.02997	0.722083	-0.284274	0.722083	-0.0805766
	0.90417	-0.00139	0.90349	-5.83619e-05	0.90338	-0.00209	0.9037	-0.00424	0.90354	-0.00227	0.90474	-0.00531	0.72342	-0.00122	0.72342	-0.000552333		0.904167	-0.29707	0.903487	-0.0109673	0.90375	-0.48542	0.903696	-0.970364	0.903542	-0.526428	0.904737	-1.03235	0.723417	-0.28952	0.723417	-0.0743778
	0.90583	-0.0014	0.90515	-5.83619e-05	0.90505	-0.00209	0.90536	-0.00422	0.90521	-0.00227	0.9064	-0.00532	0.72475	-0.00125	0.72475	-0.000520463		0.905833	-0.300884	0.905154	-0.0109673	0.905417	-0.485897	0.905362	-0.967503	0.905208	-0.526905	0.906404	-1.03521	0.72475	-0.297626	0.72475	-0.0700862
	0.9075	-0.00141	0.90682	-5.32869e-05	0.90672	-0.00209	0.90703	-0.00421	0.90688	-0.00227	0.90807	-0.00535	0.72608	-0.00129	0.72608	-0.000513381		0.9075	-0.301361	0.906821	-0.0100136	0.907083	-0.485897	0.907029	-0.965118	0.906875	-0.528336	0.908071	-1.03998	0.726083	-0.305255	0.726083	-0.0691326
	0.90917	-0.0014	0.90849	-4.8212e-05	0.90838	-0.00209	0.9087	-0.00421	0.90854	-0.00228	0.90974	-0.00537	0.72742	-0.00132	0.72742	-0.000516922		0.909167	-0.299454	0.908488	-0.00905991	0.90875	-0.48542	0.908696	-0.964642	0.908542	-0.530243	0.909737	-1.04427	0.727417	-0.313361	0.727417	-0.0696094
	0.91083	-0.00139	0.91015	-4.56745e-05	0.91005	-0.00209	0.91036	-0.00421	0.91021	-0.00229	0.9114	-0.00538	0.72875	-0.00135	0.72875	-0.000531086		0.910833	-0.29707	0.910154	-0.00858307	0.910417	-0.48542	0.910362	-0.965595	0.910208	-0.53215	0.911404	-1.04666	0.72875	-0.319084	0.72875	-0.0715167
	0.9125	-0.00137	0.91182	-4.56745e-05	0.91172	-0.00209	0.91203	-0.00423	0.91188	-0.0023	0.91307	-0.00538	0.73008	-0.00135	0.73008	-0.000562956		0.9125	-0.293732	0.911821	-0.00858307	0.912083	-0.485897	0.912029	-0.968456	0.911875	-0.534058	0.913071	-1.04713	0.730083	-0.320991	0.730083	-0.0758083
	0.91417	-0.00135	0.91349	-4.3137e-05	0.91338	-0.00209	0.9137	-0.00424	0.91354	-0.00231	0.91474	-0.00538	0.73142	-0.00135	0.73142	-0.000608989		0.914167	-0.290394	0.913488	-0.00810623	0.91375	-0.48542	0.913696	-0.972271	0.913542	-0.535965	0.914737	-1.04666	0.731417	-0.320514	0.731417	-0.0820072
	0.91583	-0.00135	0.91515	-4.05996e-05	0.91505	-0.00209	0.91536	-0.00426	0.91521	-0.00232	0.9164	-0.00538	0.73275	-0.00134	0.73275	-0.000640858		0.915833	-0.288963	0.915154	-0.00762939	0.915417	-0.484467	0.915362	-0.976562	0.915208	-0.537872	0.916404	-1.0457	0.73275	-0.317653	0.73275	-0.0862987
	0.9175	-0.00134	0.91682	-3.29871e-05	0.91672	-0.00209	0.91703	-0.00428	0.91688	-0.00233	0.91807	-0.00537	0.73408	-0.00133	0.73408	-0.000655022		0.9175	-0.288486	0.916821	-0.00619888	0.917083	-0.48399	0.917029	-0.980377	0.916875	-0.540733	0.918071	-1.04475	0.734083	-0.315269	0.734083	-0.088206
	0.91917	-0.00135	0.91849	-2.53747e-05	0.91838	-0.00208	0.9187	-0.00429	0.91854	-0.00234	0.91974	-0.00537	0.73542	-0.00132	0.73542	-0.000662104		0.919167	-0.289917	0.918488	-0.00476837	0.91875	-0.483036	0.918696	-0.982761	0.918542	-0.542641	0.919737	-1.04427	0.735417	-0.312885	0.735417	-0.0891597
	0.92083	-0.00136	0.92015	-2.02998e-05	0.92005	-0.00208	0.92036	-0.00429	0.92021	-0.00234	0.9214	-0.00537	0.73675	-0.00132	0.73675	-0.000676268		0.920833	-0.291824	0.920154	-0.0038147	0.920417	-0.483036	0.920362	-0.983238	0.920208	-0.544548	0.921404	-1.04523	0.73675	-0.312408	0.73675	-0.0910671
	0.9225	-0.00137	0.92182	-1.77623e-05	0.92172	-0.00208	0.92203	-0.00429	0.92188	-0.00235	0.92307	-0.00539	0.73808	-0.00132	0.73808	-0.00068335		0.9225	-0.293732	0.921821	-0.00333786	0.922083	-0.483036	0.922029	-0.982285	0.921875	-0.545979	0.923071	-1.04856	0.738083	-0.313838	0.738083	-0.0920207
	0.92417	-0.00138	0.92349	-2.02998e-05	0.92338	-0.00208	0.9237	-0.00428	0.92354	-0.00235	0.92474	-0.0054	0.73942	-0.00132	0.73942	-0.000686891		0.924167	-0.295639	0.923488	-0.0038147	0.92375	-0.483036	0.923696	-0.980377	0.923542	-0.545502	0.924737	-1.05095	0.739417	-0.314315	0.739417	-0.0924976
	0.92583	-0.00139	0.92515	-3.04497e-05	0.92505	-0.00208	0.92536	-0.00427	0.92521	-0.00234	0.9264	-0.00541	0.74075	-0.00132	0.74075	-0.000690432		0.925833	-0.2985	0.925154	-0.00572205	0.925417	-0.483513	0.925362	-0.977993	0.925208	-0.543594	0.926404	-1.0519	0.74075	-0.313361	0.74075	-0.0929744
	0.9275	-0.00141	0.92682	-4.3137e-05	0.92672	-0.00209	0.92703	-0.00426	0.92688	-0.00233	0.92807	-0.00541	0.74208	-0.00131	0.74208	-0.000686891		0.9275	-0.301838	0.926821	-0.00810623	0.927083	-0.48399	0.927029	-0.976562	0.926875	-0.540733	0.928071	-1.05143	0.742083	-0.311454	0.742083	-0.0924976
	0.92917	-0.00142	0.92849	-6.08993e-05	0.92838	-0.00209	0.9287	-0.00426	0.92854	-0.00232	0.92974	-0.0054	0.74342	-0.0013	0.74342	-0.000676268		0.929167	-0.303745	0.928488	-0.0114441	0.92875	-0.484467	0.928696	-0.977039	0.928542	-0.539303	0.929737	-1.05095	0.743417	-0.308593	0.743417	-0.0910671
	0.93083	-0.00142	0.93015	-7.61242e-05	0.93005	-0.00209	0.93036	-0.00427	0.93021	-0.00232	0.9314	-0.0054	0.74475	-0.00129	0.74475	-0.000655022		0.930833	-0.304699	0.930154	-0.0143051	0.930417	-0.48399	0.930362	-0.978947	0.930208	-0.538826	0.931404	-1.05095	0.74475	-0.305255	0.74475	-0.088206
	0.9325	-0.00142	0.93182	-8.11991e-05	0.93172	-0.00208	0.93203	-0.00428	0.93188	-0.00232	0.93307	-0.0054	0.74608	-0.00127	0.74608	-0.000630235		0.9325	-0.305176	0.931821	-0.0152588	0.932083	-0.483513	0.932029	-0.981331	0.931875	-0.539303	0.933071	-1.04952	0.746083	-0.301441	0.746083	-0.0848682
	0.93417	-0.00143	0.93349	-8.37366e-05	0.93338	-0.00208	0.9337	-0.0043	0.93354	-0.00233	0.93474	-0.00539	0.74742	-0.00126	0.74742	-0.000598366		0.934167	-0.305653	0.933488	-0.0157356	0.93375	-0.483513	0.933696	-0.984669	0.933542	-0.54121	0.934737	-1.04761	0.747417	-0.299533	0.747417	-0.0805766
	0.93583	-0.00143	0.93515	-8.11991e-05	0.93505	-0.00208	0.93536	-0.00431	0.93521	-0.00234	0.9364	-0.00538	0.74875	-0.00126	0.74875	-0.000566497		0.935833	-0.306606	0.935154	-0.0152588	0.935417	-0.483513	0.935362	-0.987053	0.935208	-0.543118	0.936404	-1.04666	0.74875	-0.299056	0.74875	-0.0762851
	0.9375	-0.00144	0.93682	-7.35867e-05	0.93672	-0.00209	0.93703	-0.00431	0.93688	-0.00235	0.93807	-0.00538	0.75008	-0.00127	0.75008	-0.000531086		0.9375	-0.308514	0.936821	-0.0138283	0.937083	-0.48399	0.937029	-0.988007	0.936875	-0.545025	0.938071	-1.04713	0.750083	-0.300964	0.750083	-0.0715167
	0.93917	-0.00145	0.93849	-6.59743e-05	0.93838	-0.00209	0.9387	-0.00431	0.93854	-0.00235	0.93974	-0.00538	0.75142	-0.00128	0.75142	-0.000506299		0.939167	-0.310421	0.938488	-0.0123978	0.93875	-0.484467	0.938696	-0.98753	0.938542	-0.545502	0.939738	-1.04713	0.751417	-0.303825	0.751417	-0.0681789
	0.94083	-0.00146	0.94015	-6.08993e-05	0.94005	-0.00209	0.94036	-0.00431	0.94021	-0.00234	0.9414	-0.00538	0.75275	-0.00129	0.75275	-0.000488594		0.940833	-0.312805	0.940154	-0.0114441	0.940417	-0.484943	0.940362	-0.987053	0.940208	-0.544548	0.941404	-1.04713	0.75275	-0.307163	0.75275	-0.0657947
	0.9425	-0.00147	0.94182	-5.83619e-05	0.94172	-0.00209	0.94203	-0.00431	0.94188	-0.00233	0.94307	-0.00539	0.75408	-0.00131	0.75408	-0.000477971		0.9425	-0.315666	0.941821	-0.0109673	0.942083	-0.48542	0.942029	-0.987053	0.941875	-0.542164	0.943071	-1.04856	0.754083	-0.3105	0.754083	-0.0643642
	0.94417	-0.00148	0.94349	-5.83619e-05	0.94338	-0.00209	0.9437	-0.00431	0.94354	-0.00232	0.94474	-0.0054	0.75542	-0.00132	0.75542	-0.000467348		0.944167	-0.317574	0.943488	-0.0109673	0.94375	-0.485897	0.943696	-0.988007	0.943542	-0.53978	0.944738	-1.05095	0.755417	-0.312885	0.755417	-0.0629337
	0.94583	-0.00148	0.94515	-5.58244e-05	0.94505	-0.0021	0.94536	-0.00431	0.94521	-0.00232	0.9464	-0.00542	0.75675	-0.00133	0.75675	-0.000467348		0.945833	-0.31662	0.945154	-0.0104904	0.945417	-0.486374	0.945362	-0.988483	0.945208	-0.538349	0.946404	-1.05429	0.75675	-0.316223	0.75675	-0.0629337
	0.9475	-0.00146	0.94682	-5.07494e-05	0.94672	-0.0021	0.94703	-0.00432	0.94688	-0.00232	0.94807	-0.00544	0.75808	-0.00135	0.75808	-0.00047443		0.9475	-0.313282	0.946821	-0.00953674	0.947083	-0.486374	0.947029	-0.989437	0.946875	-0.538349	0.948071	-1.05715	0.758083	-0.320991	0.758083	-0.0638873
	0.94917	-0.00144	0.94849	-4.8212e-05	0.94838	-0.00209	0.9487	-0.00432	0.94854	-0.00232	0.94974	-0.00545	0.75942	-0.00138	0.75942	-0.000481512		0.949167	-0.30899	0.948488	-0.00905991	0.94875	-0.485897	0.948696	-0.990391	0.948542	-0.53978	0.949738	-1.05953	0.759417	-0.327667	0.759417	-0.064841
	0.95083	-0.00143	0.95015	-4.05996e-05	0.95005	-0.0021	0.95036	-0.00433	0.95021	-0.00234	0.9514	-0.00546	0.76075	-0.00141	0.76075	-0.000485053		0.950833	-0.305653	0.950154	-0.00762939	0.950417	-0.486374	0.950362	-0.991344	0.950208	-0.543594	0.951404	-1.06192	0.76075	-0.333865	0.76075	-0.0653179
	0.9525	-0.00141	0.95182	-2.79122e-05	0.95172	-0.0021	0.95203	-0.00433	0.95188	-0.00236	0.95307	-0.00547	0.76208	-0.00143	0.76208	-0.000492135		0.9525	-0.301838	0.951821	-0.00524521	0.952083	-0.486851	0.952029	-0.990868	0.951875	-0.547886	0.953071	-1.06382	0.762083	-0.339588	0.762083	-0.0662715
	0.95417	-0.00139	0.95349	-1.52248e-05	0.95338	-0.0021	0.9537	-0.00433	0.95354	-0.00237	0.95474	-0.00547	0.76342	-0.00145	0.76342	-0.000513381		0.954167	-0.298023	0.953488	-0.00286102	0.95375	-0.487804	0.953696	-0.990868	0.953542	-0.551224	0.954738	-1.06478	0.763417	-0.343402	0.763417	-0.0691326
	0.95583	-0.00139	0.95515	-1.01499e-05	0.95505	-0.0021	0.95536	-0.00433	0.95521	-0.00239	0.9564	-0.00548	0.76475	-0.00145	0.76475	-0.000545251		0.955833	-0.297546	0.955154	-0.00190735	0.955417	-0.488281	0.955363	-0.991344	0.955208	-0.554085	0.956404	-1.06573	0.76475	-0.344356	0.76475	-0.0734241
	0.9575	-0.0014	0.95682	-1.01499e-05	0.95672	-0.00211	0.95703	-0.00433	0.95688	-0.00239	0.95807	-0.00548	0.76608	-0.00145	0.76608	-0.000587743		0.9575	-0.300407	0.956821	-0.00190735	0.957083	-0.490189	0.957029	-0.991344	0.956875	-0.555038	0.958071	-1.06573	0.766083	-0.342925	0.766083	-0.0791461
	0.95917	-0.00142	0.95849	-1.52248e-05	0.95838	-0.00212	0.9587	-0.00433	0.95854	-0.00238	0.95974	-0.00548	0.76742	-0.00144	0.76742	-0.000637317		0.959167	-0.304699	0.958488	-0.00286102	0.95875	-0.492573	0.958696	-0.990868	0.958542	-0.553608	0.959738	-1.06525	0.767417	-0.340541	0.767417	-0.0858219
	0.96083	-0.00144	0.96015	-1.52248e-05	0.96005	-0.00213	0.96036	-0.00433	0.96021	-0.00237	0.9614	-0.00547	0.76875	-0.00142	0.76875	-0.000686891		0.960833	-0.308037	0.960154	-0.00286102	0.960417	-0.494957	0.960363	-0.990868	0.960208	-0.55027	0.961404	-1.06478	0.76875	-0.33768	0.76875	-0.0924976
	0.9625	-0.00145	0.96182	-1.77623e-05	0.96172	-0.00214	0.96203	-0.00433	0.96188	-0.00235	0.96307	-0.00547	0.77008	-0.00141	0.77008	-0.00071876		0.9625	-0.309944	0.961821	-0.00333786	0.962083	-0.495911	0.962029	-0.991821	0.961875	-0.546932	0.963071	-1.06382	0.770083	-0.334342	0.770083	-0.0967891
	0.96417	-0.00145	0.96349	-2.79122e-05	0.96338	-0.00214	0.9637	-0.00434	0.96354	-0.00235	0.96474	-0.00547	0.77142	-0.0014	0.77142	-0.000725842		0.964167	-0.311375	0.963488	-0.00524521	0.96375	-0.496387	0.963696	-0.993252	0.963542	-0.545025	0.964738	-1.06382	0.771417	-0.332435	0.771417	-0.0977428
	0.96583	-0.00146	0.96515	-4.3137e-05	0.96505	-0.00214	0.96536	-0.00434	0.96521	-0.00235	0.9664	-0.00547	0.77275	-0.00139	0.77275	-0.00071876		0.965833	-0.313282	0.965154	-0.00810623	0.965417	-0.496387	0.965363	-0.994682	0.965208	-0.545025	0.966404	-1.06382	0.77275	-0.330528	0.77275	-0.0967891
	0.9675	-0.00146	0.96682	-5.83619e-05	0.96672	-0.00214	0.96703	-0.00435	0.96688	-0.00235	0.96807	-0.00548	0.77408	-0.00139	0.77408	-0.000708137		0.9675	-0.313759	0.966821	-0.0109673	0.967083	-0.495434	0.967029	-0.995636	0.966875	-0.546455	0.968071	-1.06525	0.774083	-0.32862	0.774083	-0.0953586
	0.96917	-0.00145	0.96849	-6.59743e-05	0.96838	-0.00213	0.9687	-0.00435	0.96854	-0.00236	0.96974	-0.00548	0.77542	-0.00137	0.77542	-0.000686891		0.969167	-0.311852	0.968487	-0.0123978	0.96875	-0.493526	0.968696	-0.997066	0.968542	-0.547886	0.969738	-1.06668	0.775417	-0.325759	0.775417	-0.0924976
	0.97083	-0.00145	0.97015	-7.35867e-05	0.97005	-0.00212	0.97036	-0.00436	0.97021	-0.00237	0.9714	-0.00549	0.77675	-0.00136	0.77675	-0.000662104		0.970833	-0.310421	0.970154	-0.0138283	0.970417	-0.491142	0.970363	-0.999451	0.970208	-0.55027	0.971404	-1.06812	0.77675	-0.322421	0.77675	-0.0891597
	0.9725	-0.00145	0.97182	-8.37366e-05	0.97172	-0.00211	0.97203	-0.00437	0.97188	-0.00238	0.97307	-0.0055	0.77808	-0.00136	0.77808	-0.000637317		0.9725	-0.311852	0.971821	-0.0157356	0.972083	-0.489235	0.972029	-1.00136	0.971875	-0.552654	0.973071	-1.06907	0.778083	-0.321945	0.778083	-0.0858219
	0.97417	-0.00147	0.97349	-9.1349e-05	0.97338	-0.0021	0.9737	-0.00438	0.97354	-0.00239	0.97474	-0.00549	0.77942	-0.00137	0.77942	-0.000608989		0.974167	-0.314713	0.973487	-0.0171661	0.97375	-0.487804	0.973696	-1.00374	0.973542	-0.554562	0.974738	-1.06859	0.779417	-0.324806	0.779417	-0.0820072
	0.97583	-0.00149	0.97515	-9.64239e-05	0.97505	-0.0021	0.97536	-0.00439	0.97521	-0.00239	0.9764	-0.00549	0.78075	-0.00139	0.78075	-0.000573579		0.975833	-0.318527	0.975154	-0.0181198	0.975417	-0.486851	0.975363	-1.0066	0.975208	-0.555992	0.976404	-1.06812	0.78075	-0.330528	0.78075	-0.0772388
	0.9775	-0.0015	0.97682	-0.000101499	0.97672	-0.0021	0.97703	-0.0044	0.97688	-0.0024	0.97807	-0.00549	0.78208	-0.00142	0.78208	-0.000534627		0.9775	-0.321388	0.976821	-0.0190735	0.977083	-0.486851	0.977029	-1.00899	0.976875	-0.556469	0.978071	-1.06764	0.782083	-0.336727	0.782083	-0.0719936
	0.97917	-0.00151	0.97849	-0.000106574	0.97838	-0.0021	0.9787	-0.00442	0.97854	-0.0024	0.97974	-0.00549	0.78342	-0.00145	0.78342	-0.000506299		0.979167	-0.323296	0.978487	-0.0200272	0.97875	-0.488281	0.978696	-1.01233	0.978542	-0.556946	0.979738	-1.06812	0.783417	-0.342925	0.783417	-0.0681789
	0.98083	-0.00151	0.98015	-0.000101499	0.98005	-0.00212	0.98036	-0.00443	0.98021	-0.0024	0.9814	-0.0055	0.78475	-0.00146	0.78475	-0.000485053		0.980833	-0.322819	0.980154	-0.0190735	0.980417	-0.492096	0.980363	-1.01423	0.980208	-0.557423	0.981404	-1.06907	0.78475	-0.34674	0.78475	-0.0653179
	0.9825	-0.00149	0.98182	-9.1349e-05	0.98172	-0.00214	0.98203	-0.00443	0.98188	-0.00239	0.98307	-0.00551	0.78608	-0.00147	0.78608	-0.000470889		0.9825	-0.319958	0.981821	-0.0171661	0.982083	-0.496864	0.982029	-1.01566	0.981875	-0.555038	0.983071	-1.07193	0.786083	-0.348171	0.786083	-0.0634105
	0.98417	-0.00147	0.98349	-8.62741e-05	0.98338	-0.00216	0.9837	-0.00444	0.98354	-0.00238	0.98474	-0.00553	0.78742	-0.00147	0.78742	-0.000463807		0.984167	-0.315666	0.983487	-0.0162125	0.98375	-0.501156	0.983696	-1.01662	0.983542	-0.552177	0.984738	-1.07527	0.787417	-0.347694	0.787417	-0.0624568
	0.98583	-0.00145	0.98515	-8.62741e-05	0.98505	-0.00217	0.98536	-0.00444	0.98521	-0.00237	0.9864	-0.00554	0.78875	-0.00146	0.78875	-0.000467348		0.985833	-0.311852	0.985154	-0.0162125	0.985417	-0.504017	0.985363	-1.01709	0.985208	-0.55027	0.986404	-1.07813	0.78875	-0.34674	0.78875	-0.0629337
	0.9875	-0.00144	0.98682	-8.62741e-05	0.98672	-0.00218	0.98703	-0.00444	0.98688	-0.00237	0.98807	-0.00556	0.79008	-0.00146	0.79008	-0.000470889		0.9875	-0.309467	0.986821	-0.0162125	0.987083	-0.506878	0.987029	-1.01805	0.986875	-0.549793	0.988071	-1.08051	0.790083	-0.345786	0.790083	-0.0634105
	0.98917	-0.00145	0.98849	-8.37366e-05	0.98838	-0.00219	0.9887	-0.00445	0.98854	-0.00237	0.98974	-0.00557	0.79142	-0.00146	0.79142	-0.000456725		0.989167	-0.309944	0.988487	-0.0157356	0.98875	-0.508785	0.988696	-1.02043	0.988542	-0.55027	0.989738	-1.0829	0.791417	-0.34531	0.791417	-0.0615032
	0.99083	-0.00146	0.99015	-8.62741e-05	0.99005	-0.00219	0.99036	-0.00446	0.99021	-0.00237	0.9914	-0.00558	0.79275	-0.00146	0.79275	-0.000431938		0.990833	-0.313282	0.990154	-0.0162125	0.990417	-0.508785	0.990363	-1.02282	0.990208	-0.551224	0.991404	-1.08528	0.79275	-0.34531	0.79275	-0.0581653
	0.9925	-0.00149	0.99182	-9.64239e-05	0.99172	-0.00218	0.99203	-0.00447	0.99188	-0.00239	0.99307	-0.00559	0.79408	-0.00146	0.79408	-0.000417774		0.9925	-0.318527	0.991821	-0.0181198	0.992083	-0.506878	0.992029	-1.02472	0.991875	-0.554085	0.993071	-1.08767	0.794083	-0.34531	0.794083	-0.056258
	0.99417	-0.00151	0.99349	-0.000104036	0.99338	-0.00218	0.9937	-0.00448	0.99354	-0.0024	0.99474	-0.0056	0.79542	-0.00145	0.79542	-0.000421315		0.994167	-0.323772	0.993487	-0.0195503	0.99375	-0.505447	0.993696	-1.02568	0.993542	-0.557423	0.994738	-1.0891	0.795417	-0.343879	0.795417	-0.0567348
	0.99583	-0.00153	0.99515	-0.000106574	0.99505	-0.00218	0.99536	-0.00448	0.99521	-0.00241	0.9964	-0.0056	0.79675	-0.00143	0.79675	-0.000442561		0.995833	-0.328064	0.995154	-0.0200272	0.995417	-0.504971	0.995363	-1.02711	0.995208	-0.559807	0.996404	-1.0891	0.79675	-0.340064	0.79675	-0.0595958
	0.9975	-0.00154	0.99682	-0.000109111	0.99672	-0.00217	0.99703	-0.00449	0.99688	-0.00242	0.99807	-0.0056	0.79808	-0.00142	0.79808	-0.000470889		0.9975	-0.330925	0.996821	-0.020504	0.997083	-0.504017	0.997029	-1.02758	0.996875	-0.561237	0.998071	-1.08862	0.798083	-0.336727	0.798083	-0.0634105
	0.99917	-0.00155	0.99849	-0.000109111	0.99838	-0.00217	0.9987	-0.00448	0.99854	-0.00242	0.99974	-0.00559	0.79942	-0.00141	0.79942	-0.000499217		0.999167	-0.333309	0.998487	-0.020504	0.99875	-0.503063	0.998696	-1.02711	0.998542	-0.561714	0.999737	-1.08814	0.799417	-0.334819	0.799417	-0.0672252
	1.00083	-0.00156	1.00015	-0.000106574	1.00005	-0.00217	1.00036	-0.00448	1.00021	-0.00242	1.0014	-0.00559	0.80075	-0.00141	0.80075	-0.000506299		1.00083	-0.335217	1.00015	-0.0200272	1.00042	-0.502586	1.00036	-1.02615	1.00021	-0.563145	1.0014	-1.08719	0.80075	-0.334342	0.80075	-0.0681789
	1.0025	-0.00157	1.00182	-9.89614e-05	1.00172	-0.00217	1.00203	-0.00447	1.00188	-0.00242	1.00307	-0.00559	0.80208	-0.00141	0.80208	-0.000488594		1.0025	-0.336647	1.00182	-0.0185966	1.00208	-0.50354	1.00203	-1.0252	1.00188	-0.563145	1.00307	-1.08624	0.802083	-0.334342	0.802083	-0.0657947
	1.00417	-0.00157	1.00349	-8.62741e-05	1.00338	-0.00217	1.0037	-0.00447	1.00354	-0.00242	1.00474	-0.00559	0.80342	-0.00141	0.80342	-0.000449643		1.00417	-0.33617	1.00349	-0.0162125	1.00375	-0.504494	1.0037	-1.02377	1.00354	-0.563145	1.00474	-1.08719	0.803417	-0.333865	0.803417	-0.0605495
	1.00583	-0.00155	1.00515	-6.59743e-05	1.00505	-0.00218	1.00536	-0.00446	1.00521	-0.00242	1.0064	-0.0056	0.80475	-0.0014	0.80475	-0.000400069		1.00583	-0.333309	1.00515	-0.0123978	1.00542	-0.505924	1.00536	-1.02282	1.00521	-0.562191	1.0064	-1.08957	0.80475	-0.331958	0.80475	-0.0538738
	1.0075	-0.00154	1.00682	-4.05996e-05	1.00672	-0.00219	1.00703	-0.00447	1.00688	-0.00241	1.00807	-0.00561	0.80608	-0.00139	0.80608	-0.000361118		1.0075	-0.329494	1.00682	-0.00762939	1.00708	-0.507355	1.00703	-1.02329	1.00687	-0.56076	1.00807	-1.09196	0.806083	-0.329097	0.806083	-0.0486286
	1.00917	-0.00151	1.00849	-2.28372e-05	1.00838	-0.00219	1.0087	-0.00447	1.00854	-0.00241	1.00974	-0.00563	0.80742	-0.00137	0.80742	-0.000343413		1.00917	-0.324249	1.00849	-0.00429153	1.00875	-0.508785	1.0087	-1.02472	1.00854	-0.55933	1.00974	-1.09482	0.807417	-0.324806	0.807417	-0.0462444
	1.01083	-0.00149	1.01015	-1.26874e-05	1.01005	-0.00219	1.01036	-0.00448	1.01021	-0.0024	1.0114	-0.00564	0.80875	-0.00135	0.80875	-0.000343413		1.01083	-0.319481	1.01015	-0.00238419	1.01042	-0.508308	1.01036	-1.02711	1.01021	-0.557899	1.0114	-1.09673	0.80875	-0.320037	0.80875	-0.0462444
	1.0125	-0.00147	1.01182	-1.26874e-05	1.01172	-0.00219	1.01203	-0.0045	1.01188	-0.0024	1.01307	-0.00565	0.81008	-0.00134	0.81008	-0.000364659		1.0125	-0.315189	1.01182	-0.00238419	1.01208	-0.507355	1.01203	-1.03045	1.01188	-0.557423	1.01307	-1.09816	0.810083	-0.316699	0.810083	-0.0491054
	1.01417	-0.00145	1.01349	-2.02998e-05	1.01338	-0.00218	1.0137	-0.00451	1.01354	-0.0024	1.01474	-0.00565	0.81142	-0.00133	0.81142	-0.000392987		1.01417	-0.311852	1.01349	-0.0038147	1.01375	-0.506878	1.0137	-1.03426	1.01354	-0.557423	1.01474	-1.09863	0.811417	-0.316223	0.811417	-0.0529201
	1.01583	-0.00145	1.01515	-3.29871e-05	1.01505	-0.00218	1.01536	-0.00453	1.01521	-0.0024	1.0164	-0.00565	0.81275	-0.00134	0.81275	-0.000414233		1.01583	-0.310421	1.01515	-0.00619888	1.01542	-0.506878	1.01536	-1.0376	1.01521	-0.558376	1.0164	-1.09959	0.81275	-0.31813	0.81275	-0.0557811
	1.0175	-0.00145	1.01682	-4.56745e-05	1.01672	-0.00219	1.01703	-0.00454	1.01688	-0.00241	1.01807	-0.00566	0.81408	-0.00136	0.81408	-0.000417774		1.0175	-0.310421	1.01682	-0.00858307	1.01708	-0.507832	1.01703	-1.03951	1.01687	-0.559807	1.01807	-1.10054	0.814083	-0.321945	0.814083	-0.056258
	1.01917	-0.00146	1.01849	-5.07494e-05	1.01838	-0.0022	1.0187	-0.00454	1.01854	-0.00242	1.01974	-0.00566	0.81542	-0.00138	0.81542	-0.000396528		1.01917	-0.312805	1.01849	-0.00953674	1.01875	-0.509262	1.0187	-1.04046	1.01854	-0.561237	1.01974	-1.10149	0.815417	-0.327667	0.815417	-0.0533969
	1.02083	-0.00147	1.02015	-5.07494e-05	1.02005	-0.0022	1.02036	-0.00455	1.02021	-0.00242	1.0214	-0.00567	0.81675	-0.00141	0.81675	-0.000371741		1.02083	-0.314713	1.02015	-0.00953674	1.02042	-0.511169	1.02036	-1.04141	1.02021	-0.562191	1.0214	-1.10292	0.81675	-0.333865	0.81675	-0.0500591
	1.0225	-0.00147	1.02182	-4.8212e-05	1.02172	-0.00221	1.02203	-0.00455	1.02188	-0.00242	1.02307	-0.00567	0.81808	-0.00143	0.81808	-0.000350495		1.0225	-0.315666	1.02182	-0.00905991	1.02208	-0.513077	1.02203	-1.04189	1.02188	-0.562668	1.02307	-1.1034	0.818083	-0.339588	0.818083	-0.047198
	1.02417	-0.00148	1.02349	-4.56745e-05	1.02338	-0.00222	1.0237	-0.00455	1.02354	-0.00243	1.02474	-0.00568	0.81942	-0.00145	0.81942	-0.00033279		1.02417	-0.317097	1.02349	-0.00858307	1.02375	-0.514984	1.0237	-1.04141	1.02354	-0.563622	1.02474	-1.10388	0.819417	-0.343402	0.819417	-0.0448139
	1.02583	-0.00149	1.02515	-4.8212e-05	1.02505	-0.00222	1.02536	-0.00454	1.02521	-0.00243	1.0264	-0.00567	0.82075	-0.00146	0.82075	-0.000311544		1.02583	-0.319481	1.02515	-0.00905991	1.02542	-0.515938	1.02536	-1.04046	1.02521	-0.564098	1.0264	-1.1034	0.82075	-0.347217	0.82075	-0.0419528
	1.0275	-0.0015	1.02682	-5.32869e-05	1.02672	-0.00222	1.02703	-0.00454	1.02688	-0.00243	1.02807	-0.00567	0.82208	-0.00148	0.82208	-0.000286757		1.0275	-0.321865	1.02682	-0.0100136	1.02708	-0.51403	1.02703	-1.03998	1.02687	-0.564098	1.02807	-1.1034	0.822083	-0.351032	0.822083	-0.038615
	1.02917	-0.00151	1.02849	-6.34368e-05	1.02838	-0.0022	1.0287	-0.00454	1.02854	-0.00243	1.02974	-0.00567	0.82342	-0.0015	0.82342	-0.000276133		1.02917	-0.322819	1.02849	-0.0119209	1.02875	-0.511169	1.0287	-1.03998	1.02854	-0.564098	1.02974	-1.10197	0.823417	-0.354846	0.823417	-0.0371845
	1.03083	-0.0015	1.03015	-7.35867e-05	1.03005	-0.00219	1.03036	-0.00454	1.03021	-0.00243	1.0314	-0.00566	0.82475	-0.0015	0.82475	-0.000279674		1.03083	-0.322342	1.03015	-0.0138283	1.03042	-0.508785	1.03036	-1.03998	1.03021	-0.564098	1.0314	-1.10006	0.82475	-0.356754	0.82475	-0.0376613
	1.0325	-0.0015	1.03182	-8.11991e-05	1.03172	-0.00219	1.03203	-0.00454	1.03188	-0.00243	1.03307	-0.00565	0.82608	-0.00151	0.82608	-0.000286757		1.0325	-0.322342	1.03182	-0.0152588	1.03208	-0.508785	1.03203	-1.04094	1.03188	-0.565052	1.03307	-1.09911	0.826083	-0.359138	0.826083	-0.038615
	1.03417	-0.0015	1.03349	-8.37366e-05	1.03338	-0.0022	1.0337	-0.00455	1.03354	-0.00244	1.03474	-0.00565	0.82742	-0.00153	0.82742	-0.000290298		1.03417	-0.321865	1.03349	-0.0157356	1.03375	-0.510216	1.0337	-1.04237	1.03354	-0.566006	1.03474	-1.09959	0.827417	-0.362476	0.827417	-0.0390918
	1.03583	-0.0015	1.03515	-8.11991e-05	1.03505	-0.00221	1.03536	-0.00456	1.03521	-0.00244	1.0364	-0.00566	0.82875	-0.00155	0.82875	-0.000293839		1.03583	-0.320911	1.03515	-0.0152588	1.03542	-0.5126	1.03536	-1.0438	1.03521	-0.567436	1.0364	-1.10102	0.82875	-0.366767	0.82875	-0.0395687
	1.0375	-0.00149	1.03682	-8.11991e-05	1.03672	-0.00223	1.03703	-0.00456	1.03688	-0.00245	1.03807	-0.00567	0.83008	-0.00156	0.83008	-0.000308003		1.0375	-0.319958	1.03682	-0.0152588	1.03708	-0.516415	1.03703	-1.04475	1.03687	-0.56839	1.03807	-1.10245	0.830083	-0.370582	0.830083	-0.041476
	1.03917	-0.00149	1.03849	-8.62741e-05	1.03838	-0.00225	1.0387	-0.00456	1.03854	-0.00245	1.03974	-0.00568	0.83142	-0.00158	0.83142	-0.000329249		1.03917	-0.319004	1.03849	-0.0162125	1.03875	-0.521183	1.0387	-1.0457	1.03854	-0.569344	1.03974	-1.10531	0.831417	-0.37392	0.831417	-0.044337
	1.04083	-0.00149	1.04015	-9.1349e-05	1.04005	-0.00226	1.04036	-0.00456	1.04021	-0.00246	1.0414	-0.0057	0.83275	-0.00159	0.83275	-0.000350495		1.04083	-0.319481	1.04015	-0.0171661	1.04042	-0.524521	1.04036	-1.04523	1.04021	-0.570297	1.0414	-1.10817	0.83275	-0.377258	0.83275	-0.047198
	1.0425	-0.0015	1.04182	-8.62741e-05	1.04172	-0.00226	1.04203	-0.00455	1.04188	-0.00246	1.04307	-0.00571	0.83408	-0.0016	0.83408	-0.000364659		1.0425	-0.320911	1.04182	-0.0162125	1.04208	-0.524521	1.04203	-1.04332	1.04188	-0.570774	1.04307	-1.11055	0.834083	-0.378688	0.834083	-0.0491054
	1.04417	-0.0015	1.04349	-7.35867e-05	1.04338	-0.00225	1.0437	-0.00455	1.04354	-0.00246	1.04474	-0.00571	0.83542	-0.00159	0.83542	-0.000371741		1.04417	-0.321388	1.04349	-0.0138283	1.04375	-0.522137	1.0437	-1.04189	1.04354	-0.571728	1.04474	-1.11151	0.835417	-0.377735	0.835417	-0.0500591
	1.04583	-0.0015	1.04515	-5.83619e-05	1.04505	-0.00224	1.04536	-0.00455	1.04521	-0.00247	1.0464	-0.00571	0.83675	-0.00158	0.83675	-0.0003682		1.04583	-0.320911	1.04515	-0.0109673	1.04542	-0.519276	1.04536	-1.04189	1.04521	-0.572681	1.0464	-1.11055	0.83675	-0.37535	0.83675	-0.0495822
	1.0475	-0.00149	1.04682	-4.8212e-05	1.04672	-0.00223	1.04703	-0.00455	1.04688	-0.00247	1.04807	-0.00571	0.83808	-0.00157	0.83808	-0.000343413		1.0475	-0.319004	1.04682	-0.00905991	1.04708	-0.516415	1.04703	-1.04237	1.04688	-0.573158	1.04807	-1.1096	0.838083	-0.372489	0.838083	-0.0462444
	1.04917	-0.00148	1.04849	-3.80621e-05	1.04838	-0.00222	1.0487	-0.00455	1.04854	-0.00246	1.04974	-0.0057	0.83942	-0.00156	0.83942	-0.000304462		1.04917	-0.317097	1.04849	-0.00715256	1.04875	-0.51403	1.0487	-1.04284	1.04854	-0.572205	1.04974	-1.10865	0.839417	-0.369628	0.839417	-0.0409992
	1.05083	-0.00147	1.05015	-3.04497e-05	1.05005	-0.00222	1.05036	-0.00455	1.05021	-0.00246	1.0514	-0.00569	0.84075	-0.00155	0.84075	-0.00026551		1.05083	-0.315666	1.05015	-0.00572205	1.05042	-0.51403	1.05036	-1.04332	1.05021	-0.570774	1.0514	-1.10674	0.84075	-0.366767	0.84075	-0.035754
	1.0525	-0.00147	1.05182	-3.04497e-05	1.05172	-0.00222	1.05203	-0.00456	1.05188	-0.00245	1.05307	-0.00568	0.84208	-0.00154	0.84208	-0.000237182		1.0525	-0.314236	1.05182	-0.00572205	1.05208	-0.514984	1.05203	-1.04427	1.05187	-0.568867	1.05307	-1.10435	0.842083	-0.364383	0.842083	-0.0319393
	1.05417	-0.00146	1.05349	-3.55246e-05	1.05338	-0.00223	1.0537	-0.00456	1.05354	-0.00244	1.05474	-0.00566	0.84342	-0.00153	0.84342	-0.000212395		1.05417	-0.313759	1.05349	-0.00667572	1.05375	-0.516891	1.0537	-1.04523	1.05354	-0.567436	1.05474	-1.10149	0.843417	-0.363906	0.843417	-0.0286014
	1.05583	-0.00146	1.05515	-3.04497e-05	1.05505	-0.00223	1.05536	-0.00457	1.05521	-0.00243	1.0564	-0.00565	0.84475	-0.00154	0.84475	-0.000198231		1.05583	-0.313759	1.05515	-0.00572205	1.05542	-0.518322	1.05536	-1.04618	1.05521	-0.565052	1.0564	-1.09863	0.84475	-0.365814	0.84475	-0.0266941
	1.0575	-0.00147	1.05682	-1.26874e-05	1.05672	-0.00224	1.05703	-0.00457	1.05688	-0.00243	1.05807	-0.00563	0.84608	-0.00155	0.84608	-0.000198231		1.0575	-0.314713	1.05682	-0.00238419	1.05708	-0.519276	1.05703	-1.04713	1.05688	-0.564098	1.05807	-1.09529	0.846083	-0.368198	0.846083	-0.0266941
	1.05917	-0.00147	1.05849	1.01499e-05	1.05838	-0.00224	1.0587	-0.00458	1.05854	-0.00243	1.05974	-0.00561	0.84742	-0.00156	0.84742	-0.000201772		1.05917	-0.316143	1.05849	0.00190735	1.05875	-0.519276	1.0587	-1.04856	1.05854	-0.564098	1.05974	-1.09196	0.847417	-0.371059	0.847417	-0.0271709
	1.06083	-0.00148	1.06015	3.80621e-05	1.06005	-0.00223	1.06036	-0.00458	1.06021	-0.00243	1.0614	-0.0056	0.84875	-0.00158	0.84875	-0.000191149		1.06083	-0.31662	1.06015	0.00715256	1.06042	-0.517845	1.06036	-1.05	1.06021	-0.565052	1.0614	-1.08957	0.84875	-0.37392	0.84875	-0.0257404
	1.0625	-0.00148	1.06182	7.10492e-05	1.06172	-0.00222	1.06203	-0.00459	1.06188	-0.00243	1.06307	-0.00559	0.85008	-0.00158	0.85008	-0.000162821		1.0625	-0.317097	1.06182	0.0133514	1.06208	-0.515461	1.06203	-1.05143	1.06187	-0.564575	1.06307	-1.08719	0.850083	-0.375827	0.850083	-0.0219257
	1.06417	-0.00148	1.06349	0.000104036	1.06338	-0.00221	1.0637	-0.00459	1.06354	-0.00243	1.06474	-0.00558	0.85142	-0.00158	0.85142	-0.000116788		1.06417	-0.31805	1.06349	0.0195503	1.06375	-0.5126	1.0637	-1.05238	1.06354	-0.563622	1.06474	-1.0848	0.851417	-0.37535	0.851417	-0.0157268
	1.06583	-0.00149	1.06515	0.000134486	1.06505	-0.0022	1.06536	-0.00459	1.06521	-0.00243	1.0664	-0.00556	0.85275	-0.00157	0.85275	-6.36727e-05		1.06583	-0.319958	1.06515	0.0252724	1.06542	-0.510693	1.06536	-1.05238	1.06521	-0.564098	1.0664	-1.08099	0.85275	-0.372966	0.85275	-0.00857424
	1.0675	-0.00151	1.06682	0.000164936	1.06672	-0.0022	1.06703	-0.00459	1.06688	-0.00243	1.06807	-0.00553	0.85408	-0.00156	0.85408	-7.01645e-06		1.0675	-0.322819	1.06682	0.0309944	1.06708	-0.509262	1.06703	-1.05143	1.06688	-0.565052	1.06807	-1.07574	0.854083	-0.370582	0.854083	-0.000944844
	1.06917	-0.00151	1.06849	0.000202998	1.06838	-0.00219	1.0687	-0.00458	1.06854	-0.00244	1.06974	-0.00549	0.85542	-0.00156	0.85542	2.83937e-05		1.06917	-0.324726	1.06849	0.038147	1.06875	-0.507355	1.0687	-1.04904	1.06854	-0.566483	1.06974	-1.06859	0.855417	-0.369628	0.855417	0.00382353
	1.07083	-0.00152	1.07015	0.000248672	1.07005	-0.00218	1.07036	-0.00457	1.07021	-0.00245	1.0714	-0.00545	0.85675	-0.00156	0.85675	3.54757e-05		1.07083	-0.325203	1.07015	0.04673	1.07042	-0.506878	1.07036	-1.04666	1.07021	-0.567913	1.0714	-1.05906	0.85675	-0.370582	0.85675	0.0047772
	1.0725	-0.00151	1.07182	0.000301959	1.07172	-0.00218	1.07203	-0.00456	1.07188	-0.00245	1.07307	-0.00538	0.85808	-0.00158	0.85808	2.48527e-05		1.0725	-0.323772	1.07182	0.0567436	1.07208	-0.506878	1.07203	-1.04427	1.07187	-0.569344	1.07307	-1.04713	0.858083	-0.374397	0.858083	0.00334669
	1.07417	-0.0015	1.07349	0.000367933	1.07338	-0.00219	1.0737	-0.00455	1.07354	-0.00246	1.07474	-0.00532	0.85942	-0.0016	0.85942	3.60659e-06		1.07417	-0.320911	1.07349	0.0691414	1.07375	-0.507355	1.0737	-1.04141	1.07354	-0.570297	1.07474	-1.03521	0.859417	-0.380596	0.859417	0.000485667
	1.07583	-0.00148	1.07515	0.000454208	1.07505	-0.00218	1.07536	-0.00454	1.07521	-0.00245	1.0764	-0.00525	0.86075	-0.00164	0.86075	-2.82625e-05		1.07583	-0.317097	1.07515	0.0853539	1.07542	-0.506878	1.07536	-1.04094	1.07521	-0.56982	1.0764	-1.02186	0.86075	-0.388702	0.86075	-0.00380587
	1.0775	-0.00146	1.07682	0.000558244	1.07672	-0.00218	1.07703	-0.00455	1.07688	-0.00245	1.07807	-0.00519	0.86208	-0.00167	0.86208	-6.72137e-05		1.0775	-0.313759	1.07682	0.104904	1.07708	-0.506401	1.07703	-1.04189	1.07688	-0.568867	1.07807	-1.00851	0.862083	-0.395377	0.862083	-0.00905108
	1.07917	-0.00145	1.07849	0.000677505	1.07838	-0.00218	1.0787	-0.00456	1.07854	-0.00244	1.07974	-0.00511	0.86342	-0.00168	0.86342	-8.84598e-05		1.07917	-0.311852	1.07849	0.127316	1.07875	-0.505447	1.0787	-1.0438	1.07854	-0.566959	1.07974	-0.993252	0.863417	-0.399669	0.863417	-0.0119121
	1.08083	-0.00145	1.08015	0.000817066	1.08005	-0.00217	1.08036	-0.00456	1.08021	-0.00243	1.0814	-0.00501	0.86475	-0.00169	0.86475	-8.13777e-05		1.08083	-0.310898	1.08015	0.153542	1.08042	-0.504494	1.08036	-1.0457	1.08021	-0.565529	1.0814	-0.974655	0.86475	-0.402053	0.86475	-0.0109584
	1.0825	-0.00145	1.08182	0.000971852	1.08172	-0.00217	1.08203	-0.00457	1.08188	-0.00243	1.08307	-0.0049	0.86608	-0.00169	0.86608	-5.65906e-05		1.0825	-0.311375	1.08182	0.182629	1.08208	-0.504017	1.08203	-1.04761	1.08187	-0.564575	1.08307	-0.953197	0.866083	-0.402053	0.866083	-0.00762056
	1.08417	-0.00146	1.08349	0.00114	1.08338	-0.00217	1.0837	-0.00458	1.08354	-0.00243	1.08474	-0.00477	0.86742	-0.00168	0.86742	-3.53446e-05		1.08417	-0.312805	1.08349	0.215054	1.08375	-0.504494	1.0837	-1.04904	1.08354	-0.564575	1.08474	-0.928402	0.867417	-0.399192	0.867417	-0.00475954
	1.08583	-0.00147	1.08515	0.00132	1.08505	-0.00218	1.08536	-0.00458	1.08521	-0.00243	1.0864	-0.00463	0.86875	-0.00166	0.86875	-1.40985e-05		1.08583	-0.314713	1.08515	0.248909	1.08542	-0.505447	1.08536	-1.04856	1.08521	-0.564575	1.0864	-0.900745	0.86875	-0.393947	0.86875	-0.00189852
	1.0875	-0.00147	1.08682	0.00151	1.08672	-0.00218	1.08703	-0.00457	1.08688	-0.00243	1.08807	-0.00447	0.87008	-0.00164	0.87008	1.77706e-05		1.0875	-0.315189	1.08682	0.284195	1.08708	-0.506878	1.08703	-1.04713	1.08688	-0.565529	1.08807	-0.869274	0.870083	-0.389655	0.870083	0.00239302
	1.08917	-0.00146	1.08849	0.00171	1.08838	-0.00219	1.0887	-0.00457	1.08854	-0.00243	1.08974	-0.0043	0.87142	-0.00163	0.87142	4.60988e-05		1.08917	-0.313759	1.08849	0.321865	1.08875	-0.507355	1.0887	-1.04618	1.08854	-0.565529	1.08974	-0.835419	0.871417	-0.385841	0.871417	0.00620771
	1.09083	-0.00145	1.09015	0.00193	1.09005	-0.00219	1.09036	-0.00456	1.09021	-0.00244	1.0914	-0.0041	0.87275	-0.00161	0.87275	6.38038e-05		1.09083	-0.310898	1.09015	0.362396	1.09042	-0.507832	1.09036	-1.0457	1.09021	-0.566483	1.0914	-0.797749	0.87275	-0.382026	0.87275	0.0085919
	1.0925	-0.00143	1.09182	0.00216	1.09172	-0.00219	1.09203	-0.00456	1.09188	-0.00244	1.09307	-0.00389	0.87408	-0.00159	0.87408	7.08858e-05		1.0925	-0.306606	1.09182	0.406742	1.09208	-0.507832	1.09203	-1.04523	1.09187	-0.566959	1.09307	-0.755787	0.874083	-0.377735	0.874083	0.00954557
	1.09417	-0.0014	1.09349	0.00242	1.09338	-0.00219	1.0937	-0.00456	1.09354	-0.00245	1.09474	-0.00365	0.87542	-0.00157	0.87542	8.50499e-05		1.09417	-0.299931	1.09349	0.454426	1.09375	-0.507832	1.0937	-1.04523	1.09354	-0.567913	1.09474	-0.709534	0.875417	-0.373443	0.875417	0.0114529
	1.09583	-0.00136	1.09515	0.00268	1.09505	-0.00219	1.09536	-0.00457	1.09521	-0.00245	1.0964	-0.00339	0.87675	-0.00155	0.87675	9.56729e-05		1.09583	-0.292301	1.09515	0.504494	1.09542	-0.507832	1.09536	-1.04666	1.09521	-0.568867	1.0964	-0.659466	0.87675	-0.368675	0.87675	0.0128834
	1.0975	-0.00133	1.09682	0.00297	1.09672	-0.00219	1.09703	-0.00457	1.09688	-0.00245	1.09807	-0.00311	0.87808	-0.00153	0.87808	9.9214e-05		1.0975	-0.285625	1.09682	0.558853	1.09708	-0.508308	1.09703	-1.04809	1.09688	-0.569344	1.09807	-0.605106	0.878083	-0.362953	0.878083	0.0133603
	1.09917	-0.00131	1.09849	0.00328	1.09838	-0.0022	1.0987	-0.00458	1.09854	-0.00246	1.09974	-0.00281	0.87942	-0.00151	0.87942	9.9214e-05		1.09917	-0.281334	1.09849	0.61655	1.09875	-0.509739	1.0987	-1.04952	1.09854	-0.570297	1.09974	-0.545979	0.879417	-0.357707	0.879417	0.0133603
	1.10083	-0.00131	1.10015	0.00361	1.10005	-0.0022	1.10036	-0.00459	1.10021	-0.00246	1.1014	-0.00249	0.88075	-0.0015	0.88075	0.000106296		1.10083	-0.280857	1.10015	0.677586	1.10042	-0.511169	1.10036	-1.05143	1.10021	-0.570774	1.1014	-0.484943	0.88075	-0.355323	0.88075	0.0143139
	1.1025	-0.00133	1.10182	0.00394	1.10172	-0.00221	1.10203	-0.0046	1.10188	-0.00246	1.10307	-0.00217	0.88208	-0.00151	0.88208	0.000116919		1.1025	-0.285149	1.10182	0.739574	1.10208	-0.5126	1.10203	-1.05476	1.10187	-0.570774	1.10307	-0.422001	0.882083	-0.357231	0.882083	0.0157445
	1.10417	-0.00136	1.10349	0.00427	1.10338	-0.00222	1.1037	-0.00461	1.10354	-0.00246	1.10474	-0.00184	0.88342	-0.00153	0.88342	0.000131083		1.10417	-0.292778	1.10349	0.802517	1.10375	-0.51403	1.1037	-1.05715	1.10354	-0.570774	1.10474	-0.357151	0.883417	-0.362476	0.883417	0.0176518
	1.10583	-0.00141	1.10515	0.00462	1.10505	-0.00222	1.10536	-0.00462	1.10521	-0.00246	1.1064	-0.00149	0.88475	-0.00156	0.88475	0.000148788		1.10583	-0.302315	1.10515	0.867367	1.10542	-0.515461	1.10536	-1.05858	1.10521	-0.571251	1.1064	-0.28944	0.88475	-0.369151	0.88475	0.020036
	1.1075	-0.00146	1.10682	0.00497	1.10672	-0.00222	1.10703	-0.00462	1.10688	-0.00246	1.10807	-0.00113	0.88608	-0.00159	0.88608	0.000162952		1.1075	-0.313282	1.10682	0.934124	1.10708	-0.515938	1.10703	-1.05858	1.10688	-0.571728	1.10807	-0.220299	0.886083	-0.376781	0.886083	0.0219433
	1.10917	-0.00151	1.10849	0.00533	1.10838	-0.00222	1.1087	-0.00462	1.10854	-0.00247	1.10974	-0.000774747	0.88742	-0.00161	0.88742	0.000177116		1.10917	-0.323296	1.10849	1.00183	1.10875	-0.515938	1.1087	-1.05762	1.10854	-0.572681	1.10974	-0.150681	0.887417	-0.38298	0.887417	0.0238507
	1.11083	-0.00155	1.11015	0.00569	1.11005	-0.00222	1.11036	-0.00461	1.11021	-0.00247	1.1114	-0.000409439	0.88875	-0.00164	0.88875	0.000184198		1.11083	-0.331879	1.11015	1.06859	1.11042	-0.51403	1.11036	-1.05524	1.11021	-0.574589	1.1114	-0.0796318	0.88875	-0.388225	0.88875	0.0248044
	1.1125	-0.00157	1.11182	0.00604	1.11172	-0.00221	1.11203	-0.00459	1.11188	-0.00248	1.11307	-3.43242e-05	0.89008	-0.00166	0.89008	0.000180657		1.1125	-0.336647	1.11182	1.13583	1.11208	-0.5126	1.11203	-1.0519	1.11187	-0.576973	1.11307	-0.00667572	0.890083	-0.392993	0.890083	0.0243275
	1.11417	-0.00158	1.11349	0.0064	1.11338	-0.0022	1.1137	-0.00458	1.11354	-0.00249	1.11474	0.000355501	0.89142	-0.00167	0.89142	0.000177116		1.11417	-0.338554	1.11349	1.20306	1.11375	-0.511169	1.1137	-1.04904	1.11354	-0.57888	1.11474	0.0691414	0.891417	-0.395854	0.891417	0.0238507
	1.11583	-0.00158	1.11515	0.00676	1.11505	-0.0022	1.11536	-0.00457	1.11521	-0.0025	1.1164	0.00075023	0.89275	-0.00168	0.89275	0.000173575		1.11583	-0.339031	1.11515	1.27029	1.11542	-0.509739	1.11536	-1.04666	1.11521	-0.579834	1.1164	0.145912	0.89275	-0.399192	0.89275	0.0233739
	1.1175	-0.00158	1.11682	0.00712	1.11672	-0.00219	1.11703	-0.00456	1.11688	-0.0025	1.11807	0.00115	0.89408	-0.00169	0.89408	0.000173575		1.1175	-0.338078	1.11682	1.33753	1.11708	-0.508308	1.11703	-1.0457	1.11688	-0.580311	1.11807	0.224113	0.894083	-0.401576	0.894083	0.0233739
	1.11917	-0.00157	1.11849	0.00748	1.11838	-0.00219	1.1187	-0.00457	1.11854	-0.0025	1.11974	0.00156	0.89542	-0.0017	0.89542	0.000177116		1.11917	-0.337124	1.11849	1.40524	1.11875	-0.507355	1.1187	-1.04666	1.11854	-0.580311	1.11974	0.303745	0.895417	-0.404437	0.895417	0.0238507
	1.12083	-0.00157	1.12015	0.00784	1.12005	-0.00219	1.12036	-0.00458	1.12021	-0.0025	1.1214	0.00197	0.89675	-0.00171	0.89675	0.000194821		1.12083	-0.336647	1.12015	1.47295	1.12042	-0.508785	1.12036	-1.04856	1.12021	-0.580311	1.1214	0.383377	0.89675	-0.405868	0.89675	0.0262349
	1.1225	-0.00157	1.12182	0.0082	1.12172	-0.00221	1.12203	-0.00459	1.12188	-0.0025	1.12307	0.00238	0.89808	-0.00171	0.89808	0.000223149		1.1225	-0.33617	1.12182	1.54066	1.12208	-0.511646	1.12203	-1.05047	1.12187	-0.579834	1.12307	0.462532	0.898083	-0.405868	0.898083	0.0300496
	1.12417	-0.00157	1.12349	0.00857	1.12338	-0.00222	1.1237	-0.00459	1.12354	-0.00249	1.12474	0.00277	0.89942	-0.0017	0.89942	0.000251478		1.12417	-0.33617	1.12349	1.6098	1.12375	-0.514984	1.1237	-1.05238	1.12354	-0.57888	1.12474	0.539303	0.899417	-0.403961	0.899417	0.0338643
	1.12583	-0.00157	1.12515	0.00893	1.12505	-0.00223	1.12536	-0.0046	1.12521	-0.00249	1.1264	0.00316	0.90075	-0.00169	0.90075	0.000272724		1.12583	-0.335693	1.12515	1.67799	1.12542	-0.517845	1.12536	-1.05429	1.12521	-0.57888	1.1264	0.614166	0.90075	-0.400146	0.90075	0.0367253
	1.1275	-0.00156	1.12682	0.00928	1.12672	-0.00225	1.12703	-0.00461	1.12688	-0.00249	1.12807	0.00354	0.90208	-0.00167	0.90208	0.000279806		1.1275	-0.335217	1.12682	1.74379	1.12708	-0.52166	1.12703	-1.05572	1.12688	-0.57745	1.12807	0.688076	0.902083	-0.395854	0.902083	0.037679
	1.12917	-0.00156	1.12849	0.00962	1.12838	-0.00226	1.1287	-0.00461	1.12854	-0.00248	1.12974	0.00391	0.90342	-0.00166	0.90342	0.000279806		1.12917	-0.335217	1.12849	1.80721	1.12875	-0.524521	1.1287	-1.05667	1.12854	-0.575542	1.12974	0.761032	0.903417	-0.392993	0.903417	0.037679
	1.13083	-0.00156	1.13015	0.00994	1.13005	-0.00226	1.13036	-0.00461	1.13021	-0.00247	1.1314	0.00428	0.90475	-0.00165	0.90475	0.000276265		1.13083	-0.335217	1.13015	1.86872	1.13042	-0.524998	1.13036	-1.05715	1.13021	-0.573158	1.1314	0.833035	0.90475	-0.391086	0.90475	0.0372021
	1.1325	-0.00156	1.13182	0.01026	1.13172	-0.00226	1.13203	-0.00462	1.13188	-0.00246	1.13307	0.00465	0.90608	-0.00165	0.90608	0.000265642		1.1325	-0.33474	1.13182	1.92833	1.13208	-0.524044	1.13203	-1.05762	1.13187	-0.570297	1.13307	0.90456	0.906083	-0.391086	0.906083	0.0357716
	1.13417	-0.00156	1.13349	0.01057	1.13338	-0.00225	1.1337	-0.00462	1.13354	-0.00245	1.13474	0.00501	0.90742	-0.00166	0.90742	0.00025856		1.13417	-0.334263	1.13349	1.98555	1.13375	-0.522614	1.1337	-1.0581	1.13354	-0.567913	1.13474	0.973701	0.907417	-0.393947	0.907417	0.0348179
	1.13583	-0.00156	1.13515	0.01086	1.13505	-0.00225	1.13536	-0.00462	1.13521	-0.00244	1.1364	0.00535	0.90875	-0.00168	0.90875	0.000247937		1.13583	-0.334263	1.13515	2.03991	1.13542	-0.522137	1.13536	-1.0581	1.13521	-0.566006	1.1364	1.03998	0.90875	-0.399669	0.90875	0.0333874
	1.1375	-0.00156	1.13682	0.01113	1.13672	-0.00225	1.13703	-0.00462	1.13688	-0.00244	1.13807	0.00567	0.91008	-0.00172	0.91008	0.000240854		1.1375	-0.334263	1.13682	2.09141	1.13708	-0.521183	1.13703	-1.0581	1.13688	-0.566006	1.13807	1.10245	0.910083	-0.407775	0.910083	0.0324338
	1.13917	-0.00156	1.13849	0.01139	1.13838	-0.00224	1.1387	-0.00462	1.13854	-0.00245	1.13974	0.00597	0.91142	-0.00176	0.91142	0.000240854		1.13917	-0.33474	1.13849	2.14052	1.13875	-0.520706	1.1387	-1.0581	1.13854	-0.567913	1.13974	1.16062	0.911417	-0.416358	0.911417	0.0324338
	1.14083	-0.00156	1.14015	0.01164	1.14005	-0.00224	1.14036	-0.00462	1.14021	-0.00246	1.1414	0.00625	0.91275	-0.00179	0.91275	0.000237313		1.14083	-0.33474	1.14015	2.18678	1.14042	-0.520229	1.14036	-1.05906	1.14021	-0.570774	1.1414	1.21641	0.91275	-0.423511	0.91275	0.0319569
	1.1425	-0.00156	1.14182	0.01186	1.14172	-0.00224	1.14203	-0.00462	1.14188	-0.00247	1.14307	0.00653	0.91408	-0.0018	0.91408	0.000230231		1.1425	-0.335217	1.14182	2.22921	1.14208	-0.519753	1.14203	-1.05953	1.14187	-0.573635	1.14307	1.27029	0.914083	-0.427326	0.914083	0.0310032
	1.14417	-0.00157	1.14349	0.01208	1.14338	-0.00224	1.1437	-0.00463	1.14354	-0.00248	1.14474	0.0068	0.91542	-0.0018	0.91542	0.000223149		1.14417	-0.337124	1.14349	2.26974	1.14375	-0.519753	1.1437	-1.06001	1.14354	-0.576973	1.14474	1.32275	0.915417	-0.427802	0.915417	0.0300496
	1.14583	-0.00158	1.14515	0.01229	1.14505	-0.00225	1.14536	-0.00463	1.14521	-0.0025	1.1464	0.00707	0.91675	-0.0018	0.91675	0.000219608		1.14583	-0.339031	1.14515	2.30932	1.14542	-0.521183	1.14536	-1.06049	1.14521	-0.580788	1.1464	1.3752	0.91675	-0.427802	0.91675	0.0295727
	1.1475	-0.00159	1.14682	0.0125	1.14672	-0.00225	1.14703	-0.00463	1.14688	-0.00251	1.14807	0.00734	0.91808	-0.00181	0.91808	0.00022669		1.1475	-0.339985	1.14682	2.3489	1.14708	-0.522137	1.14703	-1.06096	1.14688	-0.583649	1.14807	1.42717	0.918083	-0.429233	0.918083	0.0305264
	1.14917	-0.00159	1.14849	0.0127	1.14838	-0.00226	1.1487	-0.00463	1.14854	-0.00252	1.14974	0.00759	0.91942	-0.00182	0.91942	0.000244396		1.14917	-0.340462	1.14849	2.38657	1.14875	-0.524044	1.1487	-1.06096	1.14854	-0.585556	1.14974	1.47676	0.919417	-0.431617	0.919417	0.0329106
	1.15083	-0.00159	1.15015	0.01289	1.15005	-0.00227	1.15036	-0.00463	1.15021	-0.00253	1.1514	0.00784	0.92075	-0.00184	0.92075	0.00025856		1.15083	-0.340462	1.15015	2.42186	1.15042	-0.526428	1.15036	-1.06001	1.15021	-0.586987	1.1514	1.52445	0.92075	-0.435432	0.92075	0.0348179
	1.1525	-0.00159	1.15182	0.01306	1.15172	-0.00228	1.15203	-0.00462	1.15188	-0.00253	1.15307	0.00807	0.92208	-0.00185	0.92208	0.000276265		1.1525	-0.340462	1.15182	2.45428	1.15208	-0.528336	1.15203	-1.05858	1.15187	-0.586987	1.15307	1.56927	0.922083	-0.439723	0.922083	0.0372021
	1.15417	-0.00158	1.15349	0.01323	1.15338	-0.00228	1.1537	-0.00462	1.15354	-0.00252	1.15474	0.00829	0.92342	-0.00187	0.92342	0.000290429		1.15417	-0.339508	1.15349	2.48528	1.15375	-0.527859	1.1537	-1.05858	1.15354	-0.586033	1.15474	1.61171	0.923417	-0.443061	0.923417	0.0391095
	1.15583	-0.00158	1.15515	0.01339	1.15505	-0.00226	1.15536	-0.00462	1.15521	-0.00252	1.1564	0.00849	0.92475	-0.00187	0.92475	0.000308134		1.15583	-0.339508	1.15515	2.51532	1.15542	-0.524998	1.15536	-1.05906	1.15521	-0.584602	1.1564	1.65176	0.92475	-0.444492	0.92475	0.0414937
	1.1575	-0.00159	1.15682	0.01354	1.15672	-0.00225	1.15703	-0.00462	1.15688	-0.00251	1.15807	0.00869	0.92608	-0.00187	0.92608	0.000325839		1.1575	-0.341415	1.15682	2.5444	1.15708	-0.522137	1.15703	-1.05953	1.15688	-0.583172	1.15807	1.68943	0.926083	-0.442584	0.926083	0.0438778
	1.15917	-0.00161	1.15849	0.01369	1.15838	-0.00224	1.1587	-0.00462	1.15854	-0.00251	1.15974	0.00888	0.92742	-0.00185	0.92742	0.000325839		1.15917	-0.344276	1.15849	2.57301	1.15875	-0.519753	1.1587	-1.05858	1.15854	-0.582218	1.15974	1.72615	0.927417	-0.437816	0.927417	0.0438778
	1.16083	-0.00161	1.16015	0.01384	1.16005	-0.00223	1.16036	-0.00462	1.16021	-0.0025	1.1614	0.00907	0.92875	-0.00183	0.92875	0.000308134		1.16083	-0.346184	1.16015	2.60115	1.16042	-0.517368	1.16036	-1.0581	1.16021	-0.581741	1.1614	1.76334	0.92875	-0.433048	0.92875	0.0414937
	1.1625	-0.00162	1.16182	0.01399	1.16172	-0.00223	1.16203	-0.00462	1.16188	-0.00251	1.16307	0.00925	0.93008	-0.00182	0.93008	0.000290429		1.1625	-0.346661	1.16182	2.6288	1.16208	-0.516891	1.16203	-1.0581	1.16187	-0.582695	1.16307	1.79815	0.930083	-0.430663	0.930083	0.0391095
	1.16417	-0.00162	1.16349	0.01413	1.16338	-0.00224	1.1637	-0.00462	1.16354	-0.00252	1.16474	0.00942	0.93142	-0.00181	0.93142	0.000283347		1.16417	-0.347614	1.16349	2.65503	1.16375	-0.519276	1.1637	-1.05762	1.16354	-0.585556	1.16474	1.83153	0.931417	-0.429233	0.931417	0.0381558
	1.16583	-0.00163	1.16515	0.01426	1.16505	-0.00226	1.16536	-0.00461	1.16521	-0.00253	1.1664	0.00958	0.93275	-0.0018	0.93275	0.000279806		1.16583	-0.349522	1.16515	2.67935	1.16542	-0.523567	1.16536	-1.05619	1.16521	-0.58794	1.1664	1.86348	0.93275	-0.426849	0.93275	0.037679
	1.1675	-0.00163	1.16682	0.01438	1.16672	-0.00228	1.16703	-0.0046	1.16688	-0.00254	1.16807	0.00974	0.93408	-0.00179	0.93408	0.000279806		1.1675	-0.349998	1.16682	2.70176	1.16708	-0.528336	1.16703	-1.05476	1.16688	-0.588894	1.16807	1.89352	0.934083	-0.423511	0.934083	0.037679
	1.16917	-0.00163	1.16849	0.01449	1.16838	-0.00229	1.1687	-0.0046	1.16854	-0.00253	1.16974	0.00988	0.93542	-0.00178	0.93542	0.000283347		1.16917	-0.348568	1.16849	2.72274	1.16875	-0.53215	1.1687	-1.05429	1.16854	-0.588417	1.16974	1.9207	0.935417	-0.42208	0.935417	0.0381558
	1.17083	-0.00161	1.17015	0.0146	1.17005	-0.00231	1.17036	-0.0046	1.17021	-0.00253	1.1714	0.01	0.93675	-0.00178	0.93675	0.000286888		1.17083	-0.34523	1.17015	2.74372	1.17042	-0.536442	1.17036	-1.05476	1.17021	-0.587463	1.1714	1.94454	0.93675	-0.421604	0.93675	0.0386326
	1.1725	-0.00159	1.17182	0.01472	1.17172	-0.00233	1.17203	-0.0046	1.17188	-0.00253	1.17307	0.01012	0.93808	-0.00178	0.93808	0.000283347		1.1725	-0.341892	1.17182	2.76661	1.17208	-0.540257	1.17203	-1.05476	1.17188	-0.58651	1.17307	1.96791	0.938083	-0.421604	0.938083	0.0381558
	1.17417	-0.00158	1.17349	0.01485	1.17338	-0.00234	1.1737	-0.0046	1.17354	-0.00252	1.17474	0.01024	0.93942	-0.00178	0.93942	0.000283347		1.17417	-0.338078	1.17349	2.79045	1.17375	-0.542164	1.1737	-1.05333	1.17354	-0.586033	1.17474	1.99175	0.939417	-0.421127	0.939417	0.0381558
	1.17583	-0.00156	1.17515	0.01498	1.17505	-0.00234	1.17536	-0.00459	1.17521	-0.00252	1.1764	0.01036	0.94075	-0.00177	0.94075	0.000279806		1.17583	-0.333786	1.17515	2.81429	1.17542	-0.542164	1.17536	-1.05238	1.17521	-0.585556	1.1764	2.01511	0.94075	-0.42065	0.94075	0.037679
	1.1775	-0.00154	1.17682	0.0151	1.17672	-0.00233	1.17703	-0.00459	1.17688	-0.00252	1.17807	0.01048	0.94208	-0.00176	0.94208	0.000279806		1.1775	-0.329971	1.17682	2.83766	1.17708	-0.54121	1.17703	-1.05095	1.17687	-0.585556	1.17807	2.03848	0.942083	-0.418266	0.942083	0.037679
	1.17917	-0.00153	1.17849	0.01522	1.17838	-0.00233	1.1787	-0.00458	1.17854	-0.00252	1.17974	0.01061	0.94342	-0.00175	0.94342	0.000269183		1.17917	-0.328541	1.17849	2.86102	1.17875	-0.540733	1.1787	-1.04904	1.17854	-0.586033	1.17974	2.0628	0.943417	-0.414928	0.943417	0.0362485
	1.18083	-0.00154	1.18015	0.01534	1.18005	-0.00233	1.18036	-0.00457	1.18021	-0.00253	1.1814	0.01073	0.94475	-0.00174	0.94475	0.000265642		1.18083	-0.330925	1.18015	2.88248	1.18042	-0.540257	1.18036	-1.04618	1.18021	-0.587463	1.1814	2.08759	0.94475	-0.41159	0.94475	0.0357716
	1.1825	-0.00156	1.18182	0.01544	1.18172	-0.00233	1.18203	-0.00456	1.18188	-0.00254	1.18307	0.01086	0.94608	-0.00173	0.94608	0.000269183		1.1825	-0.33474	1.18182	2.9006	1.18208	-0.540733	1.18203	-1.0438	1.18188	-0.588894	1.18307	2.11287	0.946083	-0.409683	0.946083	0.0362485
	1.18417	-0.00158	1.18349	0.01552	1.18338	-0.00233	1.1837	-0.00455	1.18354	-0.00254	1.18474	0.01099	0.94742	-0.00173	0.94742	0.000269183		1.18417	-0.338078	1.18349	2.91681	1.18375	-0.54121	1.1837	-1.04284	1.18354	-0.589371	1.18474	2.13671	0.947417	-0.409683	0.947417	0.0362485
	1.18583	-0.00159	1.18515	0.0156	1.18505	-0.00234	1.18536	-0.00455	1.18521	-0.00254	1.1864	0.0111	0.94875	-0.00173	0.94875	0.00025856		1.18583	-0.339985	1.18515	2.93159	1.18542	-0.542164	1.18536	-1.04332	1.18521	-0.590324	1.1864	2.1596	0.94875	-0.411113	0.94875	0.0348179
	1.1875	-0.00159	1.18682	0.01569	1.18672	-0.00234	1.18703	-0.00456	1.18688	-0.00255	1.18807	0.01122	0.95008	-0.00174	0.95008	0.000251478		1.1875	-0.339985	1.18682	2.94781	1.18708	-0.543118	1.18703	-1.0438	1.18687	-0.591755	1.18807	2.18201	0.950083	-0.41302	0.950083	0.0338643
	1.18917	-0.00158	1.18849	0.01578	1.18838	-0.00235	1.1887	-0.00456	1.18854	-0.00256	1.18974	0.01133	0.95142	-0.00174	0.95142	0.000265642		1.18917	-0.338554	1.18849	2.96497	1.18875	-0.544071	1.1887	-1.04427	1.18854	-0.594616	1.18974	2.20394	0.951417	-0.413497	0.951417	0.0357716
	1.19083	-0.00157	1.19015	0.01588	1.19005	-0.00235	1.19036	-0.00456	1.19021	-0.00257	1.1914	0.01144	0.95275	-0.00174	0.95275	0.000279806		1.19083	-0.33617	1.19015	2.98357	1.19042	-0.544071	1.19036	-1.04475	1.19021	-0.596523	1.1914	2.22492	0.95275	-0.412544	0.95275	0.037679
	1.1925	-0.00156	1.19182	0.01599	1.19172	-0.00234	1.19203	-0.00456	1.19188	-0.00257	1.19307	0.01155	0.95408	-0.00173	0.95408	0.000290429		1.1925	-0.334263	1.19182	3.00407	1.19208	-0.543118	1.19203	-1.0438	1.19188	-0.597954	1.19307	2.2459	0.954083	-0.411113	0.954083	0.0391095
	1.19417	-0.00155	1.19349	0.01611	1.19338	-0.00234	1.1937	-0.00454	1.19354	-0.00258	1.19474	0.01166	0.95542	-0.00173	0.95542	0.000304593		1.19417	-0.332355	1.19349	3.02696	1.19375	-0.542164	1.1937	-1.04094	1.19354	-0.598907	1.19474	2.26736	0.955417	-0.411113	0.955417	0.0410168
	1.19583	-0.00154	1.19515	0.01624	1.19505	-0.00233	1.19536	-0.00453	1.19521	-0.00258	1.1964	0.01178	0.95675	-0.00174	0.95675	0.000325839		1.19583	-0.330925	1.19515	3.05128	1.19542	-0.54121	1.19536	-1.03712	1.19521	-0.599384	1.1964	2.2912	0.95675	-0.412067	0.95675	0.0438778
	1.1975	-0.00154	1.19682	0.01637	1.19672	-0.00233	1.19703	-0.00451	1.19688	-0.00258	1.19807	0.01191	0.95808	-0.00174	0.95808	0.000354167		1.1975	-0.329971	1.19682	3.0756	1.19708	-0.540733	1.19703	-1.03378	1.19687	-0.598907	1.19807	2.316	0.958083	-0.412544	0.958083	0.0476925
	1.19917	-0.00154	1.19849	0.01649	1.19838	-0.00233	1.1987	-0.0045	1.19854	-0.00257	1.19974	0.01204	0.95942	-0.00174	0.95942	0.000375413		1.19917	-0.330448	1.19849	3.09944	1.19875	-0.53978	1.1987	-1.03188	1.19854	-0.597954	1.19974	2.34222	0.959417	-0.412544	0.959417	0.0505536
	1.20083	-0.00155	1.20015	0.01663	1.20005	-0.00232	1.20036	-0.0045	1.20021	-0.00257	1.2014	0.01219	0.96075	-0.00173	0.96075	0.0004002		1.20083	-0.331879	1.20015	3.12471	1.20042	-0.539303	1.20036	-1.03045	1.20021	-0.596046	1.2014	2.37036	0.96075	-0.411113	0.96075	0.0538914
	1.2025	-0.00156	1.20182	0.01678	1.20172	-0.00232	1.20203	-0.00449	1.20188	-0.00256	1.20307	0.01234	0.96208	-0.00172	0.96208	0.000432069		1.2025	-0.334263	1.20182	3.15237	1.20208	-0.538349	1.20203	-1.02949	1.20188	-0.593662	1.20307	2.4004	0.962083	-0.408729	0.962083	0.058183
	1.20417	-0.00156	1.20349	0.01694	1.20338	-0.00231	1.2037	-0.00449	1.20354	-0.00255	1.20474	0.01251	0.96342	-0.00171	0.96342	0.000463938		1.20417	-0.335217	1.20349	3.18241	1.20375	-0.536442	1.2037	-1.02949	1.20354	-0.592709	1.20474	2.4333	0.963417	-0.406822	0.963417	0.0624745
	1.20583	-0.00157	1.20515	0.01711	1.20505	-0.0023	1.20536	-0.0045	1.20521	-0.00255	1.2064	0.0127	0.96475	-0.00171	0.96475	0.00047102		1.20583	-0.337124	1.20515	3.21484	1.20542	-0.534058	1.20536	-1.02997	1.20521	-0.592709	1.2064	2.46954	0.96475	-0.406822	0.96475	0.0634282
	1.2075	-0.00158	1.20682	0.0173	1.20672	-0.00229	1.20703	-0.0045	1.20688	-0.00255	1.20807	0.01291	0.96608	-0.00172	0.96608	0.000449774		1.2075	-0.338078	1.20682	3.25108	1.20708	-0.531197	1.20703	-1.03045	1.20687	-0.592232	1.20807	2.51055	0.966083	-0.408729	0.966083	0.0605671
	1.20917	-0.00158	1.20849	0.01752	1.20838	-0.00228	1.2087	-0.0045	1.20854	-0.00255	1.20974	0.01315	0.96742	-0.00173	0.96742	0.000417905		1.20917	-0.338078	1.20849	3.29208	1.20875	-0.528812	1.2087	-1.03092	1.20854	-0.592232	1.20974	2.5568	0.967417	-0.410159	0.967417	0.0562756
	1.21083	-0.00157	1.21015	0.01777	1.21005	-0.00227	1.21036	-0.0045	1.21021	-0.00256	1.2114	0.01342	0.96875	-0.00173	0.96875	0.000368331		1.21083	-0.33617	1.21015	3.33929	1.21042	-0.526428	1.21036	-1.0314	1.21021	-0.593662	1.2114	2.60925	0.96875	-0.410636	0.96875	0.0495999
	1.2125	-0.00155	1.21182	0.01806	1.21172	-0.00227	1.21203	-0.0045	1.21188	-0.00256	1.21307	0.01372	0.97008	-0.00172	0.97008	0.000304593		1.2125	-0.333309	1.21182	3.39317	1.21208	-0.525475	1.21203	-1.0314	1.21188	-0.59557	1.21307	2.66838	0.970083	-0.409206	0.970083	0.0410168
	1.21417	-0.00155	1.21349	0.01839	1.21338	-0.00227	1.2137	-0.0045	1.21354	-0.00257	1.21474	0.01406	0.97142	-0.00171	0.97142	0.000223149		1.21417	-0.331402	1.21349	3.45659	1.21375	-0.525951	1.2137	-1.03188	1.21354	-0.597	1.21474	2.73514	0.971417	-0.406345	0.971417	0.0300496
	1.21583	-0.00154	1.21515	0.01879	1.21505	-0.00227	1.21536	-0.00451	1.21521	-0.00257	1.2164	0.01445	0.97275	-0.0017	0.97275	0.000152329		1.21583	-0.330448	1.21515	3.5305	1.21542	-0.525951	1.21536	-1.03283	1.21521	-0.597	1.2164	2.81048	0.97275	-0.403961	0.97275	0.0205128
	1.2175	-0.00154	1.21682	0.01925	1.21672	-0.00227	1.21703	-0.00451	1.21688	-0.00257	1.21807	0.0149	0.97408	-0.0017	0.97408	0.000102755		1.2175	-0.330448	1.21682	3.61729	1.21708	-0.525475	1.21703	-1.03378	1.21687	-0.597	1.21807	2.89774	0.974083	-0.403484	0.974083	0.0138371
	1.21917	-0.00154	1.21849	0.01979	1.21838	-0.00227	1.2187	-0.00451	1.21854	-0.00257	1.21974	0.01541	0.97542	-0.0017	0.97542	6.02628e-05		1.21917	-0.330448	1.21849	3.71885	1.21875	-0.525475	1.2187	-1.03331	1.21854	-0.596523	1.21974	2.99788	0.975417	-0.403961	0.975417	0.00811506
	1.22083	-0.00155	1.22015	0.02042	1.22005	-0.00227	1.22036	-0.0045	1.22021	-0.00256	1.2214	0.01601	0.97675	-0.00171	0.97675	3.54757e-05		1.22083	-0.331879	1.22015	3.83663	1.22042	-0.526428	1.22036	-1.0314	1.22021	-0.593662	1.2214	3.1147	0.97675	-0.404914	0.97675	0.0047772
	1.2225	-0.00155	1.22182	0.02114	1.22172	-0.00227	1.22203	-0.00449	1.22188	-0.00254	1.22307	0.01673	0.97808	-0.00171	0.97808	3.19347e-05		1.2225	-0.332832	1.22182	3.97253	1.22208	-0.526905	1.22203	-1.02854	1.22188	-0.589848	1.22307	3.25298	0.978083	-0.405391	0.978083	0.00430036
	1.22417	-0.00155	1.22349	0.02197	1.22338	-0.00228	1.2237	-0.00447	1.22354	-0.00253	1.22474	0.01756	0.97942	-0.00171	0.97942	4.25577e-05		1.22417	-0.333309	1.22349	4.12893	1.22375	-0.528336	1.2237	-1.02425	1.22354	-0.587463	1.22474	3.41606	0.979417	-0.405868	0.979417	0.00573088
	1.22583	-0.00155	1.22515	0.02293	1.22505	-0.00229	1.22536	-0.00445	1.22521	-0.00253	1.2264	0.01855	0.98075	-0.00171	0.98075	4.96398e-05		1.22583	-0.333309	1.22515	4.30918	1.22542	-0.531197	1.22536	-1.01995	1.22521	-0.587463	1.2264	3.60727	0.98075	-0.404914	0.98075	0.00668455
	1.2275	-0.00155	1.22682	0.02405	1.22672	-0.0023	1.22703	-0.00443	1.22688	-0.00253	1.22807	0.0197	0.98208	-0.00169	0.98208	5.31808e-05		1.2275	-0.332832	1.22682	4.51851	1.22708	-0.534058	1.22703	-1.01519	1.22687	-0.58794	1.22807	3.83234	0.982083	-0.401576	0.982083	0.00716139
	1.22917	-0.00155	1.22849	0.02533	1.22838	-0.00231	1.2287	-0.00441	1.22854	-0.00253	1.22974	0.02106	0.98342	-0.00167	0.98342	6.38038e-05		1.22917	-0.332355	1.22849	4.76074	1.22875	-0.535488	1.2287	-1.01137	1.22854	-0.58794	1.22974	4.09508	0.983417	-0.397285	0.983417	0.0085919
	1.23083	-0.00154	1.23015	0.02682	1.23005	-0.00231	1.23036	-0.0044	1.23021	-0.00253	1.2314	0.02263	0.98475	-0.00166	0.98475	7.44269e-05		1.23083	-0.330925	1.23015	5.04065	1.23042	-0.535488	1.23036	-1.00851	1.23021	-0.588417	1.2314	4.40216	0.98475	-0.39347	0.98475	0.0100224
	1.2325	-0.00154	1.23182	0.02854	1.23172	-0.0023	1.23203	-0.00439	1.23188	-0.00254	1.23307	0.02446	0.98608	-0.00165	0.98608	8.15089e-05		1.2325	-0.329494	1.23182	5.36346	1.23208	-0.534058	1.23203	-1.00613	1.23188	-0.589371	1.23307	4.75788	0.986083	-0.390609	0.986083	0.0109761
	1.23417	-0.00153	1.23349	0.03051	1.23338	-0.0023	1.2337	-0.00438	1.23354	-0.00253	1.23474	0.02657	0.98742	-0.00163	0.98742	8.15089e-05		1.23417	-0.329018	1.23349	5.73301	1.23375	-0.533104	1.2337	-1.00327	1.23354	-0.588417	1.23474	5.16844	0.987417	-0.386318	0.987417	0.0109761
	1.23583	-0.00154	1.23515	0.03276	1.23505	-0.00229	1.23536	-0.00436	1.23521	-0.00251	1.2364	0.029	0.98875	-0.00161	0.98875	8.15089e-05		1.23583	-0.329494	1.23515	6.15549	1.23542	-0.53072	1.23536	-0.999928	1.23521	-0.584126	1.2364	5.64098	0.98875	-0.381072	0.98875	0.0109761
	1.2375	-0.00154	1.23682	0.03533	1.23672	-0.00228	1.23703	-0.00435	1.23688	-0.00249	1.23807	0.0318	0.99008	-0.00158	0.99008	7.08858e-05		1.2375	-0.329971	1.23682	6.63853	1.23708	-0.528336	1.23703	-0.996113	1.23687	-0.578403	1.23807	6.1841	0.990083	-0.374873	0.990083	0.00954557
	1.23917	-0.00153	1.23849	0.03826	1.23838	-0.00227	1.2387	-0.00433	1.23854	-0.00247	1.23974	0.03499	0.99142	-0.00156	0.99142	5.31808e-05		1.23917	-0.328541	1.23849	7.18927	1.23875	-0.526905	1.2387	-0.992298	1.23854	-0.573635	1.23974	6.80494	0.991417	-0.370582	0.991417	0.00716139
	1.24083	-0.00152	1.24015	0.04159	1.24005	-0.00227	1.24036	-0.00431	1.24021	-0.00246	1.2414	0.03862	0.99275	-0.00155	0.99275	3.54757e-05		1.24083	-0.326633	1.24015	7.81584	1.24042	-0.525951	1.24036	-0.988483	1.24021	-0.570297	1.2414	7.51209	0.99275	-0.367244	0.99275	0.0047772
	1.2425	-0.00151	1.24182	0.04538	1.24172	-0.00226	1.24203	-0.0043	1.24188	-0.00245	1.24307	0.04276	0.99408	-0.00153	0.99408	1.06886e-05		1.2425	-0.323772	1.24182	8.52776	1.24208	-0.524998	1.24203	-0.984192	1.24188	-0.56839	1.24307	8.31556	0.994083	-0.363906	0.994083	0.00143934
	1.24417	-0.00149	1.24349	0.04967	1.24338	-0.00226	1.2437	-0.00428	1.24354	-0.00245	1.24474	0.04743	0.99542	-0.00152	0.99542	-1.40985e-05		1.24417	-0.319004	1.24349	9.33313	1.24375	-0.524044	1.2437	-0.9799	1.24354	-0.569344	1.24474	9.22489	0.995417	-0.360568	0.995417	-0.00189852
	1.24583	-0.00146	1.24515	0.05449	1.24505	-0.00226	1.24536	-0.00425	1.24521	-0.00247	1.2464	0.0527	0.99675	-0.00151	0.99675	-3.53446e-05		1.24583	-0.313282	1.24515	10.2401	1.24542	-0.524044	1.24536	-0.974655	1.24521	-0.572681	1.2464	10.2496	0.99675	-0.358184	0.99675	-0.00475954
	1.2475	-0.00144	1.24682	0.0599	1.24672	-0.00226	1.24703	-0.00422	1.24688	-0.00248	1.24807	0.05861	0.99808	-0.00151	0.99808	-5.30496e-05		1.2475	-0.308037	1.24682	11.2567	1.24708	-0.524044	1.24703	-0.966549	1.24687	-0.576973	1.24807	11.3988	0.998083	-0.357231	0.998083	-0.00714373
	1.24917	-0.00143	1.24849	0.06592	1.24838	-0.00226	1.2487	-0.00418	1.24854	-0.0025	1.24974	0.0652	0.99942	-0.00151	0.99942	-7.07547e-05		1.24917	-0.306129	1.24849	12.3882	1.24875	-0.524998	1.2487	-0.956535	1.24854	-0.580311	1.24974	12.6815	0.999417	-0.357231	0.999417	-0.00952791
	1.25083	-0.00143	1.25015	0.0726	1.25005	-0.00227	1.25036	-0.00413	1.25021	-0.00251	1.2514	0.07253	1.00075	-0.00151	1.00075	-0.000106165		1.25083	-0.306129	1.25015	13.6423	1.25042	-0.526428	1.25036	-0.946522	1.25021	-0.583172	1.2514	14.1068	1.00075	-0.358184	1.00075	-0.0142963
	1.2525	-0.00143	1.25182	0.07997	1.25172	-0.00228	1.25203	-0.00409	1.25188	-0.00252	1.25307	0.08063	1.00208	-0.00151	1.00208	-0.000148657		1.2525	-0.30756	1.25182	15.027	1.25208	-0.528336	1.25203	-0.937462	1.25188	-0.585079	1.25307	15.6817	1.00208	-0.358661	1.00208	-0.0200183
	1.25417	-0.00145	1.25349	0.08807	1.25338	-0.00228	1.2537	-0.00406	1.25354	-0.00252	1.25474	0.08953	1.00342	-0.00151	1.00342	-0.00019469		1.25417	-0.309944	1.25349	16.5496	1.25375	-0.529766	1.2537	-0.929356	1.25354	-0.585556	1.25474	17.4131	1.00342	-0.357231	1.00342	-0.0262172
	1.25583	-0.00146	1.25515	0.09694	1.25505	-0.00229	1.25536	-0.00402	1.25521	-0.00251	1.2564	0.09928	1.00475	-0.0015	1.00475	-0.000240723		1.25583	-0.312328	1.25515	18.2161	1.25542	-0.530243	1.25536	-0.921249	1.25521	-0.584126	1.2564	19.309	1.00475	-0.355323	1.00475	-0.0324161
	1.2575	-0.00147	1.25682	0.10659	1.25672	-0.00228	1.25703	-0.00398	1.25688	-0.0025	1.25807	0.1099	1.00608	-0.00148	1.00608	-0.000276133		1.2575	-0.315189	1.25682	20.0305	1.25708	-0.529766	1.25703	-0.912666	1.25687	-0.581741	1.25807	21.3752	1.00608	-0.351985	1.00608	-0.0371845
	1.25917	-0.00148	1.25849	0.11706	1.25838	-0.00228	1.2587	-0.00394	1.25854	-0.00249	1.25974	0.12144	1.00742	-0.00147	1.00742	-0.00029738		1.25917	-0.317574	1.25849	21.9979	1.25875	-0.528336	1.2587	-0.90313	1.25854	-0.578403	1.25974	23.6182	1.00742	-0.348171	1.00742	-0.0400455
	1.26083	-0.00149	1.26015	0.12837	1.26005	-0.00227	1.26036	-0.00389	1.26021	-0.00248	1.2614	0.13389	1.00875	-0.00145	1.00875	-0.000304462		1.26083	-0.319958	1.26015	24.1237	1.26042	-0.525475	1.26036	-0.891685	1.26021	-0.576019	1.2614	26.041	1.00875	-0.344356	1.00875	-0.0409992
	1.2625	-0.00151	1.26182	0.14055	1.26172	-0.00225	1.26203	-0.00383	1.26188	-0.00247	1.26307	0.1473	1.01008	-0.00144	1.01008	-0.000304462		1.2625	-0.323296	1.26182	26.4111	1.26208	-0.522614	1.26203	-0.877857	1.26188	-0.574112	1.26307	28.6484	1.01008	-0.341972	1.01008	-0.0409992
	1.26417	-0.00153	1.26349	0.15359	1.26338	-0.00224	1.2637	-0.00376	1.26354	-0.00246	1.26474	0.16166	1.01142	-0.00145	1.01142	-0.000300921		1.26417	-0.327587	1.26349	28.862	1.26375	-0.520229	1.2637	-0.861645	1.26354	-0.572205	1.26474	31.4417	1.01142	-0.342925	1.01142	-0.0405223
	1.26583	-0.00154	1.26515	0.1675	1.26505	-0.00224	1.26536	-0.00368	1.26521	-0.00246	1.2664	0.17698	1.01275	-0.00145	1.01275	-0.000293839		1.26583	-0.330925	1.26515	31.477	1.26542	-0.518799	1.26536	-0.844002	1.26521	-0.571251	1.2664	34.4214	1.01275	-0.344833	1.01275	-0.0395687
	1.2675	-0.00155	1.26682	0.18232	1.26672	-0.00224	1.26703	-0.0036	1.26688	-0.00246	1.26807	0.19327	1.01408	-0.00146	1.01408	-0.00029738		1.2675	-0.331879	1.26682	34.2607	1.26708	-0.518799	1.26703	-0.824451	1.26687	-0.572205	1.26807	37.5886	1.01408	-0.345786	1.01408	-0.0400455
	1.26917	-0.00154	1.26849	0.19803	1.26838	-0.00224	1.2687	-0.00351	1.26854	-0.00247	1.26974	0.21051	1.01542	-0.00145	1.01542	-0.000318626		1.26917	-0.329971	1.26849	37.2128	1.26875	-0.519276	1.2687	-0.802994	1.26854	-0.574112	1.26974	40.9417	1.01542	-0.344833	1.01542	-0.0429065
	1.27083	-0.00152	1.27015	0.21462	1.27005	-0.00224	1.27036	-0.0034	1.27021	-0.00248	1.2714	0.22869	1.01675	-0.00145	1.01675	-0.000354036		1.27083	-0.326157	1.27015	40.3318	1.27042	-0.520706	1.27036	-0.778675	1.27021	-0.575066	1.2714	44.4779	1.01675	-0.342925	1.01675	-0.0476749
	1.2725	-0.0015	1.27182	0.23211	1.27172	-0.00225	1.27203	-0.00329	1.27188	-0.00247	1.27307	0.24779	1.01808	-0.00143	1.01808	-0.000389446		1.2725	-0.321388	1.27182	43.6168	1.27208	-0.52166	1.27203	-0.752926	1.27188	-0.574589	1.27307	48.1925	1.01808	-0.339588	1.01808	-0.0524433
	1.27417	-0.00147	1.27349	0.25045	1.27338	-0.00225	1.2737	-0.00316	1.27354	-0.00247	1.27474	0.26777	1.01942	-0.00142	1.01942	-0.000410692		1.27417	-0.316143	1.27349	47.0648	1.27375	-0.521183	1.2737	-0.724792	1.27354	-0.574112	1.27474	52.0787	1.01942	-0.335773	1.01942	-0.0553043
	1.27583	-0.00145	1.27515	0.26964	1.27505	-0.00224	1.27536	-0.00303	1.27521	-0.00247	1.2764	0.28859	1.02075	-0.00141	1.02075	-0.000421315		1.27583	-0.310898	1.27515	50.6697	1.27542	-0.518799	1.27536	-0.695229	1.27521	-0.573158	1.2764	56.128	1.02075	-0.333865	1.02075	-0.0567348
	1.2775	-0.00143	1.27682	0.28961	1.27672	-0.00222	1.27703	-0.0029	1.27688	-0.00247	1.27807	0.31019	1.02208	-0.0014	1.02208	-0.000410692		1.2775	-0.30756	1.27682	54.4224	1.27708	-0.515461	1.27703	-0.665188	1.27687	-0.572681	1.27807	60.328	1.02208	-0.332435	1.02208	-0.0553043
	1.27917	-0.00143	1.27849	0.31032	1.27838	-0.0022	1.2787	-0.00277	1.27854	-0.00247	1.27974	0.33249	1.02342	-0.0014	1.02342	-0.000396528		1.27917	-0.305653	1.27849	58.3153	1.27875	-0.511169	1.2787	-0.63467	1.27854	-0.572681	1.27974	64.6663	1.02342	-0.331481	1.02342	-0.0533969
	1.28083	-0.00142	1.28015	0.33173	1.28005	-0.00218	1.28036	-0.00263	1.28021	-0.00247	1.2814	0.35543	1.02475	-0.00139	1.02475	-0.000385905		1.28083	-0.303745	1.28015	62.3374	1.28042	-0.506878	1.28036	-0.601768	1.28021	-0.573635	1.2814	69.1271	1.02475	-0.330051	1.02475	-0.0519664
	1.2825	-0.00141	1.28182	0.35375	1.28172	-0.00217	1.28203	-0.00247	1.28188	-0.00247	1.28307	0.37892	1.02608	-0.00138	1.02608	-0.000382364		1.2825	-0.302792	1.28182	66.4763	1.28208	-0.503063	1.28203	-0.566483	1.28188	-0.574112	1.28307	73.6952	1.02608	-0.326713	1.02608	-0.0514896
	1.28417	-0.00141	1.28349	0.37632	1.28338	-0.00215	1.2837	-0.0023	1.28354	-0.00247	1.28474	0.40287	1.02742	-0.00136	1.02742	-0.000389446		1.28417	-0.302315	1.28349	70.7178	1.28375	-0.499725	1.2837	-0.527859	1.28354	-0.573158	1.28474	78.3534	1.02742	-0.321945	1.02742	-0.0524433
	1.28583	-0.00141	1.28515	0.39937	1.28505	-0.00214	1.28536	-0.00213	1.28521	-0.00246	1.2864	0.42718	1.02875	-0.00133	1.02875	-0.00040361		1.28583	-0.302792	1.28515	75.0484	1.28542	-0.496864	1.28536	-0.486851	1.28521	-0.570774	1.2864	83.0832	1.02875	-0.315746	1.02875	-0.0543506
	1.2875	-0.00141	1.28682	0.42281	1.28672	-0.00213	1.28703	-0.00194	1.28688	-0.00245	1.28807	0.45176	1.03008	-0.0013	1.03008	-0.000421315		1.2875	-0.303268	1.28682	79.4539	1.28708	-0.49448	1.28703	-0.443459	1.28687	-0.568867	1.28807	87.8634	1.03008	-0.308593	1.03008	-0.0567348
	1.28917	-0.00142	1.28849	0.44656	1.28838	-0.00212	1.2887	-0.00174	1.28854	-0.00244	1.28974	0.4765	1.03142	-0.00127	1.03142	-0.000435479		1.28917	-0.304222	1.28849	83.9176	1.28875	-0.492573	1.2887	-0.398636	1.28854	-0.567436	1.28974	92.6743	1.03142	-0.302394	1.03142	-0.0586421
	1.29083	-0.00142	1.29015	0.47053	1.29005	-0.00212	1.29036	-0.00154	1.29021	-0.00243	1.2914	0.50129	1.03275	-0.00125	1.03275	-0.000431938		1.29083	-0.304699	1.29015	88.4218	1.29042	-0.490665	1.29036	-0.353336	1.29021	-0.564575	1.2914	97.4965	1.03275	-0.297149	1.03275	-0.0581653
	1.2925	-0.00142	1.29182	0.49463	1.29172	-0.00211	1.29203	-0.00134	1.29188	-0.00242	1.29307	0.52606	1.03408	-0.00124	1.03408	-0.000421315		1.2925	-0.304222	1.29182	92.9503	1.29208	-0.488758	1.29203	-0.308037	1.29188	-0.562191	1.29307	102.314	1.03408	-0.294765	1.03408	-0.0567348
	1.29417	-0.00141	1.29349	0.51877	1.29338	-0.00209	1.2937	-0.00115	1.29354	-0.00241	1.29474	0.55071	1.03542	-0.00124	1.03542	-0.000421315		1.29417	-0.301838	1.29349	97.487	1.29375	-0.485897	1.2937	-0.262737	1.29354	-0.56076	1.29474	107.107	1.03542	-0.293811	1.03542	-0.0567348
	1.29583	-0.00139	1.29515	0.54287	1.29505	-0.00208	1.29536	-0.000938697	1.29521	-0.00241	1.2964	0.57515	1.03675	-0.00124	1.03675	-0.000424856		1.29583	-0.297546	1.29515	102.015	1.29542	-0.482082	1.29536	-0.215054	1.29521	-0.558853	1.2964	111.861	1.03675	-0.293811	1.03675	-0.0572116
	1.2975	-0.00136	1.29682	0.56684	1.29672	-0.00206	1.29703	-0.000724316	1.29688	-0.00239	1.29807	0.59931	1.03808	-0.00124	1.03808	-0.000431938		1.2975	-0.292301	1.29682	106.519	1.29708	-0.478745	1.29703	-0.165939	1.29688	-0.555038	1.29807	116.559	1.03808	-0.293334	1.03808	-0.0581653
	1.29917	-0.00133	1.29849	0.5906	1.29838	-0.00205	1.2987	-0.00050161	1.29854	-0.00237	1.29974	0.6231	1.03942	-0.00123	1.03942	-0.000431938		1.29917	-0.286102	1.29849	110.985	1.29875	-0.47493	1.2987	-0.114918	1.29854	-0.55027	1.29974	121.186	1.03942	-0.291904	1.03942	-0.0581653
	1.30083	-0.0013	1.30015	0.61408	1.30005	-0.00203	1.30036	-0.000268497	1.30021	-0.00235	1.3014	0.64644	1.04075	-0.00123	1.04075	-0.000421315		1.30083	-0.278473	1.30015	115.397	1.30042	-0.471115	1.30036	-0.061512	1.30021	-0.545979	1.3014	125.727	1.04075	-0.29095	1.04075	-0.0567348
	1.3025	-0.00126	1.30182	0.63721	1.30172	-0.00201	1.30203	-2.49764e-05	1.30188	-0.00234	1.30307	0.66929	1.04208	-0.00122	1.04208	-0.000400069		1.3025	-0.270844	1.30182	119.743	1.30208	-0.46587	1.30203	-0.00572205	1.30187	-0.542641	1.30307	130.17	1.04208	-0.289996	1.04208	-0.0538738
	1.30417	-0.00123	1.30349	0.65992	1.30338	-0.00198	1.3037	0.000222706	1.30354	-0.00232	1.30474	0.69158	1.04342	-0.00122	1.04342	-0.000371741		1.30417	-0.263691	1.30349	124.01	1.30375	-0.460148	1.3037	0.0510216	1.30354	-0.53978	1.30474	134.505	1.04342	-0.290473	1.04342	-0.0500591
	1.30583	-0.00119	1.30515	0.68215	1.30505	-0.00196	1.30536	0.000472471	1.30521	-0.00231	1.3064	0.71326	1.04475	-0.00124	1.04475	-0.000350495		1.30583	-0.255585	1.30515	128.189	1.30542	-0.454903	1.30536	0.108242	1.30521	-0.537395	1.3064	138.722	1.04475	-0.293334	1.04475	-0.047198
	1.3075	-0.00115	1.30682	0.70388	1.30672	-0.00194	1.30703	0.000726398	1.30688	-0.0023	1.30807	0.73432	1.04608	-0.00126	1.04608	-0.000336331		1.3075	-0.247478	1.30682	132.271	1.30708	-0.449657	1.30703	0.166416	1.30688	-0.535011	1.30807	142.817	1.04608	-0.298103	1.04608	-0.0452907
	1.30917	-0.00112	1.30849	0.72506	1.30838	-0.00191	1.3087	0.000980325	1.30854	-0.00229	1.30974	0.75471	1.04742	-0.00129	1.04742	-0.000329249		1.30917	-0.240803	1.30849	136.252	1.30875	-0.443935	1.3087	0.22459	1.30854	-0.53215	1.30974	146.784	1.04742	-0.305732	1.04742	-0.044337
	1.31083	-0.0011	1.31015	0.74567	1.31005	-0.00189	1.31036	0.00124	1.31021	-0.00227	1.3114	0.77443	1.04875	-0.00132	1.04875	-0.000339872		1.31083	-0.236034	1.31015	140.126	1.31042	-0.438213	1.31036	0.283241	1.31021	-0.528336	1.3114	150.619	1.04875	-0.313838	1.04875	-0.0457675
	1.3125	-0.00109	1.31182	0.76567	1.31172	-0.00187	1.31203	0.00149	1.31188	-0.00225	1.31307	0.79343	1.05008	-0.00135	1.05008	-0.000357577		1.3125	-0.233173	1.31182	143.884	1.31208	-0.433445	1.31203	0.342369	1.31187	-0.52309	1.31307	154.315	1.05008	-0.320514	1.05008	-0.0481517
	1.31417	-0.00108	1.31349	0.78504	1.31338	-0.00185	1.3137	0.00176	1.31354	-0.00223	1.31474	0.8117	1.05142	-0.00137	1.05142	-0.0003682		1.31417	-0.231266	1.31349	147.523	1.31375	-0.42963	1.3137	0.402927	1.31354	-0.516891	1.31474	157.868	1.05142	-0.324329	1.05142	-0.0495822
	1.31583	-0.00107	1.31515	0.80374	1.31505	-0.00184	1.31536	0.00202	1.31521	-0.00219	1.3164	0.82921	1.05275	-0.00138	1.05275	-0.000364659		1.31583	-0.230312	1.31515	151.037	1.31542	-0.426292	1.31536	0.463486	1.31521	-0.509739	1.3164	161.274	1.05275	-0.326236	1.05275	-0.0491054
	1.3175	-0.00106	1.31682	0.82174	1.31672	-0.00182	1.31703	0.00228	1.31688	-0.00217	1.31807	0.84596	1.05408	-0.00138	1.05408	-0.000354036		1.3175	-0.228405	1.31682	154.419	1.31708	-0.422001	1.31703	0.52309	1.31688	-0.50354	1.31807	164.531	1.05408	-0.328143	1.05408	-0.0476749
	1.31917	-0.00104	1.31849	0.83901	1.31838	-0.00179	1.3187	0.00254	1.31854	-0.00215	1.31974	0.86192	1.05542	-0.00139	1.05542	-0.000336331		1.31917	-0.224113	1.31849	157.664	1.31875	-0.415802	1.3187	0.580788	1.31854	-0.498772	1.31974	167.635	1.05542	-0.32862	1.05542	-0.0452907
	1.32083	-0.00101	1.32015	0.85552	1.32005	-0.00175	1.32036	0.00278	1.32021	-0.00212	1.3214	0.8771	1.05675	-0.00138	1.05675	-0.000300921		1.32083	-0.216484	1.32015	160.768	1.32042	-0.406742	1.32036	0.637531	1.32021	-0.49305	1.3214	170.587	1.05675	-0.327667	1.05675	-0.0405223
	1.3225	-0.000958165	1.32182	0.87126	1.32172	-0.00171	1.32203	0.00302	1.32188	-0.0021	1.32307	0.89146	1.05808	-0.00137	1.05808	-0.00026551		1.3225	-0.205517	1.32182	163.726	1.32208	-0.396729	1.32203	0.692368	1.32187	-0.486851	1.32307	173.381	1.05808	-0.324329	1.05808	-0.035754
	1.32417	-0.000898141	1.32349	0.88621	1.32338	-0.00166	1.3237	0.00325	1.32354	-0.00207	1.32474	0.90502	1.05942	-0.00134	1.05942	-0.0002301		1.32417	-0.192642	1.32349	166.535	1.32375	-0.385761	1.3237	0.74482	1.32354	-0.479698	1.32474	176.016	1.05942	-0.318607	1.05942	-0.0309856
	1.32583	-0.000838117	1.32515	0.90033	1.32505	-0.00161	1.32536	0.00347	1.32521	-0.00203	1.3264	0.91773	1.06075	-0.00132	1.06075	-0.00019469		1.32583	-0.179768	1.32515	169.189	1.32542	-0.37384	1.32536	0.795364	1.32521	-0.471592	1.3264	178.49	1.06075	-0.312408	1.06075	-0.0262172
	1.3275	-0.000784762	1.32682	0.9136	1.32672	-0.00156	1.32703	0.00369	1.32688	-0.00199	1.32807	0.9296	1.06208	-0.00129	1.06208	-0.000148657		1.3275	-0.168324	1.32682	171.683	1.32708	-0.361443	1.32703	0.844955	1.32688	-0.462532	1.32807	180.799	1.06208	-0.307163	1.06208	-0.0200183
	1.32917	-0.00073363	1.32849	0.926	1.32838	-0.00151	1.3287	0.0039	1.32854	-0.00195	1.32974	0.94061	1.06342	-0.00128	1.06342	-8.84598e-05		1.32917	-0.157356	1.32849	174.013	1.32875	-0.349522	1.3287	0.894547	1.32854	-0.452518	1.32974	182.94	1.06342	-0.303825	1.06342	-0.0119121
	1.33083	-0.000682498	1.33015	0.93751	1.33005	-0.00147	1.33036	0.00412	1.33021	-0.0019	1.3314	0.95075	1.06475	-0.00128	1.06475	-2.47215e-05		1.33083	-0.146389	1.33015	176.176	1.33042	-0.339985	1.33036	0.943661	1.33021	-0.442028	1.3314	184.911	1.06475	-0.302871	1.06475	-0.00332903
	1.3325	-0.000631366	1.33182	0.94811	1.33172	-0.00143	1.33203	0.00433	1.33188	-0.00186	1.33307	0.95999	1.06608	-0.00128	1.06608	3.19347e-05		1.3325	-0.135422	1.33182	178.167	1.33208	-0.331879	1.33203	0.990868	1.33187	-0.432014	1.33307	186.708	1.06608	-0.303825	1.06608	0.00430036
	1.33417	-0.000584681	1.33349	0.95777	1.33338	-0.00139	1.3337	0.00453	1.33354	-0.00182	1.33474	0.96833	1.06742	-0.0013	1.06742	8.50499e-05		1.33417	-0.125408	1.33349	179.982	1.33375	-0.322342	1.3337	1.03712	1.33354	-0.422001	1.33474	188.331	1.06742	-0.308116	1.06742	0.0114529
	1.33583	-0.000544665	1.33515	0.96648	1.33505	-0.00134	1.33536	0.00473	1.33521	-0.00178	1.3364	0.97574	1.06875	-0.00133	1.06875	0.000145247		1.33583	-0.116825	1.33515	181.62	1.33542	-0.311852	1.33536	1.08385	1.33521	-0.412941	1.3364	189.772	1.06875	-0.315746	1.06875	0.0195592
	1.3375	-0.000504649	1.33682	0.97423	1.33672	-0.0013	1.33703	0.00493	1.33688	-0.00173	1.33807	0.9822	1.07008	-0.00136	1.07008	0.000198362		1.3375	-0.108242	1.33682	183.075	1.33708	-0.301838	1.33703	1.12963	1.33688	-0.402927	1.33807	191.028	1.07008	-0.323375	1.07008	0.0267117
	1.33917	-0.000462409	1.33849	0.98097	1.33838	-0.00126	1.3387	0.00512	1.33854	-0.00169	1.33974	0.98768	1.07142	-0.00139	1.07142	0.000233772		1.33917	-0.0991821	1.33849	184.343	1.33875	-0.291348	1.3387	1.17302	1.33854	-0.391483	1.33974	192.095	1.07142	-0.330051	1.07142	0.0314801
	1.34083	-0.000415724	1.34015	0.98671	1.34005	-0.0012	1.34036	0.0053	1.34021	-0.00163	1.3414	0.99217	1.07275	-0.00141	1.07275	0.00025856		1.34083	-0.0891685	1.34015	185.42	1.34042	-0.279427	1.34036	1.21355	1.34021	-0.379562	1.3414	192.967	1.07275	-0.335296	1.07275	0.0348179
	1.3425	-0.000357923	1.34182	0.99142	1.34172	-0.00115	1.34203	0.00547	1.34188	-0.00158	1.34307	0.99565	1.07408	-0.00144	1.07408	0.000279806		1.3425	-0.0767708	1.34182	186.306	1.34208	-0.266552	1.34203	1.25217	1.34187	-0.366688	1.34307	193.644	1.07408	-0.340541	1.07408	0.037679
	1.34417	-0.000289006	1.34349	0.99511	1.34338	-0.00109	1.3437	0.00562	1.34354	-0.00152	1.34474	0.99811	1.07542	-0.00146	1.07542	0.000311675		1.34417	-0.0619888	1.34349	186.999	1.34375	-0.253201	1.3437	1.28841	1.34354	-0.352383	1.34474	194.123	1.07542	-0.34531	1.07542	0.0419705
	1.34583	-0.000211197	1.34515	0.99777	1.34505	-0.00104	1.34536	0.00577	1.34521	-0.00145	1.3464	0.99956	1.07675	-0.00146	1.07675	0.000357708		1.34583	-0.0452995	1.34515	187.499	1.34542	-0.24128	1.34536	1.32179	1.34521	-0.335693	1.3464	194.405	1.07675	-0.347217	1.07675	0.0481694
	1.3475	-0.000128941	1.34682	0.9994	1.34672	-0.0009928	1.34703	0.0059	1.34688	-0.00137	1.34807	1	1.07808	-0.00147	1.07808	0.000414364		1.3475	-0.0276566	1.34682	187.805	1.34708	-0.230312	1.34703	1.35279	1.34688	-0.319004	1.34807	194.49	1.07808	-0.348171	1.07808	0.0557988
	1.34917	-4.89087e-05	1.34849	1	1.34838	-0.000945523	1.3487	0.00603	1.34854	-0.0013	1.34974	0.99943	1.07942	-0.00147	1.07942	0.000481643		1.34917	-0.0104904	1.34849	187.918	1.34875	-0.219345	1.3487	1.38235	1.34854	-0.302315	1.34974	194.378	1.07942	-0.349601	1.07942	0.0648587
	1.35083	2.89006e-05	1.35015	0.99958	1.35005	-0.000892081	1.35036	0.00615	1.35021	-0.00123	1.3514	0.99784	1.08075	-0.00148	1.08075	0.000556005		1.35083	0.00619888	1.35015	187.84	1.35042	-0.206947	1.35036	1.41001	1.35021	-0.285149	1.3514	194.071	1.08075	-0.351985	1.08075	0.0748723
	1.3525	0.000102264	1.35182	0.99815	1.35172	-0.000834527	1.35203	0.00627	1.35188	-0.00115	1.35307	0.99526	1.08208	-0.0015	1.08208	0.00064453		1.3525	0.0219345	1.35182	187.571	1.35208	-0.193596	1.35203	1.43623	1.35187	-0.267029	1.35307	193.569	1.08208	-0.3558	1.08208	0.0867932
	1.35417	0.00017118	1.35349	0.9957	1.35338	-0.000774918	1.3537	0.00637	1.35354	-0.00108	1.35474	0.99168	1.08342	-0.00151	1.08342	0.000733055		1.35417	0.0367165	1.35349	187.111	1.35375	-0.179768	1.3537	1.45912	1.35354	-0.249863	1.35474	192.872	1.08342	-0.358661	1.08342	0.0987141
	1.35583	0.000240097	1.35515	0.99227	1.35505	-0.000709143	1.35536	0.00646	1.35521	-0.00101	1.3564	0.98711	1.08475	-0.00152	1.08475	0.00081804		1.35583	0.0514984	1.35515	186.465	1.35542	-0.164509	1.35536	1.47915	1.35521	-0.234127	1.3564	191.983	1.08475	-0.359615	1.08475	0.110158
	1.3575	0.000320129	1.35682	0.98786	1.35672	-0.000643367	1.35703	0.00654	1.35688	-0.000936176	1.35807	0.98158	1.08608	-0.00151	1.08608	0.000892401		1.3575	0.0686646	1.35682	185.637	1.35708	-0.14925	1.35703	1.49775	1.35688	-0.217438	1.35807	190.907	1.08608	-0.357707	1.08608	0.120172
	1.35917	0.000406831	1.35849	0.98252	1.35838	-0.000575536	1.3587	0.00661	1.35854	-0.000856108	1.35974	0.97509	1.08742	-0.0015	1.08742	0.000966762		1.35917	0.0872612	1.35849	184.633	1.35875	-0.133514	1.3587	1.51443	1.35854	-0.198841	1.35974	189.646	1.08742	-0.354846	1.08742	0.130185
	1.36083	0.000493533	1.36015	0.97625	1.36005	-0.000507705	1.36036	0.00667	1.36021	-0.000771934	1.3614	0.96769	1.08875	-0.00149	1.08875	0.00104		1.36083	0.105858	1.36015	183.455	1.36042	-0.117779	1.36036	1.52922	1.36021	-0.179291	1.3614	188.207	1.08875	-0.352939	1.08875	0.140199
	1.3625	0.000573565	1.36182	0.96911	1.36172	-0.000443985	1.36203	0.00673	1.36188	-0.000687761	1.36307	0.9594	1.09008	-0.00148	1.09008	0.00112		1.3625	0.123024	1.36182	182.113	1.36208	-0.102997	1.36203	1.54161	1.36187	-0.15974	1.36307	186.594	1.09008	-0.351985	1.09008	0.150213
	1.36417	0.000658044	1.36349	0.96113	1.36338	-0.000380265	1.3637	0.00678	1.36354	-0.000601534	1.36474	0.95024	1.09142	-0.00149	1.09142	0.00118		1.36417	0.141144	1.36349	180.614	1.36375	-0.0882149	1.3637	1.55354	1.36354	-0.139713	1.36474	184.813	1.09142	-0.352939	1.09142	0.159272
	1.36583	0.000749192	1.36515	0.95237	1.36505	-0.0003186	1.36536	0.00683	1.36521	-0.000505042	1.3664	0.94026	1.09275	-0.00149	1.09275	0.00124		1.36583	0.160694	1.36515	178.967	1.36542	-0.0739098	1.36536	1.56498	1.36521	-0.117302	1.3664	182.871	1.09275	-0.354369	1.09275	0.166902
	1.3675	0.000849232	1.36682	0.94285	1.36672	-0.000250769	1.36703	0.00687	1.36688	-0.000400338	1.36807	0.9295	1.09408	-0.00151	1.09408	0.00128		1.3675	0.182152	1.36682	177.178	1.36708	-0.0581741	1.36703	1.57499	1.36688	-0.0929832	1.36807	180.778	1.09408	-0.357231	1.09408	0.172624
	1.36917	0.00094705	1.36849	0.93261	1.36838	-0.000180883	1.3687	0.00691	1.36854	-0.000297687	1.36974	0.918	1.09542	-0.00151	1.09542	0.00132		1.36917	0.203133	1.36849	175.254	1.36875	-0.0419617	1.3687	1.5831	1.36854	-0.0691414	1.36974	178.541	1.09542	-0.358661	1.09542	0.178346
	1.37083	0.00105	1.37015	0.92169	1.37005	-0.00010483	1.37036	0.00694	1.37021	-0.000195037	1.3714	0.90579	1.09675	-0.0015	1.09675	0.00136		1.37083	0.22459	1.37015	173.202	1.37042	-0.0243187	1.37036	1.59025	1.37021	-0.0452995	1.3714	176.167	1.09675	-0.355323	1.09675	0.183591
	1.3725	0.00116	1.37182	0.91013	1.37172	-2.87768e-05	1.37203	0.00697	1.37188	-9.03328e-05	1.37307	0.89292	1.09808	-0.00147	1.09808	0.00141		1.3725	0.248432	1.37182	171.029	1.37208	-0.00667572	1.37203	1.59645	1.37187	-0.0209808	1.37307	173.664	1.09808	-0.348647	1.09808	0.189313
	1.37417	0.00128	1.37349	0.89797	1.37338	4.52207e-05	1.3737	0.00699	1.37354	1.84772e-05	1.37474	0.87945	1.09942	-0.00144	1.09942	0.00145		1.37417	0.273705	1.37349	168.745	1.37375	0.0104904	1.3737	1.6017	1.37354	0.00429153	1.37474	171.044	1.09942	-0.340541	1.09942	0.195512
	1.37583	0.00139	1.37515	0.88525	1.37505	0.000121274	1.37536	0.00701	1.37521	0.000125234	1.3764	0.86543	1.10075	-0.0014	1.10075	0.0015		1.37583	0.298977	1.37515	166.355	1.37542	0.0281334	1.37536	1.60551	1.37521	0.0290871	1.3764	168.317	1.10075	-0.332912	1.10075	0.202665
	1.3775	0.00151	1.37682	0.87203	1.37672	0.000197327	1.37703	0.00702	1.37688	0.000229938	1.37807	0.8509	1.10208	-0.00138	1.10208	0.00157		1.3775	0.323772	1.37682	163.869	1.37708	0.0457764	1.37703	1.60742	1.37688	0.0534058	1.37807	165.491	1.10208	-0.326236	1.10208	0.210771
	1.37917	0.00163	1.37849	0.85834	1.37838	0.000271324	1.3787	0.00702	1.37854	0.000340801	1.37974	0.83591	1.10342	-0.00135	1.10342	0.00163		1.37917	0.349045	1.37849	161.297	1.37875	0.0629425	1.3787	1.60789	1.37854	0.079155	1.37974	162.576	1.10342	-0.31956	1.10342	0.219831
	1.38083	0.00175	1.38015	0.84425	1.38005	0.000341211	1.38036	0.00702	1.38021	0.00045577	1.3814	0.82053	1.10475	-0.00132	1.10475	0.0017		1.38083	0.375271	1.38015	158.649	1.38042	0.079155	1.38036	1.60933	1.38021	0.105858	1.3814	159.584	1.10475	-0.314315	1.10475	0.228891
	1.3825	0.00187	1.38182	0.82981	1.38172	0.000409042	1.38203	0.00703	1.38188	0.000568686	1.38307	0.8048	1.10608	-0.00131	1.10608	0.00176		1.3825	0.400066	1.38182	155.936	1.38208	0.0948906	1.38203	1.61123	1.38187	0.132084	1.38307	156.525	1.10608	-0.311454	1.10608	0.236997
	1.38417	0.00198	1.38349	0.81505	1.38338	0.000476873	1.3837	0.00704	1.38354	0.000679549	1.38474	0.78875	1.10742	-0.0013	1.10742	0.00182		1.38417	0.425339	1.38349	153.163	1.38375	0.110626	1.3837	1.61314	1.38354	0.157833	1.38474	153.405	1.10742	-0.309547	1.10742	0.24558
	1.38583	0.0021	1.38515	0.80002	1.38505	0.000544704	1.38536	0.00705	1.38521	0.000788359	1.3864	0.77244	1.10875	-0.00131	1.10875	0.00189		1.38583	0.451088	1.38515	150.338	1.38542	0.126362	1.38536	1.61457	1.38521	0.183105	1.3864	150.233	1.10875	-0.310024	1.10875	0.255117
	1.3875	0.00222	1.38682	0.78475	1.38672	0.000610479	1.38703	0.00705	1.38688	0.000888956	1.38807	0.75592	1.11008	-0.00132	1.11008	0.00197		1.3875	0.475407	1.38682	147.468	1.38708	0.141621	1.38703	1.61552	1.38688	0.20647	1.38807	147.018	1.11008	-0.312408	1.11008	0.265607
	1.38917	0.00232	1.38849	0.76929	1.38838	0.000674199	1.3887	0.00705	1.38854	0.000983395	1.38974	0.73921	1.11142	-0.00134	1.11142	0.00205		1.38917	0.498295	1.38849	144.563	1.38875	0.156403	1.3887	1.616	1.38854	0.228405	1.38974	143.769	1.11142	-0.316699	1.11142	0.276574
	1.39083	0.00243	1.39015	0.75367	1.39005	0.000733808	1.39036	0.00705	1.39021	0.00108	1.3914	0.72237	1.11275	-0.00137	1.11275	0.00212		1.39083	0.520229	1.39015	141.628	1.39042	0.170231	1.39036	1.616	1.39021	0.249863	1.3914	140.493	1.11275	-0.323852	1.11275	0.286111
	1.3925	0.00253	1.39182	0.73794	1.39172	0.000797528	1.39203	0.00705	1.39188	0.00116	1.39307	0.70543	1.11408	-0.0014	1.11408	0.00218		1.3925	0.543118	1.39182	138.673	1.39208	0.185013	1.39203	1.61409	1.39187	0.270367	1.39307	137.199	1.11408	-0.331958	1.11408	0.294217
	1.39417	0.00263	1.39349	0.72215	1.39338	0.00086947	1.3937	0.00703	1.39354	0.00125	1.39474	0.68846	1.11542	-0.00143	1.11542	0.00225		1.39417	0.564575	1.39349	135.705	1.39375	0.201702	1.3937	1.61076	1.39354	0.291348	1.39474	133.898	1.11542	-0.339588	1.11542	0.3028
	1.39583	0.00272	1.39515	0.70632	1.39505	0.000943468	1.39536	0.00701	1.39521	0.00134	1.3964	0.67148	1.11675	-0.00145	1.11675	0.00232		1.39583	0.584126	1.39515	132.731	1.39542	0.218868	1.39536	1.60694	1.39521	0.311852	1.3964	130.597	1.11675	-0.344833	1.11675	0.312814
	1.3975	0.00281	1.39682	0.6905	1.39672	0.00102	1.39703	0.007	1.39688	0.00143	1.39807	0.65454	1.11808	-0.00146	1.11808	0.0024		1.3975	0.602245	1.39682	129.757	1.39708	0.236034	1.39703	1.60265	1.39688	0.331879	1.39807	127.302	1.11808	-0.34674	1.11808	0.323781
	1.39917	0.0029	1.39849	0.6747	1.39838	0.00108	1.3987	0.00697	1.39854	0.00151	1.39974	0.63767	1.11942	-0.00146	1.11942	0.0025		1.39917	0.621319	1.39849	126.789	1.39875	0.251293	1.3987	1.59788	1.39854	0.350952	1.39974	124.021	1.11942	-0.34674	1.11942	0.336179
	1.40083	0.003	1.40015	0.65897	1.40005	0.00114	1.40036	0.00695	1.40021	0.00159	1.4014	0.6209	1.12075	-0.00146	1.12075	0.0026		1.40083	0.642776	1.40015	123.832	1.40042	0.265598	1.40036	1.59311	1.40021	0.370026	1.4014	120.759	1.12075	-0.346263	1.12075	0.34953
	1.4025	0.00311	1.40182	0.64332	1.40172	0.0012	1.40203	0.00694	1.40188	0.00168	1.40307	0.60426	1.12208	-0.00146	1.12208	0.0027		1.4025	0.667095	1.40182	120.891	1.40208	0.278473	1.40203	1.58882	1.40187	0.389099	1.40307	117.522	1.12208	-0.34674	1.12208	0.363359
	1.40417	0.00323	1.40349	0.62777	1.40338	0.00125	1.4037	0.00692	1.40354	0.00176	1.40474	0.58776	1.12342	-0.00147	1.12342	0.0028		1.40417	0.693321	1.40349	117.969	1.40375	0.290394	1.4037	1.58548	1.40354	0.407696	1.40474	114.314	1.12342	-0.348647	1.12342	0.377187
	1.40583	0.00336	1.40515	0.61235	1.40505	0.0013	1.40536	0.00691	1.40521	0.00184	1.4064	0.57143	1.12475	-0.00147	1.12475	0.0029		1.40583	0.720501	1.40515	115.072	1.40542	0.301838	1.40536	1.5831	1.40521	0.426292	1.4064	111.138	1.12475	-0.349124	1.12475	0.391015
	1.4075	0.00348	1.40682	0.59709	1.40672	0.00135	1.40703	0.00691	1.40688	0.00191	1.40807	0.55529	1.12608	-0.00146	1.12608	0.00298		1.4075	0.747204	1.40682	112.205	1.40708	0.313759	1.40703	1.58262	1.40688	0.443935	1.40807	107.999	1.12608	-0.347217	1.12608	0.401506
	1.40917	0.0036	1.40849	0.58201	1.40838	0.0014	1.4087	0.00691	1.40854	0.00199	1.40974	0.53936	1.12742	-0.00144	1.12742	0.00304		1.40917	0.771999	1.40849	109.37	1.40875	0.325203	1.4087	1.58262	1.40854	0.461578	1.40974	104.9	1.12742	-0.341972	1.12742	0.409612
	1.41083	0.00371	1.41015	0.56711	1.41005	0.00145	1.41036	0.00691	1.41021	0.00206	1.4114	0.52366	1.12875	-0.00142	1.12875	0.00309		1.41083	0.795364	1.41015	106.571	1.41042	0.336647	1.41036	1.58215	1.41021	0.477314	1.4114	101.847	1.12875	-0.335773	1.12875	0.416765
	1.4125	0.0038	1.41182	0.55243	1.41172	0.0015	1.41203	0.0069	1.41188	0.00211	1.41307	0.50821	1.13008	-0.00138	1.13008	0.00316		1.4125	0.815868	1.41182	103.811	1.41208	0.347137	1.41203	1.58024	1.41187	0.490665	1.41307	98.8426	1.13008	-0.328143	1.13008	0.424871
	1.41417	0.00389	1.41349	0.53796	1.41338	0.00154	1.4137	0.00689	1.41354	0.00216	1.41474	0.49304	1.13142	-0.00135	1.13142	0.00322		1.41417	0.834465	1.41349	101.093	1.41375	0.356197	1.4137	1.57738	1.41354	0.502586	1.41474	95.891	1.13142	-0.320514	1.13142	0.432977
	1.41583	0.00397	1.41515	0.52374	1.41505	0.00157	1.41536	0.00687	1.41521	0.00221	1.4164	0.47815	1.13275	-0.00133	1.13275	0.00328		1.41583	0.852108	1.41515	98.4197	1.41542	0.365257	1.41536	1.57404	1.41521	0.513554	1.4164	92.9952	1.13275	-0.315746	1.13275	0.441083
	1.4175	0.00405	1.41682	0.50976	1.41672	0.00162	1.41703	0.00685	1.41688	0.00226	1.41807	0.46356	1.13408	-0.00132	1.13408	0.00335		1.4175	0.869751	1.41682	95.7928	1.41708	0.374794	1.41703	1.56975	1.41688	0.524044	1.41807	90.157	1.13408	-0.313361	1.13408	0.451574
	1.41917	0.00413	1.41849	0.49604	1.41838	0.00166	1.4187	0.00684	1.41854	0.0023	1.41974	0.44926	1.13542	-0.00132	1.13542	0.00345		1.41917	0.88644	1.41849	93.215	1.41875	0.384331	1.4187	1.56641	1.41854	0.534534	1.41974	87.3771	1.13542	-0.313838	1.13542	0.464448
	1.42083	0.00421	1.42015	0.4826	1.42005	0.0017	1.42036	0.00683	1.42021	0.00235	1.4214	0.43528	1.13675	-0.00133	1.13675	0.00356		1.42083	0.902653	1.42015	90.6892	1.42042	0.395298	1.42036	1.56403	1.42021	0.545025	1.4214	84.6572	1.13675	-0.315269	1.13675	0.479707
	1.4225	0.00428	1.42182	0.46943	1.42172	0.00175	1.42203	0.00682	1.42188	0.00239	1.42307	0.42161	1.13808	-0.00133	1.13808	0.00368		1.4225	0.917912	1.42182	88.2154	1.42208	0.404835	1.42203	1.5626	1.42188	0.555038	1.42307	81.9983	1.13808	-0.315269	1.13808	0.495919
	1.42417	0.00434	1.42349	0.45655	1.42338	0.00178	1.4237	0.00682	1.42354	0.00243	1.42474	0.40825	1.13942	-0.00132	1.13942	0.00381		1.42417	0.93174	1.42349	85.7935	1.42375	0.412941	1.4237	1.56164	1.42354	0.563622	1.42474	79.4015	1.13942	-0.313838	1.13942	0.512609
	1.42583	0.00441	1.42515	0.44394	1.42505	0.0018	1.42536	0.00681	1.42521	0.00246	1.4264	0.39523	1.14075	-0.00131	1.14075	0.00392		1.42583	0.945091	1.42515	83.4246	1.42542	0.418186	1.42536	1.56069	1.42521	0.570774	1.4264	76.8685	1.14075	-0.3105	1.14075	0.528344
	1.4275	0.00447	1.42682	0.43163	1.42672	0.00182	1.42703	0.00681	1.42688	0.00248	1.42807	0.38254	1.14208	-0.0013	1.14208	0.00403		1.4275	0.958443	1.42682	81.1119	1.42708	0.421524	1.42703	1.55926	1.42687	0.576496	1.42807	74.3999	1.14208	-0.307639	1.14208	0.54265
	1.42917	0.00453	1.42849	0.41962	1.42838	0.00183	1.4287	0.00679	1.42854	0.0025	1.42974	0.37018	1.14342	-0.00129	1.14342	0.00414		1.42917	0.972271	1.42849	78.8541	1.42875	0.423908	1.4287	1.5564	1.42854	0.580788	1.42974	71.9967	1.14342	-0.305255	1.14342	0.556955
	1.43083	0.00459	1.43015	0.4079	1.43005	0.00184	1.43036	0.00678	1.43021	0.00251	1.4314	0.35816	1.14475	-0.00127	1.14475	0.00425		1.43083	0.984669	1.43015	76.6511	1.43042	0.426769	1.43036	1.55306	1.43021	0.583649	1.4314	69.6583	1.14475	-0.301441	1.14475	0.572213
	1.4325	0.00464	1.43182	0.39646	1.43172	0.00186	1.43203	0.00677	1.43188	0.00253	1.43307	0.34646	1.14608	-0.00125	1.14608	0.00438		1.4325	0.995159	1.43182	74.5029	1.43208	0.430584	1.43203	1.5502	1.43188	0.58651	1.43307	67.3838	1.14608	-0.296195	1.14608	0.58938
	1.43417	0.00469	1.43349	0.38534	1.43338	0.00188	1.4337	0.00676	1.43354	0.00254	1.43474	0.33509	1.14742	-0.00122	1.14742	0.0045		1.43417	1.00565	1.43349	72.4125	1.43375	0.435829	1.4337	1.54877	1.43354	0.590324	1.43474	65.1722	1.14742	-0.289043	1.14742	0.605592
	1.43583	0.00474	1.43515	0.37452	1.43505	0.00191	1.43536	0.00676	1.43521	0.00256	1.4364	0.32404	1.14875	-0.00118	1.14875	0.0046		1.43583	1.01709	1.43515	70.3788	1.43542	0.442028	1.43536	1.54829	1.43521	0.594616	1.4364	63.0226	1.14875	-0.280937	1.14875	0.619897
	1.4375	0.0048	1.43682	0.36399	1.43672	0.00193	1.43703	0.00676	1.43688	0.00258	1.43807	0.31331	1.15008	-0.00115	1.15008	0.0047		1.4375	1.02854	1.43682	68.4009	1.43708	0.448704	1.43703	1.54924	1.43687	0.598431	1.43807	60.9365	1.15008	-0.273784	1.15008	0.632295
	1.43917	0.00485	1.43849	0.35376	1.43838	0.00197	1.4387	0.00677	1.43854	0.00259	1.43974	0.30291	1.15142	-0.00113	1.15142	0.00478		1.43917	1.03998	1.43849	66.4778	1.43875	0.456333	1.4387	1.55115	1.43854	0.601768	1.43974	58.9128	1.15142	-0.268539	1.15142	0.643262
	1.44083	0.0049	1.44015	0.34381	1.44005	0.002	1.44036	0.00678	1.44021	0.0026	1.4414	0.29282	1.15275	-0.00113	1.15275	0.00486		1.44083	1.05047	1.44015	64.6086	1.44042	0.463009	1.44036	1.55306	1.44021	0.604153	1.4414	56.951	1.15275	-0.267108	1.15275	0.654229
	1.4425	0.00494	1.44182	0.33415	1.44172	0.00202	1.44203	0.00679	1.44188	0.0026	1.44307	0.28305	1.15408	-0.00113	1.15408	0.00494		1.4425	1.06049	1.44182	62.7928	1.44208	0.467777	1.44203	1.55449	1.44188	0.60463	1.44307	55.0504	1.15408	-0.269016	1.15408	0.66472
	1.44417	0.00499	1.44349	0.32476	1.44338	0.00203	1.4437	0.00679	1.44354	0.0026	1.44474	0.27359	1.15542	-0.00116	1.15542	0.00502		1.44417	1.06955	1.44349	61.028	1.44375	0.470161	1.4437	1.55544	1.44354	0.602722	1.44474	53.2103	1.15542	-0.274738	1.15542	0.676164
	1.44583	0.00503	1.44515	0.31564	1.44505	0.00203	1.44536	0.00679	1.44521	0.00258	1.4464	0.26442	1.15675	-0.0012	1.15675	0.00513		1.44583	1.07861	1.44515	59.3143	1.44542	0.471592	1.44536	1.5564	1.44521	0.598907	1.4464	51.4269	1.15675	-0.283798	1.15675	0.690946
	1.4475	0.00508	1.44682	0.30679	1.44672	0.00203	1.44703	0.0068	1.44688	0.00256	1.44807	0.25553	1.15808	-0.00124	1.15808	0.00527		1.4475	1.08862	1.44682	57.6506	1.44708	0.472069	1.44703	1.55687	1.44687	0.594616	1.44807	49.6984	1.15808	-0.293334	1.15808	0.709543
	1.44917	0.00512	1.44849	0.29819	1.44838	0.00203	1.4487	0.0068	1.44854	0.00255	1.44974	0.24692	1.15942	-0.00126	1.15942	0.00543		1.44917	1.09911	1.44849	56.0355	1.44875	0.471592	1.4487	1.55878	1.44854	0.591278	1.44974	48.0232	1.15942	-0.30001	1.15942	0.731
	1.45083	0.00518	1.45015	0.28985	1.45005	0.00203	1.45036	0.00682	1.45021	0.00254	1.4514	0.23859	1.16075	-0.00127	1.16075	0.00558		1.45083	1.11008	1.45015	54.4686	1.45042	0.471592	1.45036	1.56212	1.45021	0.588894	1.4514	46.4025	1.16075	-0.302394	1.16075	0.751504
	1.4525	0.00522	1.45182	0.28177	1.45172	0.00204	1.45203	0.00684	1.45188	0.00253	1.45307	0.23053	1.16208	-0.00127	1.16208	0.00572		1.4525	1.12009	1.45182	52.9504	1.45208	0.473499	1.45203	1.56641	1.45188	0.587463	1.45307	44.8351	1.16208	-0.300964	1.16208	0.770578
	1.45417	0.00527	1.45349	0.27395	1.45338	0.00206	1.4537	0.00685	1.45354	0.00253	1.45474	0.22273	1.16342	-0.00125	1.16342	0.00586		1.45417	1.12963	1.45349	51.4803	1.45375	0.476837	1.4537	1.56927	1.45354	0.587463	1.45474	43.3197	1.16342	-0.296195	1.16342	0.789174
	1.45583	0.0053	1.45515	0.26637	1.45505	0.00208	1.45536	0.00686	1.45521	0.00253	1.4564	0.21521	1.16475	-0.00122	1.16475	0.00601		1.45583	1.13678	1.45515	50.0555	1.45542	0.481606	1.45536	1.57166	1.45521	0.588417	1.4564	41.8563	1.16475	-0.28952	1.16475	0.808725
	1.4575	0.00532	1.45682	0.25902	1.45672	0.0021	1.45703	0.00687	1.45688	0.00254	1.45807	0.20794	1.16608	-0.00119	1.16608	0.00615		1.4575	1.14202	1.45682	48.6741	1.45708	0.486374	1.45703	1.57499	1.45687	0.589371	1.45807	40.4429	1.16608	-0.282367	1.16608	0.828275
	1.45917	0.00535	1.45849	0.2519	1.45838	0.00212	1.4587	0.00689	1.45854	0.00254	1.45974	0.20093	1.16742	-0.00117	1.16742	0.0063		1.45917	1.14727	1.45849	47.3366	1.45875	0.491142	1.4587	1.57833	1.45854	0.589371	1.45974	39.0797	1.16742	-0.278076	1.16742	0.847825
	1.46083	0.00538	1.46015	0.24501	1.46005	0.00214	1.46036	0.00691	1.46021	0.00254	1.4614	0.19416	1.16875	-0.00117	1.16875	0.00646		1.46083	1.15395	1.46015	46.0424	1.46042	0.496864	1.46036	1.58262	1.46021	0.588894	1.4614	37.7622	1.16875	-0.276645	1.16875	0.870237
	1.4625	0.00542	1.46182	0.23834	1.46172	0.00217	1.46203	0.00693	1.46188	0.00254	1.46307	0.18761	1.17008	-0.00116	1.17008	0.00665		1.4625	1.16301	1.46182	44.7888	1.46208	0.50354	1.46203	1.58787	1.46188	0.589371	1.46307	36.489	1.17008	-0.276168	1.17008	0.895986
	1.46417	0.00547	1.46349	0.23187	1.46338	0.0022	1.4637	0.00696	1.46354	0.00254	1.46474	0.18129	1.17142	-0.00116	1.17142	0.00685		1.46417	1.1735	1.46349	43.5734	1.46375	0.510216	1.4637	1.59454	1.46354	0.589848	1.46474	35.2592	1.17142	-0.275691	1.17142	0.922689
	1.46583	0.00553	1.46515	0.2256	1.46505	0.00223	1.46536	0.007	1.46521	0.00254	1.4664	0.17518	1.17275	-0.00116	1.17275	0.00704		1.46583	1.18542	1.46515	42.3942	1.46542	0.517368	1.46536	1.60265	1.46521	0.590324	1.4664	34.0714	1.17275	-0.275215	1.17275	0.947484
	1.4675	0.00558	1.46682	0.21952	1.46672	0.00226	1.46703	0.00703	1.46688	0.00255	1.46807	0.16928	1.17408	-0.00115	1.17408	0.0072		1.4675	1.19734	1.46682	41.2521	1.46708	0.524044	1.46703	1.6098	1.46687	0.591755	1.46807	32.9242	1.17408	-0.273784	1.17408	0.968942
	1.46917	0.00564	1.46849	0.21363	1.46838	0.00229	1.4687	0.00705	1.46854	0.00256	1.46974	0.16359	1.17542	-0.00115	1.17542	0.00734		1.46917	1.20926	1.46849	40.1449	1.46875	0.530243	1.4687	1.61552	1.46854	0.594616	1.46974	31.817	1.17542	-0.27283	1.17542	0.988015
	1.47083	0.00568	1.47015	0.20792	1.47005	0.00231	1.47036	0.00707	1.47021	0.00257	1.4714	0.1581	1.17675	-0.00116	1.17675	0.00747		1.47083	1.21927	1.47015	39.072	1.47042	0.536919	1.47036	1.62077	1.47021	0.597954	1.4714	30.7479	1.17675	-0.274261	1.17675	1.00614
	1.4725	0.00572	1.47182	0.20239	1.47172	0.00234	1.47203	0.0071	1.47188	0.00259	1.47307	0.15279	1.17808	-0.00117	1.17808	0.0076		1.4725	1.22643	1.47182	38.0321	1.47208	0.543118	1.47203	1.62601	1.47188	0.601292	1.47307	29.7155	1.17808	-0.278076	1.17808	1.02378
	1.47417	0.00574	1.47349	0.19703	1.47338	0.00237	1.4737	0.00712	1.47354	0.00261	1.47474	0.14767	1.17942	-0.00119	1.17942	0.00775		1.47417	1.23215	1.47349	37.0264	1.47375	0.549793	1.4737	1.63126	1.47354	0.605106	1.47474	28.7194	1.17942	-0.28189	1.17942	1.04428
	1.47583	0.00577	1.47515	0.19185	1.47505	0.0024	1.47536	0.00715	1.47521	0.00262	1.4764	0.14273	1.18075	-0.0012	1.18075	0.00793		1.47583	1.23835	1.47515	36.0522	1.47542	0.557899	1.47536	1.63698	1.47521	0.609398	1.4764	27.7591	1.18075	-0.285228	1.18075	1.06765
	1.4775	0.00581	1.47682	0.18683	1.47672	0.00245	1.47703	0.00718	1.47688	0.00264	1.47807	0.13796	1.18208	-0.00121	1.18208	0.00814		1.4775	1.24598	1.47682	35.1086	1.47708	0.56839	1.47703	1.64461	1.47687	0.614166	1.47807	26.8326	1.18208	-0.287612	1.18208	1.09578
	1.47917	0.00585	1.47849	0.18196	1.47838	0.00251	1.4787	0.00722	1.47854	0.00266	1.47974	0.13336	1.18342	-0.00121	1.18342	0.00838		1.47917	1.25551	1.47849	34.1935	1.47875	0.581264	1.4787	1.6551	1.47854	0.618935	1.47974	25.9376	1.18342	-0.287612	1.18342	1.12821
	1.48083	0.00591	1.48015	0.17723	1.48005	0.00257	1.48036	0.00728	1.48021	0.00269	1.4814	0.12891	1.18475	-0.0012	1.18475	0.00863		1.48083	1.26743	1.48015	33.3056	1.48042	0.59557	1.48036	1.66845	1.48021	0.62418	1.4814	25.0721	1.18475	-0.284751	1.18475	1.16254
	1.4825	0.00597	1.48182	0.17265	1.48172	0.00264	1.48203	0.00735	1.48188	0.00271	1.48307	0.12462	1.18608	-0.00119	1.18608	0.00892		1.4825	1.28078	1.48182	32.444	1.48208	0.611305	1.48203	1.68419	1.48188	0.630379	1.48307	24.2367	1.18608	-0.281413	1.18608	1.20068
	1.48417	0.00604	1.48349	0.1682	1.48338	0.00271	1.4837	0.00743	1.48354	0.00275	1.48474	0.12047	1.18742	-0.00118	1.18742	0.00924		1.48417	1.29509	1.48349	31.6076	1.48375	0.629425	1.4837	1.70183	1.48354	0.638008	1.48474	23.4308	1.18742	-0.280937	1.18742	1.2436
	1.48583	0.0061	1.48515	0.16389	1.48505	0.0028	1.48536	0.00752	1.48521	0.00279	1.4864	0.11647	1.18875	-0.00119	1.18875	0.0096		1.48583	1.30939	1.48515	30.7984	1.48542	0.648499	1.48536	1.72186	1.48521	0.648022	1.4864	22.6531	1.18875	-0.28189	1.18875	1.29224
	1.4875	0.00617	1.48682	0.15972	1.48672	0.00288	1.48703	0.00761	1.48688	0.00284	1.48807	0.11262	1.19008	-0.00119	1.19008	0.01		1.4875	1.32418	1.48682	30.014	1.48708	0.668526	1.48703	1.74236	1.48687	0.659466	1.48807	21.903	1.19008	-0.28189	1.19008	1.34612
	1.48917	0.00624	1.48849	0.15567	1.48838	0.00297	1.4887	0.00769	1.48854	0.0029	1.48974	0.1089	1.19142	-0.00118	1.19142	0.01043		1.48917	1.33896	1.48849	29.2525	1.48875	0.689507	1.4887	1.76287	1.48854	0.672817	1.48974	21.1802	1.19142	-0.279506	1.19142	1.40429
	1.49083	0.00632	1.49015	0.15173	1.49005	0.00307	1.49036	0.00779	1.49021	0.00296	1.4914	0.10532	1.19275	-0.00116	1.19275	0.01089		1.49083	1.35469	1.49015	28.5125	1.49042	0.711441	1.49036	1.78385	1.49021	0.687599	1.4914	20.484	1.19275	-0.275215	1.19275	1.46581
	1.4925	0.00641	1.49182	0.1479	1.49172	0.00317	1.49203	0.00789	1.49188	0.00303	1.49307	0.10187	1.19408	-0.00114	1.19408	0.01137		1.4925	1.37424	1.49182	27.7925	1.49208	0.734329	1.49203	1.80674	1.49188	0.704765	1.49307	19.8121	1.19408	-0.270923	1.19408	1.53113
	1.49417	0.00652	1.49349	0.14417	1.49338	0.00328	1.4937	0.00799	1.49354	0.00312	1.49474	0.09853	1.19542	-0.00113	1.19542	0.01189		1.49417	1.39856	1.49349	27.0925	1.49375	0.760078	1.4937	1.83153	1.49354	0.724316	1.49474	19.1627	1.19542	-0.267585	1.19542	1.6017
	1.49583	0.00665	1.49515	0.14055	1.49505	0.00341	1.49536	0.00811	1.49521	0.00321	1.4964	0.0953	1.19675	-0.00112	1.19675	0.01246		1.49583	1.4267	1.49515	26.4111	1.49542	0.790119	1.49536	1.85871	1.49521	0.74625	1.4964	18.5342	1.19675	-0.265678	1.19675	1.67848
	1.4975	0.00679	1.49682	0.13703	1.49672	0.00355	1.49703	0.00824	1.49688	0.00332	1.49807	0.09218	1.19808	-0.00111	1.19808	0.01309		1.4975	1.45578	1.49682	25.7497	1.49708	0.823498	1.49703	1.88875	1.49687	0.771523	1.49807	17.9272	1.19808	-0.264247	1.19808	1.7624
	1.49917	0.00692	1.49849	0.13361	1.49838	0.00371	1.4987	0.00839	1.49854	0.00345	1.49974	0.08917	1.19942	-0.00111	1.19942	0.01379		1.49917	1.48439	1.49849	25.1069	1.49875	0.860691	1.4987	1.92213	1.49854	0.80061	1.49974	17.3421	1.19942	-0.26234	1.19942	1.85681
	1.50083	0.00706	1.50015	0.13029	1.50005	0.00388	1.50036	0.00856	1.50021	0.00359	1.5014	0.08627	1.20075	-0.0011	1.20075	0.01458		1.50083	1.51348	1.50015	24.4837	1.50042	0.901222	1.50036	1.96028	1.50021	0.833988	1.5014	16.7789	1.20075	-0.259956	1.20075	1.96362
	1.5025	0.0072	1.50182	0.12706	1.50172	0.00407	1.50203	0.00875	1.50188	0.00375	1.50307	0.08349	1.20208	-0.00107	1.20208	0.01547		1.5025	1.54352	1.50182	23.8771	1.50208	0.944614	1.50203	2.00367	1.50188	0.870705	1.50307	16.2373	1.20208	-0.254711	1.20208	2.08379
	1.50417	0.00735	1.50349	0.12392	1.50338	0.00428	1.5037	0.00896	1.50354	0.00393	1.50474	0.0808	1.20342	-0.00105	1.20342	0.01648		1.50417	1.57547	1.50349	23.2873	1.50375	0.992298	1.5037	2.05231	1.50354	0.912666	1.50474	15.7156	1.20342	-0.248988	1.20342	2.21921
	1.50583	0.00751	1.50515	0.12086	1.50505	0.0045	1.50536	0.0092	1.50521	0.00413	1.5064	0.07822	1.20475	-0.00103	1.20475	0.01762		1.50583	1.61076	1.50515	22.7122	1.50542	1.0438	1.50536	2.10667	1.50521	0.959873	1.5064	15.213	1.20475	-0.245174	1.20475	2.37227
	1.5075	0.0077	1.50682	0.11789	1.50672	0.00475	1.50703	0.00946	1.50688	0.00436	1.50807	0.07573	1.20608	-0.00103	1.20608	0.01889		1.5075	1.65129	1.50682	22.1529	1.50708	1.10149	1.50703	2.16722	1.50687	1.01233	1.50807	14.729	1.20608	-0.244697	1.20608	2.54441
	1.50917	0.00792	1.50849	0.11499	1.50838	0.00502	1.5087	0.00975	1.50854	0.0046	1.50974	0.07333	1.20742	-0.00104	1.20742	0.02032		1.50917	1.69849	1.50849	21.6079	1.50875	1.16539	1.5087	2.23446	1.50854	1.06955	1.50974	14.2622	1.20742	-0.247558	1.20742	2.73658
	1.51083	0.00817	1.51015	0.11216	1.51005	0.00533	1.51036	0.01008	1.51021	0.00488	1.5114	0.07102	1.20875	-0.00106	1.20875	0.02188		1.51083	1.75285	1.51015	21.0776	1.51042	1.23692	1.51036	2.30885	1.51021	1.13392	1.5114	13.8125	1.20875	-0.251849	1.20875	2.94686
	1.5125	0.00845	1.51182	0.10942	1.51172	0.00568	1.51203	0.01044	1.51188	0.0052	1.51307	0.06879	1.21008	-0.00108	1.21008	0.02359		1.5125	1.81341	1.51182	20.5617	1.51208	1.3175	1.51203	2.39086	1.51188	1.20687	1.51307	13.3796	1.21008	-0.256618	1.21008	3.1767
	1.51417	0.00876	1.51349	0.10675	1.51338	0.00607	1.5137	0.01084	1.51354	0.00556	1.51474	0.06666	1.21142	-0.00109	1.21142	0.02546		1.51417	1.87874	1.51349	20.0601	1.51375	1.40715	1.5137	2.48241	1.51354	1.29032	1.51474	12.9652	1.21142	-0.259479	1.21142	3.42894
	1.51583	0.0091	1.51515	0.10415	1.51505	0.0065	1.51536	0.01129	1.51521	0.00596	1.5164	0.06463	1.21275	-0.0011	1.21275	0.02752		1.51583	1.95122	1.51515	19.5723	1.51542	1.50728	1.51536	2.58636	1.51521	1.3833	1.5164	12.569	1.21275	-0.261863	1.21275	3.70646
	1.5175	0.00948	1.51682	0.10163	1.51672	0.00698	1.51703	0.0118	1.51688	0.00641	1.51807	0.06267	1.21408	-0.00112	1.21408	0.02978		1.5175	2.03276	1.51682	19.0978	1.51708	1.61982	1.51703	2.70319	1.51687	1.48773	1.51807	12.1889	1.21408	-0.265678	1.21408	4.01021
	1.51917	0.0099	1.51849	0.09917	1.51838	0.00753	1.5187	0.01238	1.51854	0.00692	1.51974	0.06079	1.21542	-0.00114	1.21542	0.03226		1.51917	2.12336	1.51849	18.6362	1.51875	1.7457	1.5187	2.83527	1.51854	1.60646	1.51974	11.8232	1.21542	-0.270923	1.21542	4.34447
	1.52083	0.01037	1.52015	0.09679	1.52005	0.00813	1.52036	0.01303	1.52021	0.0075	1.5214	0.05898	1.21675	-0.00117	1.21675	0.03501		1.52083	2.22492	1.52015	18.1885	1.52042	1.88684	1.52036	2.98405	1.52021	1.74093	1.5214	11.4713	1.21675	-0.278076	1.21675	4.71402
	1.5225	0.0109	1.52182	0.09449	1.52172	0.00881	1.52203	0.01375	1.52188	0.00815	1.52307	0.05725	1.21808	-0.0012	1.21808	0.03804		1.5225	2.33841	1.52182	17.7555	1.52208	2.04468	1.52203	3.15094	1.52188	1.89209	1.52307	11.1346	1.21808	-0.285228	1.21808	5.12315
	1.52417	0.0115	1.52349	0.09226	1.52338	0.00958	1.5237	0.01456	1.52354	0.00888	1.52474	0.0556	1.21942	-0.00123	1.21942	0.04139		1.52417	2.46763	1.52349	17.3368	1.52375	2.22206	1.5237	3.33643	1.52354	2.06232	1.52474	10.8137	1.21942	-0.29095	1.21942	5.57328
	1.52583	0.01218	1.52515	0.0901	1.52505	0.01043	1.52536	0.01547	1.52521	0.00971	1.5264	0.05404	1.22075	-0.00123	1.22075	0.04504		1.52583	2.61354	1.52515	16.9306	1.52542	2.42043	1.52536	3.54385	1.52521	2.25496	1.5264	10.51	1.22075	-0.291427	1.22075	6.06538
	1.5275	0.01296	1.52682	0.08799	1.52672	0.01139	1.52703	0.01648	1.52688	0.01064	1.52807	0.05256	1.22208	-0.00121	1.22208	0.04903		1.5275	2.77901	1.52682	16.5353	1.52708	2.64311	1.52703	3.77655	1.52687	2.47192	1.52807	10.2229	1.22208	-0.286182	1.22208	6.60182
	1.52917	0.01382	1.52849	0.08595	1.52838	0.01247	1.5287	0.01762	1.52854	0.01169	1.52974	0.05117	1.22342	-0.00117	1.22342	0.05338		1.52917	2.9645	1.52849	16.1514	1.52875	2.89297	1.5287	4.03643	1.52854	2.71463	1.52974	9.95207	1.22342	-0.278076	1.22342	7.18785
	1.53083	0.01479	1.53015	0.08396	1.53005	0.01368	1.53036	0.01888	1.53021	0.01286	1.5314	0.04985	1.22475	-0.00114	1.22475	0.05812		1.53083	3.1724	1.53015	15.7785	1.53042	3.17287	1.53036	4.32587	1.53021	2.98691	1.5314	9.69601	1.22475	-0.269969	1.22475	7.82586
	1.5325	0.01588	1.53182	0.08204	1.53172	0.01503	1.53203	0.02029	1.53188	0.01417	1.53307	0.04862	1.22608	-0.00111	1.22608	0.06326		1.5325	3.40605	1.53182	15.4171	1.53208	3.48616	1.53203	4.64773	1.53188	3.29113	1.53307	9.45568	1.22608	-0.263294	1.22608	8.51918
	1.53417	0.0171	1.53349	0.08017	1.53338	0.01653	1.5337	0.02186	1.53354	0.01564	1.53474	0.04746	1.22742	-0.0011	1.22742	0.06884		1.53417	3.66783	1.53349	15.0661	1.53375	3.8352	1.5337	5.00727	1.53354	3.63255	1.53474	9.23014	1.22742	-0.259956	1.22742	9.2702
	1.53583	0.01845	1.53515	0.07837	1.53505	0.01821	1.53536	0.0236	1.53521	0.01728	1.5364	0.04637	1.22875	-0.00111	1.22875	0.07487		1.53583	3.95823	1.53515	14.7276	1.53542	4.22478	1.53536	5.40733	1.53521	4.01402	1.5364	9.01842	1.22875	-0.26234	1.22875	10.0818
	1.5375	0.01996	1.53682	0.07664	1.53672	0.02009	1.53703	0.02555	1.53688	0.01912	1.53807	0.04536	1.23008	-0.00114	1.23008	0.08137		1.5375	4.282	1.53682	14.4024	1.53708	4.66013	1.53703	5.8527	1.53687	4.44031	1.53807	8.82292	1.23008	-0.270923	1.23008	10.9572
	1.53917	0.02165	1.53849	0.07498	1.53838	0.02217	1.5387	0.02771	1.53854	0.02117	1.53974	0.04445	1.23142	-0.00119	1.23142	0.08837		1.53917	4.64439	1.53849	14.091	1.53875	5.14412	1.5387	6.34813	1.53854	4.91667	1.53974	8.64506	1.23142	-0.281413	1.23142	11.8995
	1.54083	0.02354	1.54015	0.0734	1.54005	0.0245	1.54036	0.03012	1.54021	0.02346	1.5414	0.04363	1.23275	-0.00122	1.23275	0.09588		1.54083	5.04875	1.54015	13.7935	1.54042	5.68295	1.54036	6.89983	1.54021	5.44786	1.5414	8.48579	1.23275	-0.289043	1.23275	12.9109
	1.5425	0.02563	1.54182	0.07189	1.54172	0.02708	1.54203	0.03279	1.54188	0.026	1.54307	0.04291	1.23408	-0.00123	1.23408	0.10392		1.5425	5.49841	1.54182	13.5088	1.54208	6.28185	1.54203	7.51305	1.54188	6.03771	1.54307	8.34513	1.23408	-0.292381	1.23408	13.9937
	1.54417	0.02797	1.54349	0.07044	1.54338	0.02995	1.5437	0.03576	1.54354	0.02881	1.54474	0.04228	1.23542	-0.00123	1.23542	0.11253		1.54417	5.99861	1.54349	13.2365	1.54375	6.94704	1.5437	8.19206	1.54354	6.69146	1.54474	8.2221	1.23542	-0.291904	1.23542	15.1529
	1.54583	0.03056	1.54515	0.06906	1.54505	0.03312	1.54536	0.03904	1.54521	0.03193	1.5464	0.04174	1.23675	-0.00121	1.23675	0.12172		1.54583	6.5546	1.54515	12.9776	1.54542	7.68375	1.54536	8.94308	1.54521	7.41577	1.5464	8.11768	1.23675	-0.287135	1.23675	16.3913
	1.5475	0.03343	1.54682	0.06776	1.54672	0.03663	1.54703	0.04265	1.54688	0.03538	1.54807	0.04129	1.23808	-0.00118	1.23808	0.13154		1.5475	7.17068	1.54682	12.733	1.54708	8.49724	1.54703	9.77039	1.54688	8.21829	1.54807	8.03089	1.23808	-0.280937	1.23808	17.7131
	1.54917	0.03661	1.54849	0.06654	1.54838	0.04051	1.5487	0.04662	1.54854	0.0392	1.54974	0.04095	1.23942	-0.00116	1.23942	0.14198		1.54917	7.85208	1.54849	12.5036	1.54875	9.39655	1.5487	10.6812	1.54854	9.10568	1.54974	7.96413	1.23942	-0.274738	1.23942	19.1197
	1.55083	0.04012	1.55015	0.0654	1.55005	0.04478	1.55036	0.05099	1.55021	0.04342	1.5514	0.04071	1.24075	-0.00114	1.24075	0.15307		1.55083	8.60453	1.55015	12.29	1.55042	10.3879	1.55036	11.6825	1.55021	10.0856	1.5514	7.91788	1.24075	-0.269969	1.24075	20.6122
	1.5525	0.04399	1.55182	0.06435	1.55172	0.04948	1.55203	0.05579	1.55188	0.04807	1.55307	0.04058	1.24208	-0.00112	1.24208	0.1648		1.5525	9.43518	1.55182	12.0916	1.55208	11.4779	1.55203	12.7811	1.55187	11.1656	1.55307	7.89165	1.24208	-0.266631	1.24208	22.192
	1.55417	0.04826	1.55349	0.06337	1.55338	0.05463	1.5537	0.06104	1.55354	0.05319	1.55474	0.04056	1.24342	-0.00112	1.24342	0.17718		1.55417	10.3512	1.55349	11.9085	1.55375	12.6724	1.5537	13.9842	1.55354	12.3544	1.55474	7.88784	1.24342	-0.266631	1.24342	23.859
	1.55583	0.05296	1.55515	0.06247	1.55505	0.06026	1.55536	0.06678	1.55521	0.0588	1.5564	0.04065	1.24475	-0.00113	1.24475	0.1902		1.55583	11.3592	1.55515	11.7393	1.55542	13.9794	1.55536	15.2998	1.55521	13.6561	1.5564	7.90691	1.24475	-0.269016	1.24475	25.6128
	1.5575	0.05812	1.55682	0.06165	1.55672	0.06641	1.55703	0.07304	1.55688	0.06491	1.55807	0.04087	1.24608	-0.00114	1.24608	0.20387		1.5575	12.4655	1.55682	11.5848	1.55708	15.4061	1.55703	16.7341	1.55688	15.0762	1.55807	7.94935	1.24608	-0.270923	1.24608	27.4539
	1.55917	0.06377	1.55849	0.0609	1.55838	0.07311	1.5587	0.07985	1.55854	0.07156	1.55974	0.04121	1.24742	-0.00115	1.24742	0.21821		1.55917	13.6781	1.55849	11.4441	1.55875	16.9592	1.5587	18.2934	1.55854	16.6216	1.55974	8.01468	1.24742	-0.27283	1.24742	29.3841
	1.56083	0.06994	1.56015	0.06023	1.56005	0.08037	1.56036	0.08723	1.56021	0.07879	1.5614	0.04167	1.24875	-0.00116	1.24875	0.23322		1.56083	15.0023	1.56015	11.3182	1.56042	18.6448	1.56036	19.9842	1.56021	18.301	1.5614	8.10385	1.24875	-0.274261	1.24875	31.4059
	1.5625	0.07667	1.56182	0.05965	1.56172	0.08825	1.56203	0.09522	1.56188	0.08664	1.56307	0.04226	1.25008	-0.00116	1.25008	0.2489		1.5625	16.4447	1.56182	11.2085	1.56208	20.4716	1.56203	21.8148	1.56187	20.123	1.56307	8.21829	1.25008	-0.275215	1.25008	33.5178
	1.56417	0.08396	1.56349	0.05916	1.56338	0.09677	1.5637	0.10385	1.56354	0.09512	1.56474	0.04298	1.25142	-0.00115	1.25142	0.26525		1.56417	18.0082	1.56349	11.1175	1.56375	22.4485	1.5637	23.7927	1.56354	22.0938	1.56474	8.35991	1.25142	-0.273784	1.25142	35.7189
	1.56583	0.09184	1.56515	0.05878	1.56505	0.10596	1.56536	0.11316	1.56521	0.10428	1.5664	0.04386	1.25275	-0.00114	1.25275	0.28225		1.56583	19.6981	1.56515	11.045	1.56542	24.5819	1.56536	25.9237	1.56521	24.2209	1.5664	8.52966	1.25275	-0.269492	1.25275	38.0082
	1.5675	0.10033	1.56682	0.05849	1.56672	0.11586	1.56703	0.12316	1.56688	0.11414	1.56807	0.04488	1.25408	-0.00111	1.25408	0.29989		1.5675	21.5206	1.56682	10.9921	1.56708	26.8774	1.56703	28.2159	1.56688	26.5112	1.56807	8.72898	1.25408	-0.262817	1.25408	40.3838
	1.56917	0.10949	1.56849	0.05831	1.56838	0.12647	1.5687	0.13389	1.56854	0.12473	1.56974	0.04606	1.25542	-0.00108	1.25542	0.31814		1.56917	23.4847	1.56849	10.9572	1.56875	29.3393	1.5687	30.6749	1.56854	28.9707	1.56974	8.95786	1.25542	-0.255187	1.25542	42.841
	1.57083	0.11934	1.57015	0.05822	1.57005	0.13783	1.57036	0.14538	1.57021	0.13607	1.5714	0.04738	1.25675	-0.00105	1.25675	0.33695		1.57083	25.5971	1.57015	10.941	1.57042	31.9748	1.57036	33.3071	1.57021	31.6033	1.5714	9.21583	1.25675	-0.248512	1.25675	45.3744
	1.5725	0.12991	1.57182	0.05822	1.57172	0.14996	1.57203	0.15764	1.57188	0.14817	1.57307	0.04886	1.25808	-0.00104	1.25808	0.3563		1.5725	27.8649	1.57182	10.941	1.57208	34.7881	1.57203	36.1161	1.57187	34.4133	1.57307	9.50241	1.25808	-0.245651	1.25808	47.9803
	1.57417	0.14123	1.57349	0.05831	1.57338	0.16287	1.5737	0.1707	1.57354	0.16105	1.57474	0.05048	1.25942	-0.00103	1.25942	0.37617		1.57417	30.293	1.57349	10.9568	1.57375	37.7827	1.5737	39.1064	1.57354	37.406	1.57474	9.81855	1.25942	-0.245174	1.25942	50.6549
	1.57583	0.15332	1.57515	0.05848	1.57505	0.17656	1.57536	0.18456	1.57521	0.17474	1.5764	0.05226	1.26075	-0.00103	1.26075	0.3965		1.57583	32.8865	1.57515	10.9897	1.57542	40.9598	1.57536	42.2821	1.57521	40.586	1.5764	10.1638	1.26075	-0.245174	1.26075	53.3929
	1.5775	0.1662	1.57682	0.05875	1.57672	0.19106	1.57703	0.19925	1.57688	0.18926	1.57807	0.05419	1.26208	-0.00103	1.26208	0.41726		1.5775	35.6483	1.57682	11.0407	1.57708	44.3225	1.57703	45.6467	1.57688	43.9568	1.57807	10.5386	1.26208	-0.244697	1.26208	56.1886
	1.57917	0.17987	1.57849	0.05913	1.57838	0.20636	1.5787	0.21476	1.57854	0.2046	1.57974	0.05627	1.26342	-0.00103	1.26342	0.43841		1.57917	38.5809	1.57849	11.1108	1.57875	47.873	1.5787	49.202	1.57854	47.5197	1.57974	10.9444	1.26342	-0.244697	1.26342	59.0363
	1.58083	0.19435	1.58015	0.0596	1.58005	0.22248	1.58036	0.23111	1.58021	0.22077	1.5814	0.05852	1.26475	-0.00104	1.26475	0.4599		1.58083	41.6851	1.58015	11.2	1.58042	51.6119	1.58036	52.9475	1.58021	51.2767	1.5814	11.3811	1.26475	-0.246604	1.26475	61.9311
	1.5825	0.20963	1.58182	0.06017	1.58172	0.23941	1.58203	0.24829	1.58188	0.23777	1.58307	0.06092	1.26608	-0.00105	1.26608	0.48168		1.5825	44.9634	1.58182	11.3077	1.58208	55.5382	1.58203	56.8829	1.58187	55.2244	1.58307	11.8475	1.26608	-0.249465	1.26608	64.8642
	1.58417	0.22573	1.58349	0.06085	1.58338	0.25713	1.5837	0.26629	1.58354	0.25557	1.58474	0.06347	1.26742	-0.00106	1.26742	0.50368		1.58417	48.4166	1.58349	11.4346	1.58375	59.6504	1.5837	61.0056	1.58354	59.3596	1.58474	12.3444	1.26742	-0.252326	1.26742	67.8268
	1.58583	0.24264	1.58515	0.06163	1.58505	0.27565	1.58536	0.28509	1.58521	0.27417	1.5864	0.06618	1.26875	-0.00107	1.26875	0.52583		1.58583	52.0444	1.58515	11.5809	1.58542	63.9467	1.58536	65.3124	1.58521	63.6787	1.5864	12.8708	1.26875	-0.25328	1.26875	70.8089
	1.5875	0.26036	1.58682	0.0625	1.58672	0.29496	1.58703	0.30466	1.58688	0.29354	1.58807	0.06903	1.27008	-0.00107	1.27008	0.54806		1.5875	55.8438	1.58682	11.745	1.58708	68.4247	1.58703	69.7966	1.58688	68.1782	1.58807	13.4258	1.27008	-0.252803	1.27008	73.8025
	1.58917	0.27885	1.58849	0.06347	1.58838	0.31502	1.5887	0.32498	1.58854	0.31367	1.58974	0.07203	1.27142	-0.00105	1.27142	0.57032		1.58917	59.8106	1.58849	11.9276	1.58875	73.0791	1.5887	74.4534	1.58854	72.8536	1.58974	14.0095	1.27142	-0.248988	1.27142	76.8004
	1.59083	0.29811	1.59015	0.06453	1.59005	0.33581	1.59036	0.34603	1.59021	0.33452	1.5914	0.07518	1.27275	-0.00102	1.27275	0.59256		1.59083	63.941	1.59015	12.1269	1.59042	77.9033	1.59036	79.2756	1.59021	77.6973	1.5914	14.6217	1.27275	-0.241836	1.27275	79.7949
	1.5925	0.31811	1.59182	0.06569	1.59172	0.3573	1.59203	0.36777	1.59188	0.35607	1.59307	0.07846	1.27408	-0.000971188	1.27408	0.61473		1.5925	68.2306	1.59182	12.3434	1.59208	82.8881	1.59203	84.2543	1.59187	82.7022	1.59307	15.2602	1.27408	-0.230392	1.27408	82.7804
	1.59417	0.33883	1.59349	0.06692	1.59338	0.37944	1.5937	0.39014	1.59354	0.37827	1.59474	0.08187	1.27542	-0.000922947	1.27542	0.63679		1.59417	72.6757	1.59349	12.5747	1.59375	88.0246	1.5937	89.3803	1.59354	87.8577	1.59474	15.923	1.27542	-0.218948	1.27542	85.7506
	1.59583	0.36025	1.59515	0.06822	1.59505	0.40218	1.59536	0.41311	1.59521	0.40107	1.5964	0.08539	1.27675	-0.000886766	1.27675	0.65867		1.59583	77.2696	1.59515	12.8193	1.59542	93.2984	1.59536	94.6417	1.59521	93.152	1.5964	16.6082	1.27675	-0.210365	1.27675	88.6979
	1.5975	0.38232	1.59682	0.06958	1.59672	0.42545	1.59703	0.43661	1.59688	0.4244	1.59807	0.08903	1.27808	-0.000870685	1.27808	0.68032		1.5975	82.0041	1.59682	13.0749	1.59708	98.6962	1.59703	100.026	1.59688	98.5713	1.59807	17.3159	1.27808	-0.20655	1.27808	91.6128
	1.59917	0.405	1.59849	0.07099	1.59838	0.44919	1.5987	0.46057	1.59854	0.4482	1.59974	0.09277	1.27942	-0.000870685	1.27942	0.70164		1.59917	86.8692	1.59849	13.341	1.59875	104.203	1.5987	105.516	1.59854	104.1	1.59974	18.0435	1.27942	-0.20655	1.27942	94.4834
	1.60083	0.42823	1.60015	0.07247	1.60005	0.47333	1.60036	0.48492	1.60021	0.47241	1.6014	0.0966	1.28075	-0.000880736	1.28075	0.72256		1.60083	91.8517	1.60015	13.6175	1.60042	109.804	1.60036	111.094	1.60021	109.724	1.6014	18.7869	1.28075	-0.208934	1.28075	97.301
	1.6025	0.45194	1.60182	0.07399	1.60172	0.4978	1.60203	0.50958	1.60188	0.49696	1.60307	0.10049	1.28208	-0.000896816	1.28208	0.74303		1.6025	96.9357	1.60182	13.9041	1.60208	115.482	1.60203	116.743	1.60187	115.425	1.60307	19.5451	1.28208	-0.212749	1.28208	100.057
	1.60417	0.47604	1.60349	0.07557	1.60338	0.52254	1.6037	0.53446	1.60354	0.52176	1.60474	0.10446	1.28342	-0.000908876	1.28342	0.76298		1.60417	102.106	1.60349	14.2007	1.60375	121.22	1.6037	122.444	1.60354	121.185	1.60474	20.3171	1.28342	-0.21561	1.28342	102.744
	1.60583	0.50047	1.60515	0.07719	1.60505	0.54747	1.60536	0.55949	1.60521	0.54675	1.6064	0.10848	1.28475	-0.000918926	1.28475	0.78239		1.60583	107.346	1.60515	14.5059	1.60542	127.004	1.60536	128.179	1.60521	126.988	1.6064	21.0991	1.28475	-0.217994	1.28475	105.358
	1.6075	0.52516	1.60682	0.07885	1.60672	0.57252	1.60703	0.58459	1.60688	0.57183	1.60807	0.11254	1.28608	-0.000918926	1.28608	0.80122		1.6075	112.642	1.60682	14.8182	1.60708	132.815	1.60703	133.928	1.60688	132.814	1.60807	21.8878	1.28608	-0.217994	1.28608	107.893
	1.60917	0.55004	1.60849	0.08054	1.60838	0.5976	1.6087	0.60966	1.60854	0.59693	1.60974	0.11661	1.28742	-0.000914906	1.28742	0.81942		1.60917	117.977	1.60849	15.1358	1.60875	138.632	1.6087	139.672	1.60854	138.643	1.60974	22.6803	1.28742	-0.21704	1.28742	110.343
	1.61083	0.57501	1.61015	0.08225	1.61005	0.6226	1.61036	0.63463	1.61021	0.62195	1.6114	0.12071	1.28875	-0.000902846	1.28875	0.83694		1.61083	123.335	1.61015	15.4562	1.61042	144.433	1.61036	145.392	1.61021	144.456	1.6114	23.4766	1.28875	-0.214179	1.28875	112.703
	1.6125	0.60002	1.61182	0.08396	1.61172	0.64745	1.61203	0.6594	1.61188	0.64682	1.61307	0.1248	1.29008	-0.000884756	1.29008	0.85374		1.6125	128.698	1.61182	15.7771	1.61208	150.197	1.61203	151.066	1.61187	150.231	1.61307	24.2729	1.29008	-0.209888	1.29008	114.965
	1.61417	0.62497	1.61349	0.08567	1.61338	0.67206	1.6137	0.68387	1.61354	0.67143	1.61474	0.12887	1.29142	-0.000860635	1.29142	0.86974		1.61417	134.05	1.61349	16.098	1.61375	155.905	1.6137	156.674	1.61354	155.948	1.61474	25.064	1.29142	-0.204166	1.29142	117.121
	1.61583	0.64978	1.61515	0.08736	1.61505	0.69633	1.61536	0.70796	1.61521	0.69571	1.6164	0.1329	1.29275	-0.000842545	1.29275	0.88489		1.61583	139.372	1.61515	16.417	1.61542	161.536	1.61536	162.192	1.61521	161.587	1.6164	25.8474	1.29275	-0.199874	1.29275	119.161
	1.6175	0.67435	1.61682	0.08904	1.61672	0.72018	1.61703	0.73157	1.61688	0.71956	1.61807	0.13688	1.29408	-0.000832494	1.29408	0.89916		1.6175	144.642	1.61682	16.7327	1.61708	167.068	1.61703	167.6	1.61688	167.127	1.61807	26.6209	1.29408	-0.19749	1.29408	121.082
	1.61917	0.69859	1.61849	0.09071	1.61838	0.74352	1.6187	0.75461	1.61854	0.7429	1.61974	0.14078	1.29542	-0.000818424	1.29542	0.91252		1.61917	149.84	1.61849	17.0455	1.61875	172.483	1.6187	172.881	1.61854	172.548	1.61974	27.3805	1.29542	-0.194152	1.29542	122.881
	1.62083	0.72241	1.62015	0.09235	1.62005	0.76628	1.62036	0.77702	1.62021	0.76565	1.6214	0.1446	1.29675	-0.000804354	1.29675	0.92494		1.62083	154.949	1.62015	17.354	1.62042	177.763	1.62036	178.014	1.62021	177.831	1.6214	28.1224	1.29675	-0.190814	1.29675	124.554
	1.6225	0.74572	1.62182	0.09397	1.62172	0.78838	1.62203	0.79872	1.62188	0.78772	1.62307	0.14832	1.29808	-0.000792293	1.29808	0.93642		1.6225	159.949	1.62182	17.6582	1.62208	182.889	1.62203	182.985	1.62187	182.958	1.62307	28.8458	1.29808	-0.187953	1.29808	126.099
	1.62417	0.76844	1.62349	0.09555	1.62338	0.80972	1.6237	0.81962	1.62354	0.80904	1.62474	0.15193	1.29942	-0.000782243	1.29942	0.94694		1.62417	164.822	1.62349	17.9553	1.62375	187.84	1.6237	187.774	1.62354	187.91	1.62474	29.5486	1.29942	-0.185569	1.29942	127.517
	1.62583	0.79046	1.62515	0.09708	1.62505	0.83022	1.62536	0.83966	1.62521	0.82954	1.6264	0.15542	1.30075	-0.000762143	1.30075	0.95652		1.62583	169.545	1.62515	18.2438	1.62542	192.596	1.62536	192.365	1.62521	192.67	1.6264	30.2267	1.30075	-0.180801	1.30075	128.806
	1.6275	0.81171	1.62682	0.09855	1.62672	0.84981	1.62703	0.85876	1.62688	0.84913	1.62807	0.15876	1.30208	-0.000736012	1.30208	0.96514		1.6275	174.105	1.62682	18.5199	1.62708	197.141	1.62703	196.74	1.62688	197.221	1.62807	30.8771	1.30208	-0.174602	1.30208	129.967
	1.62917	0.83213	1.62849	0.09995	1.62838	0.86843	1.6287	0.87684	1.62854	0.86774	1.62974	0.16194	1.30342	-0.000707872	1.30342	0.9728		1.62917	178.484	1.62849	18.7821	1.62875	201.46	1.6287	200.882	1.62854	201.544	1.62974	31.496	1.30342	-0.167926	1.30342	130.999
	1.63083	0.85164	1.63015	0.10126	1.63005	0.886	1.63036	0.89385	1.63021	0.88532	1.6314	0.16495	1.30475	-0.000677721	1.30475	0.97949		1.63083	182.668	1.63015	19.0287	1.63042	205.536	1.63036	204.778	1.63021	205.626	1.6314	32.0821	1.30475	-0.160774	1.30475	131.899
	1.6325	0.87015	1.63182	0.10249	1.63172	0.90246	1.63203	0.90971	1.63188	0.9018	1.63307	0.16779	1.30608	-0.00063953	1.30608	0.98522		1.6325	186.639	1.63182	19.259	1.63208	209.354	1.63203	208.414	1.63187	209.454	1.63307	32.6338	1.30608	-0.151714	1.30608	132.67
	1.63417	0.88762	1.63349	0.10363	1.63338	0.91775	1.6337	0.9244	1.63354	0.91713	1.63474	0.17043	1.30742	-0.000603349	1.30742	0.99		1.63417	190.385	1.63349	19.4731	1.63375	212.902	1.6337	211.778	1.63354	213.013	1.63474	33.1478	1.30742	-0.143131	1.30742	133.315
	1.63583	0.90397	1.63515	0.10467	1.63505	0.93183	1.63536	0.93786	1.63521	0.93124	1.6364	0.17287	1.30875	-0.000573198	1.30875	0.99384		1.63583	193.892	1.63515	19.6691	1.63542	216.168	1.63536	214.863	1.63521	216.292	1.6364	33.6218	1.30875	-0.135978	1.30875	133.832
	1.6375	0.91916	1.63682	0.10562	1.63672	0.94466	1.63703	0.95008	1.63688	0.94412	1.63807	0.17509	1.31008	-0.000549078	1.31008	0.99674		1.6375	197.151	1.63682	19.8474	1.63708	219.144	1.63703	217.661	1.63688	219.282	1.63807	34.0528	1.31008	-0.130256	1.31008	134.222
	1.63917	0.93314	1.63849	0.10647	1.63838	0.95621	1.6387	0.96102	1.63854	0.95571	1.63974	0.17708	1.31142	-0.000520937	1.31142	0.99872		1.63917	200.15	1.63849	20.0071	1.63875	221.823	1.6387	220.167	1.63854	221.976	1.63974	34.44	1.31142	-0.12358	1.31142	134.489
	1.64083	0.94587	1.64015	0.10722	1.64005	0.96643	1.64036	0.97064	1.64021	0.96599	1.6414	0.17884	1.31275	-0.000496817	1.31275	0.99981		1.64083	202.88	1.64015	20.1483	1.64042	224.195	1.64036	222.372	1.64021	224.363	1.6414	34.7824	1.31275	-0.117858	1.31275	134.635
	1.6425	0.95731	1.64182	0.10786	1.64172	0.97532	1.64203	0.97893	1.64188	0.97493	1.64307	0.18036	1.31408	-0.000474706	1.31408	1		1.6425	205.334	1.64182	20.2694	1.64208	226.257	1.64203	224.271	1.64187	226.439	1.64307	35.078	1.31408	-0.112613	1.31408	134.661
	1.64417	0.96743	1.64349	0.10839	1.64338	0.98285	1.6437	0.98587	1.64354	0.98251	1.64474	0.18164	1.31542	-0.000448575	1.31542	0.9993		1.64417	207.504	1.64349	20.3686	1.64375	228.004	1.6437	225.86	1.64354	228.199	1.64474	35.327	1.31542	-0.106414	1.31542	134.567
	1.64583	0.97619	1.64515	0.1088	1.64505	0.98901	1.64536	0.99143	1.64521	0.98873	1.6464	0.18269	1.31675	-0.000408375	1.31675	0.99774		1.64583	209.384	1.64515	20.4463	1.64542	229.434	1.64536	227.134	1.64521	229.643	1.6464	35.5306	1.31675	-0.0968774	1.31675	134.357
	1.6475	0.98359	1.64682	0.10911	1.64672	0.9938	1.64703	0.99562	1.64688	0.99358	1.64807	0.1835	1.31808	-0.000352093	1.31808	0.99535		1.6475	210.97	1.64682	20.5035	1.64708	230.545	1.64703	228.094	1.64688	230.771	1.64807	35.6884	1.31808	-0.083526	1.31808	134.035
	1.64917	0.98961	1.64849	0.10931	1.64838	0.99723	1.6487	0.99843	1.64854	0.99707	1.64974	0.18407	1.31942	-0.000291792	1.31942	0.99215		1.64917	212.261	1.64849	20.5412	1.64875	231.339	1.6487	228.739	1.64854	231.582	1.64974	35.8005	1.31942	-0.0692209	1.31942	133.605
	1.65083	0.99425	1.65015	0.1094	1.65005	0.99929	1.65036	0.99989	1.65021	0.99921	1.6514	0.18441	1.32075	-0.0002335	1.32075	0.98818		1.65083	213.257	1.65015	20.5588	1.65042	231.817	1.65036	229.072	1.65021	232.079	1.6514	35.8658	1.32075	-0.0553926	1.32075	133.069
	1.6525	0.99753	1.65182	0.10939	1.65172	1	1.65203	1	1.65188	1	1.65307	0.18451	1.32208	-0.000181239	1.32208	0.98346		1.6525	213.96	1.65182	20.556	1.65208	231.983	1.65203	229.098	1.65187	232.262	1.65307	35.8844	1.32208	-0.0429948	1.32208	132.433
	1.65417	0.99944	1.65349	0.10926	1.65338	0.99939	1.6537	0.99878	1.65354	0.99946	1.65474	0.18436	1.32342	-0.000132998	1.32342	0.97805		1.65417	214.37	1.65349	20.5326	1.65375	231.841	1.6537	228.819	1.65354	232.135	1.65474	35.8558	1.32342	-0.0315507	1.32342	131.706
	1.65583	1	1.65515	0.10904	1.65505	0.99748	1.65536	0.99627	1.65521	0.9976	1.6564	0.18397	1.32475	-8.87771e-05	1.32475	0.97201		1.65583	214.49	1.65515	20.4897	1.65542	231.397	1.65536	228.243	1.65521	231.705	1.6564	35.7804	1.32475	-0.0210603	1.32475	130.892
	1.6575	0.99923	1.65682	0.1087	1.65672	0.9943	1.65703	0.99248	1.65688	0.99447	1.65807	0.18335	1.32608	-5.05862e-05	1.32608	0.96535		1.6575	214.324	1.65682	20.4272	1.65708	230.66	1.65703	227.374	1.65688	230.976	1.65807	35.6598	1.32608	-0.0120004	1.32608	129.995
	1.65917	0.99714	1.65849	0.10827	1.65838	0.98989	1.6587	0.98744	1.65854	0.99008	1.65974	0.18251	1.32742	-6.36515e-06	1.32742	0.95808		1.65917	213.877	1.65849	20.3452	1.65875	229.638	1.6587	226.221	1.65854	229.959	1.65974	35.4967	1.32742	-0.00150998	1.32742	129.016
	1.66083	0.99378	1.66015	0.10773	1.66005	0.98429	1.66036	0.98121	1.66021	0.9845	1.6614	0.18146	1.32875	5.59463e-05	1.32875	0.95024		1.66083	213.155	1.66015	20.2441	1.66042	228.338	1.66036	224.793	1.66021	228.662	1.6614	35.2921	1.32875	0.013272	1.32875	127.96
	1.6625	0.98918	1.66182	0.10709	1.66172	0.97755	1.66203	0.97382	1.66188	0.97778	1.66307	0.1802	1.33008	0.000134338	1.33008	0.94186		1.6625	212.17	1.66182	20.1235	1.66208	226.774	1.66203	223.1	1.66187	227.101	1.66307	35.048	1.33008	0.0318686	1.33008	126.832
	1.66417	0.98341	1.66349	0.10634	1.66338	0.9697	1.6637	0.96531	1.66354	0.96997	1.66474	0.17875	1.33142	0.00022077	1.33142	0.93299		1.66417	210.931	1.66349	19.9838	1.66375	224.955	1.6637	221.151	1.66354	225.286	1.66474	34.7648	1.33142	0.0523726	1.33142	125.637
	1.66583	0.97649	1.66515	0.10551	1.66505	0.96082	1.66536	0.95574	1.66521	0.96111	1.6664	0.17709	1.33275	0.000305192	1.33275	0.92363		1.66583	209.448	1.66515	19.8264	1.66542	222.893	1.66536	218.959	1.66521	223.229	1.6664	34.4429	1.33275	0.0723998	1.33275	124.377
	1.6675	0.9685	1.66682	0.10458	1.66672	0.95094	1.66703	0.94517	1.66688	0.95125	1.66807	0.17525	1.33408	0.000389614	1.33408	0.91384		1.6675	207.734	1.66682	19.6533	1.66708	220.601	1.66703	216.537	1.66688	220.94	1.66807	34.0853	1.33408	0.0924269	1.33408	123.059
	1.66917	0.95949	1.66849	0.10358	1.66838	0.94012	1.6687	0.93365	1.66854	0.94046	1.66974	0.17324	1.33542	0.000463986	1.33542	0.90365		1.66917	205.8	1.66849	19.4654	1.66875	218.092	1.6687	213.896	1.66854	218.432	1.66974	33.6933	1.33542	0.11007	1.33542	121.687
	1.67083	0.94949	1.67015	0.10251	1.67005	0.92844	1.67036	0.92123	1.67021	0.92878	1.6714	0.17106	1.33675	0.000524287	1.33675	0.89311		1.67083	203.657	1.67015	19.2633	1.67042	215.382	1.67036	211.051	1.67021	215.72	1.6714	33.2689	1.33675	0.124375	1.33675	120.267
	1.6725	0.93857	1.67182	0.10137	1.67172	0.91595	1.67203	0.90798	1.67188	0.91628	1.67307	0.16873	1.33808	0.000572528	1.33808	0.88223		1.6725	201.313	1.67182	19.0496	1.67208	212.483	1.67203	208.016	1.67188	212.816	1.67307	32.8155	1.33808	0.135819	1.33808	118.802
	1.67417	0.92677	1.67349	0.10018	1.67338	0.90271	1.6737	0.89397	1.67354	0.90301	1.67474	0.16626	1.33942	0.000620769	1.33942	0.87104		1.67417	198.783	1.67349	18.8255	1.67375	209.414	1.6737	204.806	1.67354	209.734	1.67474	32.3362	1.33942	0.147263	1.33942	117.296
	1.67583	0.91416	1.67515	0.09893	1.67505	0.8888	1.67536	0.87925	1.67521	0.88903	1.6764	0.16367	1.34075	0.000677051	1.34075	0.85959		1.67583	196.077	1.67515	18.5909	1.67542	206.187	1.67536	201.435	1.67521	206.489	1.6764	31.8327	1.34075	0.160615	1.34075	115.753
	1.6775	0.90079	1.67682	0.09762	1.67672	0.87428	1.67703	0.86388	1.67688	0.87442	1.67807	0.16097	1.34208	0.000743382	1.34208	0.84788		1.6775	193.211	1.67682	18.3454	1.67708	202.818	1.67703	197.914	1.67687	203.095	1.67807	31.3072	1.34208	0.17635	1.34208	114.177
	1.67917	0.88674	1.67849	0.09626	1.67838	0.85919	1.6787	0.84793	1.67854	0.85924	1.67974	0.15816	1.34342	0.000815744	1.34342	0.83596		1.67917	190.197	1.67849	18.0888	1.67875	199.317	1.6787	194.26	1.67854	199.569	1.67974	30.7612	1.34342	0.193516	1.34342	112.571
	1.68083	0.87206	1.68015	0.09485	1.68005	0.84359	1.68036	0.83146	1.68021	0.84355	1.6814	0.15526	1.34475	0.000888106	1.34475	0.82385		1.68083	187.049	1.68015	17.8232	1.68042	195.697	1.68036	190.486	1.68021	195.924	1.6814	30.1962	1.34475	0.210683	1.34475	110.941
	1.6825	0.85683	1.68182	0.09339	1.68172	0.82753	1.68203	0.81453	1.68188	0.8274	1.68307	0.15227	1.34608	0.000958457	1.34608	0.8116		1.6825	183.782	1.68182	17.5495	1.68208	191.972	1.68203	186.608	1.68188	192.173	1.68307	29.6144	1.34608	0.227372	1.34608	109.291
	1.68417	0.8411	1.68349	0.09189	1.68338	0.81107	1.6837	0.79721	1.68354	0.81085	1.68474	0.14921	1.34742	0.00102	1.34742	0.79921		1.68417	180.408	1.68349	17.2687	1.68375	188.155	1.6837	182.639	1.68354	188.33	1.68474	29.0203	1.34742	0.242154	1.34742	107.622
	1.68583	0.82494	1.68515	0.09037	1.68505	0.79427	1.68536	0.77955	1.68521	0.79397	1.6864	0.1461	1.34875	0.00107	1.34875	0.78669		1.68583	176.941	1.68515	16.9826	1.68542	184.258	1.68536	178.594	1.68521	184.409	1.6864	28.4152	1.34875	0.253598	1.34875	105.937
	1.6875	0.80839	1.68682	0.08883	1.68672	0.77719	1.68703	0.76162	1.68688	0.77681	1.68807	0.14295	1.35008	0.0011	1.35008	0.77407		1.6875	173.392	1.68682	16.6922	1.68708	180.294	1.68703	174.487	1.68687	180.423	1.68807	27.802	1.35008	0.261704	1.35008	104.238
	1.68917	0.79151	1.68849	0.08726	1.68838	0.75988	1.6887	0.74348	1.68854	0.75942	1.68974	0.13976	1.35142	0.00113	1.35142	0.7614		1.68917	169.771	1.68849	16.398	1.68875	176.278	1.6887	170.329	1.68854	176.384	1.68974	27.1816	1.35142	0.26838	1.35142	102.531
	1.69083	0.77435	1.69015	0.08567	1.69005	0.74241	1.69036	0.72516	1.69021	0.74185	1.6914	0.13654	1.35275	0.00116	1.35275	0.7487		1.69083	166.09	1.69015	16.0995	1.69042	172.226	1.69036	166.132	1.69021	172.302	1.6914	26.5551	1.35275	0.276009	1.35275	100.821
	1.6925	0.75696	1.69182	0.08407	1.69172	0.72483	1.69203	0.70672	1.69188	0.72414	1.69307	0.13329	1.35408	0.0012	1.35408	0.73597		1.6925	162.361	1.69182	15.7986	1.69208	168.148	1.69203	161.908	1.69188	168.19	1.69307	25.9228	1.35408	0.285546	1.35408	99.1063
	1.69417	0.73941	1.69349	0.08246	1.69338	0.70718	1.6937	0.68822	1.69354	0.70635	1.69474	0.13002	1.35542	0.00125	1.35542	0.72323		1.69417	158.596	1.69349	15.4963	1.69375	164.052	1.6937	157.67	1.69354	164.057	1.69474	25.2867	1.35542	0.296513	1.35542	97.3907
	1.69583	0.72175	1.69515	0.08086	1.69505	0.68949	1.69536	0.6697	1.69521	0.68852	1.6964	0.12674	1.35675	0.0013	1.35675	0.7105		1.69583	154.807	1.69515	15.1949	1.69542	159.95	1.69536	153.427	1.69521	159.917	1.6964	24.6501	1.35675	0.307957	1.35675	95.6774
	1.6975	0.70402	1.69682	0.07926	1.69672	0.67183	1.69703	0.65121	1.69688	0.6707	1.69807	0.12347	1.35808	0.00135	1.35808	0.69781		1.6975	151.005	1.69682	14.895	1.69708	155.852	1.69703	149.191	1.69687	155.777	1.69807	24.014	1.35808	0.319401	1.35808	93.9684
	1.69917	0.68627	1.69849	0.07768	1.69838	0.65422	1.6987	0.6328	1.69854	0.65292	1.69974	0.12021	1.35942	0.00139	1.35942	0.68517		1.69917	147.199	1.69849	14.5969	1.69875	151.767	1.6987	144.974	1.69854	151.648	1.69974	23.3798	1.35942	0.330369	1.35942	92.2656
	1.70083	0.66855	1.70015	0.07611	1.70005	0.63668	1.70036	0.6145	1.70021	0.63523	1.7014	0.11697	1.36075	0.00144	1.36075	0.67258		1.70083	143.397	1.70015	14.3023	1.70042	147.699	1.70036	140.781	1.70021	147.54	1.7014	22.7499	1.36075	0.341336	1.36075	90.5705
	1.7025	0.65088	1.70182	0.07456	1.70172	0.61926	1.70203	0.59634	1.70188	0.61766	1.70307	0.11376	1.36208	0.00149	1.36208	0.66008		1.7025	139.608	1.70182	14.0109	1.70208	143.658	1.70203	136.62	1.70188	143.459	1.70307	22.1248	1.36208	0.353257	1.36208	88.8867
	1.70417	0.6333	1.70349	0.07302	1.70338	0.60198	1.7037	0.57835	1.70354	0.60024	1.70474	0.11058	1.36342	0.00154	1.36342	0.64768		1.70417	135.837	1.70349	13.7219	1.70375	139.649	1.7037	132.499	1.70354	139.413	1.70474	21.5058	1.36342	0.366131	1.36342	87.2169
	1.70583	0.61584	1.70515	0.0715	1.70505	0.58487	1.70536	0.56057	1.70521	0.583	1.7064	0.10742	1.36475	0.0016	1.36475	0.6354		1.70583	132.092	1.70515	13.4358	1.70542	135.68	1.70536	128.426	1.70521	135.408	1.7064	20.8921	1.36475	0.379483	1.36475	85.5632
	1.7075	0.59854	1.70682	0.06999	1.70672	0.56796	1.70703	0.54303	1.70688	0.56596	1.70807	0.10429	1.36608	0.00166	1.36608	0.62321		1.7075	128.381	1.70682	13.1531	1.70708	131.757	1.70703	124.406	1.70687	131.451	1.70807	20.2842	1.36608	0.392834	1.36608	83.9229
	1.70917	0.58143	1.70849	0.0685	1.70838	0.55127	1.7087	0.52574	1.70854	0.54915	1.70974	0.10121	1.36742	0.00171	1.36742	0.61113		1.70917	124.711	1.70849	12.8727	1.70875	127.885	1.7087	120.447	1.70854	127.547	1.70974	19.6848	1.36742	0.406186	1.36742	82.2949
	1.71083	0.56452	1.71015	0.06703	1.71005	0.53482	1.71036	0.50875	1.71021	0.53259	1.7114	0.09818	1.36875	0.00176	1.36875	0.59914		1.71083	121.085	1.71015	12.5957	1.71042	124.07	1.71036	116.554	1.71021	123.699	1.7114	19.0959	1.36875	0.418107	1.36875	80.6804
	1.7125	0.54785	1.71182	0.06558	1.71172	0.51865	1.71203	0.49208	1.71188	0.51628	1.71307	0.09522	1.37008	0.0018	1.37008	0.58726		1.7125	117.508	1.71182	12.3234	1.71208	120.317	1.71203	112.734	1.71188	119.912	1.71307	18.5194	1.37008	0.42812	1.37008	79.0806
	1.71417	0.53143	1.71349	0.06415	1.71338	0.50275	1.7137	0.47573	1.71354	0.50026	1.71474	0.09232	1.37142	0.00183	1.37142	0.5755		1.71417	113.987	1.71349	12.0559	1.71375	116.63	1.7137	108.99	1.71354	116.191	1.71474	17.9548	1.37142	0.434796	1.37142	77.498
	1.71583	0.5153	1.71515	0.06276	1.71505	0.48716	1.71536	0.45973	1.71521	0.48454	1.7164	0.08948	1.37275	0.00186	1.37275	0.56389		1.71583	110.527	1.71515	11.7931	1.71542	113.012	1.71536	105.323	1.71521	112.54	1.7164	17.4031	1.37275	0.440518	1.37275	75.9344
	1.7175	0.49946	1.71682	0.06138	1.71672	0.47187	1.71703	0.44408	1.71688	0.46913	1.71807	0.08671	1.37408	0.00189	1.37408	0.55244		1.7175	107.13	1.71682	11.5352	1.71708	109.466	1.71703	101.738	1.71687	108.961	1.71807	16.8643	1.37408	0.447671	1.37408	74.3919
	1.71917	0.48394	1.71849	0.06005	1.71838	0.4569	1.7187	0.4288	1.71854	0.45403	1.71974	0.08401	1.37542	0.00192	1.37542	0.54114		1.71917	103.799	1.71849	11.2839	1.71875	105.993	1.7187	98.2361	1.71854	105.453	1.71974	16.3383	1.37542	0.454346	1.37542	72.8707
	1.72083	0.46873	1.72015	0.05875	1.72005	0.44226	1.72036	0.41388	1.72021	0.43926	1.7214	0.08136	1.37675	0.00194	1.37675	0.53		1.72083	100.537	1.72015	11.0397	1.72042	102.596	1.72036	94.8195	1.72021	102.023	1.7214	15.8238	1.37675	0.459115	1.37675	71.3706
	1.7225	0.45384	1.72182	0.05748	1.72172	0.42795	1.72203	0.39934	1.72188	0.42483	1.72307	0.07878	1.37808	0.00195	1.37808	0.51901		1.7225	97.3444	1.72182	10.8013	1.72208	99.277	1.72203	91.4888	1.72188	98.6724	1.72307	15.3213	1.37808	0.462929	1.37808	69.891
	1.72417	0.43929	1.72349	0.05624	1.72338	0.41398	1.7237	0.38519	1.72354	0.41076	1.72474	0.07625	1.37942	0.00197	1.37942	0.50817		1.72417	94.223	1.72349	10.5686	1.72375	96.0364	1.7237	88.2454	1.72354	95.4032	1.72474	14.8301	1.37942	0.468175	1.37942	68.4309
	1.72583	0.42508	1.72515	0.05503	1.72505	0.40036	1.72536	0.37141	1.72521	0.39704	1.7264	0.07379	1.38075	0.002	1.38075	0.49749		1.72583	91.1751	1.72515	10.3412	1.72542	92.876	1.72536	85.0892	1.72521	92.2165	1.7264	14.3518	1.38075	0.47342	1.38075	66.9928
	1.7275	0.41121	1.72682	0.05385	1.72672	0.38708	1.72703	0.35802	1.72688	0.38368	1.72807	0.0714	1.38208	0.00202	1.38208	0.48699		1.7275	88.201	1.72682	10.1194	1.72708	89.7956	1.72703	82.0217	1.72687	89.1137	1.72807	13.8874	1.38208	0.478188	1.38208	65.5789
	1.72917	0.39771	1.72849	0.05269	1.72838	0.37416	1.7287	0.34502	1.72854	0.37068	1.72974	0.06909	1.38342	0.00203	1.38342	0.47668		1.72917	85.3038	1.72849	9.902	1.72875	86.7977	1.7287	79.0434	1.72854	86.0944	1.72974	13.4377	1.38342	0.48248	1.38342	64.1909
	1.73083	0.38455	1.73015	0.05156	1.73005	0.36158	1.73036	0.33241	1.73021	0.35804	1.7314	0.06686	1.38475	0.00206	1.38475	0.46657		1.73083	82.4823	1.73015	9.68885	1.73042	83.8814	1.73036	76.1552	1.73021	83.1585	1.7314	13.0033	1.38475	0.488679	1.38475	62.8285
	1.7325	0.37175	1.73182	0.05045	1.73172	0.34936	1.73203	0.3202	1.73188	0.34575	1.73307	0.06469	1.38608	0.0021	1.38608	0.45663		1.7325	79.7372	1.73182	9.48095	1.73208	81.0456	1.73203	73.3566	1.73188	80.3041	1.73307	12.5823	1.38608	0.497739	1.38608	61.4905
	1.73417	0.35932	1.73349	0.04937	1.73338	0.33748	1.7337	0.30837	1.73354	0.33381	1.73474	0.0626	1.38742	0.00215	1.38742	0.44687		1.73417	77.0707	1.73349	9.2783	1.73375	78.289	1.7337	70.6463	1.73354	77.5313	1.73474	12.1751	1.38742	0.509183	1.38742	60.1764
	1.73583	0.34725	1.73515	0.04833	1.73505	0.32594	1.73536	0.29692	1.73521	0.32222	1.7364	0.06057	1.38875	0.0022	1.38875	0.43728		1.73583	74.482	1.73515	9.08279	1.73542	75.6116	1.73536	68.0242	1.73521	74.8396	1.7364	11.7807	1.38875	0.521104	1.38875	58.8851
	1.7375	0.33554	1.73682	0.04733	1.73672	0.31473	1.73703	0.28585	1.73688	0.31098	1.73807	0.0586	1.39008	0.00225	1.39008	0.42786		1.7375	71.969	1.73682	8.89444	1.73708	73.0109	1.73703	65.4879	1.73687	72.2294	1.73807	11.3974	1.39008	0.533024	1.39008	57.6158
	1.73917	0.32416	1.73849	0.04637	1.73838	0.30384	1.7387	0.27515	1.73854	0.30009	1.73974	0.05669	1.39142	0.0023	1.39142	0.41861		1.73917	69.53	1.73849	8.71372	1.73875	70.4856	1.7387	63.0355	1.73854	69.6983	1.73974	11.0254	1.39142	0.544469	1.39142	56.3703
	1.74083	0.31314	1.74015	0.04545	1.74005	0.29328	1.74036	0.2648	1.74021	0.28952	1.7414	0.05484	1.39275	0.00233	1.39275	0.40955		1.74083	67.1663	1.74015	8.54015	1.74042	68.0361	1.74036	60.6661	1.74021	67.2455	1.7414	10.6649	1.39275	0.552575	1.39275	55.1505
	1.7425	0.30248	1.74182	0.04455	1.74172	0.28305	1.74203	0.25482	1.74188	0.27929	1.74307	0.05304	1.39408	0.00235	1.39408	0.4007		1.7425	64.8785	1.74182	8.37231	1.74208	65.6633	1.74203	58.3787	1.74188	64.8689	1.74307	10.3149	1.39408	0.557343	1.39408	53.9584
	1.74417	0.29215	1.74349	0.04368	1.74338	0.27315	1.7437	0.24519	1.74354	0.26939	1.74474	0.0513	1.39542	0.00235	1.39542	0.39204		1.74417	62.6636	1.74349	8.20875	1.74375	63.3664	1.7437	56.1714	1.74354	62.5682	1.74474	9.97639	1.39542	0.55782	1.39542	52.7921
	1.74583	0.28215	1.74515	0.04283	1.74505	0.26358	1.74536	0.23589	1.74521	0.2598	1.7464	0.04962	1.39675	0.00234	1.39675	0.38356		1.74583	60.5183	1.74515	8.04901	1.74542	61.1453	1.74536	54.0423	1.74521	60.3409	1.7464	9.64975	1.39675	0.554005	1.39675	51.6505
	1.7475	0.27247	1.74682	0.04201	1.74672	0.25433	1.74703	0.22693	1.74688	0.25052	1.74807	0.048	1.39808	0.00231	1.39808	0.37526		1.7475	58.4431	1.74682	7.89356	1.74708	58.9991	1.74703	51.9886	1.74687	58.1851	1.74807	9.33599	1.39808	0.547806	1.39808	50.5333
	1.74917	0.26313	1.74849	0.0412	1.74838	0.24539	1.7487	0.21828	1.74854	0.24154	1.74974	0.04645	1.39942	0.00229	1.39942	0.36715		1.74917	56.438	1.74849	7.7424	1.74875	56.9253	1.7487	50.0078	1.74854	56.0999	1.74974	9.0332	1.39942	0.542084	1.39942	49.4409
	1.75083	0.2541	1.75015	0.04042	1.75005	0.23675	1.75036	0.20995	1.75021	0.23287	1.7514	0.04495	1.40075	0.00227	1.40075	0.35921		1.75083	54.5015	1.75015	7.59602	1.75042	54.9221	1.75036	48.0995	1.75021	54.0857	1.7514	8.74138	1.40075	0.53827	1.40075	48.3718
	1.7525	0.24538	1.75182	0.03968	1.75172	0.22841	1.75203	0.20193	1.75188	0.2245	1.75307	0.0435	1.40208	0.00226	1.40208	0.35144		1.7525	52.6309	1.75182	7.4563	1.75208	52.9866	1.75203	46.2623	1.75188	52.1417	1.75307	8.46052	1.40208	0.536839	1.40208	47.3256
	1.75417	0.23695	1.75349	0.03897	1.75338	0.22035	1.7537	0.19422	1.75354	0.21642	1.75474	0.04211	1.40342	0.00226	1.40342	0.34385		1.75417	50.8237	1.75349	7.32374	1.75375	51.1169	1.7537	44.4951	1.75354	50.2663	1.75474	8.18968	1.40342	0.536362	1.40342	46.3038
	1.75583	0.22882	1.75515	0.0383	1.75505	0.21256	1.75536	0.1868	1.75521	0.20863	1.7564	0.04077	1.40475	0.00226	1.40475	0.33645		1.75583	49.0804	1.75515	7.1969	1.75542	49.3097	1.75536	42.7961	1.75521	48.4567	1.7564	7.92885	1.40475	0.536839	1.40475	45.3062
	1.7575	0.22098	1.75682	0.03764	1.75672	0.20503	1.75703	0.17967	1.75688	0.20112	1.75807	0.03947	1.40608	0.00227	1.40608	0.32922		1.7575	47.399	1.75682	7.07388	1.75708	47.5645	1.75703	41.162	1.75687	46.7114	1.75807	7.67708	1.40608	0.53827	1.40608	44.333
	1.75917	0.21343	1.75849	0.03701	1.75838	0.19777	1.7587	0.17281	1.75854	0.19387	1.75974	0.03823	1.40742	0.00228	1.40742	0.32217		1.75917	45.7778	1.75849	6.95467	1.75875	45.8794	1.7587	39.5913	1.75854	45.0292	1.75974	7.43484	1.40742	0.540654	1.40742	43.3831
	1.76083	0.20614	1.76015	0.0364	1.76005	0.19076	1.76036	0.16622	1.76021	0.18689	1.7614	0.03703	1.40875	0.00229	1.40875	0.31529		1.76083	44.2152	1.76015	6.84023	1.76042	44.2533	1.76036	38.0807	1.76021	43.4084	1.7614	7.20263	1.40875	0.543038	1.40875	42.4576
	1.7625	0.19912	1.76182	0.03581	1.76172	0.184	1.76203	0.15988	1.76188	0.18016	1.76307	0.03589	1.41008	0.00231	1.41008	0.3086		1.7625	42.7098	1.76182	6.72865	1.76208	42.685	1.76203	36.6278	1.76188	41.8444	1.76307	6.97947	1.41008	0.547806	1.41008	41.5559
	1.76417	0.19237	1.76349	0.03523	1.76338	0.17748	1.7637	0.15378	1.76354	0.17367	1.76474	0.03478	1.41142	0.00234	1.41142	0.30207		1.76417	41.2612	1.76349	6.61993	1.76375	41.1725	1.7637	35.2297	1.76354	40.3361	1.76474	6.76441	1.41142	0.554959	1.41142	40.6766
	1.76583	0.18586	1.76515	0.03466	1.76505	0.1712	1.76536	0.14791	1.76521	0.1674	1.7664	0.03371	1.41275	0.00237	1.41275	0.29569		1.76583	39.866	1.76515	6.51312	1.76542	39.7153	1.76536	33.8864	1.76521	38.8813	1.7664	6.55651	1.41275	0.562588	1.41275	39.8183
	1.7675	0.1796	1.76682	0.03411	1.76672	0.16515	1.76703	0.14228	1.76688	0.16137	1.76807	0.03268	1.41408	0.0024	1.41408	0.28947		1.7675	38.5218	1.76682	6.40965	1.76708	38.3124	1.76703	32.5971	1.76687	37.4799	1.76807	6.35672	1.41408	0.569741	1.41408	38.98
	1.76917	0.17355	1.76849	0.03358	1.76838	0.15933	1.7687	0.13688	1.76854	0.15555	1.76974	0.0317	1.41542	0.00243	1.41542	0.28339		1.76917	37.2257	1.76849	6.30999	1.76875	36.9611	1.7687	31.3597	1.76854	36.129	1.76974	6.16455	1.41542	0.576417	1.41542	38.1613
	1.77083	0.16773	1.77015	0.03306	1.77005	0.15371	1.77036	0.1317	1.77021	0.14995	1.7714	0.03074	1.41675	0.00246	1.41675	0.27745		1.77083	35.9764	1.77015	6.21319	1.77042	35.6574	1.77036	30.1719	1.77021	34.8282	1.7714	5.97906	1.41675	0.583092	1.41675	37.3612
	1.7725	0.16213	1.77182	0.03257	1.77172	0.14829	1.77203	0.12672	1.77188	0.14456	1.77307	0.02982	1.41808	0.00248	1.41808	0.27164		1.7725	34.7748	1.77182	6.1202	1.77208	34.4014	1.77203	29.0303	1.77188	33.5751	1.77307	5.80025	1.41808	0.587384	1.41808	36.5791
	1.77417	0.15674	1.77349	0.0321	1.77338	0.14307	1.7737	0.12193	1.77354	0.13936	1.77474	0.02894	1.41942	0.00248	1.41942	0.26597		1.77417	33.6194	1.77349	6.03247	1.77375	33.1907	1.7737	27.9346	1.77354	32.3687	1.77474	5.62811	1.41942	0.588338	1.41942	35.8162
	1.77583	0.15156	1.77515	0.03166	1.77505	0.13805	1.77536	0.11734	1.77521	0.13437	1.7764	0.02809	1.42075	0.00248	1.42075	0.26047		1.77583	32.5084	1.77515	5.9495	1.77542	32.0244	1.77536	26.8822	1.77521	31.209	1.7764	5.4636	1.42075	0.588338	1.42075	35.0757
	1.7775	0.14658	1.77682	0.03124	1.77672	0.1332	1.77703	0.11293	1.77688	0.12957	1.77807	0.02728	1.42208	0.00249	1.42208	0.25515		1.7775	31.4393	1.77682	5.8713	1.77708	30.9005	1.77703	25.8718	1.77687	30.0941	1.77807	5.30529	1.42208	0.589768	1.42208	34.3585
	1.77917	0.14178	1.77849	0.03084	1.77838	0.12853	1.7787	0.1087	1.77854	0.12496	1.77974	0.02649	1.42342	0.0025	1.42342	0.24998		1.77917	30.4108	1.77849	5.79596	1.77875	29.8166	1.7787	24.9033	1.77854	29.0227	1.77974	5.1527	1.42342	0.593583	1.42342	33.6633
	1.78083	0.13716	1.78015	0.03045	1.78005	0.12403	1.78036	0.10465	1.78021	0.12052	1.7814	0.02573	1.42475	0.00252	1.42475	0.24496		1.78083	29.4204	1.78015	5.72252	1.78042	28.7724	1.78036	23.9749	1.78021	27.9922	1.7814	5.00488	1.42475	0.597397	1.42475	32.9871
	1.7825	0.13272	1.78182	0.03007	1.78172	0.1197	1.78203	0.10077	1.78188	0.11625	1.78307	0.025	1.42608	0.00254	1.42608	0.24008		1.7825	28.4662	1.78182	5.651	1.78208	27.7677	1.78203	23.0851	1.78188	27.0009	1.78307	4.86279	1.42608	0.602166	1.42608	32.3296
	1.78417	0.12843	1.78349	0.0297	1.78338	0.11553	1.7837	0.09704	1.78354	0.11215	1.78474	0.0243	1.42742	0.00257	1.42742	0.23534		1.78417	27.5459	1.78349	5.58138	1.78375	26.8006	1.7837	22.2306	1.78354	26.0477	1.78474	4.72546	1.42742	0.608842	1.42742	31.6916
	1.78583	0.12429	1.78515	0.02934	1.78505	0.11152	1.78536	0.09346	1.78521	0.1082	1.7864	0.02362	1.42875	0.00261	1.42875	0.23074		1.78583	26.66	1.78515	5.51367	1.78542	25.8713	1.78536	21.4105	1.78521	25.1307	1.7864	4.59385	1.42875	0.620286	1.42875	31.0717
	1.7875	0.12032	1.78682	0.02899	1.78672	0.10767	1.78703	0.09002	1.78688	0.1044	1.78807	0.02296	1.43008	0.00268	1.43008	0.22626		1.7875	25.8079	1.78682	5.44786	1.78708	24.9786	1.78703	20.6223	1.78687	24.2476	1.78807	4.46606	1.43008	0.635068	1.43008	30.4689
	1.78917	0.11651	1.78849	0.02865	1.78838	0.10398	1.7887	0.08671	1.78854	0.10074	1.78974	0.02233	1.43142	0.00274	1.43142	0.22191		1.78917	24.9901	1.78849	5.38397	1.78875	24.1213	1.7887	19.8655	1.78854	23.3979	1.78974	4.34256	1.43142	0.650326	1.43142	29.8829
	1.79083	0.11285	1.79015	0.02832	1.79005	0.10043	1.79036	0.08354	1.79021	0.09722	1.7914	0.02172	1.43275	0.00281	1.43275	0.21771		1.79083	24.2047	1.79015	5.32246	1.79042	23.2978	1.79036	19.1388	1.79021	22.5806	1.7914	4.2243	1.43275	0.665585	1.43275	29.3174
	1.7925	0.10933	1.79182	0.02801	1.79172	0.09702	1.79203	0.08049	1.79188	0.09384	1.79307	0.02114	1.43408	0.00287	1.43408	0.21364		1.7925	23.4494	1.79182	5.26381	1.79208	22.5062	1.79203	18.4412	1.79188	21.7948	1.79307	4.11081	1.43408	0.681321	1.43408	28.7695
	1.79417	0.10595	1.79349	0.02771	1.79338	0.09374	1.7937	0.07758	1.79354	0.09059	1.79474	0.02058	1.43542	0.00294	1.43542	0.2097		1.79417	22.7242	1.79349	5.20706	1.79375	21.7462	1.7937	17.7732	1.79354	21.0404	1.79474	4.00257	1.43542	0.698487	1.43542	28.2383
	1.79583	0.10269	1.79515	0.02741	1.79505	0.09059	1.79536	0.07479	1.79521	0.08747	1.7964	0.02005	1.43675	0.00301	1.43675	0.20588		1.79583	22.0251	1.79515	5.15175	1.79542	21.0142	1.79536	17.1337	1.79521	20.3166	1.7964	3.90005	1.43675	0.713746	1.43675	27.7243
	1.7975	0.09954	1.79682	0.02713	1.79672	0.08755	1.79703	0.07211	1.79688	0.08448	1.79807	0.01955	1.43808	0.00307	1.43808	0.20218		1.7975	21.3509	1.79682	5.09834	1.79708	20.309	1.79703	16.521	1.79688	19.6204	1.79807	3.8023	1.43808	0.727574	1.43808	27.2255
	1.79917	0.09651	1.79849	0.02686	1.79838	0.08462	1.7987	0.06955	1.79854	0.0816	1.79974	0.01907	1.43942	0.00312	1.43942	0.19857		1.79917	20.7009	1.79849	5.04732	1.79875	19.6295	1.7987	15.9345	1.79854	18.9514	1.79974	3.70884	1.43942	0.740449	1.43942	26.7401
	1.80083	0.0936	1.80015	0.0266	1.80005	0.0818	1.80036	0.0671	1.80021	0.07883	1.8014	0.01861	1.44075	0.00318	1.44075	0.19506		1.80083	20.0758	1.80015	4.99868	1.80042	18.9772	1.80036	15.3718	1.80021	18.3082	1.8014	3.61919	1.44075	0.754277	1.44075	26.2675
	1.8025	0.0908	1.80182	0.02636	1.80172	0.0791	1.80203	0.06474	1.80188	0.07617	1.80307	0.01816	1.44208	0.00324	1.44208	0.19166		1.8025	19.475	1.80182	4.95291	1.80208	18.3501	1.80203	14.8311	1.80187	17.6907	1.80307	3.53289	1.44208	0.768582	1.44208	25.8098
	1.80417	0.08811	1.80349	0.02613	1.80338	0.07651	1.8037	0.06248	1.80354	0.07361	1.80474	0.01774	1.44342	0.00329	1.44342	0.18837		1.80417	18.898	1.80349	4.90952	1.80375	17.7484	1.8037	14.3132	1.80354	17.0965	1.80474	3.44944	1.44342	0.781457	1.44342	25.3663
	1.80583	0.08552	1.80515	0.02591	1.80505	0.07401	1.80536	0.06031	1.80521	0.07115	1.8064	0.01732	1.44475	0.00335	1.44475	0.18517		1.80583	18.343	1.80515	4.86898	1.80542	17.17	1.80536	13.8159	1.80521	16.5253	1.8064	3.3679	1.44475	0.794331	1.44475	24.9353
	1.8075	0.08303	1.80682	0.02571	1.80672	0.07162	1.80703	0.05823	1.80688	0.06879	1.80807	0.01691	1.44608	0.0034	1.44608	0.18206		1.8075	17.8099	1.80682	4.83131	1.80708	16.6149	1.80703	13.3395	1.80688	15.9769	1.80807	3.28827	1.44608	0.807683	1.44608	24.5161
	1.80917	0.08064	1.80849	0.02552	1.80838	0.06932	1.8087	0.05623	1.80854	0.06652	1.80974	0.01651	1.44742	0.00348	1.44742	0.17905		1.80917	17.2973	1.80849	4.79603	1.80875	16.0809	1.8087	12.8827	1.80854	15.451	1.80974	3.2115	1.44742	0.824372	1.44742	24.1118
	1.81083	0.07834	1.81015	0.02534	1.81005	0.06711	1.81036	0.05432	1.81021	0.06435	1.8114	0.01613	1.44875	0.00356	1.44875	0.17617		1.81083	16.8023	1.81015	4.7617	1.81042	15.5678	1.81036	12.4454	1.81021	14.946	1.8114	3.13759	1.44875	0.843445	1.44875	23.7231
	1.8125	0.0761	1.81182	0.02515	1.81172	0.06498	1.81203	0.0525	1.81188	0.06226	1.81307	0.01577	1.45008	0.00364	1.45008	0.17339		1.8125	16.3226	1.81182	4.72689	1.81208	15.0752	1.81203	12.0268	1.81187	14.4615	1.81307	3.06749	1.45008	0.863473	1.45008	23.3483
	1.81417	0.07394	1.81349	0.02496	1.81338	0.06295	1.8137	0.05075	1.81354	0.06026	1.81474	0.01543	1.45142	0.00373	1.45142	0.17071		1.81417	15.8591	1.81349	4.69065	1.81375	14.6022	1.8137	11.6262	1.81354	13.9971	1.81474	3.00074	1.45142	0.884453	1.45142	22.9874
	1.81583	0.07186	1.81515	0.02477	1.81505	0.06099	1.81536	0.04907	1.81521	0.05835	1.8164	0.0151	1.45275	0.00382	1.45275	0.16813		1.81583	15.4128	1.81515	4.65393	1.81542	14.1478	1.81536	11.2419	1.81521	13.5522	1.8164	2.93636	1.45275	0.906865	1.45275	22.6402
	1.8175	0.06986	1.81682	0.02458	1.81672	0.05911	1.81703	0.04746	1.81688	0.05651	1.81807	0.01478	1.45408	0.00392	1.45408	0.16566		1.8175	14.9837	1.81682	4.61817	1.81708	13.7129	1.81703	10.8733	1.81688	13.1249	1.81807	2.87485	1.45408	0.929753	1.45408	22.3084
	1.81917	0.06794	1.81849	0.02439	1.81838	0.05732	1.8187	0.04592	1.81854	0.05474	1.81974	0.01448	1.45542	0.00401	1.45542	0.16329		1.81917	14.5717	1.81849	4.58384	1.81875	13.2971	1.8187	10.52	1.81854	12.7144	1.81974	2.8162	1.45542	0.951211	1.45542	21.9889
	1.82083	0.06609	1.82015	0.02422	1.82005	0.0556	1.82036	0.04444	1.82021	0.05305	1.8214	0.01419	1.45675	0.0041	1.45675	0.16099		1.82083	14.1764	1.82015	4.55046	1.82042	12.8984	1.82036	10.1805	1.82021	12.3205	1.8214	2.75993	1.45675	0.973622	1.45675	21.6794
	1.8225	0.06432	1.82182	0.02404	1.82172	0.05395	1.82203	0.04302	1.82188	0.05142	1.82307	0.01391	1.45808	0.00421	1.45808	0.15877		1.8225	13.7968	1.82182	4.51803	1.82208	12.5151	1.82203	9.85527	1.82187	11.9433	1.82307	2.70557	1.45808	0.999371	1.45808	21.3804
	1.82417	0.06263	1.82349	0.02388	1.82338	0.05236	1.8237	0.04166	1.82354	0.04986	1.82474	0.01364	1.45942	0.00434	1.45942	0.15663		1.82417	13.4335	1.82349	4.48799	1.82375	12.1474	1.8237	9.54437	1.82354	11.5814	1.82474	2.65312	1.45942	1.02846	1.45942	21.0919
	1.82583	0.061	1.82515	0.02374	1.82505	0.05085	1.82536	0.04036	1.82521	0.04837	1.8264	0.01338	1.46075	0.00447	1.46075	0.15456		1.82583	13.083	1.82515	4.46033	1.82542	11.7955	1.82536	9.24635	1.82521	11.2348	1.8264	2.60305	1.46075	1.06088	1.46075	20.813
	1.8275	0.05942	1.82682	0.02359	1.82672	0.0494	1.82703	0.03911	1.82688	0.04694	1.82807	0.01314	1.46208	0.00462	1.46208	0.15256		1.8275	12.7459	1.82682	4.43363	1.82708	11.4589	1.82703	8.96072	1.82688	10.9024	1.82807	2.55537	1.46208	1.09569	1.46208	20.5436
	1.82917	0.05791	1.82849	0.02345	1.82838	0.048	1.8287	0.03792	1.82854	0.04557	1.82974	0.0129	1.46342	0.00478	1.46342	0.15063		1.82917	12.4202	1.82849	4.40693	1.82875	11.1361	1.8287	8.6875	1.82854	10.5844	1.82974	2.50912	1.46342	1.13432	1.46342	20.2847
	1.83083	0.05645	1.83015	0.02331	1.83005	0.04667	1.83036	0.03678	1.83021	0.04426	1.8314	0.01268	1.46475	0.00495	1.46475	0.1488		1.83083	12.1069	1.83015	4.38023	1.83042	10.8266	1.83036	8.42619	1.83021	10.2797	1.8314	2.46525	1.46475	1.17342	1.46475	20.0372
	1.8325	0.05504	1.83182	0.02318	1.83172	0.04539	1.83203	0.03569	1.83188	0.04299	1.83307	0.01246	1.46608	0.0051	1.46608	0.14704		1.8325	11.8046	1.83182	4.35591	1.83208	10.5305	1.83203	8.17537	1.83187	9.98592	1.83307	2.42281	1.46608	1.21013	1.46608	19.8011
	1.83417	0.05368	1.83349	0.02306	1.83338	0.04417	1.8337	0.03463	1.83354	0.04178	1.83474	0.01225	1.46742	0.00525	1.46742	0.14539		1.83417	11.5132	1.83349	4.33302	1.83375	10.2468	1.8337	7.93362	1.83354	9.70316	1.83474	2.38276	1.46742	1.24542	1.46742	19.5789
	1.83583	0.05237	1.83515	0.02294	1.83505	0.04299	1.83536	0.03362	1.83521	0.04061	1.8364	0.01206	1.46875	0.00539	1.46875	0.14385		1.83583	11.2329	1.83515	4.31108	1.83542	9.974	1.83536	7.70235	1.83521	9.43136	1.8364	2.34461	1.46875	1.27927	1.46875	19.3706
	1.8375	0.05111	1.83682	0.02282	1.83672	0.04187	1.83703	0.03265	1.83688	0.03949	1.83807	0.01187	1.47008	0.00553	1.47008	0.1424		1.8375	10.9625	1.83682	4.2882	1.83708	9.71222	1.83703	7.4811	1.83688	9.17101	1.83807	2.30837	1.47008	1.31265	1.47008	19.1755
	1.83917	0.0499	1.83849	0.0227	1.83838	0.04078	1.8387	0.03173	1.83854	0.0384	1.83974	0.01169	1.47142	0.00567	1.47142	0.14105		1.83917	10.7031	1.83849	4.26626	1.83875	9.46045	1.8387	7.26938	1.83854	8.91972	1.83974	2.27356	1.47142	1.34603	1.47142	18.9943
	1.84083	0.04874	1.84015	0.0226	1.84005	0.03973	1.84036	0.03085	1.84021	0.03737	1.8414	0.01152	1.47275	0.00583	1.47275	0.13981		1.84083	10.4547	1.84015	4.24623	1.84042	9.21726	1.84036	7.06768	1.84021	8.67891	1.8414	2.24066	1.47275	1.3837	1.47275	18.8274
	1.8425	0.04763	1.84182	0.0225	1.84172	0.03872	1.84203	0.03001	1.84188	0.03638	1.84307	0.01136	1.47408	0.00601	1.47408	0.13868		1.8425	10.2162	1.84182	4.22812	1.84208	8.98314	1.84203	6.87504	1.84187	8.44955	1.84307	2.20919	1.47408	1.42566	1.47408	18.6744
	1.84417	0.04656	1.84349	0.02241	1.84338	0.03775	1.8437	0.02921	1.84354	0.03544	1.84474	0.0112	1.47542	0.0062	1.47542	0.13762		1.84417	9.98735	1.84349	4.21047	1.84375	8.75807	1.8437	6.69241	1.84354	8.23116	1.84474	2.17772	1.47542	1.47144	1.47542	18.5318
	1.84583	0.04554	1.84515	0.02231	1.84505	0.03682	1.84536	0.02845	1.84521	0.03454	1.8464	0.01104	1.47675	0.00642	1.47675	0.13664		1.84583	9.76706	1.84515	4.19235	1.84542	8.54206	1.84536	6.51789	1.84521	8.02326	1.8464	2.1472	1.47675	1.52246	1.47675	18.4002
	1.8475	0.04454	1.84682	0.02221	1.84672	0.03593	1.84703	0.02772	1.84688	0.03368	1.84807	0.01089	1.47808	0.00665	1.47808	0.13576		1.8475	9.55343	1.84682	4.17376	1.84708	8.33511	1.84703	6.35004	1.84688	7.82347	1.84807	2.11716	1.47808	1.57825	1.47808	18.2815
	1.84917	0.04358	1.84849	0.02212	1.84838	0.03508	1.8487	0.02701	1.84854	0.03286	1.84974	0.01074	1.47942	0.00691	1.47942	0.13498		1.84917	9.34696	1.84849	4.15659	1.84875	8.13866	1.8487	6.18839	1.84854	7.63178	1.84974	2.08855	1.47942	1.63976	1.47942	18.1761
	1.85083	0.04265	1.85015	0.02204	1.85005	0.03428	1.85036	0.02633	1.85021	0.03207	1.8514	0.01061	1.48075	0.0072	1.48075	0.13429		1.85083	9.14764	1.85015	4.14085	1.85042	7.95221	1.85036	6.03247	1.85021	7.44963	1.8514	2.0628	1.48075	1.707	1.48075	18.0841
	1.8525	0.04175	1.85182	0.02196	1.85172	0.03351	1.85203	0.02567	1.85188	0.03132	1.85307	0.01048	1.48208	0.00751	1.48208	0.13371		1.8525	8.95548	1.85182	4.12607	1.85208	7.77483	1.85203	5.88131	1.85187	7.27463	1.85307	2.038	1.48208	1.78043	1.48208	18.0059
	1.85417	0.04089	1.85349	0.02188	1.85338	0.03278	1.8537	0.02504	1.85354	0.0306	1.85474	0.01035	1.48342	0.00785	1.48342	0.13324		1.85417	8.77142	1.85349	4.11177	1.85375	7.60555	1.8537	5.73635	1.85354	7.10678	1.85474	2.01368	1.48342	1.86197	1.48342	17.942
	1.85583	0.04007	1.85515	0.02181	1.85505	0.03209	1.85536	0.02443	1.85521	0.0299	1.8564	0.01024	1.48475	0.00824	1.48475	0.13286		1.85583	8.59451	1.85515	4.09842	1.85542	7.44343	1.85536	5.59711	1.85521	6.94466	1.8564	1.99127	1.48475	1.954	1.48475	17.8914
	1.8575	0.03927	1.85682	0.02174	1.85672	0.03142	1.85703	0.02386	1.85688	0.02923	1.85807	0.01014	1.48608	0.00867	1.48608	0.13259		1.8575	8.42381	1.85682	4.08602	1.85708	7.28798	1.85703	5.46551	1.85688	6.78968	1.85807	1.97172	1.48608	2.05652	1.48608	17.8547
	1.85917	0.0385	1.85849	0.02168	1.85838	0.03077	1.8587	0.02331	1.85854	0.02859	1.85974	0.01004	1.48742	0.00914	1.48742	0.13243		1.85917	8.25834	1.85849	4.07362	1.85875	7.13825	1.8587	5.34105	1.85854	6.64091	1.85974	1.95265	1.48742	2.1681	1.48742	17.8332
	1.86083	0.03776	1.86015	0.02161	1.86005	0.03015	1.86036	0.0228	1.86021	0.02797	1.8614	0.00994	1.48875	0.00965	1.48875	0.13239		1.86083	8.09908	1.86015	4.06122	1.86042	6.99472	1.86036	5.22375	1.86021	6.49643	1.8614	1.93405	1.48875	2.28922	1.48875	17.8275
	1.8625	0.03705	1.86182	0.02154	1.86172	0.02955	1.86203	0.02231	1.86188	0.02737	1.86307	0.00985	1.49008	0.0102	1.49008	0.13247		1.8625	7.94601	1.86182	4.04835	1.86208	6.85596	1.86203	5.11169	1.86187	6.35672	1.86307	1.91545	1.49008	2.41939	1.49008	17.8385
	1.86417	0.03635	1.86349	0.02148	1.86338	0.02898	1.8637	0.02184	1.86354	0.0268	1.86474	0.00977	1.49142	0.0108	1.49142	0.13269		1.86417	7.79724	1.86349	4.03643	1.86375	6.72293	1.8637	5.00393	1.86354	6.22368	1.86474	1.89924	1.49142	2.56101	1.49142	17.8681
	1.86583	0.03568	1.86515	0.02142	1.86505	0.02843	1.86536	0.02139	1.86521	0.02625	1.8664	0.00968	1.49275	0.01144	1.49275	0.13304		1.86583	7.65276	1.86515	4.02498	1.86542	6.59466	1.86536	4.8995	1.86521	6.09684	1.8664	1.88303	1.49275	2.71455	1.49275	17.9157
	1.8675	0.03503	1.86682	0.02136	1.86672	0.02789	1.86703	0.02094	1.86688	0.02573	1.86807	0.0096	1.49408	0.01216	1.49408	0.13353		1.8675	7.51448	1.86682	4.01354	1.86708	6.47116	1.86703	4.79841	1.86688	5.97572	1.86807	1.86729	1.49408	2.88383	1.49408	17.9811
	1.86917	0.03442	1.86849	0.02129	1.86838	0.02738	1.8687	0.02052	1.86854	0.02523	1.86974	0.00952	1.49542	0.01296	1.49542	0.13413		1.86917	7.38192	1.86849	4.00162	1.86875	6.35099	1.8687	4.70114	1.86854	5.85985	1.86974	1.85108	1.49542	3.07361	1.49542	18.0616
	1.87083	0.03382	1.87015	0.02122	1.87005	0.02688	1.87036	0.02011	1.87021	0.02476	1.8714	0.00943	1.49675	0.01386	1.49675	0.13484		1.87083	7.2546	1.87015	3.98827	1.87042	6.23465	1.87036	4.6072	1.87021	5.75018	1.8714	1.83487	1.49675	3.28724	1.49675	18.1575
	1.8725	0.03324	1.87182	0.02115	1.87172	0.02639	1.87203	0.01972	1.87188	0.0243	1.87307	0.00936	1.49808	0.01487	1.49808	0.13568		1.8725	7.13062	1.87182	3.97396	1.87208	6.12307	1.87203	4.51803	1.87187	5.6448	1.87307	1.81961	1.49808	3.52804	1.49808	18.2715
	1.87417	0.03269	1.87349	0.02107	1.87338	0.02594	1.8737	0.01935	1.87354	0.02386	1.87474	0.00927	1.49942	0.016	1.49942	0.13668		1.87417	7.01094	1.87349	3.96013	1.87375	6.01673	1.8737	4.43363	1.87354	5.54228	1.87474	1.80387	1.49942	3.7965	1.49942	18.4059
	1.87583	0.03214	1.87515	0.021	1.87505	0.0255	1.87536	0.019	1.87521	0.02343	1.8764	0.0092	1.50075	0.01725	1.50075	0.13783		1.87583	6.89459	1.87515	3.94678	1.87542	5.91564	1.87536	4.35257	1.87521	5.44262	1.8764	1.78909	1.50075	4.09261	1.50075	18.5609
	1.8775	0.03162	1.87682	0.02094	1.87672	0.02508	1.87703	0.01866	1.87688	0.02302	1.87807	0.00912	1.50208	0.01862	1.50208	0.13915		1.8775	6.7811	1.87682	3.93486	1.87708	5.81884	1.87703	4.2758	1.87688	5.3463	1.87807	1.77431	1.50208	4.41782	1.50208	18.7388
	1.87917	0.03111	1.87849	0.02088	1.87838	0.02468	1.8787	0.01834	1.87854	0.02262	1.87974	0.00905	1.50342	0.02012	1.50342	0.14065		1.87917	6.67191	1.87849	3.92294	1.87875	5.72634	1.8787	4.20237	1.87854	5.25379	1.87974	1.76048	1.50342	4.77354	1.50342	18.94
	1.88083	0.03061	1.88015	0.02082	1.88005	0.0243	1.88036	0.01803	1.88021	0.02224	1.8814	0.00899	1.50475	0.02176	1.50475	0.14232		1.88083	6.56652	1.88015	3.91197	1.88042	5.63669	1.88036	4.13132	1.88021	5.1651	1.8814	1.74856	1.50475	5.16264	1.50475	19.165
	1.8825	0.03014	1.88182	0.02076	1.88172	0.02392	1.88203	0.01774	1.88188	0.02187	1.88307	0.00893	1.50608	0.02356	1.50608	0.14416		1.8825	6.46544	1.88182	3.90148	1.88208	5.548	1.88203	4.06313	1.88187	5.07975	1.88307	1.73712	1.50608	5.58845	1.50608	19.4125
	1.88417	0.02969	1.88349	0.0207	1.88338	0.02354	1.8837	0.01744	1.88354	0.02152	1.88474	0.00888	1.50742	0.02552	1.50742	0.14616		1.88417	6.36864	1.88349	3.88956	1.88375	5.46122	1.8837	3.99637	1.88354	4.99773	1.88474	1.72615	1.50742	6.05432	1.50742	19.6819
	1.88583	0.02926	1.88515	0.02063	1.88505	0.02318	1.88536	0.01717	1.88521	0.02117	1.8864	0.00882	1.50875	0.02766	1.50875	0.14833		1.88583	6.27518	1.88515	3.87621	1.88542	5.37777	1.88536	3.93248	1.88521	4.9181	1.8864	1.71518	1.50875	6.56168	1.50875	19.9747
	1.8875	0.02884	1.88682	0.02056	1.88672	0.02284	1.88703	0.0169	1.88688	0.02085	1.88807	0.00876	1.51008	0.02999	1.51008	0.15069		1.8875	6.18505	1.88682	3.86286	1.88708	5.29814	1.88703	3.87144	1.88688	4.84228	1.88807	1.70374	1.51008	7.11481	1.51008	20.2923
	1.88917	0.02842	1.88849	0.02049	1.88838	0.02251	1.8887	0.01664	1.88854	0.02053	1.88974	0.0087	1.51142	0.03253	1.51142	0.15324		1.88917	6.09589	1.88849	3.85046	1.88875	5.2228	1.8887	3.81279	1.88854	4.76933	1.88974	1.69277	1.51142	7.71753	1.51142	20.6351
	1.89083	0.02801	1.89015	0.02042	1.89005	0.02221	1.89036	0.0164	1.89021	0.02023	1.8914	0.00865	1.51275	0.0353	1.51275	0.15596		1.89083	6.00719	1.89015	3.83806	1.89042	5.15127	1.89036	3.75652	1.89021	4.69875	1.8914	1.6818	1.51275	8.37461	1.51275	21.0018
	1.8925	0.0276	1.89182	0.02037	1.89172	0.02191	1.89203	0.01616	1.89188	0.01994	1.89307	0.00859	1.51408	0.03832	1.51408	0.15885		1.8925	5.91993	1.89182	3.8271	1.89208	5.08308	1.89203	3.70216	1.89187	4.63057	1.89307	1.67036	1.51408	9.09034	1.51408	21.3909
	1.89417	0.0272	1.89349	0.02032	1.89338	0.02163	1.8937	0.01593	1.89354	0.01966	1.89474	0.00853	1.51542	0.04159	1.51542	0.16192		1.89417	5.83315	1.89349	3.81804	1.89375	5.01776	1.8937	3.64971	1.89354	4.56572	1.89474	1.65844	1.51542	9.86711	1.51542	21.8039
	1.89583	0.0268	1.89515	0.02028	1.89505	0.02135	1.89536	0.01571	1.89521	0.01939	1.8964	0.00846	1.51675	0.04515	1.51675	0.16516		1.89583	5.74875	1.89515	3.81088	1.89542	4.95386	1.89536	3.59869	1.89521	4.50325	1.8964	1.64604	1.51675	10.7111	1.51675	22.2402
	1.8975	0.02642	1.89682	0.02025	1.89672	0.02108	1.89703	0.01549	1.89688	0.01912	1.89807	0.0084	1.51808	0.04901	1.51808	0.16858		1.8975	5.66769	1.89682	3.80516	1.89708	4.88997	1.89703	3.54958	1.89688	4.44174	1.89807	1.63364	1.51808	11.6266	1.51808	22.7013
	1.89917	0.02606	1.89849	0.02021	1.89838	0.02081	1.8987	0.01528	1.89854	0.01886	1.89974	0.00834	1.51942	0.05319	1.51942	0.17219		1.89917	5.58996	1.89849	3.79848	1.89875	4.82798	1.8987	3.50142	1.89854	4.38023	1.89974	1.62125	1.51942	12.617	1.51942	23.1876
	1.90083	0.02571	1.90015	0.02017	1.90005	0.02055	1.90036	0.01507	1.90021	0.0186	1.9014	0.00826	1.52075	0.05769	1.52075	0.17601		1.90083	5.51558	1.90015	3.79038	1.90042	4.76789	1.90036	3.45325	1.90021	4.32014	1.9014	1.60742	1.52075	13.6856	1.52075	23.7017
	1.9025	0.02538	1.90182	0.02011	1.90172	0.0203	1.90203	0.01487	1.90188	0.01835	1.90307	0.00819	1.52208	0.06254	1.52208	0.18004		1.9025	5.44453	1.90182	3.77989	1.90208	4.70924	1.90203	3.407	1.90187	4.26149	1.90307	1.59311	1.52208	14.8358	1.52208	24.2443
	1.90417	0.02506	1.90349	0.02005	1.90338	0.02005	1.9037	0.01468	1.90354	0.0181	1.90474	0.00812	1.52342	0.06776	1.52342	0.18429		1.90417	5.37539	1.90349	3.76797	1.90375	4.65202	1.9037	3.36313	1.90354	4.20332	1.90474	1.57976	1.52342	16.0751	1.52342	24.816
	1.90583	0.02474	1.90515	0.01998	1.90505	0.01981	1.90536	0.0145	1.90521	0.01785	1.9064	0.00805	1.52475	0.07339	1.52475	0.18875		1.90583	5.30672	1.90515	3.75462	1.90542	4.59576	1.90536	3.32117	1.90521	4.14658	1.9064	1.56641	1.52475	17.4092	1.52475	25.4173
	1.9075	0.02442	1.90682	0.01991	1.90672	0.01957	1.90703	0.01432	1.90688	0.01761	1.90807	0.00799	1.52608	0.07942	1.52608	0.19342		1.9075	5.23853	1.90682	3.74079	1.90708	4.54044	1.90703	3.28064	1.90688	4.09031	1.90807	1.55354	1.52608	18.8402	1.52608	26.0468
	1.90917	0.02411	1.90849	0.01983	1.90838	0.01934	1.9087	0.01415	1.90854	0.01738	1.90974	0.00792	1.52742	0.08587	1.52742	0.1983		1.90917	5.17178	1.90849	3.72696	1.90875	4.48561	1.9087	3.24202	1.90854	4.0369	1.90974	1.54018	1.52742	20.3709	1.52742	26.7029
	1.91083	0.02381	1.91015	0.01976	1.91005	0.0191	1.91036	0.01399	1.91021	0.01716	1.9114	0.00785	1.52875	0.09275	1.52875	0.20337		1.91083	5.10645	1.91015	3.71408	1.91042	4.43125	1.91036	3.2053	1.91021	3.98636	1.9114	1.52683	1.52875	22.0031	1.52875	27.3857
	1.9125	0.02351	1.91182	0.0197	1.91172	0.01887	1.91203	0.01383	1.91188	0.01695	1.91307	0.00778	1.53008	0.10008	1.53008	0.20866		1.9125	5.04255	1.91182	3.70121	1.91208	4.37832	1.91203	3.16954	1.91187	3.93724	1.91307	1.513	1.53008	23.7412	1.53008	28.0981
	1.91417	0.02322	1.91349	0.01962	1.91338	0.01866	1.9137	0.01368	1.91354	0.01675	1.91474	0.00771	1.53142	0.10787	1.53142	0.21417		1.91417	4.98009	1.91349	3.6869	1.91375	4.32777	1.9137	3.13425	1.91354	3.89004	1.91474	1.49965	1.53142	25.5899	1.53142	28.841
	1.91583	0.02294	1.91515	0.01954	1.91505	0.01845	1.91536	0.01353	1.91521	0.01656	1.9164	0.00765	1.53275	0.11615	1.53275	0.21991		1.91583	4.92001	1.91515	3.67165	1.91542	4.28009	1.91536	3.09896	1.91521	3.84521	1.9164	1.48726	1.53275	27.553	1.53275	29.613
	1.9175	0.02267	1.91682	0.01945	1.91672	0.01825	1.91703	0.01337	1.91688	0.01637	1.91807	0.00759	1.53408	0.12493	1.53408	0.22584		1.9175	4.86183	1.91682	3.65591	1.91708	4.23336	1.91703	3.06368	1.91688	3.80278	1.91807	1.47533	1.53408	29.6363	1.53408	30.4117
	1.91917	0.0224	1.91849	0.01937	1.91838	0.01805	1.9187	0.01322	1.91854	0.01619	1.91974	0.00752	1.53542	0.13423	1.53542	0.23198		1.91917	4.80413	1.91849	3.64065	1.91875	4.18806	1.9187	3.02887	1.91854	3.76129	1.91974	1.46294	1.53542	31.8436	1.53542	31.2386
	1.92083	0.02213	1.92015	0.01929	1.92005	0.01786	1.92036	0.01307	1.92021	0.01601	1.9214	0.00746	1.53675	0.14407	1.53675	0.23832		1.92083	4.74691	1.92015	3.62492	1.92042	4.14324	1.92036	2.99406	1.92021	3.7179	1.9214	1.45054	1.53675	34.1763	1.53675	32.0921
	1.9225	0.02186	1.92182	0.0192	1.92172	0.01767	1.92203	0.01292	1.92188	0.01582	1.92307	0.00739	1.53808	0.15445	1.53808	0.24485		1.9225	4.68969	1.92182	3.60823	1.92208	4.09889	1.92203	2.95925	1.92188	3.67451	1.92307	1.43671	1.53808	36.6387	1.53808	32.9714
	1.92417	0.0216	1.92349	0.01911	1.92338	0.01748	1.9237	0.01278	1.92354	0.01564	1.92474	0.00732	1.53942	0.16538	1.53942	0.25155		1.92417	4.63343	1.92349	3.59106	1.92375	4.05407	1.9237	2.92683	1.92354	3.63159	1.92474	1.42288	1.53942	39.2336	1.53942	33.8745
	1.92583	0.02134	1.92515	0.01901	1.92505	0.01728	1.92536	0.01264	1.92521	0.01545	1.9264	0.00724	1.54075	0.17689	1.54075	0.25844		1.92583	4.57811	1.92515	3.57294	1.92542	4.00877	1.92536	2.89583	1.92521	3.58868	1.9264	1.4081	1.54075	41.963	1.54075	34.802
	1.9275	0.02108	1.92682	0.01891	1.92672	0.01709	1.92703	0.01251	1.92688	0.01526	1.92807	0.00716	1.54208	0.18897	1.54208	0.26551		1.9275	4.52232	1.92682	3.55387	1.92708	3.96442	1.92703	2.86531	1.92687	3.54481	1.92807	1.39236	1.54208	44.8293	1.54208	35.7533
	1.92917	0.02082	1.92849	0.01881	1.92838	0.0169	1.9287	0.01237	1.92854	0.01508	1.92974	0.00708	1.54342	0.20164	1.54342	0.27275		1.92917	4.46653	1.92849	3.53432	1.92875	3.92056	1.9287	2.8348	1.92854	3.50142	1.92974	1.37711	1.54342	47.8343	1.54342	36.7289
	1.93083	0.02056	1.93015	0.0187	1.93005	0.01672	1.93036	0.01224	1.93021	0.01489	1.9314	0.007	1.54475	0.21491	1.54475	0.28018		1.93083	4.41027	1.93015	3.51429	1.93042	3.87907	1.93036	2.80428	1.93021	3.4585	1.9314	1.36232	1.54475	50.9824	1.54475	37.7288
	1.9325	0.0203	1.93182	0.0186	1.93172	0.01654	1.93203	0.01211	1.93188	0.01471	1.93307	0.00693	1.54608	0.22879	1.54608	0.28777		1.9325	4.35495	1.93182	3.49474	1.93208	3.83806	1.93203	2.77424	1.93188	3.41654	1.93307	1.3485	1.54608	54.274	1.54608	38.7511
	1.93417	0.02005	1.93349	0.01849	1.93338	0.01637	1.9337	0.01197	1.93354	0.01453	1.93474	0.00686	1.54742	0.24326	1.54742	0.29552		1.93417	4.29964	1.93349	3.47471	1.93375	3.79705	1.9337	2.74324	1.93354	3.37553	1.93474	1.33371	1.54742	57.7068	1.54742	39.7954
	1.93583	0.01979	1.93515	0.01839	1.93505	0.01619	1.93536	0.01183	1.93521	0.01436	1.9364	0.00677	1.54875	0.2583	1.54875	0.30343		1.93583	4.2448	1.93515	3.45516	1.93542	3.75557	1.93536	2.71034	1.93521	3.33548	1.9364	1.31702	1.54875	61.2768	1.54875	40.8602
	1.9375	0.01954	1.93682	0.01828	1.93672	0.01601	1.93703	0.01169	1.93688	0.01419	1.93807	0.00668	1.55008	0.27392	1.55008	0.31148		1.9375	4.19188	1.93682	3.43513	1.93708	3.71361	1.93703	2.67744	1.93687	3.29542	1.93807	1.29986	1.55008	64.9804	1.55008	41.944
	1.93917	0.01931	1.93849	0.01817	1.93838	0.01583	1.9387	0.01154	1.93854	0.01402	1.93974	0.00659	1.55142	0.29008	1.55142	0.31964		1.93917	4.14181	1.93849	3.41463	1.93875	3.67117	1.9387	2.64454	1.93854	3.25632	1.93974	1.28222	1.55142	68.8142	1.55142	43.0436
	1.94083	0.01909	1.94015	0.01806	1.94005	0.01564	1.94036	0.0114	1.94021	0.01385	1.9414	0.00651	1.55275	0.30678	1.55275	0.32791		1.94083	4.09365	1.94015	3.39317	1.94042	3.62825	1.94036	2.61211	1.94021	3.2177	1.9414	1.26553	1.55275	72.7758	1.55275	44.1561
	1.9425	0.01886	1.94182	0.01795	1.94172	0.01545	1.94203	0.01126	1.94188	0.0137	1.94307	0.00642	1.55408	0.32401	1.55408	0.33624		1.9425	4.04549	1.94182	3.37267	1.94208	3.58391	1.94203	2.57969	1.94188	3.18098	1.94307	1.24836	1.55408	76.8627	1.55408	45.2781
	1.94417	0.01864	1.94349	0.01784	1.94338	0.01526	1.9437	0.01112	1.94354	0.01354	1.94474	0.00633	1.55542	0.34175	1.55542	0.34463		1.94417	3.99828	1.94349	3.35169	1.94375	3.53956	1.9437	2.54774	1.94354	3.14474	1.94474	1.23119	1.55542	81.0713	1.55542	46.4087
	1.94583	0.01842	1.94515	0.01772	1.94505	0.01507	1.94536	0.01099	1.94521	0.01338	1.9464	0.00624	1.55675	0.35999	1.55675	0.35308		1.94583	3.95155	1.94515	3.32975	1.94542	3.49665	1.94536	2.51675	1.94521	3.1085	1.9464	1.21355	1.55675	85.4	1.55675	47.5459
	1.9475	0.0182	1.94682	0.0176	1.94672	0.01489	1.94703	0.01085	1.94688	0.01322	1.94807	0.00615	1.55808	0.37873	1.55808	0.36158		1.9475	3.90434	1.94682	3.30734	1.94708	3.45469	1.94703	2.48575	1.94687	3.07131	1.94807	1.19638	1.55808	89.8446	1.55808	48.6903
	1.94917	0.01798	1.94849	0.01748	1.94838	0.01472	1.9487	0.01071	1.94854	0.01307	1.94974	0.00606	1.55942	0.39793	1.55942	0.37012		1.94917	3.85571	1.94849	3.28493	1.94875	3.41368	1.9487	2.45428	1.94854	3.03459	1.94974	1.17826	1.55942	94.4003	1.55942	49.8409
	1.95083	0.01775	1.95015	0.01736	1.95005	0.01454	1.95036	0.01058	1.95021	0.01291	1.9514	0.00596	1.56075	0.41756	1.56075	0.3787		1.95083	3.80659	1.95015	3.26204	1.95042	3.3741	1.95036	2.42329	1.95021	2.99835	1.9514	1.15967	1.56075	99.0557	1.56075	50.9958
	1.9525	0.01752	1.95182	0.01724	1.95172	0.01438	1.95203	0.01044	1.95188	0.01275	1.95307	0.00587	1.56208	0.43755	1.56208	0.38729		1.9525	3.75795	1.95182	3.23963	1.95208	3.335	1.95203	2.39277	1.95188	2.96211	1.95307	1.14155	1.56208	103.8	1.56208	52.1526
	1.95417	0.0173	1.95349	0.01712	1.95338	0.01421	1.9537	0.01032	1.95354	0.01259	1.95474	0.00578	1.56342	0.45789	1.56342	0.39588		1.95417	3.71027	1.95349	3.21722	1.95375	3.29638	1.9537	2.3632	1.95354	2.92492	1.95474	1.12343	1.56342	108.623	1.56342	53.3094
	1.95583	0.01707	1.95515	0.017	1.95505	0.01405	1.95536	0.01019	1.95521	0.01244	1.9564	0.00569	1.56475	0.47852	1.56475	0.40445		1.95583	3.66211	1.95515	3.19386	1.95542	3.25823	1.95536	2.33364	1.95521	2.8882	1.9564	1.10626	1.56475	113.517	1.56475	54.4643
	1.9575	0.01685	1.95682	0.01686	1.95672	0.01388	1.95703	0.01005	1.95688	0.01229	1.95807	0.00559	1.56608	0.49941	1.56608	0.413		1.9575	3.61443	1.95682	3.16858	1.95708	3.2196	1.95703	2.30312	1.95687	2.85339	1.95807	1.08814	1.56608	118.472	1.56608	55.6154
	1.95917	0.01663	1.95849	0.01672	1.95838	0.01371	1.9587	0.00992	1.95854	0.01214	1.95974	0.0055	1.56742	0.52052	1.56742	0.42149		1.95917	3.56674	1.95849	3.14236	1.95875	3.18003	1.9587	2.27213	1.95854	2.82049	1.95974	1.0705	1.56742	123.481	1.56742	56.7579
	1.96083	0.01641	1.96015	0.01658	1.96005	0.01355	1.96036	0.00978	1.96021	0.012	1.9614	0.00541	1.56875	0.54182	1.56875	0.4299		1.96083	3.52001	1.96015	3.11518	1.96042	3.14236	1.96036	2.24113	1.96021	2.78759	1.9614	1.0519	1.56875	128.534	1.56875	57.8904
	1.9625	0.0162	1.96182	0.01643	1.96172	0.01339	1.96203	0.00964	1.96188	0.01186	1.96307	0.00531	1.57008	0.56327	1.57008	0.4382		1.9625	3.47567	1.96182	3.08752	1.96208	3.10516	1.96203	2.20919	1.96188	2.75517	1.96307	1.03283	1.57008	133.622	1.57008	59.0091
	1.96417	0.01601	1.96349	0.01628	1.96338	0.01323	1.9637	0.0095	1.96354	0.01172	1.96474	0.00521	1.57142	0.5848	1.57142	0.44638		1.96417	3.43418	1.96349	3.05843	1.96375	3.06892	1.9637	2.17724	1.96354	2.72226	1.96474	1.01376	1.57142	138.729	1.57142	60.1096
	1.96583	0.01583	1.96515	0.01612	1.96505	0.01307	1.96536	0.00936	1.96521	0.01158	1.9664	0.00511	1.57275	0.60634	1.57275	0.4544		1.96583	3.39508	1.96515	3.02887	1.96542	3.03268	1.96536	2.14481	1.96521	2.68936	1.9664	0.994682	1.57275	143.841	1.57275	61.1901
	1.9675	0.01566	1.96682	0.01597	1.96672	0.01292	1.96703	0.00923	1.96688	0.01144	1.96807	0.00502	1.57408	0.62783	1.57408	0.46225		1.9675	3.35789	1.96682	3.00121	1.96708	2.99788	1.96703	2.11382	1.96687	2.65741	1.96807	0.977039	1.57408	148.939	1.57408	62.2468
	1.96917	0.01548	1.96849	0.01583	1.96838	0.01278	1.9687	0.0091	1.96854	0.01131	1.96974	0.00493	1.57542	0.6492	1.57542	0.46992		1.96917	3.32117	1.96849	2.97546	1.96875	2.96402	1.9687	2.08426	1.96854	2.62594	1.96974	0.959396	1.57542	154.007	1.57542	63.2796
	1.97083	0.01532	1.97015	0.0157	1.97005	0.01263	1.97036	0.00897	1.97021	0.01117	1.9714	0.00484	1.57675	0.67038	1.57675	0.47739		1.97083	3.28493	1.97015	2.95019	1.97042	2.92921	1.97036	2.05564	1.97021	2.59447	1.9714	0.94223	1.57675	159.033	1.57675	64.2858
	1.9725	0.01514	1.97182	0.01556	1.97172	0.01247	1.97203	0.00885	1.97188	0.01104	1.97307	0.00476	1.57808	0.69135	1.57808	0.48466		1.9725	3.24678	1.97182	2.92444	1.97208	2.89345	1.97203	2.02751	1.97188	2.56348	1.97307	0.925541	1.57808	164.007	1.57808	65.2647
	1.97417	0.01494	1.97349	0.01543	1.97338	0.01231	1.9737	0.00873	1.97354	0.01091	1.97474	0.00467	1.57942	0.71205	1.57942	0.49171		1.97417	3.20482	1.97349	2.89965	1.97375	2.85673	1.9737	1.99986	1.97354	2.53391	1.97474	0.907898	1.57942	168.917	1.57942	66.2136
	1.97583	0.01473	1.97515	0.01531	1.97505	0.01216	1.97536	0.00861	1.97521	0.01079	1.9764	0.00458	1.58075	0.73243	1.58075	0.49851		1.97583	3.16	1.97515	2.87676	1.97542	2.82097	1.97536	1.97315	1.97521	2.5053	1.9764	0.890255	1.58075	173.753	1.58075	67.1296
	1.9775	0.01452	1.97682	0.01518	1.97672	0.01201	1.97703	0.0085	1.97688	0.01066	1.97807	0.00448	1.58208	0.75245	1.58208	0.50504		1.9775	3.11518	1.97682	2.85339	1.97708	2.78616	1.97703	1.94645	1.97687	2.47574	1.97807	0.871181	1.58208	178.501	1.58208	68.0099
	1.97917	0.01431	1.97849	0.01505	1.97838	0.01186	1.9787	0.00838	1.97854	0.01053	1.97974	0.00438	1.58342	0.77204	1.58342	0.51128		1.97917	3.07035	1.97849	2.82907	1.97875	2.75087	1.9787	1.91975	1.97854	2.44522	1.97974	0.852585	1.58342	183.148	1.58342	68.85
	1.98083	0.01411	1.98015	0.01492	1.98005	0.01171	1.98036	0.00826	1.98021	0.0104	1.9814	0.00429	1.58475	0.79113	1.58475	0.51722		1.98083	3.02601	1.98015	2.80333	1.98042	2.71654	1.98036	1.89161	1.98021	2.4147	1.9814	0.834465	1.58475	187.677	1.58475	69.6497
	1.9825	0.01391	1.98182	0.01478	1.98172	0.01157	1.98203	0.00813	1.98188	0.01027	1.98307	0.00419	1.58608	0.80966	1.58608	0.52285		1.9825	2.98262	1.98182	2.77758	1.98208	2.68459	1.98203	1.863	1.98188	2.38609	1.98307	0.815868	1.58608	192.072	1.58608	70.4074
	1.98417	0.01371	1.98349	0.01465	1.98338	0.01144	1.9837	0.00801	1.98354	0.01016	1.98474	0.0041	1.58742	0.82756	1.58742	0.52816		1.98417	2.94161	1.98349	2.7523	1.98375	2.65503	1.9837	1.83487	1.98354	2.35987	1.98474	0.798225	1.58742	196.319	1.58742	71.1222
	1.98583	0.01354	1.98515	0.01451	1.98505	0.01132	1.98536	0.00788	1.98521	0.01005	1.9864	0.00402	1.58875	0.84478	1.58875	0.53313		1.98583	2.90394	1.98515	2.72751	1.98542	2.62594	1.98536	1.80626	1.98521	2.33507	1.9864	0.781059	1.58875	200.405	1.58875	71.7917
	1.9875	0.01337	1.98682	0.01438	1.98672	0.01119	1.98703	0.00776	1.98688	0.00995	1.98807	0.00393	1.59008	0.86129	1.59008	0.53774		1.9875	2.86722	1.98682	2.70271	1.98708	2.59686	1.98703	1.77717	1.98687	2.31171	1.98807	0.76437	1.59008	204.322	1.59008	72.413
	1.98917	0.0132	1.98849	0.01425	1.98838	0.01107	1.9887	0.00763	1.98854	0.00986	1.98974	0.00384	1.59142	0.87705	1.59142	0.54199		1.98917	2.83098	1.98849	2.67839	1.98875	2.56824	1.9887	1.74809	1.98854	2.29025	1.98974	0.746727	1.59142	208.06	1.59142	72.9857
	1.99083	0.01303	1.99015	0.01412	1.99005	0.01095	1.99036	0.00751	1.99021	0.00977	1.9914	0.00374	1.59275	0.89201	1.59275	0.54588		1.99083	2.79474	1.99015	2.65408	1.99042	2.54059	1.99036	1.71995	1.99021	2.26927	1.9914	0.72813	1.59275	211.608	1.59275	73.5083
	1.9925	0.01287	1.99182	0.014	1.99172	0.01083	1.99203	0.00739	1.99188	0.00967	1.99307	0.00365	1.59408	0.90612	1.59408	0.54937		1.9925	2.75993	1.99182	2.63023	1.99208	2.51293	1.99203	1.6923	1.99188	2.2459	1.99307	0.710011	1.59408	214.957	1.59408	73.9789
	1.99417	0.01271	1.99349	0.01387	1.99338	0.01071	1.9937	0.00727	1.99354	0.00956	1.99474	0.00356	1.59542	0.91936	1.59542	0.55247		1.99417	2.7256	1.99349	2.60639	1.99375	2.48432	1.9937	1.66559	1.99354	2.22015	1.99474	0.692844	1.59542	218.096	1.59542	74.3957
	1.99583	0.01255	1.99515	0.01375	1.99505	0.01059	1.99536	0.00716	1.99521	0.00944	1.9964	0.00347	1.59675	0.93167	1.59675	0.55515		1.99583	2.69079	1.99515	2.58303	1.99542	2.45571	1.99536	1.6408	1.99521	2.19345	1.9964	0.675678	1.59675	221.016	1.59675	74.7576
	1.9975	0.01238	1.99682	0.01363	1.99672	0.01047	1.99703	0.00706	1.99688	0.00933	1.99807	0.00339	1.59808	0.94301	1.59808	0.55743		1.9975	2.65598	1.99682	2.56062	1.99708	2.42853	1.99703	1.61839	1.99687	2.16722	1.99807	0.658989	1.59808	223.707	1.59808	75.0642
	1.99917	0.01222	1.99849	0.01351	1.99838	0.01035	1.9987	0.00697	1.99854	0.00922	1.99974	0.00331	1.59942	0.95335	1.59942	0.5593		1.99917	2.62213	1.99849	2.53963	1.99875	2.4004	1.9987	1.59693	1.99854	2.141	1.99974	0.64373	1.59942	226.16	1.59942	75.3164
	2.00083	0.01208	2.00015	0.01341	2.00005	0.01023	2.00036	0.00688	2.00021	0.00911	2.0014	0.00324	1.60075	0.96267	1.60075	0.56077		2.00083	2.59066	2.00015	2.51961	2.00042	2.37274	2.00036	1.57595	2.00021	2.11477	2.0014	0.629425	1.60075	228.372	1.60075	75.5143
	2.0025	0.01194	2.00182	0.0133	2.00172	0.01011	2.00203	0.00679	2.00188	0.009	2.00307	0.00317	1.60208	0.97097	1.60208	0.56182		2.0025	2.56062	2.00182	2.4991	2.00208	2.34604	2.00203	1.55497	2.00188	2.09093	2.00307	0.615597	1.60208	230.341	1.60208	75.6559
	2.00417	0.0118	2.00349	0.01319	2.00338	0.01	2.0037	0.00669	2.00354	0.00891	2.00474	0.00309	1.60342	0.97826	1.60342	0.56244		2.00417	2.53201	2.00349	2.47812	2.00375	2.32029	2.0037	1.53351	2.00354	2.06995	2.00474	0.601768	1.60342	232.068	1.60342	75.7394
	2.00583	0.01168	2.00515	0.01308	2.00505	0.00989	2.00536	0.0066	2.00521	0.00883	2.0064	0.00302	1.60475	0.9845	1.60475	0.56263		2.00583	2.50435	2.00515	2.45762	2.00542	2.29502	2.00536	1.51157	2.00521	2.0504	2.0064	0.58794	1.60475	233.551	1.60475	75.7647
	2.0075	0.01155	2.00682	0.01296	2.00672	0.00979	2.00703	0.0065	2.00688	0.00874	2.00807	0.00296	1.60608	0.98972	1.60608	0.56239		2.0075	2.47765	2.00682	2.43616	2.00708	2.2707	2.00703	1.48821	2.00687	2.03085	2.00807	0.576019	1.60608	234.788	1.60608	75.7327
	2.00917	0.01143	2.00849	0.01285	2.00838	0.00969	2.0087	0.0064	2.00854	0.00866	2.00974	0.0029	1.60742	0.99389	1.60742	0.56175		2.00917	2.45142	2.00849	2.4147	2.00875	2.24733	2.0087	1.46532	2.00854	2.01178	2.00974	0.564575	1.60742	235.776	1.60742	75.6464
	2.01083	0.01131	2.01015	0.01274	2.01005	0.00959	2.01036	0.0063	2.01021	0.00858	2.0114	0.00285	1.60875	0.99699	1.60875	0.56072		2.01083	2.42615	2.01015	2.39372	2.01042	2.2254	2.01036	1.44291	2.01021	1.99318	2.0114	0.553608	1.60875	236.514	1.60875	75.5067
	2.0125	0.01119	2.01182	0.01264	2.01172	0.0095	2.01203	0.00621	2.01188	0.0085	2.01307	0.00279	1.61008	0.99903	1.61008	0.5593		2.0125	2.4004	2.01182	2.3756	2.01208	2.20299	2.01203	1.42288	2.01187	1.97411	2.01307	0.543118	1.61008	236.998	1.61008	75.316
	2.01417	0.01107	2.01349	0.01255	2.01338	0.0094	2.0137	0.00613	2.01354	0.00841	2.01474	0.00274	1.61142	1	1.61142	0.55751		2.01417	2.37465	2.01349	2.35844	2.01375	2.18058	2.0137	1.40429	2.01354	1.9536	2.01474	0.533104	1.61142	237.227	1.61142	75.0752
	2.01583	0.01095	2.01515	0.01246	2.01505	0.0093	2.01536	0.00605	2.01521	0.00832	2.0164	0.00269	1.61275	0.99992	1.61275	0.55537		2.01583	2.34938	2.01515	2.34079	2.01542	2.15769	2.01536	1.38617	2.01521	1.9331	2.0164	0.523567	1.61275	237.207	1.61275	74.7862
	2.0175	0.01084	2.01682	0.01237	2.01672	0.0092	2.01703	0.00597	2.01688	0.00824	2.01807	0.00264	1.61408	0.9988	1.61408	0.55285		2.0175	2.32601	2.01682	2.3241	2.01708	2.1348	2.01703	1.36805	2.01688	1.91355	2.01807	0.513554	1.61408	236.943	1.61408	74.4472
	2.01917	0.01074	2.01849	0.01228	2.01838	0.0091	2.0187	0.0059	2.01854	0.00816	2.01974	0.00258	1.61542	0.99669	1.61542	0.54995		2.01917	2.30408	2.01849	2.30789	2.01875	2.11143	2.0187	1.35088	2.01854	1.89543	2.01974	0.50211	1.61542	236.442	1.61542	74.0566
	2.02083	0.01064	2.02015	0.0122	2.02005	0.009	2.02036	0.00582	2.02021	0.00809	2.0214	0.00252	1.61675	0.99362	1.61675	0.54666		2.02083	2.28262	2.02015	2.29263	2.02042	2.08712	2.02036	1.33276	2.02021	1.87826	2.0214	0.490189	1.61675	235.713	1.61675	73.6137
	2.0225	0.01054	2.02182	0.01212	2.02172	0.0089	2.02203	0.00573	2.02188	0.00801	2.02307	0.00246	1.61808	0.98961	1.61808	0.543		2.0225	2.26068	2.02182	2.27737	2.02208	2.06375	2.02203	1.31369	2.02188	1.86157	2.02307	0.478745	1.61808	234.761	1.61808	73.1206
	2.02417	0.01044	2.02349	0.01204	2.02338	0.0088	2.0237	0.00565	2.02354	0.00795	2.02474	0.00241	1.61942	0.98469	1.61942	0.53899		2.02417	2.23827	2.02349	2.26212	2.02375	2.04229	2.0237	1.29366	2.02354	1.84536	2.02474	0.467777	1.61942	233.594	1.61942	72.5813
	2.02583	0.01032	2.02515	0.01196	2.02505	0.00872	2.02536	0.00556	2.02521	0.00787	2.0264	0.00235	1.62075	0.97887	1.62075	0.53466		2.02583	2.21443	2.02515	2.24733	2.02542	2.02274	2.02536	1.27363	2.02521	1.82867	2.0264	0.457287	1.62075	232.215	1.62075	71.9986
	2.0275	0.01021	2.02682	0.01188	2.02672	0.00863	2.02703	0.00548	2.02688	0.0078	2.02807	0.0023	1.62208	0.9722	1.62208	0.53003		2.0275	2.18916	2.02682	2.23303	2.02708	2.00272	2.02703	1.25599	2.02687	1.8115	2.02807	0.447273	1.62208	230.633	1.62208	71.3744
	2.02917	0.01009	2.02849	0.01181	2.02838	0.00855	2.0287	0.00542	2.02854	0.00773	2.02974	0.00225	1.62342	0.96471	1.62342	0.52511		2.02917	2.16341	2.02849	2.21872	2.02875	1.98269	2.0287	1.24073	2.02854	1.79434	2.02974	0.43726	1.62342	228.854	1.62342	70.7116
	2.03083	0.00997	2.03015	0.01173	2.03005	0.00847	2.03036	0.00536	2.03021	0.00765	2.0314	0.00219	1.62475	0.9564	1.62475	0.51992		2.03083	2.13861	2.03015	2.20394	2.03042	1.96409	2.03036	1.2269	2.03021	1.77765	2.0314	0.426769	1.62475	226.885	1.62475	70.0126
	2.0325	0.00986	2.03182	0.01165	2.03172	0.00839	2.03203	0.0053	2.03188	0.00759	2.03307	0.00214	1.62608	0.94732	1.62608	0.51445		2.0325	2.11477	2.03182	2.18916	2.03208	1.9474	2.03203	1.2145	2.03187	1.76191	2.03307	0.416279	1.62608	224.731	1.62608	69.2763
	2.03417	0.00976	2.03349	0.01158	2.03338	0.00832	2.0337	0.00525	2.03354	0.00752	2.03474	0.00209	1.62742	0.93751	1.62742	0.50871		2.03417	2.09332	2.03349	2.17581	2.03375	1.93024	2.0337	1.20258	2.03354	1.74713	2.03474	0.405788	1.62742	222.402	1.62742	68.5039
	2.03583	0.00967	2.03515	0.01151	2.03505	0.00824	2.03536	0.0052	2.03521	0.00746	2.0364	0.00203	1.62875	0.927	1.62875	0.50272		2.03583	2.07376	2.03515	2.16293	2.03542	1.91259	2.03536	1.19209	2.03521	1.73378	2.0364	0.395775	1.62875	219.909	1.62875	67.6975
	2.0375	0.00958	2.03682	0.01145	2.03672	0.00817	2.03703	0.00516	2.03688	0.00741	2.03807	0.00198	1.63008	0.91585	1.63008	0.49652		2.0375	2.05564	2.03682	2.15101	2.03708	1.8959	2.03703	1.18208	2.03688	1.72091	2.03807	0.385284	1.63008	217.263	1.63008	66.8616
	2.03917	0.0095	2.03849	0.01138	2.03838	0.0081	2.0387	0.00512	2.03854	0.00735	2.03974	0.00193	1.63142	0.9041	1.63142	0.49012		2.03917	2.038	2.03849	2.13909	2.03875	1.88017	2.0387	1.17207	2.03854	1.70803	2.03974	0.375748	1.63142	214.477	1.63142	66
	2.04083	0.00941	2.04015	0.01132	2.04005	0.00804	2.04036	0.00507	2.04021	0.00729	2.0414	0.00189	1.63275	0.89182	1.63275	0.48354		2.04083	2.01941	2.04015	2.12717	2.04042	1.86491	2.04036	1.16158	2.04021	1.69373	2.0414	0.368118	1.63275	211.564	1.63275	65.1145
	2.0425	0.00933	2.04182	0.01125	2.04172	0.00797	2.04203	0.00502	2.04188	0.00723	2.04307	0.00185	1.63408	0.87906	1.63408	0.47682		2.0425	2.00224	2.04182	2.11477	2.04208	1.84822	2.04203	1.15108	2.04188	1.67894	2.04307	0.360012	1.63408	208.536	1.63408	64.209
	2.04417	0.00925	2.04349	0.01119	2.04338	0.00789	2.0437	0.00498	2.04354	0.00717	2.04474	0.00181	1.63542	0.86584	1.63542	0.46994		2.04417	1.98507	2.04349	2.1019	2.04375	1.8301	2.0437	1.14059	2.04354	1.66416	2.04474	0.351429	1.63542	205.4	1.63542	63.283
	2.04583	0.00918	2.04515	0.01111	2.04505	0.00781	2.04536	0.00493	2.04521	0.0071	2.0464	0.00176	1.63675	0.85219	1.63675	0.46292		2.04583	1.96886	2.04515	2.08855	2.04542	1.81246	2.04536	1.12963	2.04521	1.64986	2.0464	0.341415	1.63675	202.163	1.63675	62.3379
	2.0475	0.00911	2.04682	0.01105	2.04672	0.00774	2.04703	0.00488	2.04688	0.00705	2.04807	0.0017	1.63808	0.83814	1.63808	0.45577		2.0475	1.95312	2.04682	2.07615	2.04708	1.79529	2.04703	1.11723	2.04688	1.63651	2.04807	0.330448	1.63808	198.83	1.63808	61.3747
	2.04917	0.00903	2.04849	0.01098	2.04838	0.00767	2.0487	0.00482	2.04854	0.00699	2.04974	0.00164	1.63942	0.82372	1.63942	0.44847		2.04917	1.93644	2.04849	2.06423	2.04875	1.78003	2.0487	1.10435	2.04854	1.62458	2.04974	0.318527	1.63942	195.41	1.63942	60.3919
	2.05083	0.00895	2.05015	0.01093	2.05005	0.00762	2.05036	0.00476	2.05021	0.00695	2.0514	0.00158	1.64075	0.80898	1.64075	0.44105		2.05083	1.91879	2.05015	2.05326	2.05042	1.76668	2.05036	1.09005	2.05021	1.61362	2.0514	0.30756	1.64075	191.911	1.64075	59.3929
	2.0525	0.00886	2.05182	0.01087	2.05172	0.00757	2.05203	0.0047	2.05188	0.0069	2.05307	0.00153	1.64208	0.79395	1.64208	0.43355		2.0525	1.89972	2.05182	2.04229	2.05208	1.75571	2.05203	1.07718	2.05187	1.6036	2.05307	0.298023	1.64208	188.347	1.64208	58.382
	2.05417	0.00877	2.05349	0.01081	2.05338	0.00753	2.0537	0.00465	2.05354	0.00686	2.05474	0.00149	1.64342	0.77871	1.64342	0.42598		2.05417	1.88017	2.05349	2.03133	2.05375	1.74665	2.0537	1.06621	2.05354	1.59311	2.05474	0.289917	1.64342	184.731	1.64342	57.3635
	2.05583	0.00867	2.05515	0.01075	2.05505	0.00749	2.05536	0.00461	2.05521	0.00681	2.0564	0.00145	1.64475	0.7633	1.64475	0.41836		2.05583	1.86062	2.05515	2.02036	2.05542	1.73807	2.05536	1.05667	2.05521	1.58262	2.0564	0.282288	1.64475	181.075	1.64475	56.3374
	2.0575	0.00859	2.05682	0.01069	2.05672	0.00745	2.05703	0.00457	2.05688	0.00676	2.05807	0.00142	1.64608	0.74775	1.64608	0.41069		2.0575	1.8425	2.05682	2.00939	2.05708	1.72853	2.05703	1.04809	2.05687	1.5707	2.05807	0.276566	1.64608	177.387	1.64608	55.3036
	2.05917	0.00852	2.05849	0.01063	2.05838	0.0074	2.0587	0.00454	2.05854	0.00671	2.05974	0.0014	1.64742	0.7321	1.64742	0.40298		2.05917	1.82676	2.05849	1.99795	2.05875	1.71757	2.0587	1.03998	2.05854	1.5583	2.05974	0.272274	1.64742	173.674	1.64742	54.266
	2.06083	0.00845	2.06015	0.01057	2.06005	0.00736	2.06036	0.00451	2.06021	0.00666	2.0614	0.00138	1.64875	0.71636	1.64875	0.39528		2.06083	1.81341	2.06015	1.9865	2.06042	1.70708	2.06036	1.03235	2.06021	1.54591	2.0614	0.268459	1.64875	169.941	1.64875	53.2289
	2.0625	0.0084	2.06182	0.01052	2.06172	0.00731	2.06203	0.00447	2.06188	0.0066	2.06307	0.00136	1.65008	0.70057	1.65008	0.38757		2.0625	1.80101	2.06182	1.97649	2.06208	1.69516	2.06203	1.0252	2.06188	1.53399	2.06307	0.264645	1.65008	166.193	1.65008	52.1908
	2.06417	0.00835	2.06349	0.01047	2.06338	0.00725	2.0637	0.00444	2.06354	0.00656	2.06474	0.00134	1.65142	0.68473	1.65142	0.37986		2.06417	1.79005	2.06349	1.96743	2.06375	1.68228	2.0637	1.01757	2.06354	1.52302	2.06474	0.26083	1.65142	162.436	1.65142	51.1522
	2.06583	0.0083	2.06515	0.01042	2.06505	0.00719	2.06536	0.00441	2.06521	0.00651	2.0664	0.00132	1.65275	0.66889	1.65275	0.37216		2.06583	1.77956	2.06515	1.95885	2.06542	1.66845	2.06536	1.00994	2.06521	1.51205	2.0664	0.256062	1.65275	158.678	1.65275	50.1151
	2.0675	0.00825	2.06682	0.01038	2.06672	0.00714	2.06703	0.00438	2.06688	0.00646	2.06807	0.00129	1.65408	0.65308	1.65408	0.3645		2.0675	1.76954	2.06682	1.95074	2.06708	1.65558	2.06703	1.00231	2.06688	1.50156	2.06807	0.250816	1.65408	154.929	1.65408	49.0842
	2.06917	0.00819	2.06849	0.01034	2.06838	0.00709	2.0687	0.00434	2.06854	0.00642	2.06974	0.00126	1.65542	0.63734	1.65542	0.3569		2.06917	1.75762	2.06849	1.94311	2.06875	1.64366	2.0687	0.995159	2.06854	1.49202	2.06974	0.245094	1.65542	151.194	1.65542	48.0604
	2.07083	0.00813	2.07015	0.0103	2.07005	0.00703	2.07036	0.00432	2.07021	0.00638	2.0714	0.00123	1.65675	0.6217	1.65675	0.34934		2.07083	1.74427	2.07015	1.93501	2.07042	1.63126	2.07036	0.98896	2.07021	1.48296	2.0714	0.238419	1.65675	147.483	1.65675	47.0424
	2.0725	0.00807	2.07182	0.01025	2.07172	0.00698	2.07203	0.00429	2.07188	0.00635	2.07307	0.00118	1.65808	0.60618	1.65808	0.34182		2.0725	1.7314	2.07182	1.92595	2.07208	1.61839	2.07203	0.982761	2.07187	1.4739	2.07307	0.230312	1.65808	143.802	1.65808	46.0301
	2.07417	0.00801	2.07349	0.0102	2.07338	0.00692	2.0737	0.00427	2.07354	0.0063	2.07474	0.00114	1.65942	0.5908	1.65942	0.33437		2.07417	1.71852	2.07349	1.91736	2.07375	1.60551	2.0737	0.977993	2.07354	1.46437	2.07474	0.221252	1.65942	140.155	1.65942	45.0268
	2.07583	0.00795	2.07515	0.01015	2.07505	0.00687	2.07536	0.00425	2.07521	0.00626	2.0764	0.00109	1.66075	0.57558	1.66075	0.327		2.07583	1.70517	2.07515	1.9083	2.07542	1.59311	2.07536	0.973225	2.07521	1.45435	2.0764	0.212193	1.66075	136.543	1.66075	44.034
	2.0775	0.00789	2.07682	0.0101	2.07672	0.00682	2.07703	0.00423	2.07688	0.00622	2.07807	0.00105	1.66208	0.56052	1.66208	0.3197		2.0775	1.69182	2.07682	1.89877	2.07708	1.58119	2.07703	0.968933	2.07687	1.44529	2.07807	0.204563	1.66208	132.969	1.66208	43.0517
	2.07917	0.00783	2.07849	0.01006	2.07838	0.00676	2.0787	0.00421	2.07854	0.00618	2.07974	0.00101	1.66342	0.54562	1.66342	0.31248		2.07917	1.68037	2.07849	1.88971	2.07875	1.56927	2.0787	0.963688	2.07854	1.43623	2.07974	0.196934	1.66342	129.436	1.66342	42.0795
	2.08083	0.00779	2.08015	0.01001	2.08005	0.00672	2.08036	0.00418	2.08021	0.00614	2.0814	0.000980693	1.66475	0.53093	1.66475	0.30536		2.08083	1.67036	2.08015	1.88112	2.08042	1.5583	2.08036	0.958443	2.08021	1.42717	2.0814	0.190735	1.66475	125.95	1.66475	41.1196
	2.0825	0.00774	2.08182	0.00997	2.08172	0.00667	2.08203	0.00416	2.08188	0.00611	2.08307	0.000956175	1.66608	0.51644	1.66608	0.29833		2.0825	1.65987	2.08182	1.87397	2.08208	1.54829	2.08203	0.952244	2.08188	1.41907	2.08307	0.185966	1.66608	122.513	1.66608	40.1735
	2.08417	0.00769	2.08349	0.00994	2.08338	0.00664	2.0837	0.00413	2.08354	0.00608	2.08474	0.000941465	1.66742	0.50218	1.66742	0.29141		2.08417	1.64843	2.08349	1.86825	2.08375	1.53923	2.0837	0.945568	2.08354	1.41144	2.08474	0.183105	1.66742	119.131	1.66742	39.2413
	2.08583	0.00763	2.08515	0.00991	2.08505	0.0066	2.08536	0.0041	2.08521	0.00604	2.0864	0.000931658	1.66875	0.48817	1.66875	0.28458		2.08583	1.63603	2.08515	1.86205	2.08542	1.53017	2.08536	0.938892	2.08521	1.40381	2.0864	0.181198	1.66875	115.808	1.66875	38.322
	2.0875	0.00757	2.08682	0.00987	2.08672	0.00656	2.08703	0.00408	2.08688	0.00601	2.08807	0.000916948	1.67008	0.47443	1.67008	0.27786		2.0875	1.62268	2.08682	1.85537	2.08708	1.52111	2.08703	0.934124	2.08688	1.39523	2.08807	0.178337	1.67008	112.548	1.67008	37.4165
	2.08917	0.00751	2.08849	0.00984	2.08838	0.00652	2.0887	0.00406	2.08854	0.00597	2.08974	0.000897334	1.67142	0.46096	1.67142	0.27123		2.08917	1.61028	2.08849	1.84822	2.08875	1.51253	2.0887	0.930786	2.08854	1.38617	2.08974	0.174522	1.67142	109.352	1.67142	36.5248
	2.09083	0.00745	2.09015	0.0098	2.09005	0.00648	2.09036	0.00405	2.09021	0.00593	2.0914	0.000867913	1.67275	0.44775	1.67275	0.26472		2.09083	1.59788	2.09015	1.84107	2.09042	1.50347	2.09036	0.928402	2.09021	1.37711	2.0914	0.1688	1.67275	106.217	1.67275	35.6469
	2.0925	0.0074	2.09182	0.00976	2.09172	0.00644	2.09203	0.00404	2.09188	0.00589	2.09307	0.000833589	1.67408	0.43479	1.67408	0.2583		2.0925	1.58691	2.09182	1.83344	2.09208	1.49488	2.09203	0.926018	2.09187	1.36805	2.09307	0.162125	1.67408	103.145	1.67408	34.7834
	2.09417	0.00735	2.09349	0.00971	2.09338	0.00641	2.0937	0.00403	2.09354	0.00585	2.09474	0.000791909	1.67542	0.42211	1.67542	0.252		2.09417	1.57547	2.09349	1.82533	2.09375	1.48726	2.0937	0.923157	2.09354	1.35899	2.09474	0.154018	1.67542	100.136	1.67542	33.9346
	2.09583	0.0073	2.09515	0.00968	2.09505	0.00638	2.09536	0.00401	2.09521	0.00581	2.0964	0.00075023	1.67675	0.40969	1.67675	0.24582		2.09583	1.56546	2.09515	1.81818	2.09542	1.48058	2.09536	0.919819	2.09521	1.3504	2.0964	0.145912	1.67675	97.1903	1.67675	33.103
	2.0975	0.00725	2.09682	0.00964	2.09672	0.00635	2.09703	0.004	2.09688	0.00578	2.09807	0.000711002	1.67808	0.39756	1.67808	0.23978		2.0975	1.55401	2.09682	1.81246	2.09708	1.4739	2.09703	0.915527	2.09687	1.34277	2.09807	0.138283	1.67808	94.3116	1.67808	32.289
	2.09917	0.00719	2.09849	0.00962	2.09838	0.00632	2.0987	0.00398	2.09854	0.00575	2.09974	0.000676678	1.67942	0.38573	1.67942	0.23387		2.09917	1.54161	2.09849	1.80864	2.09875	1.46675	2.0987	0.910759	2.09854	1.33514	2.09974	0.131607	1.67942	91.5054	1.67942	31.4932
	2.10083	0.00713	2.10015	0.0096	2.10005	0.00629	2.10036	0.00396	2.10021	0.00572	2.1014	0.000642354	1.68075	0.37421	1.68075	0.22809		2.10083	1.52874	2.10015	1.80435	2.10042	1.46008	2.10036	0.906944	2.10021	1.32751	2.1014	0.124931	1.68075	88.7736	1.68075	30.7145
	2.1025	0.00707	2.10182	0.00958	2.10172	0.00626	2.10203	0.00395	2.10188	0.00568	2.10307	0.000617836	1.68208	0.36299	1.68208	0.22243		2.1025	1.51682	2.10182	1.79958	2.10208	1.45292	2.10203	0.904083	2.10188	1.32036	2.10307	0.120163	1.68208	86.1115	1.68208	29.9525
	2.10417	0.00703	2.10349	0.00954	2.10338	0.00623	2.1037	0.00394	2.10354	0.00565	2.10474	0.000600674	1.68342	0.35205	1.68342	0.21689		2.10417	1.50681	2.10349	1.79291	2.10375	1.44577	2.1037	0.901699	2.10354	1.31273	2.10474	0.116825	1.68342	83.5165	1.68342	29.2068
	2.10583	0.00699	2.10515	0.0095	2.10505	0.0062	2.10536	0.00393	2.10521	0.00562	2.1064	0.000585964	1.68475	0.34138	1.68475	0.21147		2.10583	1.4987	2.10515	1.7848	2.10542	1.43909	2.10536	0.899315	2.10521	1.30463	2.1064	0.113964	1.68475	80.985	1.68475	28.4767
	2.1075	0.00696	2.10682	0.00945	2.10672	0.00618	2.10703	0.00392	2.10688	0.00558	2.10807	0.000573705	1.68608	0.33097	1.68608	0.20616		2.1075	1.49202	2.10682	1.77622	2.10708	1.4329	2.10703	0.897884	2.10688	1.297	2.10807	0.11158	1.68608	78.5159	1.68608	27.7619
	2.10917	0.00694	2.10849	0.00941	2.10838	0.00615	2.1087	0.00391	2.10854	0.00555	2.10974	0.000563898	1.68742	0.32082	1.68742	0.20097		2.10917	1.48821	2.10849	1.76907	2.10875	1.42622	2.1087	0.895977	2.10854	1.28937	2.10974	0.109673	1.68742	76.1074	1.68742	27.0629
	2.11083	0.00692	2.11015	0.00938	2.11005	0.00611	2.11036	0.00391	2.11021	0.00552	2.1114	0.000554091	1.68875	0.31093	1.68875	0.19591		2.11083	1.48439	2.11015	1.76287	2.11042	1.41668	2.11036	0.8955	2.11021	1.28269	2.1114	0.107765	1.68875	73.7604	1.68875	26.381
	2.1125	0.0069	2.11182	0.00935	2.11172	0.00606	2.11203	0.00391	2.11188	0.0055	2.11307	0.000536929	1.69008	0.30132	1.69008	0.19098		2.1125	1.47963	2.11182	1.75714	2.11208	1.40667	2.11203	0.8955	2.11187	1.27649	2.11307	0.104427	1.69008	71.4807	1.69008	25.7173
	2.11417	0.00687	2.11349	0.00932	2.11338	0.00602	2.1137	0.00391	2.11354	0.00547	2.11474	0.000517315	1.69142	0.292	1.69142	0.18618		2.11417	1.47438	2.11349	1.7519	2.11375	1.39618	2.1137	0.896454	2.11354	1.27077	2.11474	0.100613	1.69142	69.2696	1.69142	25.0712
	2.11583	0.00685	2.11515	0.0093	2.11505	0.00597	2.11536	0.00392	2.11521	0.00545	2.1164	0.00049525	1.69275	0.28297	1.69275	0.1815		2.11583	1.46866	2.11515	1.74761	2.11542	1.38569	2.11536	0.897408	2.11521	1.26553	2.1164	0.0963211	1.69275	67.1281	1.69275	24.4413
	2.1175	0.00682	2.11682	0.00928	2.11672	0.00593	2.11703	0.00392	2.11688	0.00543	2.11807	0.000473184	1.69408	0.27422	1.69408	0.17695		2.1175	1.46246	2.11682	1.74379	2.11708	1.37615	2.11703	0.898361	2.11687	1.26076	2.11807	0.0920296	1.69408	65.0529	1.69408	23.8285
	2.11917	0.00678	2.11849	0.00925	2.11838	0.0059	2.1187	0.00393	2.11854	0.0054	2.11974	0.000451119	1.69542	0.26574	1.69542	0.17252		2.11917	1.45435	2.11849	1.73855	2.11875	1.369	2.1187	0.899315	2.11854	1.25456	2.11974	0.087738	1.69542	63.0402	1.69542	23.232
	2.12083	0.00674	2.12015	0.00922	2.12005	0.00588	2.12036	0.00393	2.12021	0.00537	2.1214	0.000433956	1.69675	0.2575	1.69675	0.16819		2.12083	1.44529	2.12015	1.73283	2.12042	1.36423	2.12036	0.900269	2.12021	1.24741	2.1214	0.0844002	1.69675	61.0851	1.69675	22.6488
	2.1225	0.0067	2.12182	0.0092	2.12172	0.00587	2.12203	0.00393	2.12188	0.00534	2.12307	0.000421698	1.69808	0.24949	1.69808	0.16395		2.1225	1.43766	2.12182	1.72853	2.12208	1.36137	2.12203	0.900269	2.12188	1.2393	2.12307	0.082016	1.69808	59.1849	1.69808	22.078
	2.12417	0.00667	2.12349	0.00919	2.12338	0.00586	2.1237	0.00394	2.12354	0.0053	2.12474	0.000409439	1.69942	0.2417	1.69942	0.1598		2.12417	1.43051	2.12349	1.72615	2.12375	1.35851	2.1237	0.901699	2.12354	1.23119	2.12474	0.0796318	1.69942	57.3382	1.69942	21.5192
	2.12583	0.00663	2.12515	0.00918	2.12505	0.00584	2.12536	0.00395	2.12521	0.00527	2.1264	0.000394729	1.70075	0.23414	1.70075	0.15575		2.12583	1.42193	2.12515	1.72472	2.12542	1.35469	2.12536	0.904083	2.12521	1.22404	2.1264	0.0767708	1.70075	55.5453	1.70075	20.9737
	2.1275	0.00659	2.12682	0.00917	2.12672	0.00582	2.12703	0.00396	2.12688	0.00524	2.12807	0.000384922	1.70208	0.22682	1.70208	0.1518		2.1275	1.41335	2.12682	1.72234	2.12708	1.34993	2.12703	0.907421	2.12688	1.21784	2.12807	0.0748634	1.70208	53.8081	1.70208	20.442
	2.12917	0.00655	2.12849	0.00915	2.12838	0.0058	2.1287	0.00398	2.12854	0.00522	2.12974	0.000372663	1.70342	0.21974	1.70342	0.14796		2.12917	1.40524	2.12849	1.719	2.12875	1.34468	2.1287	0.910759	2.12854	1.21355	2.12974	0.0724792	1.70342	52.1273	1.70342	19.9242
	2.13083	0.00652	2.13015	0.00913	2.13005	0.00578	2.13036	0.00399	2.13021	0.00521	2.1314	0.000365308	1.70475	0.21288	1.70475	0.14421		2.13083	1.39856	2.13015	1.71614	2.13042	1.34039	2.13036	0.913143	2.13021	1.20974	2.1314	0.0710487	1.70475	50.5003	1.70475	19.4202
	2.1325	0.00649	2.13182	0.00911	2.13172	0.00576	2.13203	0.00399	2.13188	0.0052	2.13307	0.000357953	1.70608	0.20625	1.70608	0.14057		2.1325	1.39236	2.13182	1.7128	2.13208	1.33657	2.13203	0.915051	2.13187	1.20687	2.13307	0.0696182	1.70608	48.9287	1.70608	18.9295
	2.13417	0.00646	2.13349	0.00909	2.13338	0.00575	2.1337	0.004	2.13354	0.00518	2.13474	0.000353049	1.70742	0.19986	1.70742	0.13703		2.13417	1.38569	2.13349	1.70803	2.13375	1.33324	2.1337	0.915527	2.13354	1.20401	2.13474	0.0686646	1.70742	47.4118	1.70742	18.4527
	2.13583	0.00644	2.13515	0.00906	2.13505	0.00574	2.13536	0.00399	2.13521	0.00517	2.1364	0.000348146	1.70875	0.19368	1.70875	0.1336		2.13583	1.38044	2.13515	1.70279	2.13542	1.33085	2.13536	0.914574	2.13521	1.20068	2.1364	0.0677109	1.70875	45.9465	1.70875	17.9901
	2.1375	0.00641	2.13682	0.00904	2.13672	0.00573	2.13703	0.00399	2.13688	0.00515	2.13807	0.000335887	1.71008	0.18771	1.71008	0.13025		2.1375	1.3752	2.13682	1.69897	2.13708	1.32847	2.13703	0.913143	2.13687	1.19638	2.13807	0.0653267	1.71008	44.5294	1.71008	17.54
	2.13917	0.00638	2.13849	0.00903	2.13838	0.00571	2.1387	0.00399	2.13854	0.00513	2.13974	0.000323629	1.71142	0.18193	1.71142	0.12699		2.13917	1.36852	2.13849	1.69611	2.13875	1.32418	2.1387	0.91362	2.13854	1.19162	2.13974	0.0629425	1.71142	43.1585	1.71142	17.1008
	2.14083	0.00634	2.14015	0.00901	2.14005	0.00568	2.14036	0.004	2.14021	0.00511	2.1414	0.00031137	1.71275	0.17635	1.71275	0.12382		2.14083	1.36089	2.14015	1.69277	2.14042	1.31845	2.14036	0.915527	2.14021	1.18685	2.1414	0.0605583	1.71275	41.8338	1.71275	16.6731
	2.1425	0.0063	2.14182	0.00899	2.14172	0.00565	2.14203	0.00401	2.14188	0.00509	2.14307	0.00029666	1.71408	0.17094	1.71408	0.12073		2.1425	1.35231	2.14182	1.68848	2.14208	1.31178	2.14203	0.918865	2.14188	1.1816	2.14307	0.0576973	1.71408	40.5525	1.71408	16.2582
	2.14417	0.00626	2.14349	0.00896	2.14338	0.00563	2.1437	0.00403	2.14354	0.00507	2.14474	0.000279497	1.71542	0.16571	1.71542	0.11775		2.14417	1.34373	2.14349	1.68419	2.14375	1.30606	2.1437	0.923634	2.14354	1.17683	2.14474	0.0543594	1.71542	39.3104	1.71542	15.8558
	2.14583	0.00622	2.14515	0.00894	2.14505	0.00561	2.14536	0.00405	2.14521	0.00505	2.1464	0.000264787	1.71675	0.16063	1.71675	0.11483		2.14583	1.33514	2.14515	1.68085	2.14542	1.30033	2.14536	0.928879	2.14521	1.17254	2.1464	0.0514984	1.71675	38.1059	1.71675	15.4634
	2.1475	0.00619	2.14682	0.00892	2.14672	0.00558	2.14703	0.00407	2.14688	0.00503	2.14807	0.000250077	1.71808	0.15571	1.71808	0.11199		2.1475	1.32799	2.14682	1.67656	2.14708	1.29461	2.14703	0.93317	2.14688	1.1692	2.14807	0.0486374	1.71808	36.9386	1.71808	15.0809
	2.14917	0.00617	2.14849	0.0089	2.14838	0.00556	2.1487	0.00409	2.14854	0.00502	2.14974	0.000235366	1.71942	0.15094	1.71942	0.10924		2.14917	1.3237	2.14849	1.67179	2.14875	1.28889	2.1487	0.936508	2.14854	1.16539	2.14974	0.0457764	1.71942	35.8075	1.71942	14.7104
	2.15083	0.00616	2.15015	0.00888	2.15005	0.00554	2.15036	0.0041	2.15021	0.005	2.1514	0.000218204	1.72075	0.14632	1.72075	0.10658		2.15083	1.32084	2.15015	1.66798	2.15042	1.28412	2.15036	0.939369	2.15021	1.16062	2.1514	0.0424385	1.72075	34.7118	1.72075	14.3519
	2.1525	0.00614	2.15182	0.00886	2.15172	0.00551	2.15203	0.00412	2.15188	0.00497	2.15307	0.000201042	1.72208	0.14185	1.72208	0.104		2.1525	1.31702	2.15182	1.66464	2.15208	1.27935	2.15203	0.943184	2.15187	1.15538	2.15307	0.0391006	1.72208	33.6503	1.72208	14.0047
	2.15417	0.00612	2.15349	0.00884	2.15338	0.00549	2.1537	0.00413	2.15354	0.00496	2.15474	0.000186332	1.72342	0.13752	1.72342	0.10149		2.15417	1.31321	2.15349	1.6613	2.15375	1.27411	2.1537	0.946999	2.15354	1.15108	2.15474	0.0362396	1.72342	32.6242	1.72342	13.6666
	2.15583	0.0061	2.15515	0.00882	2.15505	0.00547	2.15536	0.00415	2.15521	0.00494	2.1564	0.000171621	1.72475	0.13335	1.72475	0.09905		2.15583	1.30892	2.15515	1.65796	2.15542	1.26886	2.15536	0.95129	2.15521	1.14727	2.1564	0.0333786	1.72475	31.6333	1.72475	13.3376
	2.1575	0.00607	2.15682	0.00881	2.15672	0.00545	2.15703	0.00418	2.15688	0.00492	2.15807	0.000164266	1.72608	0.12931	1.72608	0.09668		2.1575	1.30272	2.15682	1.6551	2.15708	1.26505	2.15703	0.957012	2.15687	1.14346	2.15807	0.0319481	1.72608	30.6768	1.72608	13.0191
	2.15917	0.00604	2.15849	0.00879	2.15838	0.00543	2.1587	0.00421	2.15854	0.00491	2.15974	0.000156911	1.72742	0.12543	1.72742	0.09438		2.15917	1.29509	2.15849	1.65224	2.15875	1.26076	2.1587	0.964165	2.15854	1.14012	2.15974	0.0305176	1.72742	29.7546	1.72742	12.7091
	2.16083	0.006	2.16015	0.00878	2.16005	0.00541	2.16036	0.00424	2.16021	0.0049	2.1614	0.000149556	1.72875	0.12168	1.72875	0.09213		2.16083	1.28746	2.16015	1.65033	2.16042	1.25599	2.16036	0.972271	2.16021	1.13869	2.1614	0.0290871	1.72875	28.8648	1.72875	12.4064
	2.1625	0.00598	2.16182	0.00877	2.16172	0.0054	2.16203	0.00428	2.16188	0.0049	2.16307	0.000134845	1.73008	0.11806	1.73008	0.08993		2.1625	1.28174	2.16182	1.6489	2.16208	1.25265	2.16203	0.980854	2.16188	1.13773	2.16307	0.026226	1.73008	28.006	1.73008	12.1102
	2.16417	0.00596	2.16349	0.00876	2.16338	0.00539	2.1637	0.00432	2.16354	0.00489	2.16474	0.000115231	1.73142	0.11455	1.73142	0.0878		2.16417	1.27888	2.16349	1.647	2.16375	1.24979	2.1637	0.989914	2.16354	1.1363	2.16474	0.0224113	1.73142	27.1753	1.73142	11.8227
	2.16583	0.00595	2.16515	0.00876	2.16505	0.00538	2.16536	0.00436	2.16521	0.00488	2.1664	0.000100521	1.73275	0.11117	1.73275	0.08572		2.16583	1.27697	2.16515	1.64652	2.16542	1.24693	2.16536	0.998974	2.16521	1.13297	2.1664	0.0195503	1.73275	26.3714	1.73275	11.5428
	2.1675	0.00595	2.16682	0.00876	2.16672	0.00536	2.16703	0.0044	2.16688	0.00486	2.16807	9.56175e-05	1.73408	0.10789	1.73408	0.08369		2.1675	1.27554	2.16682	1.64652	2.16708	1.24407	2.16703	1.00756	2.16688	1.12867	2.16807	0.0185966	1.73408	25.5937	1.73408	11.2696
	2.16917	0.00594	2.16849	0.00876	2.16838	0.00535	2.1687	0.00443	2.16854	0.00484	2.16974	9.80693e-05	1.73542	0.10471	1.73542	0.08171		2.16917	1.27459	2.16849	1.647	2.16875	1.24168	2.1687	1.01471	2.16854	1.12391	2.16974	0.0190735	1.73542	24.8408	1.73542	11.003
	2.17083	0.00594	2.17015	0.00877	2.17005	0.00534	2.17036	0.00446	2.17021	0.00482	2.1714	0.000107876	1.73675	0.10164	1.73675	0.0798		2.17083	1.27411	2.17015	1.64747	2.17042	1.23978	2.17036	1.02139	2.17021	1.11866	2.1714	0.0209808	1.73675	24.1112	1.73675	10.7465
	2.1725	0.00593	2.17182	0.00876	2.17172	0.00533	2.17203	0.00449	2.17188	0.00479	2.17307	0.000120135	1.73808	0.09866	1.73808	0.07797		2.1725	1.27172	2.17182	1.647	2.17208	1.23692	2.17203	1.02806	2.17188	1.11341	2.17307	0.023365	1.73808	23.405	1.73808	10.5
	2.17417	0.00592	2.17349	0.00876	2.17338	0.00532	2.1737	0.00451	2.17354	0.00478	2.17474	0.000132394	1.73942	0.09578	1.73942	0.0762		2.17417	1.26934	2.17349	1.64604	2.17375	1.23405	2.1737	1.03378	2.17354	1.10912	2.17474	0.0257492	1.73942	22.7222	1.73942	10.2606
	2.17583	0.0059	2.17515	0.00874	2.17505	0.00531	2.17536	0.00454	2.17521	0.00477	2.1764	0.000144652	1.74075	0.093	1.74075	0.07446		2.17583	1.266	2.17515	1.64318	2.17542	1.23072	2.17536	1.04046	2.17521	1.10674	2.1764	0.0281334	1.74075	22.0627	1.74075	10.0269
	2.1775	0.00588	2.17682	0.00872	2.17672	0.00529	2.17703	0.00457	2.17688	0.00477	2.17807	0.000147104	1.74208	0.09031	1.74208	0.07277		2.1775	1.26219	2.17682	1.63937	2.17708	1.22643	2.17703	1.04713	2.17687	1.10674	2.17807	0.0286102	1.74208	21.4228	1.74208	9.79997
	2.17917	0.00586	2.17849	0.00871	2.17838	0.00527	2.1787	0.00461	2.17854	0.00477	2.17974	0.000139749	1.74342	0.08769	1.74342	0.07114		2.17917	1.25742	2.17849	1.63603	2.17875	1.22356	2.1787	1.05524	2.17854	1.10865	2.17974	0.0271797	1.74342	20.8024	1.74342	9.57919
	2.18083	0.00584	2.18015	0.00869	2.18005	0.00526	2.18036	0.00465	2.18021	0.00478	2.1814	0.00012749	1.74475	0.08516	1.74475	0.06952		2.18083	1.2517	2.18015	1.63317	2.18042	1.22118	2.18036	1.0643	2.18021	1.1096	2.1814	0.0247955	1.74475	20.203	1.74475	9.36223
	2.1825	0.00581	2.18182	0.00868	2.18172	0.00526	2.18203	0.00469	2.18188	0.00478	2.18307	0.000115231	1.74608	0.08271	1.74608	0.06794		2.1825	1.24645	2.18182	1.63078	2.18208	1.21927	2.18203	1.07384	2.18187	1.10912	2.18307	0.0224113	1.74608	19.6218	1.74608	9.14861
	2.18417	0.00579	2.18349	0.00867	2.18338	0.00524	2.1837	0.00474	2.18354	0.00476	2.18474	0.000102973	1.74742	0.08034	1.74742	0.06639		2.18417	1.24168	2.18349	1.6284	2.18375	1.21641	2.1837	1.0848	2.18354	1.10579	2.18474	0.0200272	1.74742	19.0591	1.74742	8.94071
	2.18583	0.00577	2.18515	0.00866	2.18505	0.00523	2.18536	0.00479	2.18521	0.00474	2.1864	9.07141e-05	1.74875	0.07804	1.74875	0.06491		2.18583	1.23787	2.18515	1.62697	2.18542	1.21307	2.18536	1.09625	2.18521	1.10102	2.1864	0.017643	1.74875	18.5136	1.74875	8.74043
	2.1875	0.00576	2.18682	0.00865	2.18672	0.00521	2.18703	0.00484	2.18688	0.00471	2.18807	8.09071e-05	1.75008	0.07582	1.75008	0.06347		2.1875	1.23549	2.18682	1.62554	2.18708	1.20974	2.18703	1.10912	2.18688	1.09482	2.18807	0.0157356	1.75008	17.9857	1.75008	8.54684
	2.18917	0.00575	2.18849	0.00864	2.18838	0.00519	2.1887	0.0049	2.18854	0.00468	2.18974	7.60037e-05	1.75142	0.07367	1.75142	0.06207		2.18917	1.23405	2.18849	1.62315	2.18875	1.20497	2.1887	1.12247	2.18854	1.08719	2.18974	0.014782	1.75142	17.4765	1.75142	8.35849
	2.19083	0.00575	2.19015	0.00863	2.19005	0.00517	2.19036	0.00495	2.19021	0.00465	2.1914	7.84554e-05	1.75275	0.07159	1.75275	0.06071		2.19083	1.2331	2.19015	1.62172	2.19042	1.19877	2.19036	1.1344	2.19021	1.08004	2.1914	0.0152588	1.75275	16.9839	1.75275	8.17586
	2.1925	0.00574	2.19182	0.00862	2.19172	0.00514	2.19203	0.005	2.19188	0.00463	2.19307	8.82623e-05	1.75408	0.06958	1.75408	0.0594		2.1925	1.23119	2.19182	1.61982	2.19208	1.19257	2.19203	1.14536	2.19188	1.07527	2.19307	0.0171661	1.75408	16.5071	1.75408	7.99895
	2.19417	0.00573	2.19349	0.00861	2.19338	0.00512	2.1937	0.00505	2.19354	0.00462	2.19474	0.000100521	1.75542	0.06763	1.75542	0.05814		2.19417	1.22881	2.19349	1.61886	2.19375	1.18732	2.1937	1.15681	2.19354	1.07288	2.19474	0.0195503	1.75542	16.0426	1.75542	7.82872
	2.19583	0.00571	2.19515	0.00861	2.19505	0.0051	2.19536	0.0051	2.19521	0.00461	2.1964	0.000110328	1.75675	0.06572	1.75675	0.05693		2.19583	1.22547	2.19515	1.61791	2.19542	1.18399	2.19536	1.16873	2.19521	1.07098	2.1964	0.0214577	1.75675	15.5911	1.75675	7.66612
	2.1975	0.0057	2.19682	0.0086	2.19672	0.00509	2.19703	0.00516	2.19688	0.0046	2.19807	0.00011278	1.75808	0.06387	1.75808	0.05577		2.1975	1.22309	2.19682	1.61695	2.19708	1.1816	2.19703	1.1816	2.19687	1.06955	2.19807	0.0219345	1.75808	15.1524	1.75808	7.50972
	2.19917	0.00569	2.19849	0.0086	2.19838	0.00509	2.1987	0.00521	2.19854	0.0046	2.19974	0.000110328	1.75942	0.06208	1.75942	0.05464		2.19917	1.22118	2.19849	1.61695	2.19875	1.18065	2.1987	1.19352	2.19854	1.06812	2.19974	0.0214577	1.75942	14.728	1.75942	7.35761
	2.20083	0.00569	2.20015	0.0086	2.20005	0.00509	2.20036	0.00527	2.20021	0.00459	2.2014	0.000102973	1.76075	0.06035	1.76075	0.05353		2.20083	1.21975	2.20015	1.616	2.20042	1.18017	2.20036	1.2064	2.20021	1.06668	2.2014	0.0200272	1.76075	14.3174	1.76075	7.20836
	2.2025	0.00568	2.20182	0.00859	2.20172	0.00509	2.20203	0.00533	2.20188	0.00458	2.20307	9.31658e-05	1.76208	0.05869	1.76208	0.05245		2.2025	1.21737	2.20182	1.61505	2.20208	1.1797	2.20203	1.22023	2.20187	1.06478	2.20307	0.0181198	1.76208	13.9231	1.76208	7.06292
	2.20417	0.00566	2.20349	0.00858	2.20338	0.00508	2.2037	0.00539	2.20354	0.00457	2.20474	8.82623e-05	1.76342	0.0571	1.76342	0.05139		2.20417	1.21403	2.20349	1.61314	2.20375	1.17874	2.2037	1.23405	2.20354	1.06192	2.20474	0.0171661	1.76342	13.5454	1.76342	6.92035
	2.20583	0.00564	2.20515	0.00858	2.20505	0.00507	2.20536	0.00545	2.20521	0.00456	2.2064	8.33589e-05	1.76475	0.05557	1.76475	0.05034		2.20583	1.21021	2.20515	1.61171	2.20542	1.17683	2.20536	1.24788	2.20521	1.05953	2.2064	0.0162125	1.76475	13.183	1.76475	6.7792
	2.2075	0.00562	2.20682	0.00857	2.20672	0.00506	2.20703	0.00551	2.20688	0.00456	2.20807	8.33589e-05	1.76608	0.05409	1.76608	0.04931		2.2075	1.20544	2.20682	1.61028	2.20708	1.17493	2.20703	1.26171	2.20688	1.0581	2.20807	0.0162125	1.76608	12.8326	1.76608	6.63997
	2.20917	0.00559	2.20849	0.00856	2.20838	0.00505	2.2087	0.00557	2.20854	0.00455	2.20974	8.82623e-05	1.76742	0.05265	1.76742	0.04829		2.20917	1.19972	2.20849	1.60837	2.20875	1.17254	2.2087	1.27506	2.20854	1.05619	2.20974	0.0171661	1.76742	12.4907	1.76742	6.50311
	2.21083	0.00557	2.21015	0.00854	2.21005	0.00505	2.21036	0.00562	2.21021	0.00454	2.2114	9.56175e-05	1.76875	0.05124	1.76875	0.0473		2.21083	1.194	2.21015	1.60551	2.21042	1.17111	2.21036	1.28841	2.21021	1.05333	2.2114	0.0185966	1.76875	12.1545	1.76875	6.36912
	2.2125	0.00555	2.21182	0.00853	2.21172	0.00505	2.21203	0.00568	2.21188	0.00452	2.21307	0.000102973	1.77008	0.04984	1.77008	0.04633		2.2125	1.19019	2.21182	1.6036	2.21208	1.17064	2.21203	1.30224	2.21188	1.05095	2.21307	0.0200272	1.77008	11.8241	1.77008	6.23895
	2.21417	0.00554	2.21349	0.00853	2.21338	0.00504	2.2137	0.00574	2.21354	0.00451	2.21474	0.000110328	1.77142	0.04849	1.77142	0.0454		2.21417	1.1878	2.21349	1.60265	2.21375	1.17016	2.2137	1.31512	2.21354	1.04761	2.21474	0.0214577	1.77142	11.5036	1.77142	6.11306
	2.21583	0.00553	2.21515	0.00853	2.21505	0.00504	2.21536	0.0058	2.21521	0.00449	2.2164	0.000115231	1.77275	0.04719	1.77275	0.0445		2.21583	1.18589	2.21515	1.60217	2.21542	1.16968	2.21536	1.32847	2.21521	1.04332	2.2164	0.0224113	1.77275	11.1956	1.77275	5.9929
	2.2175	0.00552	2.21682	0.00852	2.21672	0.00504	2.21703	0.00586	2.21688	0.00447	2.21807	0.000115231	1.77408	0.04595	1.77408	0.04364		2.2175	1.18303	2.21682	1.6017	2.21708	1.16873	2.21703	1.34325	2.21687	1.0376	2.21807	0.0224113	1.77408	10.9009	1.77408	5.87655
	2.21917	0.0055	2.21849	0.00852	2.21838	0.00503	2.2187	0.00594	2.21854	0.00445	2.21974	0.00011278	1.77542	0.04476	1.77542	0.04282		2.21917	1.18017	2.21849	1.60122	2.21875	1.16682	2.2187	1.35994	2.21854	1.03283	2.21974	0.0219345	1.77542	10.6172	1.77542	5.7664
	2.22083	0.00549	2.22015	0.00852	2.22005	0.00502	2.22036	0.00602	2.22021	0.00443	2.2214	0.000110328	1.77675	0.04361	1.77675	0.04205		2.22083	1.17779	2.22015	1.60122	2.22042	1.16348	2.22036	1.37806	2.22021	1.02949	2.2214	0.0214577	1.77675	10.3444	1.77675	5.66197
	2.2225	0.00548	2.22182	0.00853	2.22172	0.005	2.22203	0.0061	2.22188	0.00442	2.22307	0.000107876	1.77808	0.0425	1.77808	0.04131		2.2225	1.1754	2.22182	1.60217	2.22208	1.15919	2.22203	1.39761	2.22187	1.02615	2.22307	0.0209808	1.77808	10.0822	1.77808	5.56231
	2.22417	0.00547	2.22349	0.00853	2.22338	0.00498	2.2237	0.00619	2.22354	0.00441	2.22474	0.00011278	1.77942	0.04143	1.77942	0.04059		2.22417	1.17254	2.22349	1.60313	2.22375	1.15442	2.2237	1.41764	2.22354	1.02377	2.22474	0.0219345	1.77942	9.82753	1.77942	5.46552
	2.22583	0.00545	2.22515	0.00853	2.22505	0.00496	2.22536	0.00628	2.22521	0.0044	2.2264	0.000117683	1.78075	0.04038	1.78075	0.03988		2.22583	1.16873	2.22515	1.60265	2.22542	1.14965	2.22536	1.43766	2.22521	1.02139	2.2264	0.0228882	1.78075	9.58006	1.78075	5.37015
	2.2275	0.00543	2.22682	0.00852	2.22672	0.00494	2.22703	0.00636	2.22688	0.00439	2.22807	0.000120135	1.78208	0.03937	1.78208	0.03918		2.2275	1.16539	2.22682	1.60122	2.22708	1.14536	2.22703	1.45721	2.22688	1.019	2.22807	0.023365	1.78208	9.34068	1.78208	5.27621
	2.22917	0.00542	2.22849	0.00851	2.22838	0.00492	2.2287	0.00645	2.22854	0.00438	2.22974	0.000122587	1.78342	0.03841	1.78342	0.0385		2.22917	1.16348	2.22849	1.59931	2.22875	1.14107	2.2287	1.47676	2.22854	1.01662	2.22974	0.0238419	1.78342	9.11085	1.78342	5.18418
	2.23083	0.00542	2.23015	0.0085	2.23005	0.0049	2.23036	0.00653	2.23021	0.00436	2.2314	0.000122587	1.78475	0.03747	1.78475	0.03784		2.23083	1.16205	2.23015	1.5974	2.23042	1.13773	2.23036	1.49632	2.23021	1.01376	2.2314	0.0238419	1.78475	8.89007	1.78475	5.09501
	2.2325	0.00541	2.23182	0.00848	2.23172	0.00489	2.23203	0.00662	2.23188	0.00436	2.23307	0.00012749	1.78608	0.03658	1.78608	0.0372		2.2325	1.16014	2.23182	1.59407	2.23208	1.1344	2.23203	1.51587	2.23188	1.01233	2.23307	0.0247955	1.78608	8.67693	1.78608	5.00918
	2.23417	0.00539	2.23349	0.00846	2.23338	0.00488	2.2337	0.00671	2.23354	0.00435	2.23474	0.0001422	1.78742	0.0357	1.78742	0.03659		2.23417	1.15681	2.23349	1.59025	2.23375	1.13201	2.2337	1.53685	2.23354	1.01137	2.23474	0.0276566	1.78742	8.46998	1.78742	4.92717
	2.23583	0.00538	2.23515	0.00846	2.23505	0.00487	2.23536	0.0068	2.23521	0.00435	2.2364	0.000161814	1.78875	0.03485	1.78875	0.03599		2.23583	1.15347	2.23515	1.5893	2.23542	1.13058	2.23536	1.55878	2.23521	1.01089	2.2364	0.0314713	1.78875	8.26828	1.78875	4.84706
	2.2375	0.00536	2.23682	0.00846	2.23672	0.00487	2.23703	0.0069	2.23688	0.00435	2.23807	0.00018388	1.79008	0.03402	1.79008	0.03542		2.2375	1.15013	2.23682	1.58978	2.23708	1.1301	2.23703	1.57976	2.23687	1.00946	2.23807	0.0357628	1.79008	8.06991	1.79008	4.76981
	2.23917	0.00534	2.23849	0.00847	2.23838	0.00487	2.2387	0.00698	2.23854	0.00434	2.23974	0.000203494	1.79142	0.0332	1.79142	0.03487		2.23917	1.14632	2.23849	1.59168	2.23875	1.1301	2.2387	1.59979	2.23854	1.00803	2.23974	0.0395775	1.79142	7.87584	1.79142	4.69542
	2.24083	0.00533	2.24015	0.00848	2.24005	0.00487	2.24036	0.00707	2.24021	0.00433	2.2414	0.000223108	1.79275	0.0324	1.79275	0.03433		2.24083	1.1425	2.24015	1.59311	2.24042	1.12915	2.24036	1.61934	2.24021	1.00517	2.2414	0.0433922	1.79275	7.68654	1.79275	4.62295
	2.2425	0.00531	2.24182	0.00848	2.24172	0.00486	2.24203	0.00716	2.24188	0.00431	2.24307	0.000230463	1.79408	0.03163	1.79408	0.03379		2.2425	1.13964	2.24182	1.59359	2.24208	1.12772	2.24203	1.63984	2.24187	1.0004	2.24307	0.0448227	1.79408	7.50391	1.79408	4.55047
	2.24417	0.00531	2.24349	0.00849	2.24338	0.00485	2.2437	0.00725	2.24354	0.00429	2.24474	0.000228011	1.79542	0.03089	1.79542	0.03326		2.24417	1.13821	2.24349	1.59454	2.24375	1.12581	2.2437	1.6613	2.24354	0.995636	2.24474	0.0443459	1.79542	7.32748	1.79542	4.47942
	2.24583	0.0053	2.24515	0.00849	2.24505	0.00484	2.24536	0.00735	2.24521	0.00427	2.2464	0.000228011	1.79675	0.03018	1.79675	0.03277		2.24583	1.1363	2.24515	1.59454	2.24542	1.12247	2.24536	1.68419	2.24521	0.991821	2.2464	0.0443459	1.79675	7.15868	1.79675	4.41218
	2.2475	0.00529	2.24682	0.00848	2.24672	0.00482	2.24703	0.00746	2.24688	0.00426	2.24807	0.000232914	1.79808	0.0295	1.79808	0.0323		2.2475	1.13392	2.24682	1.59359	2.24708	1.11818	2.24703	1.70994	2.24688	0.98896	2.24807	0.0452995	1.79808	6.99703	1.79808	4.34924
	2.24917	0.00528	2.24849	0.00847	2.24838	0.0048	2.2487	0.00758	2.24854	0.00425	2.24974	0.000242721	1.79942	0.02885	1.79942	0.03184		2.24917	1.13201	2.24849	1.59216	2.24875	1.11294	2.2487	1.73712	2.24854	0.98753	2.24974	0.0472069	1.79942	6.84396	1.79942	4.28725
	2.25083	0.00527	2.25015	0.00847	2.25005	0.00477	2.25036	0.0077	2.25021	0.00425	2.2514	0.000257432	1.80075	0.02824	1.80075	0.03138		2.25083	1.13106	2.25015	1.59168	2.25042	1.10769	2.25036	1.76334	2.25021	0.986576	2.2514	0.0500679	1.80075	6.69853	1.80075	4.22622
	2.2525	0.00527	2.25182	0.00847	2.25172	0.00476	2.25203	0.00781	2.25188	0.00424	2.25307	0.00026969	1.80208	0.02765	1.80208	0.03094		2.2525	1.1301	2.25182	1.59121	2.25208	1.10483	2.25203	1.78814	2.25188	0.985622	2.25307	0.0524521	1.80208	6.55882	1.80208	4.16661
	2.25417	0.00527	2.25349	0.00847	2.25338	0.00475	2.2537	0.00791	2.25354	0.00424	2.25474	0.000274594	1.80342	0.02707	1.80342	0.03051		2.25417	1.13058	2.25349	1.59121	2.25375	1.10245	2.2537	1.81246	2.25354	0.985622	2.25474	0.0534058	1.80342	6.42244	1.80342	4.10796
	2.25583	0.00528	2.25515	0.00846	2.25505	0.00474	2.25536	0.00802	2.25521	0.00424	2.2564	0.000272142	1.80475	0.0265	1.80475	0.03008		2.25583	1.13153	2.25515	1.59025	2.25542	1.10054	2.25536	1.83678	2.25521	0.985622	2.2564	0.0529289	1.80475	6.2875	1.80475	4.05026
	2.2575	0.00528	2.25682	0.00846	2.25672	0.00474	2.25703	0.00812	2.25688	0.00424	2.25807	0.000272142	1.80608	0.02594	1.80608	0.02967		2.2575	1.13297	2.25682	1.58978	2.25708	1.09911	2.25703	1.8611	2.25687	0.984669	2.25807	0.0529289	1.80608	6.15398	1.80608	3.99495
	2.25917	0.00528	2.25849	0.00846	2.25838	0.00474	2.2587	0.00823	2.25854	0.00423	2.25974	0.000281949	1.80742	0.02538	1.80742	0.02927		2.25917	1.13297	2.25849	1.5893	2.25875	1.09959	2.2587	1.88637	2.25854	0.983238	2.25974	0.0548363	1.80742	6.0219	1.80742	3.94202
	2.26083	0.00528	2.26015	0.00846	2.26005	0.00474	2.26036	0.00836	2.26021	0.00423	2.2614	0.000301563	1.80875	0.02484	1.80875	0.02889		2.26083	1.13201	2.26015	1.5893	2.26042	1.10054	2.26036	1.91545	2.26021	0.981331	2.2614	0.058651	1.80875	5.89267	1.80875	3.891
	2.2625	0.00527	2.26182	0.00846	2.26172	0.00475	2.26203	0.0085	2.26188	0.00422	2.26307	0.000321177	1.81008	0.02432	1.81008	0.02854		2.2625	1.12963	2.26182	1.59025	2.26208	1.10102	2.26203	1.94836	2.26187	0.980377	2.26307	0.0624657	1.81008	5.76965	1.81008	3.84284
	2.26417	0.00525	2.26349	0.00847	2.26338	0.00475	2.2637	0.00865	2.26354	0.00421	2.26474	0.000348146	1.81142	0.02384	1.81142	0.02821		2.26417	1.12581	2.26349	1.59121	2.26375	1.10197	2.2637	1.98269	2.26354	0.97847	2.26474	0.0677109	1.81142	5.65473	1.81142	3.79945
	2.26583	0.00523	2.26515	0.00847	2.26505	0.00476	2.26536	0.0088	2.26521	0.0042	2.2664	0.000372663	1.81275	0.02338	1.81275	0.02793		2.26583	1.12247	2.26515	1.59121	2.26542	1.10388	2.26536	2.01654	2.26521	0.976086	2.2664	0.0724792	1.81275	5.54554	1.81275	3.76082
	2.2675	0.00522	2.26682	0.00847	2.26672	0.00477	2.26703	0.00894	2.26688	0.00419	2.26807	0.000389825	1.81408	0.02293	1.81408	0.02765		2.2675	1.11961	2.26682	1.59121	2.26708	1.10579	2.26703	2.04897	2.26688	0.973225	2.26807	0.0758171	1.81408	5.43968	1.81408	3.72363
	2.26917	0.0052	2.26849	0.00847	2.26838	0.00477	2.2687	0.00908	2.26854	0.00418	2.26974	0.000402084	1.81542	0.0225	1.81542	0.02739		2.26917	1.11628	2.26849	1.59121	2.26875	1.10674	2.2687	2.08044	2.26854	0.97084	2.26974	0.0782013	1.81542	5.33859	1.81542	3.68834
	2.27083	0.00518	2.27015	0.00847	2.27005	0.00477	2.27036	0.00921	2.27021	0.00417	2.2714	0.000411891	1.81675	0.0221	1.81675	0.02715		2.27083	1.11151	2.27015	1.59121	2.27042	1.10626	2.27036	2.11096	2.27021	0.967979	2.2714	0.0801086	1.81675	5.24227	1.81675	3.6564
	2.2725	0.00516	2.27182	0.00847	2.27172	0.00476	2.27203	0.00934	2.27188	0.00415	2.27307	0.00042415	1.81808	0.02171	1.81808	0.02694		2.2725	1.10626	2.27182	1.59121	2.27208	1.10435	2.27203	2.14005	2.27188	0.964165	2.27307	0.0824928	1.81808	5.14976	1.81808	3.62731
	2.27417	0.00514	2.27349	0.00847	2.27338	0.00475	2.2737	0.00947	2.27354	0.00413	2.27474	0.000436408	1.81942	0.02133	1.81942	0.02672		2.27417	1.10292	2.27349	1.59121	2.27375	1.10102	2.2737	2.16866	2.27354	0.96035	2.27474	0.084877	1.81942	5.05964	1.81942	3.59775
	2.27583	0.00513	2.27515	0.00847	2.27505	0.00473	2.27536	0.0096	2.27521	0.00411	2.2764	0.000448667	1.82075	0.02096	1.82075	0.02649		2.27583	1.10054	2.27515	1.59216	2.27542	1.0972	2.27536	2.20013	2.27521	0.955582	2.2764	0.0872612	1.82075	4.97286	1.82075	3.56675
	2.2775	0.00512	2.27682	0.00848	2.27672	0.00471	2.27703	0.00975	2.27688	0.0041	2.27807	0.000460926	1.82208	0.02061	1.82208	0.02626		2.2775	1.09816	2.27682	1.59407	2.27708	1.09291	2.27703	2.23351	2.27687	0.952244	2.27807	0.0896454	1.82208	4.88941	1.82208	3.53576
	2.27917	0.00511	2.27849	0.00849	2.27838	0.00469	2.2787	0.00991	2.27854	0.00409	2.27974	0.000473184	1.82342	0.02027	1.82342	0.02603		2.27917	1.09577	2.27849	1.5955	2.27875	1.0891	2.2787	2.26927	2.27854	0.949383	2.27974	0.0920296	1.82342	4.8093	1.82342	3.50476
	2.28083	0.0051	2.28015	0.0085	2.28005	0.00468	2.28036	0.01006	2.28021	0.00408	2.2814	0.000487895	1.82475	0.01995	1.82475	0.0258		2.28083	1.09434	2.28015	1.59645	2.28042	1.08576	2.28036	2.30503	2.28021	0.947475	2.2814	0.0948906	1.82475	4.73301	1.82475	3.47424
	2.2825	0.00511	2.28182	0.0085	2.28172	0.00467	2.28203	0.01022	2.28188	0.00407	2.28307	0.000500153	1.82608	0.01965	1.82608	0.02558		2.2825	1.09529	2.28182	1.5974	2.28208	1.0829	2.28203	2.34175	2.28187	0.945568	2.28307	0.0972748	1.82608	4.66053	1.82608	3.4442
	2.28417	0.00511	2.28349	0.00851	2.28338	0.00465	2.2837	0.01038	2.28354	0.00406	2.28474	0.000514864	1.82742	0.01935	1.82742	0.02537		2.28417	1.09673	2.28349	1.59979	2.28375	1.07956	2.2837	2.37894	2.28354	0.943661	2.28474	0.100136	1.82742	4.59139	1.82742	3.41607
	2.28583	0.00512	2.28515	0.00853	2.28505	0.00464	2.28536	0.01054	2.28521	0.00406	2.2864	0.000532026	1.82875	0.01908	1.82875	0.02519		2.28583	1.09768	2.28515	1.60265	2.28542	1.07622	2.28536	2.41566	2.28521	0.943661	2.2864	0.103474	1.82875	4.52511	1.82875	3.39175
	2.2875	0.00512	2.28682	0.00854	2.28672	0.00463	2.28703	0.0107	2.28688	0.00406	2.28807	0.00055164	1.83008	0.01881	1.83008	0.02504		2.2875	1.0972	2.28682	1.60551	2.28708	1.07336	2.28703	2.4519	2.28688	0.943184	2.28807	0.107288	1.83008	4.46169	1.83008	3.37172
	2.28917	0.00511	2.28849	0.00856	2.28838	0.00462	2.2887	0.01086	2.28854	0.00405	2.28974	0.000571253	1.83142	0.01855	1.83142	0.02492		2.28917	1.09529	2.28849	1.60837	2.28875	1.07193	2.2887	2.48909	2.28854	0.941277	2.28974	0.111103	1.83142	4.40017	1.83142	3.35599
	2.29083	0.00509	2.29015	0.00858	2.29005	0.00462	2.29036	0.01104	2.29021	0.00404	2.2914	0.000588416	1.83275	0.01829	1.83275	0.02483		2.29083	1.09243	2.29015	1.61219	2.29042	1.07145	2.29036	2.52867	2.29021	0.939369	2.2914	0.114441	1.83275	4.33962	1.83275	3.34407
	2.2925	0.00507	2.29182	0.00859	2.29172	0.00462	2.29203	0.01122	2.29188	0.00404	2.29307	0.000608029	1.83408	0.01803	1.83408	0.02476		2.2925	1.08814	2.29182	1.61505	2.29208	1.07098	2.29203	2.57063	2.29188	0.937462	2.29307	0.118256	1.83408	4.2781	1.83408	3.33405
	2.29417	0.00504	2.29349	0.00861	2.29338	0.00462	2.2937	0.0114	2.29354	0.00403	2.29474	0.000632547	1.83542	0.01778	1.83542	0.0247		2.29417	1.08194	2.29349	1.61791	2.29375	1.07145	2.2937	2.61211	2.29354	0.935555	2.29474	0.123024	1.83542	4.21755	1.83542	3.32547
	2.29583	0.00502	2.29515	0.00862	2.29505	0.00462	2.29536	0.01158	2.29521	0.00402	2.2964	0.000654612	1.83675	0.01754	1.83675	0.02462		2.29583	1.07574	2.29515	1.61934	2.29542	1.07193	2.29536	2.6536	2.29521	0.932693	2.2964	0.127316	1.83675	4.16128	1.83675	3.31593
	2.2975	0.00499	2.29682	0.00862	2.29672	0.00462	2.29703	0.01177	2.29688	0.004	2.29807	0.000681581	1.83808	0.01734	1.83808	0.02455		2.2975	1.06955	2.29682	1.61934	2.29708	1.07145	2.29703	2.69556	2.29688	0.929356	2.29807	0.132561	1.83808	4.11264	1.83808	3.30544
	2.29917	0.00496	2.29849	0.00861	2.29838	0.00461	2.2987	0.01195	2.29854	0.00399	2.29974	0.000713454	1.83942	0.01716	1.83942	0.02446		2.29917	1.0643	2.29849	1.61839	2.29875	1.06955	2.2987	2.738	2.29854	0.927448	2.29974	0.13876	1.83942	4.06973	1.83942	3.29448
													1.84075	0.01699	1.84075	0.02439		2.30083	1.06049	2.30015	1.61695	2.30042	1.06668	2.30036	2.78139	2.30021	0.926018	2.3014	0.145912	1.84075	4.03063	1.84075	3.28494
													1.84208	0.01682	1.84208	0.02433		2.3025	1.05715	2.30182	1.61552	2.30208	1.06382	2.30203	2.82526	2.30187	0.925541	2.30307	0.152111	1.84208	3.99009	1.84208	3.27683
													1.84342	0.01664	1.84342	0.02427		2.30417	1.05572	2.30349	1.61552	2.30375	1.06001	2.3037	2.87104	2.30354	0.926018	2.30474	0.157833	1.84342	3.94766	1.84342	3.26873
													1.84475	0.01645	1.84475	0.02422		2.30583	1.05715	2.30515	1.616	2.30542	1.05572	2.30536	2.91777	2.30521	0.926971	2.3064	0.164032	1.84475	3.90331	1.84475	3.26157
													1.84608	0.01626	1.84608	0.02418		2.3075	1.06144	2.30682	1.61839	2.30708	1.0519	2.30703	2.96593	2.30687	0.928879	2.30807	0.170231	1.84608	3.85706	1.84608	3.25633
													1.84742	0.01606	1.84742	0.02416		2.30917	1.06668	2.30849	1.62268	2.30875	1.05	2.3087	3.01361	2.30854	0.928879	2.30974	0.175476	1.84742	3.80937	1.84742	3.25299
													1.84875	0.01586	1.84875	0.02413		2.31083	1.0705	2.31015	1.62697	2.31042	1.04952	2.31036	3.06177	2.31021	0.926971	2.3114	0.181198	1.84875	3.76312	1.84875	3.24918
													1.85008	0.01569	1.85008	0.0241		2.3125	1.07241	2.31182	1.63126	2.31208	1.04952	2.31203	3.10993	2.31188	0.924587	2.31307	0.187874	1.85008	3.72116	1.85008	3.24536
													1.85142	0.01554	1.85142	0.02408		2.31417	1.07145	2.31349	1.63507	2.31375	1.04904	2.3137	3.15857	2.31354	0.921249	2.31474	0.196457	1.85142	3.68587	1.85142	3.24298
													1.85275	0.01541	1.85275	0.02408		2.31583	1.06764	2.31515	1.63794	2.31542	1.04952	2.31536	3.20816	2.31521	0.917912	2.3164	0.205517	1.85275	3.65488	1.85275	3.2425
													1.85408	0.01527	1.85408	0.02408		2.3175	1.06096	2.31682	1.63889	2.31708	1.04952	2.31703	3.25823	2.31688	0.91362	2.31807	0.213623	1.85408	3.62245	1.85408	3.24298
													1.85542	0.01512	1.85542	0.02408		2.31917	1.05381	2.31849	1.63937	2.31875	1.04761	2.3187	3.30877	2.31854	0.911236	2.31974	0.220299	1.85542	3.58621	1.85542	3.24298
													1.85675	0.01495	1.85675	0.02408		2.32083	1.04856	2.32015	1.63937	2.32042	1.04475	2.32036	3.36027	2.32021	0.910282	2.3214	0.226498	1.85675	3.54664	1.85675	3.24298
													1.85808	0.01478	1.85808	0.02409		2.3225	1.04427	2.32182	1.63937	2.32208	1.04141	2.32203	3.41225	2.32187	0.909805	2.32307	0.231743	1.85808	3.5061	1.85808	3.24393
													1.85942	0.01461	1.85942	0.02409		2.32417	1.04141	2.32349	1.63841	2.32375	1.03855	2.3237	3.46565	2.32354	0.910282	2.32474	0.236988	1.85942	3.46557	1.85942	3.24346
													1.86075	0.01445	1.86075	0.02408		2.32583	1.03951	2.32515	1.63794	2.32542	1.03569	2.32536	3.51954	2.32521	0.909805	2.3264	0.24128	1.86075	3.42743	1.86075	3.24298
													1.86208	0.0143	1.86208	0.02408		2.3275	1.03855	2.32682	1.64032	2.32708	1.03188	2.32703	3.57533	2.32687	0.908375	2.32807	0.245571	1.86208	3.39262	1.86208	3.24202
													1.86342	0.01418	1.86342	0.02406		2.32917	1.03807	2.32849	1.64509	2.32875	1.02949	2.3287	3.6335	2.32854	0.905991	2.32974	0.25034	1.86342	3.36353	1.86342	3.24059
													1.86475	0.01408	1.86475	0.02406		2.33083	1.03617	2.33015	1.65081	2.33042	1.02901	2.33036	3.69358	2.33021	0.90313	2.3314	0.257015	1.86475	3.33921	1.86475	3.23964
													1.86608	0.01399	1.86608	0.02406		2.3325	1.03426	2.33182	1.65796	2.33208	1.03045	2.33203	3.75366	2.33188	0.901699	2.33307	0.265598	1.86608	3.31823	1.86608	3.24012
													1.86742	0.01389	1.86742	0.02408		2.33417	1.03283	2.33349	1.66655	2.33375	1.03188	2.3337	3.81279	2.33354	0.901222	2.33474	0.274181	1.86742	3.29582	1.86742	3.24298
													1.86875	0.01379	1.86875	0.02412		2.33583	1.03188	2.33515	1.67513	2.33542	1.03235	2.33536	3.87239	2.33521	0.901222	2.3364	0.282764	1.86875	3.27055	1.86875	3.24775
													1.87008	0.01366	1.87008	0.02416		2.3375	1.03092	2.33682	1.68133	2.33708	1.03235	2.33703	3.932	2.33688	0.901222	2.33807	0.292301	1.87008	3.24146	1.87008	3.25299
													1.87142	0.01354	1.87142	0.0242		2.33917	1.02997	2.33849	1.68562	2.33875	1.03283	2.3387	3.99113	2.33854	0.901222	2.33974	0.303745	1.87142	3.21142	1.87142	3.25824
													1.87275	0.0134	1.87275	0.02423		2.34083	1.02854	2.34015	1.68896	2.34042	1.0314	2.34036	4.05025	2.34021	0.900745	2.3414	0.315189	1.87275	3.17995	1.87275	3.26301
													1.87408	0.01327	1.87408	0.02426		2.3425	1.02568	2.34182	1.69277	2.34208	1.02758	2.34203	4.11177	2.34187	0.897884	2.34307	0.324249	1.87408	3.14848	1.87408	3.26634
													1.87542	0.01314	1.87542	0.02427		2.34417	1.02282	2.34349	1.69468	2.34375	1.02377	2.3437	4.17566	2.34354	0.893116	2.34474	0.333309	1.87542	3.11701	1.87542	3.26825
													1.87675	0.01301	1.87675	0.02426		2.34583	1.01948	2.34515	1.69611	2.34542	1.02186	2.34536	4.24147	2.34521	0.888824	2.3464	0.3438	1.87675	3.08649	1.87675	3.2673
													1.87808	0.01289	1.87808	0.02425		2.3475	1.01662	2.34682	1.69897	2.34708	1.02043	2.34703	4.30775	2.34687	0.885487	2.34807	0.355244	1.87808	3.0574	1.87808	3.26491
													1.87942	0.01277	1.87942	0.02423		2.34917	1.01423	2.34849	1.70469	2.34875	1.01757	2.3487	4.37546	2.34854	0.883579	2.34974	0.366688	1.87942	3.02927	1.87942	3.26301
													1.88075	0.01265	1.88075	0.02422		2.35083	1.0128	2.35015	1.71185	2.35042	1.01519	2.35036	4.44365	2.35021	0.882626	2.3514	0.376701	1.88075	3.00209	1.88075	3.2611
													1.88208	0.01254	1.88208	0.0242		2.3525	1.01376	2.35182	1.71995	2.35208	1.01471	2.35203	4.51231	2.35188	0.882149	2.35307	0.387669	1.88208	2.97395	1.88208	3.25919
													1.88342	0.01242	1.88342	0.02418		2.35417	1.01614	2.35349	1.72901	2.35375	1.01614	2.3537	4.58145	2.35354	0.881195	2.35474	0.399113	1.88342	2.94582	1.88342	3.25585
													1.88475	0.0123	1.88475	0.02415		2.35583	1.01852	2.35515	1.7395	2.35542	1.01709	2.35536	4.65202	2.35521	0.879288	2.3564	0.411987	1.88475	2.91864	1.88475	3.25204
													1.88608	0.01219	1.88608	0.02411		2.3575	1.019	2.35682	1.74999	2.35708	1.01805	2.35703	4.72498	2.35688	0.876427	2.35807	0.425339	1.88608	2.89289	1.88608	3.24679
													1.88742	0.01208	1.88742	0.02406		2.35917	1.01852	2.35849	1.76001	2.35875	1.01852	2.3587	4.79984	2.35854	0.873566	2.35974	0.43869	1.88742	2.86476	1.88742	3.23964
													1.88875	0.01195	1.88875	0.024		2.36083	1.01757	2.36015	1.76907	2.36042	1.01805	2.36036	4.87614	2.36021	0.870228	2.3614	0.454426	1.88875	2.83567	1.88875	3.23153
													1.89008	0.01183	1.89008	0.02393		2.3625	1.01519	2.36182	1.77765	2.36208	1.01662	2.36203	4.95243	2.36187	0.866413	2.36307	0.470638	1.89008	2.80706	1.89008	3.22295
													1.89142	0.01172	1.89142	0.02386		2.36417	1.01185	2.36349	1.78623	2.36375	1.0128	2.3637	5.02872	2.36354	0.863552	2.36474	0.487328	1.89142	2.7794	1.89142	3.21341
													1.89275	0.0116	1.89275	0.02379		2.36583	1.00899	2.36515	1.79625	2.36542	1.00756	2.36536	5.10454	2.36521	0.863075	2.3664	0.502586	1.89275	2.7527	1.89275	3.20388
													1.89408	0.01149	1.89408	0.02372		2.3675	1.00803	2.36682	1.80626	2.36708	1.00279	2.36703	5.17893	2.36687	0.864506	2.36807	0.518322	1.89408	2.72648	1.89408	3.19482
													1.89542	0.01138	1.89542	0.02365		2.36917	1.00756	2.36849	1.8158	2.36875	0.999451	2.3687	5.25331	2.36854	0.865936	2.36974	0.534534	1.89542	2.70073	1.89542	3.1848
													1.89675	0.01126	1.89675	0.02355		2.37083	1.00803	2.37015	1.82533	2.37042	0.99659	2.37036	5.33009	2.37021	0.867367	2.3714	0.552177	1.89675	2.67212	1.89675	3.17193
													1.89808	0.01113	1.89808	0.02343		2.3725	1.00851	2.37182	1.83582	2.37208	0.995159	2.37203	5.41067	2.37188	0.870228	2.37307	0.56982	1.89808	2.63921	1.89808	3.15572
													1.89942	0.01097	1.89942	0.02331		2.37417	1.00803	2.37349	1.84774	2.37375	0.994205	2.3737	5.49412	2.37354	0.872612	2.37474	0.589848	1.89942	2.60202	1.89942	3.1395
[truncated: 1,200 more rows]
