# Supplementary material for: Structural insights into the activation mechanism of antimicrobial GBP1
Source: EMBO J. 2024 Jan 24;43(4):615–36. doi: 10.1038/s44318-023-00023-y (PMC10897159; doi:10.1038/s44318-023-00023-y)
Supplement: Supplementary file 9 — Source Data Fig. 4 [file 44318_2023_23_MOESM9_ESM.zip › Figure 4/4C/SourceData_4C_end product formation of GTP hydrolysis of WT vs M139 mutants.xlsx]

## Sheet: Fig_4C
Figure 4C
	End product formation of GTP hydrolysis at 2 µM GBP1 (TOP)
	Construct	GTP	GTP	GTP	GTP	GTP
		(%)	(%)	(%)	(%)	(%)
		#1	#2	#3	Average	Error
	WT	5.882	10.301	5.746	7.30967	2.11592
	M139D	90.206	89.836	90.822	90.288	0.406687
	M139E	90.039	89.557	89.623	89.7397	0.213369
	M139R	77.627	75.432	74.53	75.863	1.30056
	Construct	GDP	GDP	GDP	GDP	GDP
		(%)	(%)	(%)	(%)	(%)
		#1	#2	#3	Average	Error
	WT	26.403	24.913	25.918	25.7447	0.620515
	M139D	4.3	5.302	4.419	4.67367	0.446947
	M139E	4.622	5.411	4.691	4.908	0.356788
	M139R	20.908	23.61	24.472	22.9967	1.51826
	Construct	GMP	GMP	GMP	GMP	GMP
		(%)	(%)	(%)	(%)	(%)
		#1	#2	#3	Average	Error
	WT	67.716	64.786	68.336	66.946	1.54818
	M139D	5.493	4.863	4.759	5.03833	0.324289
	M139E	5.339	5.033	5.686	5.35267	0.266761
	M139R	1.465	0.958	0.997	1.14	0.230361
	End product formation of GTP hydrolysis at 5 µM GBP1 (BOTTOM)
	Construct	GTP	GTP	GTP	GTP	GTP
		(%)	(%)	(%)	(%)	(%)
		#1	#2	#3	Average	Error
	WT	1.071	0.72	0.917	0.902667	0.143653
	M139D	88.477	87.575	88.645	88.2323	0.469838
	M139E	80.985	80.732	80.514	80.7437	0.192462
	M139R	18.847	19.324	19.954	19.375	0.453367
	Construct	GDP	GDP	GDP	GDP	GDP
		(%)	(%)	(%)	(%)	(%)
		#1	#2	#3	Average	Error
	WT	27.374	25.835	26.804	26.671	0.635294
	M139D	6.476	6.711	6.533	6.57333	0.100088
	M139E	9.804	9.613	10.015	9.81067	0.164184
	M139R	77.54	77.057	76.439	77.012	0.450606
	Construct	GMP	GMP	GMP	GMP	GMP
		(%)	(%)	(%)	(%)	(%)
		#1	#2	#3	Average	Error
	WT	71.555	73.445	72.28	72.4267	0.778528
	M139D	5.047	5.714	4.823	5.19467	0.378439
	M139E	9.211	9.655	9.471	9.44567	0.182145
	M139R	3.613	3.619	3.607	3.613	0.00489898
