# Supplementary material for: Structural insights into the activation mechanism of antimicrobial GBP1
Source: EMBO J. 2024 Jan 24;43(4):615–36. doi: 10.1038/s44318-023-00023-y (PMC10897159; doi:10.1038/s44318-023-00023-y)
Supplement: Supplementary file 9 — Source Data Fig. 4 [file 44318_2023_23_MOESM9_ESM.zip › Figure 4/4E/SourceData_4E_end product formation of GTP hydrolysis of WT vs D199 mutants.xlsx]

## Sheet: Fig_4E
Figure 4E
	End product formation of GTP hydrolysis at 2 µM GBP1 (TOP)
	Construct	GTP	GTP	GTP	GTP	GTP
		(%)	(%)	(%)	(%)	(%)
		#1	#2	#3	Average	Error
	WT	5.882	10.301	5.746	7.30967	2.11592
	D199A	73.195	67.856	66.505	69.1853	2.88841
	D199K	82.881	84.506	87.233	84.8733	1.79558
	Construct	GDP	GDP	GDP	GDP	GDP
		(%)	(%)	(%)	(%)	(%)
		#1	#2	#3	Average	Error
	WT	26.403	24.913	25.918	25.7447	0.620515
	D199A	10.377	9.704	10.645	10.242	0.395844
	D199K	6.365	5.799	5.286	5.81667	0.440677
	Construct	GMP	GMP	GMP	GMP	GMP
		(%)	(%)	(%)	(%)	(%)
		#1	#2	#3	Average	Error
	WT	67.716	64.786	68.336	66.946	1.54818
	D199A	16.428	22.441	22.85	20.573	2.93571
	D199K	10.755	9.695	7.481	9.31033	1.364
	End product formation of GTP hydrolysis at 5 µM GBP1 (BOTTOM)
	Construct	GTP	GTP	GTP	GTP	GTP
		(%)	(%)	(%)	(%)	(%)
		#1	#2	#3	Average	Error
	WT	1.071	0.72	0.917	0.902667	0.143653
	D199A	11.319	11.116	11.586	11.3403	0.192469
	D199K	40.048	38.369	40.359	39.592	0.874062
	Construct	GDP	GDP	GDP	GDP	GDP
		(%)	(%)	(%)	(%)	(%)
		#1	#2	#3	Average	Error
	WT	27.374	25.835	26.804	26.671	0.635294
	D199A	27.14	25.9	26.438	26.4927	0.507702
	D199K	20.44	21.007	19.151	20.1993	0.776584
	Construct	GMP	GMP	GMP	GMP	GMP
		(%)	(%)	(%)	(%)	(%)
		#1	#2	#3	Average	Error
	WT	71.555	73.445	72.28	72.4267	0.778528
	D199A	61.542	62.984	61.976	62.1673	0.60404
	D199K	39.511	40.624	40.49	40.2083	0.496114
