# Supplementary material for: Structural insights into the activation mechanism of antimicrobial GBP1
Source: EMBO J. 2024 Jan 24;43(4):615–36. doi: 10.1038/s44318-023-00023-y (PMC10897159; doi:10.1038/s44318-023-00023-y)
Supplement: Supplementary file 9 — Source Data Fig. 4 [file 44318_2023_23_MOESM9_ESM.zip › Figure 4/4F/SourceData_4F_LS-assay of WT vs D199 mutants.xlsx]

## Sheet: Fig_4F
Figure 4F
	Light scattering assay of WT vs. D199 mutants
	Time	WT	D199A	D199K	WT	D199A	D199K
		GTP	GTP	GTP	GDP-AlFx	GDP-AlFx	GDP-AlFx
		Absorbance 350 nm	Absorbance 350 nm	Absorbance 350 nm	Absorbance 350 nm	Absorbance 350 nm	Absorbance 350 nm
	(s)	(a.u.)	(a.u.)	(a.u.)	(a.u.)	(a.u.)	(a.u.)
	-180	0.000299998	-1.99988e-05	0.000320002	-0.00076001	-0.000480002	0.000240006
	-150	0.000100002	-0.000120001	0.000119999	-0.000460005	1.99988e-05	0.000940003
	-120	0.000100002	-0.000220002	-7.99969e-05	-0.00016	-0.000179997	0.000739999
	-90	0	0.000180005	2.00048e-05	-0.00016	-0.00038	0.000639997
	-60	-0.000100002	-0.000220002	-0.00028	-0.00016	-0.000180005	0.000239998
	-30	0	8.00028e-05	1.99974e-05	0.000239992	0.000120001	-0.000560001
	0	0	0.000179997	0.000319995	0.000240007	0.000620002	-0.00106
	20	0.000299998	0.00108	0.000420004	0.00469	0.00482	0.00654
	40	-9.99942e-05	0.000880001	0.00032001	0.00569	0.00492	0.00664
	60	0.0011	0.00138	0.00032001	0.00779	0.00592	0.00684
	80	0.0024	0.00248	0.000520006	0.00909	0.00732	0.00724
	100	0.0031	0.00278	0.000320002	0.00979	0.00932	0.00824
	120	0.0033	0.00338	0.000719994	0.01059	0.00922	0.01014
	140	0.0042	0.00348	0.000220008	0.01149	0.01052	0.01174
	160	0.0064	0.00388	0.000720009	0.01219	0.01012	0.01044
	180	0.0107	0.00358	0.000419997	0.01289	0.01172	0.01164
	200	0.0186	0.00348	0.000220008	0.01329	0.01232	0.01184
	220	0.0324	0.00378	0.000420004	0.01449	0.01272	0.01284
	240	0.0572	0.00408	0.000519998	0.01529	0.01372	0.01314
	260	0.0971	0.00488	0.00032001	0.01709	0.01432	0.01364
	280	0.1471	0.00468	0.000519998	0.01739	0.01522	0.01384
	300	0.1977	0.00508	0.00062	0.01829	0.01622	0.01424
	320	0.2414	0.00588	0.000720002	0.01799	0.01522	0.01494
	340	0.272	0.00668	0.00102	0.01769	0.01612	0.01534
	360	0.2845	0.00688	0.00102	0.01879	0.01692	0.01554
	380	0.28	0.00778	0.00152	0.01929	0.01742	0.01524
	400	0.2646	0.00828	0.00162	0.01989	0.01802	0.01604
	420	0.2373	0.00928	0.00162	0.02039	0.01952	0.01624
	440	0.2068	0.01018	0.00182	0.02079	0.01872	0.01674
	460	0.1768	0.01088	0.00222	0.02159	0.02022	0.01734
	480	0.1485	0.01198	0.00232	0.02219	0.01892	0.01674
	500	0.1235	0.01298	0.00262	0.02279	0.02102	0.01854
	520	0.1029	0.01378	0.00272	0.02329	0.02072	0.01804
	540	0.086	0.01498	0.00272	0.02349	0.02292	0.01764
	560	0.0724	0.01618	0.00312	0.02379	0.02142	0.01774
	580	0.0611	0.01718	0.00332	0.02439	0.02292	0.01784
	600	0.0534	0.01838	0.00362	0.02489	0.02302	0.01924
	620	0.0466	0.01968	0.00362	0.02439	0.02222	0.01894
	640	0.0416	0.02058	0.00382	0.02489	0.02252	0.01914
	660	0.0379	0.02168	0.00382	0.02559	0.02232	0.01854
	680	0.0352	0.02278	0.00402	0.02559	0.02182	0.01924
	700	0.0324	0.02398	0.00442	0.02629	0.02232	0.01954
	720	0.0302	0.02458	0.00422	0.02649	0.02252	0.02024
	740	0.0283	0.02498	0.00432	0.02639	0.02302	0.02144
	760	0.0263	0.02568	0.00462	0.02689	0.02332	0.02104
	780	0.0241	0.02628	0.00482	0.02729	0.02512	0.02134
	800	0.0224	0.02628	0.00462	0.02769	0.02312	0.02094
	820	0.0208	0.02668	0.00502	0.02809	0.02592	0.02114
	840	0.0186	0.02618	0.00502	0.02789	0.02362	0.02194
	860	0.017	0.02648	0.00512	0.02839	0.02392	0.02184
	880	0.015	0.02608	0.00512	0.02849	0.02352	0.02204
	900	0.0131	0.02608	0.00542	0.02889	0.02332	0.02164
	920	0.0114	0.02568	0.00572	0.02919	0.02312	0.02184
	940	0.0094	0.02508	0.00562	0.02959	0.02352	0.02354
	960	0.0079	0.02428	0.00542	0.02949	0.02382	0.02264
	980	0.0065	0.02378	0.00582	0.03019	0.02642	0.02254
	1000	0.0056	0.02278	0.00582	0.03019	0.02522	0.02294
	1020	0.0043	0.02218	0.00602	0.03079	0.02542	0.02284
	1040	0.0032	0.02178	0.00612	0.03049	0.02492	0.02324
	1060	0.0024	0.02118	0.00652	0.03079	0.02632	0.02354
	1080	0.0014	0.02028	0.00632	0.03099	0.02492	0.02334
	1100	0.0011	0.01968	0.00642	0.03129	0.02592	0.02344
	1120	0.000500001	0.01898	0.00672	0.03109	0.02552	0.02484
	1140	0.001	0.01808	0.00672	0.03199	0.02542	0.02404
	1160	0.000199996	0.01758	0.00702	0.03189	0.02552	0.02454
	1180	0	0.01698	0.00722	0.03209	0.02632	0.02394
	1200	7.45058e-09	0.01658	0.00712	0.03239	0.02692	0.02494
	1220	-0.000199996	0.01618	0.00742	0.03279	0.02692	0.02584
	1240	-0.000199988	0.01548	0.00792	0.03269	0.02842	0.02634
	1260	-0.000100002	0.01488	0.00772	0.03299	0.02872	0.02614
	1280	-0.000199996	0.01418	0.00782	0.03309	0.02792	0.02524
	1300	-0.00029999	0.01388	0.00812	0.03319	0.02862	0.02564
	1320	-0.000199996	0.01388	0.00862	0.03339	0.02712	0.02504
	1340	0.000100002	0.01308	0.00842	0.03359	0.02882	0.02614
	1360	-0.000200003	0.01268	0.00842	0.03389	0.02822	0.02574
	1380	-0.000199996	0.01268	0.00892	0.03409	0.02802	0.02754
	1400	0	0.01208	0.00922	0.03409	0.02802	0.02704
	1420	-9.99942e-05	0.01188	0.00912	0.03439	0.02912	0.02674
	1440	-7.45058e-09	0.01168	0.00942	0.03459	0.02852	0.02724
	1460	-0.000400007	0.01118	0.00932	0.03449	0.02882	0.02874
	1480	9.99942e-05	0.01128	0.00972	0.03479	0.02922	0.02794
	1500	7.45058e-09	0.01118	0.01002	0.03469	0.02932	0.02764
	1520	-0.000100002	0.01058	0.00992	0.03469	0.02912	0.02824
	1540	-0.000100002	0.01058	0.01032	0.03529	0.03032	0.02884
	1560	0.000299998	0.00988	0.01022	0.03509	0.02952	0.02804
	1580	-9.99942e-05	0.00998	0.01042	0.03509	0.02902	0.02834
	1600	-0.000300005	0.00988	0.01082	0.03499	0.02982	0.02804
	1620	-0.000200003	0.00948	0.01062	0.03519	0.02922	0.02844
	1640	0.000100002	0.00948	0.01102	0.03559	0.03112	0.02864
	1660	0	0.00888	0.01062	0.03589	0.02972	0.02864
	1680	-0.000200003	0.00868	0.01072	0.03649	0.03152	0.02894
	1700	0	0.00898	0.01122	0.03609	0.03212	0.03074
	1720	0	0.00838	0.01122	0.03649	0.03252	0.02994
	1740	0.000200003	0.00848	0.01102	0.03629	0.03082	0.02934
	1760	0.000100002	0.00798	0.01112	0.03619	0.03122	0.02974
	1780	0.000100002	0.00858	0.01172	0.03619	0.03182	0.02924
	1800	0.000200003	0.00808	0.01122	0.03659	0.03252	0.03074
	1820	0.000100002	0.00768	0.01102	0.03619	0.03302	0.03004
	1840	0.000100002	0.00748	0.01112	0.03649	0.03092	0.03024
	1860	0.000100009	0.00708	0.01112	0.03679	0.03192	0.03014
	1880	0.000300005	0.00728	0.01122	0.03659	0.03322	0.03014
	1900	0.000200003	0.00748	0.01132	0.03679	0.03192	0.03054
	1920	0.000500008	0.00728	0.01162	0.03679	0.03212	0.03124
	1940	0.000200003	0.00708	0.01132	0.03689	0.03192	0.03064
	1960	0.000400007	0.00698	0.01142	0.03709	0.03212	0.03114
	1980	0.000100009	0.00678	0.01122	0.03709	0.03152	0.03114
	2000	-9.99942e-05	0.00678	0.01132	0.03709	0.03152	0.03084
	2020	0.000100009	0.00648	0.01142	0.03729	0.03152	0.03134
	2040	0.000300005	0.00688	0.01122	0.03749	0.03212	0.03074
	2060	0.000300013	0.00658	0.01132	0.03759	0.03142	0.03124
	2080	0.000300005	0.00628	0.01092	0.03739	0.03212	0.03184
	2100	0.000700004	0.00638	0.01092	0.03769	0.03252	0.03174
	2120	0.000400007	0.00588	0.01092	0.03759	0.03242	0.03234
	2140	0.000100009	0.00628	0.01092	0.03769	0.03252	0.03204
	2160	0.000300013	0.00608	0.01082	0.03789	0.03242	0.03224
	2180	0.000199996	0.00588	0.01062	0.03769	0.03272	0.03224
	2200	0.000200011	0.00588	0.01042	0.03769	0.03382	0.03334
	2220	9.99942e-05	0.00578	0.01042	0.03799	0.03292	0.03324
	2240	0.000199996	0.00618	0.01102	0.03809	0.03302	0.03344
	2260	0.000100009	0.00588	0.01072	0.03829	0.03392	0.03354
	2280	0.000100009	0.00568	0.01062	0.03829	0.03422	0.03424
	2300	0.000199996	0.00578	0.01032	0.03859	0.03452	0.03484
	2320	0.000199996	0.00588	0.01032	0.03849	0.03362	0.03374
	2340	0.000199996	0.00558	0.01042	0.03829	0.03362	0.03394
	2360	0.000199996	0.00538	0.01042	0.03839	0.03362	0.03484
	2380	-0.000199996	0.00548	0.01022	0.03839	0.03412	0.03384
	2400	0.000399999	0.00528	0.01042	0.03869	0.03542	0.03464
