# Supplementary material for: Structural insights into the activation mechanism of antimicrobial GBP1
Source: EMBO J. 2024 Jan 24;43(4):615–36. doi: 10.1038/s44318-023-00023-y (PMC10897159; doi:10.1038/s44318-023-00023-y)
Supplement: Supplementary file 9 — Source Data Fig. 4 [file 44318_2023_23_MOESM9_ESM.zip › Figure 4/4G/SourceData_4G_Bacterial binding assay of WT vs D199 mutants.xlsx]

## Sheet: Fig_4G
Figure 4G
	In vitro binding assay of WT vs. D199 mutants
	Repeat	WT	D199A	D199K
		%GBP1+ bacteria	%GBP1+ bacteria	%GBP1+ bacteria
	1	69.2281	57.0749	65.4049
	2	85.3552	86.257	81.1138
	3	77.0194	68.2417	72.2586
