# Supplementary material for: Structural insights into the activation mechanism of antimicrobial GBP1
Source: EMBO J. 2024 Jan 24;43(4):615–36. doi: 10.1038/s44318-023-00023-y (PMC10897159; doi:10.1038/s44318-023-00023-y)
Supplement: Supplementary file 9 — Source Data Fig. 4 [file 44318_2023_23_MOESM9_ESM.zip › Figure 4/4H/SourceData_4H_LS-assay of WT vs D199 mutants with LPS.xlsx]

## Sheet: Fig_4H
Figure 4H
	Light scattering assay of WT vs. D199 mutants with LPS
	left graph						middle graph						right graph
	Time	WT	WT	WT	WT		Time	D199A	D199A	D199A	D199A		Time	D199K	D199K	D199K	D199K
		no LPS	0.1 µg/ml LPS	1 µg/ml LPS	10 µg/ml LPS			no LPS	0.1 µg/ml LPS	1 µg/ml LPS	10 µg/ml LPS			no LPS	0.1 µg/ml LPS	1 µg/ml LPS	10 µg/ml LPS
		Absorbance 350 nm	Absorbance 350 nm	Absorbance 350 nm	Absorbance 350 nm			Absorbance 350 nm	Absorbance 350 nm	Absorbance 350 nm	Absorbance 350 nm			Absorbance 350 nm	Absorbance 350 nm	Absorbance 350 nm	Absorbance 350 nm
	(s)	(a.u.)	(a.u.)	(a.u.)	(a.u.)		(s)	(a.u.)	(a.u.)	(a.u.)	(a.u.)		(s)	(a.u.)	(a.u.)	(a.u.)	(a.u.)
	-180	0.000120008	0.000479996	0.000139999	0.000419998		-180	0.000380009	0.000639996	0.000400004	0.000760004		-180	0.000460011	0.000699997	0.000320002	0.000219998
	-150	0.000720003	0.000880003	0.000440004	0.000620002		-150	0.000980005	0.00104	0.000300002	0.000560001		-150	0.00106	0.0011	0.000420004	0.000420001
	-120	-7.99954e-05	-0.000420004	-0.000459996	-0.00038		-120	0.000180006	-0.000360006	-0.000299993	-0.000239998		-120	6.0004e-05	-0.000300005	-0.000279993	-0.000379997
	-90	-0.000179997	-1.99974e-05	-6.0004e-05	-0.000179997		-90	-0.000220001	-6.0001e-05	-0.000100005	-0.000239998		-90	-0.000240001	0	-0.000180006	-0.000179994
	-60	0.000720003	0.000579998	0.000639993	0.00081999		-60	0.000780001	0.000739998	0.000699994	0.000859991		-60	0.000760001	0.000799999	0.000619993	0.000819993
	-30	-0.00038	-0.000419989	-0.000359994	-0.000179997		-30	-0.000720009	-0.000459993	-0.000399995	-0.000239998		-30	-0.000340003	-0.000499994	-0.000179991	1.99944e-05
	0	-8.00103e-05	0.000279993	0.000240001	-7.99954e-05		0	-1.99974e-05	0.000140002	9.99987e-05	-0.000139996		0	-0.000240001	0	1.99974e-05	-0.000279996
	20	-0.000979996	-0.00152	-0.00126	-0.00108		20	-0.00192	-0.00176	-0.002	-0.00174		20	-0.00114	-0.001	-0.00158	-0.00118
	40	0.00142	0.00097999	0.00214	0.00282		40	-0.00192	-0.00176	-0.0013	-0.000740007		40	-0.00124	-0.001	-0.00138	-0.000780004
	60	0.00132	0.00198	0.00714	0.07032		60	-0.00122	-0.000859985	0.0012	0.01246		60	-0.00144	-0.000899985	-0.00138	0.000119996
	80	0.00132	0.00718	0.04944	0.26082		80	8.00043e-05	0.000840014	0.0078	0.04916		80	-0.00114	-0.000899985	-0.000780001	0.00372
	100	0.00182	0.02298	0.12744	0.38382		100	0.000280008	0.00254	0.0202	0.11796		100	-0.00114	-0.000499994	0.000320002	0.01182
	120	0.00412	0.04938	0.20404	0.39922		120	0.000579998	0.00544	0.0436	0.18866		120	-0.000540006	0.000200003	0.00122	0.02732
	140	0.00892	0.08408	0.25954	0.36552		140	0.000579998	0.00934	0.0777	0.23086		140	-0.000340003	0.00060001	0.00352	0.05182
	160	0.01902	0.12528	0.29074	0.31742		160	0.000980005	0.01514	0.1131	0.23936		160	-0.000240001	0.000699997	0.00712	0.08102
	180	0.03842	0.16958	0.29784	0.26652		180	0.00118	0.02364	0.1393	0.22316		180	-4.00126e-05	0.0014	0.01242	0.10832
	200	0.07142	0.21048	0.28634	0.22432		200	0.00168	0.03384	0.154	0.19436		200	5.99891e-05	0.0016	0.02032	0.12742
	220	0.11802	0.24048	0.26244	0.18822		220	0.00198	0.04564	0.1589	0.16306		220	5.99891e-05	0.0024	0.03012	0.13532
	240	0.17482	0.25468	0.23284	0.15802		240	0.00268	0.05834	0.1542	0.13616		240	0.000559998	0.0029	0.04132	0.13322
	260	0.22612	0.25428	0.20224	0.13432		260	0.00368	0.07064	0.1452	0.11456		260	0.000659999	0.004	0.05242	0.12422
	280	0.25912	0.24058	0.17344	0.11402		280	0.00368	0.08084	0.1325	0.09846		280	0.000659984	0.0052	0.06192	0.11172
	300	0.26992	0.21878	0.14754	0.09722		300	0.00458	0.08924	0.1189	0.08726		300	0.000959989	0.0065	0.06902	0.09942
	320	0.26142	0.19188	0.12404	0.08322		320	0.00528	0.09514	0.105	0.07886		320	0.00116	0.0083	0.07312	0.08882
	340	0.24062	0.16568	0.10404	0.07222		340	0.00658	0.09834	0.0926	0.07246		340	0.00166	0.0106	0.07432	0.08062
	360	0.21192	0.14118	0.08744	0.06272		360	0.00788	0.09954	0.081	0.06766		360	0.00186	0.0133	0.07272	0.07432
	380	0.18202	0.11918	0.07344	0.05542		380	0.00888	0.09794	0.0714	0.06376		380	0.00206	0.016	0.06922	0.07022
	400	0.15372	0.10058	0.06204	0.04942		400	0.01018	0.09494	0.0631	0.06116		400	0.00226	0.0193	0.06462	0.06742
	420	0.12852	0.08488	0.05274	0.04432		420	0.01168	0.09054	0.0555	0.05856		420	0.00246	0.0228	0.05972	0.06482
	440	0.10682	0.07158	0.04524	0.03972		440	0.01328	0.08514	0.0497	0.05616		440	0.00286	0.0263	0.05522	0.06312
	460	0.08872	0.06078	0.03874	0.03582		460	0.01488	0.07934	0.0445	0.05416		460	0.00316	0.0296	0.05062	0.06142
	480	0.07382	0.05208	0.03384	0.03262		480	0.01668	0.07324	0.0403	0.05236		480	0.00326	0.0329	0.04682	0.06032
	500	0.06172	0.04458	0.02954	0.02932		500	0.01838	0.06704	0.0368	0.05076		500	0.00356	0.0357	0.04362	0.05862
	520	0.05202	0.03858	0.02644	0.02682		520	0.02028	0.06134	0.0335	0.04896		520	0.00346	0.0376	0.04122	0.05732
	540	0.04382	0.03318	0.02314	0.02372		540	0.02188	0.05574	0.031	0.04736		540	0.00376	0.0393	0.03912	0.05582
	560	0.03702	0.02918	0.02104	0.02172		560	0.02378	0.05104	0.0289	0.04586		560	0.00396	0.0404	0.03752	0.05482
	580	0.03182	0.02538	0.01894	0.01952		580	0.02558	0.04664	0.0269	0.04426		580	0.00416	0.0406	0.03612	0.05332
	600	0.02712	0.02218	0.01714	0.01762		600	0.02718	0.04254	0.0252	0.04266		600	0.00436	0.0402	0.03492	0.05212
	620	0.02342	0.01958	0.01544	0.01582		620	0.02868	0.03914	0.0238	0.04126		620	0.00446	0.0397	0.03392	0.05122
	640	0.02022	0.01728	0.01404	0.01412		640	0.02988	0.03614	0.0225	0.03956		640	0.00476	0.0389	0.03272	0.05002
	660	0.01762	0.01558	0.01284	0.01272		660	0.03108	0.03334	0.0215	0.03826		660	0.00496	0.0381	0.03232	0.04892
	680	0.01542	0.01368	0.01164	0.01152		680	0.03198	0.03094	0.0206	0.03696		680	0.00516	0.0367	0.03162	0.04812
	700	0.01362	0.01238	0.01054	0.01032		700	0.03248	0.02864	0.0197	0.03556		700	0.00536	0.0356	0.03092	0.04682
	720	0.01182	0.01108	0.00974	0.00922		720	0.03268	0.02674	0.0191	0.03436		720	0.00556	0.0345	0.03032	0.04602
	740	0.01082	0.01018	0.00904	0.00862		740	0.03308	0.02524	0.0186	0.03326		740	0.00586	0.0333	0.02992	0.04522
	760	0.00962	0.00888	0.00814	0.00742		760	0.03278	0.02324	0.0179	0.03166		760	0.00596	0.0319	0.02942	0.04442
	780	0.00882	0.00838	0.00754	0.00682		780	0.03238	0.02214	0.0174	0.03056		780	0.00626	0.0312	0.02882	0.04362
	800	0.00812	0.00778	0.00684	0.00582		800	0.03168	0.02094	0.0168	0.02956		800	0.00646	0.0304	0.02832	0.04292
	820	0.00752	0.00728	0.00634	0.00542		820	0.03098	0.01984	0.0164	0.02866		820	0.00676	0.0293	0.02792	0.04202
	840	0.00692	0.00658	0.00574	0.00472		840	0.03028	0.01884	0.016	0.02746		840	0.00706	0.0288	0.02762	0.04142
	860	0.00652	0.00628	0.00524	0.00422		860	0.02918	0.01784	0.0157	0.02636		860	0.00726	0.0277	0.02712	0.04092
	880	0.00602	0.00578	0.00494	0.00392		880	0.02788	0.01714	0.0152	0.02546		880	0.00756	0.0271	0.02662	0.03982
	900	0.00562	0.00528	0.00444	0.00332		900	0.02668	0.01664	0.0148	0.02426		900	0.00776	0.0264	0.02642	0.03922
	920	0.00552	0.00538	0.00464	0.00332		920	0.02598	0.01644	0.0151	0.02346		920	0.00806	0.0259	0.02612	0.03852
	940	0.00472	0.00458	0.00384	0.00262		940	0.02428	0.01534	0.0146	0.02236		940	0.00826	0.0253	0.02572	0.03752
	960	0.00472	0.00458	0.00344	0.00282		960	0.02348	0.01484	0.0138	0.02156		960	0.00856	0.0248	0.02512	0.03762
	980	0.00432	0.00398	0.00284	0.00172		980	0.02208	0.01464	0.0137	0.02046		980	0.00876	0.0243	0.02502	0.03652
	1000	0.00352	0.00358	0.00264	0.00152		1000	0.02058	0.01394	0.0135	0.01946		1000	0.00896	0.0241	0.02472	0.03592
	1020	0.00302	0.00328	0.00234	0.00122		1020	0.01958	0.01394	0.0129	0.01856		1020	0.00906	0.0238	0.02432	0.03532
	1040	0.00302	0.00318	0.00214	0.00112		1040	0.01918	0.01384	0.0131	0.01816		1040	0.00996	0.0237	0.02392	0.03452
	1060	0.00242	0.00238	0.00174	0.000419998		1060	0.01788	0.01294	0.0125	0.01676		1060	0.00986	0.0227	0.02392	0.03432
	1080	0.00192	0.00198	0.00124	0.000219995		1080	0.01698	0.01284	0.0122	0.01586		1080	0.00996	0.0223	0.02362	0.03362
	1100	0.00172	0.00208	0.00124	0.000219995		1100	0.01618	0.01284	0.012	0.01496		1100	0.01026	0.0222	0.02352	0.03292
	1120	0.00122	0.00138	0.000939998	-7.99954e-05		1120	0.01528	0.01224	0.0118	0.01446		1120	0.01046	0.0216	0.02312	0.03222
	1140	0.000920007	0.00118	0.000640008	-0.000279999		1140	0.01468	0.01204	0.0115	0.01366		1140	0.01066	0.0213	0.02292	0.03182
	1160	0.000720003	0.00097999	0.000640008	-0.00038		1160	0.01378	0.01204	0.0113	0.01306		1160	0.01086	0.0211	0.02272	0.03112
	1180	0.000419998	0.000779986	0.000539991	-0.000480002		1180	0.01318	0.01194	0.0114	0.01226		1180	0.01096	0.0209	0.02262	0.03102
	1200	0.000119993	0.000479996	0.000240001	-0.000580004		1200	0.01248	0.01174	0.0109	0.01156		1200	0.01116	0.0205	0.02232	0.03042
	1220	-7.99954e-05	0.000279993	3.99977e-05	-0.000780007		1220	0.01228	0.01184	0.0107	0.01086		1220	0.01116	0.0205	0.02222	0.02962
	1240	-0.000279999	0.000579998	3.99977e-05	-0.000680006		1240	0.01168	0.01194	0.0105	0.01036		1240	0.01146	0.0214	0.02192	0.02922
	1260	-0.000480002	-0.000119999	-0.000159991	-0.000879994		1260	0.01098	0.01124	0.0103	0.00966		1260	0.01126	0.0199	0.02172	0.02872
	1280	-0.000780007	-0.000119999	-0.000559998	-0.00118		1280	0.01058	0.01114	0.0098	0.00896		1280	0.01156	0.0196	0.02152	0.02802
	1300	-0.000879994	-0.000120014	-0.000559998	-0.00128		1300	0.01028	0.01124	0.0096	0.00826		1300	0.01176	0.0195	0.02102	0.02742
	1320	-0.00118	-0.000419989	-0.000459996	-0.00118		1320	0.00998	0.01094	0.0095	0.00796		1320	0.01166	0.0192	0.02112	0.02702
	1340	-0.00128	-0.000519991	-0.000860003	-0.00138		1340	0.00978	0.01084	0.009	0.00726		1340	0.01166	0.019	0.02072	0.02652
	1360	-0.00138	-0.000519991	-0.000760001	-0.00148		1360	0.00928	0.01054	0.009	0.00696		1360	0.01176	0.0188	0.02072	0.02632
	1380	-0.00138	-0.000520006	-0.000860003	-0.00138		1380	0.00898	0.01054	0.0088	0.00656		1380	0.01186	0.0188	0.02042	0.02592
	1400	-0.00138	-0.000520006	-0.000760001	-0.00128		1400	0.00868	0.01044	0.0087	0.00606		1400	0.01176	0.0185	0.02032	0.02532
	1420	-0.00148	-0.000719994	-0.000860003	-0.00148		1420	0.00868	0.01034	0.0081	0.00556		1420	0.01186	0.0181	0.02002	0.02492
	1440	-0.00148	-0.000719994	-0.000860003	-0.00148		1440	0.00838	0.01024	0.0084	0.00536		1440	0.01186	0.0183	0.01992	0.02472
	1460	-0.00168	-0.000919998	-0.00106	-0.00158		1460	0.00798	0.00994	0.0077	0.00486		1460	0.01176	0.0179	0.01952	0.02392
	1480	-0.00148	-0.00112	-0.00116	-0.00148		1480	0.00808	0.01024	0.0077	0.00466		1480	0.01196	0.0178	0.01932	0.02342
	1500	-0.00198	-0.000720009	-0.000960004	-0.00158		1500	0.00768	0.01004	0.0075	0.00426		1500	0.01166	0.0179	0.01942	0.02272
	1520	-0.00168	-0.000919998	-0.00116	-0.00148		1520	0.00778	0.00964	0.0072	0.00406		1520	0.01186	0.0176	0.01912	0.02292
	1540	-0.00168	-0.000819996	-0.000760016	-0.00138		1540	0.00758	0.00954	0.0073	0.00416		1540	0.01186	0.0175	0.01942	0.02242
	1560	-0.00178	-0.000919998	-0.00126	-0.00148		1560	0.00738	0.00944	0.007	0.00356		1560	0.01166	0.0174	0.01882	0.02212
	1580	-0.00188	-0.00102	-0.00116	-0.00138		1580	0.00718	0.00924	0.0067	0.00326		1580	0.01166	0.0171	0.01882	0.02182
	1600	-0.00188	-0.00102	-0.00106	-0.00138		1600	0.00718	0.00904	0.0065	0.00306		1600	0.01146	0.017	0.01852	0.02102
	1620	-0.00178	-0.000819996	-0.00106	-0.00148		1620	0.00708	0.00904	0.0066	0.00286		1620	0.01146	0.017	0.01852	0.02092
	1640	-0.00158	-0.000720009	-0.000960004	-0.00138		1640	0.00728	0.00894	0.0062	0.00266		1640	0.01166	0.0169	0.01802	0.02012
	1660	-0.00178	-0.000820011	-0.00116	-0.00148		1660	0.00698	0.00864	0.0059	0.00236		1660	0.01146	0.017	0.01802	0.01992
	1680	-0.00168	-0.00102	-0.00116	-0.00128		1680	0.00698	0.00834	0.0058	0.00256		1680	0.01156	0.0167	0.01782	0.02002
	1700	-0.00188	-0.00122	-0.00116	-0.00138		1700	0.00678	0.00824	0.0056	0.00216		1700	0.01146	0.0166	0.01772	0.01992
	1720	-0.00188	-0.00102	-0.00126	-0.00128		1720	0.00668	0.00814	0.0054	0.00196		1720	0.01106	0.0164	0.01752	0.01912
	1740	-0.00198	-0.000919998	-0.00106	-0.00158		1740	0.00638	0.00804	0.0051	0.00176		1740	0.01096	0.0162	0.01722	0.01862
	1760	-0.00198	-0.00102	-0.00116	-0.00138		1760	0.00628	0.00774	0.0049	0.00156		1760	0.01086	0.016	0.01712	0.01832
	1780	-0.00178	-0.00102	-0.000960004	-0.00128		1780	0.00628	0.00774	0.0048	0.00156		1780	0.01106	0.016	0.01702	0.01842
	1800	-0.00178	-0.00112	-0.00116	-0.00148		1800	0.00638	0.00764	0.0043	0.000959992		1800	0.01106	0.016	0.01662	0.01732
	1820	-0.00168	-0.000919998	-0.00106	-0.00118		1820	0.00628	0.00754	0.0047	0.00136		1820	0.01096	0.016	0.01672	0.01752
	1840	-0.00148	-0.000919998	-0.00106	-0.00138		1840	0.00608	0.00724	0.0042	0.00116		1840	0.01096	0.0158	0.01632	0.01742
	1860	-0.00148	-0.000720009	-0.00106	-0.00118		1860	0.00618	0.00724	0.004	0.00106		1860	0.01086	0.0158	0.01632	0.01722
	1880	-0.00158	-0.00102	-0.000960004	-0.00128		1880	0.00588	0.00694	0.004	0.000759989		1880	0.01056	0.0156	0.01632	0.01672
	1900	-0.00168	-0.00102	-0.00106	-0.00138		1900	0.00568	0.00674	0.0039	0.000759989		1900	0.01066	0.0155	0.01622	0.01602
	1920	-0.00158	-0.000919998	-0.00106	-0.00118		1920	0.00588	0.00664	0.0036	0.000859991		1920	0.01066	0.0152	0.01592	0.01622
	1940	-0.00158	-0.000919998	-0.00106	-0.00118		1940	0.00558	0.00634	0.0034	0.000459999		1940	0.01046	0.0152	0.01562	0.01592
	1960	-0.00138	-0.000819996	-0.000960004	-0.000579989		1960	0.00568	0.00654	0.0034	0.00106		1960	0.01076	0.0153	0.01572	0.01622
	1980	-0.00158	-0.00102	-0.000960004	-0.00108		1980	0.00548	0.00574	0.0032	0.000659987		1980	0.01046	0.0147	0.01552	0.01492
	2000	-0.00148	-0.000719994	-0.000860003	-0.000979996		2000	0.00558	0.00624	0.0031	0.000459999		2000	0.01036	0.0149	0.01522	0.01462
	2020	-0.00148	-0.000819996	-0.000960004	-0.00108		2020	0.00528	0.00594	0.0029	0.000159994		2020	0.01036	0.0149	0.01522	0.01442
	2040	-0.00138	-0.000719994	-0.00106	-0.000979996		2040	0.00538	0.00574	0.0028	0.000459999		2040	0.01066	0.0148	0.01512	0.01452
	2060	-0.00148	-0.000919998	-0.000960004	-0.00118		2060	0.00508	0.00544	0.0026	5.99921e-05		2060	0.01046	0.0143	0.01472	0.01402
	2080	-0.00138	-0.000819996	-0.000860003	-0.00128		2080	0.00498	0.00544	0.0025	-4.00096e-05		2080	0.01026	0.0145	0.01462	0.01382
	2100	-0.00168	-0.000919998	-0.000860003	-0.00108		2100	0.00478	0.00504	0.0025	-0.000140011		2100	0.01016	0.0141	0.01462	0.01362
	2120	-0.00158	-0.000819996	-0.00106	-0.00128		2120	0.00468	0.00514	0.0023	-0.000340015		2120	0.01016	0.0143	0.01442	0.01332
	2140	-0.00138	-0.000819996	-0.000860003	-0.00108		2140	0.00468	0.00504	0.0023	-0.000340015		2140	0.01006	0.0141	0.01442	0.01332
	2160	-0.00158	-0.000819996	-0.000860003	-0.000980011		2160	0.00448	0.00484	0.002	-0.000240013		2160	0.01006	0.014	0.01432	0.01352
	2180	-0.000979996	-0.000119999	-0.000160006	-0.000180012		2180	0.00508	0.00544	0.0026	-4.00096e-05		2180	0.01026	0.014	0.01422	0.01292
	2200	-0.00118	-0.000119999	-0.000460011	-0.000879994		2200	0.00418	0.00484	0.002	-0.000239998		2200	0.01026	0.014	0.01412	0.01262
	2220	-0.00178	-0.000820011	-0.000960004	-0.000880009		2220	0.00388	0.00434	0.0015	-0.000240013		2220	0.00986	0.0137	0.01362	0.01302
	2240	-0.00128	-0.000420004	-0.000559998	-0.000780007		2240	0.00418	0.00434	0.002	-0.000140011		2240	0.00996	0.0134	0.01342	0.01212
	2260	-0.00138	-0.000320002	-0.000860003	-0.00138		2260	0.00398	0.00434	0.0015	-0.000740007		2260	0.00996	0.0134	0.01372	0.01212
	2280	-0.000480002	-1.99974e-05	-0.000760001	-0.000780007		2280	0.00418	0.00414	0.0013	-0.000440001		2280	0.01006	0.0135	0.01332	0.01152
	2300	-0.00148	-0.000719994	-0.000760001	-0.000980011		2300	0.00378	0.00404	0.0013	-0.000640005		2300	0.00996	0.0131	0.01342	0.01182
	2320	-0.00148	-0.000420004	-0.000760001	-0.000880009		2320	0.00368	0.00374	0.0012	-0.000440001		2320	0.00986	0.013	0.01322	0.01172
	2340	-0.000879994	7.99894e-05	-0.000260007	-0.000279999		2340	0.00418	0.00424	0.0017	6.0007e-05		2340	0.01056	0.0133	0.01332	0.01112
	2360	-0.00158	-0.000320002	-0.000860003	-0.000880009		2360	0.00338	0.00374	0.000799996	-0.000740007		2360	0.00986	0.0129	0.01292	0.01172
	2380	-0.00148	-0.000320002	-0.000760001	-0.000880009		2380	0.00328	0.00344	0.000999999	-0.000740007		2380	0.00976	0.0128	0.01292	0.01112
	2400	-0.00138	-0.000519991	-0.000659999	-0.000880009		2400	0.00328	0.00334	0.000799996	-0.000840008		2400	0.00976	0.0125	0.01262	0.01102
