# Supplementary material for: Structural insights into the activation mechanism of antimicrobial GBP1
Source: EMBO J. 2024 Jan 24;43(4):615–36. doi: 10.1038/s44318-023-00023-y (PMC10897159; doi:10.1038/s44318-023-00023-y)
Supplement: Supplementary file 10 — Figures EV and Appendix Source Data [file 44318_2023_23_MOESM10_ESM.zip]

Archive with 72 entries (48 files):
- Appendix Figure S1/
- Appendix Figure S1/S1A/
- Appendix Figure S1/S1A/SourceData_S1A_concentration dependency of GBP1 binding to liposomes.xlsx
- Appendix Figure S1/S1B/
- Appendix Figure S1/S1B/SourceData_S1B_FRET-based liposome binding assay.xlsx
- Appendix Figure S2/
- Appendix Figure S2/211130_K5_BPL_GDP-AlF_1to10__0006.jpg
- Appendix Figure S2/211130_K5_BPL_GDP-AlF_1to10__0013.jpg
- Appendix Figure S3/
- Appendix Figure S3/S3A/
- Appendix Figure S3/S3A/SourceData_S3A_quantification of the coatomer height.xlsx
- Appendix Figure S5/
- Appendix Figure S5/S5A/
- Appendix Figure S5/S5A/SourceData_S5A_quantification of the disk diameter.xlsx
- Appendix Figure S6/
- Appendix Figure S6/S6A/
- Appendix Figure S6/S6A/SourceData_S6A_analytical SEC of WT vs a4' mutants.xlsx
- Appendix Figure S6/S6B/
- Appendix Figure S6/S6B/SourceData_S6B_CD of WT vs a4' mutants.xlsx
- Appendix Figure S8/
- Appendix Figure S8/S8A/
- Appendix Figure S8/S8A/12.jpg
- Appendix Figure S8/S8A/15.jpg
- Appendix Figure S8/S8A/17.jpg
- Appendix Figure S8/S8A/19.jpg
- Appendix Figure S8/S8A/21.jpg
- Appendix Figure S8/S8A/25.jpg
- Appendix Figure S8/S8A/28.jpg
- Appendix Figure S8/S8A/6.jpg
- Appendix Figure S8/S8B/
- Appendix Figure S8/S8B/156.jpg
- Appendix Figure S8/S8B/173.jpg
- Appendix Figure S8/S8B/176.jpg
- Appendix Figure S8/S8B/190.jpg
- Appendix Figure S8/S8B/20.jpg
- Appendix Figure S8/S8B/65.jpg
- Appendix Figure S8/S8B/71.jpg
- Appendix Figure S8/S8B/91.jpg
- Figure EV3/
- Figure EV3/EV3A/
- Figure EV3/EV3A/SourceData_EV3A_mant-GMPNP binding.xlsx
- Figure EV3/EV3B/
- Figure EV3/EV3B/SourceData_EV3B_mant-GDP binding.xlsx
- Figure EV4/
- Figure EV4/EV4A/
- Figure EV4/EV4A/SourceData_EV4A_crosslinking assay of M139 mutants.pdf
- Figure EV4/EV4B/
- Figure EV4/EV4B/SourceData_EV4B_LS-assay of WT vs M139 mutants.xlsx
- Figure EV4/EV4C/
- Figure EV4/EV4C/M139E_crop.tif
- Figure EV4/EV4C/M139E_detail.tif
- Figure EV4/EV4C/M139E_original.tif
- Figure EV4/EV4C/M139R_crop.tif
- Figure EV4/EV4C/M139R_detail.tif
- Figure EV4/EV4C/M139R_original.tif
- Figure EV4/EV4C/WT_crop.tif
- Figure EV4/EV4C/WT_detail.tif
- Figure EV4/EV4C/WT_original.tif
- Figure EV4/EV4D/
- Figure EV4/EV4D/SourceData_EV4D_Bacterial binding assay of WT vs M139 mutants.xlsx
- Figure EV4/EV4E/
- Figure EV4/EV4E/SourceData_EV4E_crosslinking assay of D199 mutants.pdf
- Figure EV4/EV4F/
- Figure EV4/EV4F/D199A_crop.tif
- Figure EV4/EV4F/D199A_detail.tif
- Figure EV4/EV4F/D199A_original.tif
- Figure EV4/EV4F/D199K_crop.tif
- Figure EV4/EV4F/D199K_detail.tif
- Figure EV4/EV4F/D199K_original.tif
- Figure EV4/EV4F/WT_crop.tif
- Figure EV4/EV4F/WT_detail.tif
- Figure EV4/EV4F/WT_original.tif
