# Supplementary material for: Structural insights into the activation mechanism of antimicrobial GBP1
Source: EMBO J. 2024 Jan 24;43(4):615–36. doi: 10.1038/s44318-023-00023-y (PMC10897159; doi:10.1038/s44318-023-00023-y)
Supplement: Supplementary file 10 — Figures EV and Appendix Source Data [file 44318_2023_23_MOESM10_ESM.zip › Appendix Figure S1/S1A/SourceData_S1A_concentration dependency of GBP1 binding to liposomes.xlsx]

## Sheet: Fig_S1A
Figure S1A
	GBP1-Q577C-AF488	IA
	(µM)	(a.u.)
	0.5	616
	1	1229
	2.5	2821
	5	4130
	7.5	5630
	10	6399
	15	7000
	20	6890
