# Supplementary material for: Structural insights into the activation mechanism of antimicrobial GBP1
Source: EMBO J. 2024 Jan 24;43(4):615–36. doi: 10.1038/s44318-023-00023-y (PMC10897159; doi:10.1038/s44318-023-00023-y)
Supplement: Supplementary file 10 — Figures EV and Appendix Source Data [file 44318_2023_23_MOESM10_ESM.zip › Appendix Figure S1/S1B/SourceData_S1B_FRET-based liposome binding assay.xlsx]

## Sheet: Fig_S1B
Figure S1B
			replicate 1	replicate 2	replicate 3
	Liposomes	Nucleotide state	E rel	E rel	E rel
	no lipids	apo	0.0674287	0.0680346	0.0660809
	no lipids	GDP-AlF	0.0702646	0.0704901	0.0711188
	BPL	apo	0.0704332	0.0715888	0.0705288
	BPL	GDP-AlF	0.342965	0.343713	0.342255
	Folch	apo	0.0698079	0.0668892	0.0671528
	Folch	GDP-AlF	0.112266	0.11661	0.114198
	Folch + 10% DOPS	apo	0.0683862	0.0682666	0.067086
	Folch + 10% DOPS	GDP-AlF	0.128357	0.125596	0.131255
	Folch + 10% PI(4,5)P2	apo	0.071111	0.0722208	0.0718628
	Folch + 10% PI(4,5)P2	GDP-AlF	0.124357	0.11261	0.108573
	Folch (AcetPrecip)	apo	0.0722102	0.0723763	0.0719048
	Folch (AcetPrecip)	GDP-AlF	0.148988	0.143286	0.155992
	Folch + 25% Cholesterol	apo	0.0727957	0.072552	0.0723003
	Folch + 25% Cholesterol	GDP-AlF	0.242609	0.261971	0.263515
