# Supplementary material for: Structural insights into the activation mechanism of antimicrobial GBP1
Source: EMBO J. 2024 Jan 24;43(4):615–36. doi: 10.1038/s44318-023-00023-y (PMC10897159; doi:10.1038/s44318-023-00023-y)
Supplement: Supplementary file 10 — Figures EV and Appendix Source Data [file 44318_2023_23_MOESM10_ESM.zip › Appendix Figure S3/S3A/SourceData_S3A_quantification of the coatomer height.xlsx]

## Sheet: Fig_S3A
Figure S3A
	Position	Coatomer Height
		(nm)
	1	27.599
	2	26.062
	3	28.966
	4	24.701
	5	28.356
	6	29.31
	7	28.066
	8	28.782
	9	26.821
	10	27.545
	11	27.055
	12	29.259
	13	26.765
	14	26.218
	15	28.238
	16	30.172
	17	26.931
	18	27.599
	19	27.64
	20	28.146
	21	26.779
	22	27.76
	23	26.612
	24	28.978
	25	25.876
	26	29.462
	27	27.055
	28	30.221
	29	24.73
	30	24.626
	31	31.615
	32	28.708
	33	30.16
	34	27.8
	35	25.718
	36	28.896
	37	27.069
	38	30.221
	39	27.76
	40	30.11
	41	27.599
	42	25.933
	43	30.11
	44	27.974
	45	29.987
	46	29.259
	47	27.069
	48	26.779
	49	27.8
	50	28.238
	51	27.707
	52	27.8
	53	27.599
	54	26.388
	55	27.64
	56	26.612
	57	30.11
	58	27.599
	59	28.708
	60	26.062
	61	28.652
	62	26.779
	63	27.024
	64	29.775
	65	27.397
	66	30.11
	67	27.76
	68	27.383
	69	27.397
	70	27.8
	71	28.066
	72	28.356
	73	29.17
	74	29.361
	75	27.397
	76	29.88
	77	29.88
	78	29.88
	79	29.88
	80	29.88
	81	29.88
	82	29.88
	83	29.88
	84	29.88
	85	29.88
	86	29.88
	87	29.88
	88	29.88
	89	29.88
	90	29.88
	91	29.88
	92	26.317
	93	25.103
	94	28.914
	95	28.146
	96	29.763
	97	33.276
	98	28.811
	99	29.17
	100	27
	101	28.539
	102	26.612
	103	25.933
	104	27.854
	105	30.551
	106	26.261
	107	29.925
	108	29.323
	109	30.842
	110	31.615
