# Supplementary material for: Structural insights into the activation mechanism of antimicrobial GBP1
Source: EMBO J. 2024 Jan 24;43(4):615–36. doi: 10.1038/s44318-023-00023-y (PMC10897159; doi:10.1038/s44318-023-00023-y)
Supplement: Supplementary file 10 — Figures EV and Appendix Source Data [file 44318_2023_23_MOESM10_ESM.zip › Appendix Figure S5/S5A/SourceData_S5A_quantification of the disk diameter.xlsx]

## Sheet: Fig_S5A
Figure S5A
	Position	Top view	Side view
		(nm)	(nm)
	1	59.8339	57.6282
	2	57.5729	56.5123
	3	58.9326	55.7805
	4	59.3858	56.3448
	5	58.1058	58.3791
	6	58.3334	56.3228
	7	58.035	56.3976
	8	61.1937	58.9186
	9	58.035	58.2664
	10	57.0783	55.5017
	11	58.4741	57.7796
	12	59.7256	57.6514
	13	58.0562	57.082
	14	58.4723	58.3157
	15	58.0191	56.6575
	16	58.8331	56.3977
	17	59.6274	56.6593
	18	59.004	58.1305
	19	60.0035	55.8522
	20	59.32	56.8909
	21	57.2796	59.1344
	22	59.9401	55.4424
	23	56.7517	57.8062
	24	57.5712	58.674
	25	58.9517	57.1683
