# Supplementary material for: Structural insights into the activation mechanism of antimicrobial GBP1
Source: EMBO J. 2024 Jan 24;43(4):615–36. doi: 10.1038/s44318-023-00023-y (PMC10897159; doi:10.1038/s44318-023-00023-y)
Supplement: Supplementary file 10 — Figures EV and Appendix Source Data [file 44318_2023_23_MOESM10_ESM.zip › Appendix Figure S6/S6A/SourceData_S6A_analytical SEC of WT vs a4' mutants.xlsx]

## Sheet: Fig_S6A
Figure S6A
	Normalized											Absolute
	Volume	WT	Volume	D207-223	Volume	D207-216	Volume	D207-213	Volume	RK(227-228)EE		Volume	WT	Volume	D207-223	Volume	D207-216	Volume	D207-213	Volume	RK(227-228)EE
		apo		apo		apo		apo		apo			apo		apo		apo		apo		apo
		Absorbance 280 nm		Absorbance 280 nm		Absorbance 280 nm		Absorbance 280 nm		Absorbance 280 nm			Absorbance 280 nm		Absorbance 280 nm		Absorbance 280 nm		Absorbance 280 nm		Absorbance 280 nm
	(ml)	normalized	(ml)	normalized	(ml)	normalized	(ml)	normalized	(ml)	normalized		(ml)	a.u.	(ml)	a.u.	(ml)	a.u.	(ml)	a.u.	(ml)	a.u.
	0.000666667	-1.14274e-05	0.00025	-8.89823e-07	0.000706667	-1.99025e-05	8.33333e-05	-1.67786e-05	0.000333333	5.99065e-05		0.000666667	-0.00245	0.00025	-0.000167776	0.000706667	-0.00392	8.33333e-05	-0.00317	0.000333333	0.00808
	0.002	4.11059e-06	0.00158	1.4284e-05	0.00204	-5.37905e-06	0.00142	-2.68738e-05	0.00167	5.99065e-05		0.002	0.000883032	0.00158	0.00269	0.00204	-0.00106	0.00142	-0.00508	0.00167	0.00808
	0.00333	1.52092e-05	0.00292	3.45158e-05	0.00337	1.64061e-05	0.00275	-4.20165e-05	0.003	6.69775e-05		0.00333	0.00327	0.00292	0.00651	0.00337	0.00323	0.00275	-0.00794	0.003	0.00903
	0.00467	1.29895e-05	0.00425	4.71606e-05	0.00471	3.81912e-05	0.00408	-4.95879e-05	0.00433	6.69775e-05		0.00467	0.00279	0.00425	0.00889	0.00471	0.00752	0.00408	-0.00937	0.00433	0.00903
	0.006	-3.28847e-07	0.00558	5.47476e-05	0.00604	5.75558e-05	0.00542	-3.94928e-05	0.00567	6.3442e-05		0.006	-7.06425e-05	0.00558	0.01032	0.00604	0.01134	0.00542	-0.00746	0.00567	0.00856
	0.00733	-1.80866e-05	0.00692	5.47476e-05	0.00737	6.72381e-05	0.00675	-1.93024e-05	0.007	5.99065e-05		0.00733	-0.00389	0.00692	0.01032	0.00737	0.01325	0.00675	-0.00365	0.007	0.00808
	0.00867	-4.02838e-05	0.00825	4.96896e-05	0.00871	5.75558e-05	0.00808	-1.63579e-06	0.00833	6.69775e-05		0.00867	-0.00865	0.00825	0.00937	0.00871	0.01134	0.00808	-0.000309061	0.00833	0.00903
	0.01	-6.24809e-05	0.00958	3.70448e-05	0.01004	3.09295e-05	0.00942	1.60308e-05	0.00967	6.69775e-05		0.01	-0.01342	0.00958	0.00698	0.01004	0.00609	0.00942	0.00303	0.00967	0.00903
	0.01133	-8.24584e-05	0.01092	1.1755e-05	0.01137	-2.95847e-06	0.01075	3.36974e-05	0.011	5.28356e-05		0.01133	-0.01771	0.01092	0.00222	0.01137	-0.000582801	0.01075	0.00637	0.011	0.00713
	0.01267	-9.57767e-05	0.01225	-2.11216e-05	0.01271	-3.20053e-05	0.01208	4.37926e-05	0.01233	3.51583e-05		0.01267	-0.02057	0.01225	-0.00398	0.01271	-0.0063	0.01208	0.00827	0.01233	0.00474
	0.014	-9.57767e-05	0.01358	-4.89403e-05	0.01404	-3.9267e-05	0.01342	4.12688e-05	0.01367	2.80873e-05		0.014	-0.02057	0.01358	-0.00923	0.01404	-0.00774	0.01342	0.0078	0.01367	0.00379
	0.01533	-8.68978e-05	0.01492	-6.15851e-05	0.01537	-3.44259e-05	0.01475	2.86498e-05	0.015	2.10164e-05		0.01533	-0.01867	0.01492	-0.01161	0.01537	-0.00678	0.01475	0.00541	0.015	0.00283
	0.01667	-7.35795e-05	0.01625	-6.15851e-05	0.01671	-1.99025e-05	0.01608	8.45939e-06	0.01633	1.74809e-05		0.01667	-0.01581	0.01625	-0.01161	0.01671	-0.00392	0.01608	0.0016	0.01633	0.00236
	0.018	-6.24809e-05	0.01758	-5.90562e-05	0.01804	-1.26408e-05	0.01742	-1.42548e-05	0.01767	1.39455e-05		0.018	-0.01342	0.01758	-0.01114	0.01804	-0.00249	0.01742	-0.00269	0.01767	0.00188
	0.01933	-5.36021e-05	0.01892	-5.65272e-05	0.01937	-1.74819e-05	0.01875	-3.44452e-05	0.019	2.45519e-05		0.01933	-0.01151	0.01892	-0.01066	0.01937	-0.00344	0.01875	-0.00651	0.019	0.00331
	0.02067	-4.69429e-05	0.02025	-4.89403e-05	0.02071	-3.68465e-05	0.02008	-5.71593e-05	0.02033	3.16228e-05		0.02067	-0.01008	0.02025	-0.00923	0.02071	-0.00726	0.02008	-0.0108	0.02033	0.00427
	0.022	-4.25035e-05	0.02158	-4.13534e-05	0.02204	-6.34727e-05	0.02142	-7.23021e-05	0.02167	3.51583e-05		0.022	-0.00913	0.02158	-0.0078	0.02204	-0.0125	0.02142	-0.01366	0.02167	0.00474
	0.02333	-3.8064e-05	0.02292	-3.62954e-05	0.02337	-8.76784e-05	0.02275	-7.48259e-05	0.023	2.80873e-05		0.02333	-0.00818	0.02292	-0.00684	0.02337	-0.01727	0.02275	-0.01414	0.023	0.00379
	0.02467	-2.91852e-05	0.02425	-3.12375e-05	0.02471	-9.73607e-05	0.02408	-5.96831e-05	0.02433	1.74809e-05		0.02467	-0.00627	0.02425	-0.00589	0.02471	-0.01918	0.02408	-0.01128	0.02433	0.00236
	0.026	-1.14274e-05	0.02558	-1.60637e-05	0.02604	-8.52579e-05	0.02542	-3.6969e-05	0.02567	3.33905e-06		0.026	-0.00245	0.02558	-0.00303	0.02604	-0.0168	0.02542	-0.00698	0.02567	0.000450346
	0.02733	1.07697e-05	0.02692	9.22606e-06	0.02737	-5.13699e-05	0.02675	-1.1731e-05	0.027	-1.96415e-07		0.02733	0.00231	0.02692	0.00174	0.02737	-0.01012	0.02675	-0.00222	0.027	-2.6491e-05
	0.02867	4.18458e-05	0.02825	3.19868e-05	0.02871	-1.02202e-05	0.02808	1.60308e-05	0.02833	6.87452e-06		0.02867	0.00899	0.02825	0.00603	0.02871	-0.00201	0.02808	0.00303	0.02833	0.000927183
	0.03	8.18007e-05	0.02958	4.71606e-05	0.03004	3.09295e-05	0.02942	4.12688e-05	0.02967	2.80873e-05		0.03	0.01757	0.02958	0.00889	0.03004	0.00609	0.02942	0.0078	0.02967	0.00379
	0.03133	0.000119536	0.03092	5.98055e-05	0.03137	6.48175e-05	0.03075	5.38877e-05	0.031	5.63711e-05		0.03133	0.02568	0.03092	0.01128	0.03137	0.01277	0.03075	0.01018	0.031	0.0076
	0.03267	0.000143953	0.03225	8.25662e-05	0.03271	8.66026e-05	0.03208	4.88401e-05	0.03233	8.11194e-05		0.03267	0.03092	0.03225	0.01557	0.03271	0.01706	0.03208	0.00923	0.03233	0.01094
	0.034	0.000155051	0.03358	0.000110385	0.03404	9.62849e-05	0.03342	3.8745e-05	0.03367	9.17258e-05		0.034	0.03331	0.03358	0.02081	0.03404	0.01897	0.03342	0.00732	0.03367	0.01237
	0.03533	0.000155051	0.03492	0.000135675	0.03537	9.62849e-05	0.03475	2.86498e-05	0.035	9.17258e-05		0.03533	0.03331	0.03492	0.02558	0.03537	0.01897	0.03475	0.00541	0.035	0.01237
	0.03667	0.000143953	0.03625	0.000153377	0.03671	0.000103547	0.03608	2.36022e-05	0.03633	8.11194e-05		0.03667	0.03092	0.03625	0.02892	0.03671	0.0204	0.03608	0.00446	0.03633	0.01094
	0.038	0.000123975	0.03758	0.000166022	0.03804	0.000113229	0.03742	2.10784e-05	0.03767	6.69775e-05		0.038	0.02663	0.03758	0.0313	0.03804	0.02231	0.03742	0.00398	0.03767	0.00903
	0.03933	9.73387e-05	0.03892	0.000166022	0.03937	0.00011807	0.03875	2.36022e-05	0.039	4.57647e-05		0.03933	0.02091	0.03892	0.0313	0.03937	0.02326	0.03875	0.00446	0.039	0.00617
	0.04067	7.51415e-05	0.04025	0.000153377	0.04071	0.000115649	0.04008	2.36022e-05	0.04033	2.10164e-05		0.04067	0.01614	0.04025	0.02892	0.04071	0.02278	0.04008	0.00446	0.04033	0.00283
	0.042	6.18232e-05	0.04158	0.00012303	0.04204	0.000108388	0.04142	2.6126e-05	0.04167	-1.96415e-07		0.042	0.01328	0.04158	0.0232	0.04204	0.02135	0.04142	0.00494	0.04167	-2.6491e-05
	0.04333	5.73838e-05	0.04292	8.50952e-05	0.04337	0.000103547	0.04275	2.6126e-05	0.043	-1.43383e-05		0.04333	0.01233	0.04292	0.01604	0.04337	0.0204	0.04275	0.00494	0.043	-0.00193
	0.04467	5.96035e-05	0.04425	5.47476e-05	0.04471	8.66026e-05	0.04408	2.6126e-05	0.04433	-2.14092e-05		0.04467	0.0128	0.04425	0.01032	0.04471	0.01706	0.04408	0.00494	0.04433	-0.00289
	0.046	6.18232e-05	0.04558	3.70448e-05	0.04604	5.51352e-05	0.04542	3.36974e-05	0.04567	-3.20156e-05		0.046	0.01328	0.04558	0.00698	0.04604	0.01086	0.04542	0.00637	0.04567	-0.00432
	0.04733	6.18232e-05	0.04692	2.94578e-05	0.04737	2.36678e-05	0.04675	4.37926e-05	0.047	-3.90866e-05		0.04733	0.01328	0.04692	0.00555	0.04737	0.00466	0.04675	0.00827	0.047	-0.00527
	0.04867	6.18232e-05	0.04825	2.69289e-05	0.04871	1.88267e-06	0.04808	6.14591e-05	0.04833	-4.2622e-05		0.04867	0.01328	0.04825	0.00508	0.04871	0.000370873	0.04808	0.01161	0.04833	-0.00575
	0.05	5.73838e-05	0.04958	2.43999e-05	0.05004	-1.99025e-05	0.04942	7.66019e-05	0.04967	-4.2622e-05		0.05	0.01233	0.04958	0.0046	0.05004	-0.00392	0.04942	0.01447	0.04967	-0.00575
	0.05133	4.85049e-05	0.05092	2.69289e-05	0.05137	-4.16876e-05	0.05075	7.15543e-05	0.051	-4.2622e-05		0.05133	0.01042	0.05092	0.00508	0.05137	-0.00821	0.05075	0.01352	0.051	-0.00575
	0.05267	4.18458e-05	0.05225	2.69289e-05	0.05271	-5.6211e-05	0.05208	5.13639e-05	0.05233	-4.2622e-05		0.05267	0.00899	0.05225	0.00508	0.05271	-0.01107	0.05208	0.0097	0.05233	-0.00575
	0.054	3.74063e-05	0.05358	1.93419e-05	0.05404	-6.58933e-05	0.05342	2.36022e-05	0.05367	-4.9693e-05		0.054	0.00804	0.05358	0.00365	0.05404	-0.01298	0.05342	0.00446	0.05367	-0.0067
	0.05533	3.74063e-05	0.05492	-3.41879e-06	0.05537	-6.83139e-05	0.05475	-1.63579e-06	0.055	-5.67639e-05		0.05533	0.00804	0.05492	-0.000644613	0.05537	-0.01346	0.05475	-0.000309061	0.055	-0.00766
	0.05667	3.29669e-05	0.05625	-3.12375e-05	0.05671	-7.07344e-05	0.05608	-2.435e-05	0.05633	-6.73703e-05		0.05667	0.00708	0.05625	-0.00589	0.05671	-0.01393	0.05608	-0.0046	0.05633	-0.00909
	0.058	2.4088e-05	0.05758	-5.14693e-05	0.05804	-6.34727e-05	0.05742	-4.20165e-05	0.05767	-7.79767e-05		0.058	0.00517	0.05758	-0.0097	0.05804	-0.0125	0.05742	-0.00794	0.05767	-0.01052
	0.05933	1.07697e-05	0.05892	-6.91721e-05	0.05937	-5.13699e-05	0.05875	-4.95879e-05	0.059	-8.85831e-05		0.05933	0.00231	0.05892	-0.01304	0.05937	-0.01012	0.05875	-0.00937	0.059	-0.01195
	0.06067	-1.14274e-05	0.06025	-8.68749e-05	0.06071	-4.41082e-05	0.06008	-4.45403e-05	0.06033	-9.56541e-05		0.06067	-0.00245	0.06025	-0.01638	0.06071	-0.00869	0.06008	-0.00842	0.06033	-0.0129
	0.062	-3.58443e-05	0.06158	-0.000104578	0.06204	-3.9267e-05	0.06142	-3.94928e-05	0.06167	-9.56541e-05		0.062	-0.0077	0.06158	-0.01972	0.06204	-0.00774	0.06142	-0.00746	0.06167	-0.0129
	0.06333	-6.24809e-05	0.06292	-0.000117223	0.06337	-3.44259e-05	0.06275	-3.6969e-05	0.063	-9.56541e-05		0.06333	-0.01342	0.06292	-0.0221	0.06337	-0.00678	0.06275	-0.00698	0.063	-0.0129
	0.06467	-8.68978e-05	0.06425	-0.000124809	0.06471	-2.95847e-05	0.06408	-3.94928e-05	0.06433	-9.56541e-05		0.06467	-0.01867	0.06425	-0.02353	0.06471	-0.00583	0.06408	-0.00746	0.06433	-0.0129
	0.066	-0.000113534	0.06558	-0.000137454	0.06604	-2.95847e-05	0.06542	-3.6969e-05	0.06567	-9.21186e-05		0.066	-0.02439	0.06558	-0.02592	0.06604	-0.00583	0.06542	-0.00698	0.06567	-0.01242
	0.06733	-0.000137951	0.06692	-0.000150099	0.06737	-3.68465e-05	0.06675	-2.68738e-05	0.067	-8.50477e-05		0.06733	-0.02963	0.06692	-0.0283	0.06737	-0.00726	0.06675	-0.00508	0.067	-0.01147
	0.06867	-0.000157929	0.06825	-0.000165273	0.06871	-5.13699e-05	0.06808	-1.42548e-05	0.06833	-7.44413e-05		0.06867	-0.03393	0.06825	-0.03116	0.06871	-0.01012	0.06808	-0.00269	0.06833	-0.01004
	0.07	-0.000180126	0.06958	-0.00017286	0.07004	-6.83139e-05	0.06942	-6.68339e-06	0.06967	-6.73703e-05		0.07	-0.03869	0.06958	-0.03259	0.07004	-0.01346	0.06942	-0.00126	0.06967	-0.00909
	0.07133	-0.000197884	0.07092	-0.000175389	0.07137	-8.52579e-05	0.07075	-1.1731e-05	0.071	-7.09058e-05		0.07133	-0.04251	0.07092	-0.03307	0.07137	-0.0168	0.07075	-0.00222	0.071	-0.00956
	0.07267	-0.000202323	0.07225	-0.000177918	0.07271	-9.97813e-05	0.07208	-2.18262e-05	0.07233	-7.44413e-05		0.07267	-0.04346	0.07225	-0.03355	0.07271	-0.01966	0.07208	-0.00412	0.07233	-0.01004
	0.074	-0.000191225	0.07358	-0.000180447	0.07404	-0.000107043	0.07342	-3.44452e-05	0.07367	-8.15122e-05		0.074	-0.04108	0.07358	-0.03402	0.07404	-0.02109	0.07342	-0.00651	0.07367	-0.01099
	0.07533	-0.000160148	0.07492	-0.000188034	0.07537	-0.000104622	0.07475	-4.95879e-05	0.075	-8.85831e-05		0.07533	-0.0344	0.07492	-0.03545	0.07537	-0.02061	0.07475	-0.00937	0.075	-0.01195
	0.07667	-0.000120194	0.07625	-0.000193092	0.07671	-9.73607e-05	0.07608	-6.47307e-05	0.07633	-0.00010626		0.07667	-0.02582	0.07625	-0.03641	0.07671	-0.01918	0.07608	-0.01223	0.07633	-0.01433
	0.078	-7.35795e-05	0.07758	-0.00019815	0.07804	-8.28373e-05	0.07742	-7.98735e-05	0.07767	-0.000131009		0.078	-0.01581	0.07758	-0.03736	0.07804	-0.01632	0.07742	-0.01509	0.07767	-0.01767
	0.07933	-2.91852e-05	0.07892	-0.000195621	0.07937	-6.83139e-05	0.07875	-8.23973e-05	0.079	-0.000152222		0.07933	-0.00627	0.07892	-0.03688	0.07937	-0.01346	0.07875	-0.01557	0.079	-0.02053
	0.08067	-2.54856e-06	0.08025	-0.000190563	0.08071	-6.10522e-05	0.08008	-7.48259e-05	0.08033	-0.000159292		0.08067	-0.00054748	0.08025	-0.03593	0.08071	-0.01203	0.08008	-0.01414	0.08033	-0.02148
	0.082	1.89087e-06	0.08158	-0.000188034	0.08204	-6.58933e-05	0.08142	-6.97783e-05	0.08167	-0.000159292		0.082	0.000406195	0.08158	-0.03545	0.08204	-0.01298	0.08142	-0.01318	0.08167	-0.02148
	0.08333	-1.80866e-05	0.08292	-0.000177918	0.08337	-6.58933e-05	0.08275	-7.23021e-05	0.083	-0.000169899		0.08333	-0.00389	0.08292	-0.03355	0.08337	-0.01298	0.08275	-0.01366	0.083	-0.02291
	0.08467	-4.47232e-05	0.08425	-0.000165273	0.08471	-5.6211e-05	0.08408	-7.73497e-05	0.08433	-0.000180505		0.08467	-0.00961	0.08425	-0.03116	0.08471	-0.01107	0.08408	-0.01461	0.08433	-0.02435
	0.086	-7.35795e-05	0.08558	-0.000152628	0.08604	-4.16876e-05	0.08542	-8.74449e-05	0.08567	-0.000191112		0.086	-0.01581	0.08558	-0.02878	0.08604	-0.00821	0.08542	-0.01652	0.08567	-0.02578
	0.08733	-9.79964e-05	0.08692	-0.000150099	0.08737	-3.68465e-05	0.08675	-0.000102588	0.087	-0.000187576		0.08733	-0.02105	0.08692	-0.0283	0.08737	-0.00726	0.08675	-0.01938	0.087	-0.0253
	0.08867	-0.000113534	0.08825	-0.000150099	0.08871	-3.9267e-05	0.08808	-0.000120254	0.08833	-0.000169899		0.08867	-0.02439	0.08825	-0.0283	0.08871	-0.00774	0.08808	-0.02272	0.08833	-0.02291
	0.09	-0.000115754	0.08958	-0.00014757	0.09004	-3.9267e-05	0.08942	-0.000135397	0.08967	-0.000152222		0.09	-0.02487	0.08958	-0.02782	0.09004	-0.00774	0.08942	-0.02558	0.08967	-0.02053
	0.09133	-0.000109095	0.09092	-0.000145041	0.09137	-3.20053e-05	0.09075	-0.000140445	0.091	-0.00013808		0.09133	-0.02344	0.09092	-0.02735	0.09137	-0.0063	0.09075	-0.02654	0.091	-0.01862
	0.09267	-0.000102436	0.09225	-0.000137454	0.09271	-2.71642e-05	0.09208	-0.000137921	0.09233	-0.000127473		0.09267	-0.02201	0.09225	-0.02592	0.09271	-0.00535	0.09208	-0.02606	0.09233	-0.01719
	0.094	-9.79964e-05	0.09358	-0.00012228	0.09404	-2.95847e-05	0.09342	-0.00011773	0.09367	-0.000116867		0.094	-0.02105	0.09358	-0.02306	0.09404	-0.00583	0.09342	-0.02224	0.09367	-0.01576
	0.09533	-9.57767e-05	0.09492	-9.95197e-05	0.09537	-3.44259e-05	0.09475	-7.73497e-05	0.095	-0.000113331		0.09533	-0.02057	0.09492	-0.01876	0.09537	-0.00678	0.09475	-0.01461	0.095	-0.01529
	0.09667	-9.79964e-05	0.09625	-7.6759e-05	0.09671	-4.16876e-05	0.09608	-2.435e-05	0.09633	-0.000116867		0.09667	-0.02105	0.09625	-0.01447	0.09671	-0.00821	0.09608	-0.0046	0.09633	-0.01576
	0.098	-0.000106875	0.09758	-5.65272e-05	0.09804	-5.6211e-05	0.09742	2.86498e-05	0.09767	-0.000131009		0.098	-0.02296	0.09758	-0.01066	0.09804	-0.01107	0.09742	0.00541	0.09767	-0.01767
	0.09933	-0.000120194	0.09892	-4.38823e-05	0.09937	-8.28373e-05	0.09875	6.90305e-05	0.099	-0.00013808		0.09933	-0.02582	0.09892	-0.00827	0.09937	-0.01632	0.09875	0.01304	0.099	-0.01862
	0.10067	-0.000133512	0.10025	-3.62954e-05	0.10071	-0.000111884	0.10008	9.93161e-05	0.10033	-0.000131009		0.10067	-0.02868	0.10025	-0.00684	0.10071	-0.02204	0.10008	0.01876	0.10033	-0.01767
	0.102	-0.00014683	0.10158	-3.62954e-05	0.10204	-0.00013851	0.10142	0.000111935	0.10167	-0.000109796		0.102	-0.03154	0.10158	-0.00684	0.10204	-0.02729	0.10142	0.02115	0.10167	-0.01481
	0.10333	-0.000155709	0.10292	-3.88244e-05	0.10337	-0.000148193	0.10275	0.000106887	0.103	-9.56541e-05		0.10333	-0.03345	0.10292	-0.00732	0.10337	-0.02919	0.10275	0.02019	0.103	-0.0129
	0.10467	-0.000153489	0.10425	-4.38823e-05	0.10471	-0.000153034	0.10408	8.66971e-05	0.10433	-8.85831e-05		0.10467	-0.03297	0.10425	-0.00827	0.10471	-0.03015	0.10408	0.01638	0.10433	-0.01195
	0.106	-0.000140171	0.10558	-4.38823e-05	0.10604	-0.000150613	0.10542	5.89353e-05	0.10567	-9.56541e-05		0.106	-0.03011	0.10558	-0.00827	0.10604	-0.02967	0.10542	0.01114	0.10567	-0.0129
	0.10733	-0.000129072	0.10692	-3.88244e-05	0.10737	-0.000143352	0.10675	3.36974e-05	0.107	-0.000113331		0.10733	-0.02773	0.10692	-0.00732	0.10737	-0.02824	0.10675	0.00637	0.107	-0.01529
	0.10867	-0.000124633	0.10825	-3.37665e-05	0.10871	-0.000131249	0.10808	5.9356e-06	0.10833	-0.000127473		0.10867	-0.02677	0.10825	-0.00637	0.10871	-0.02586	0.10808	0.00112	0.10833	-0.01719
	0.11	-0.000120194	0.10958	-3.88244e-05	0.11004	-0.000126408	0.10942	-1.93024e-05	0.10967	-0.000145151		0.11	-0.02582	0.10958	-0.00732	0.11004	-0.0249	0.10942	-0.00365	0.10967	-0.01958
	0.11133	-0.000120194	0.11092	-5.14693e-05	0.11137	-0.000121566	0.11075	-3.94928e-05	0.111	-0.000159292		0.11133	-0.02582	0.11092	-0.0097	0.11137	-0.02395	0.11075	-0.00746	0.111	-0.02148
	0.11267	-0.000117974	0.11225	-6.91721e-05	0.11271	-0.000109464	0.11208	-5.21117e-05	0.11233	-0.000166363		0.11267	-0.02534	0.11225	-0.01304	0.11271	-0.02156	0.11208	-0.00985	0.11233	-0.02244
	0.114	-0.000113534	0.11358	-8.94038e-05	0.11404	-8.28373e-05	0.11342	-5.96831e-05	0.11367	-0.000166363		0.114	-0.02439	0.11358	-0.01686	0.11404	-0.01632	0.11342	-0.01128	0.11367	-0.02244
	0.11533	-0.000102436	0.11492	-0.000107107	0.11537	-5.86316e-05	0.11475	-6.72545e-05	0.115	-0.000159292		0.11533	-0.02201	0.11492	-0.02019	0.11537	-0.01155	0.11475	-0.01271	0.115	-0.02148
	0.11667	-8.24584e-05	0.11625	-0.000119751	0.11671	-3.68465e-05	0.11608	-7.48259e-05	0.11633	-0.000159292		0.11667	-0.01771	0.11625	-0.02258	0.11671	-0.00726	0.11608	-0.01414	0.11633	-0.02148
	0.118	-6.47006e-05	0.11758	-0.000119751	0.11804	-1.74819e-05	0.11742	-7.73497e-05	0.11767	-0.000166363		0.118	-0.0139	0.11758	-0.02258	0.11804	-0.00344	0.11742	-0.01461	0.11767	-0.02244
	0.11933	-4.91626e-05	0.11892	-0.000109636	0.11937	-5.37905e-06	0.11875	-7.98735e-05	0.119	-0.000169899		0.11933	-0.01056	0.11892	-0.02067	0.11937	-0.00106	0.11875	-0.01509	0.119	-0.02291
	0.12067	-3.58443e-05	0.12025	-9.69907e-05	0.12071	-1.50613e-05	0.12008	-8.49211e-05	0.12033	-0.000162828		0.12067	-0.0077	0.12025	-0.01829	0.12071	-0.00297	0.12008	-0.01604	0.12033	-0.02196
	0.122	-3.36246e-05	0.12158	-8.68749e-05	0.12204	-4.65287e-05	0.12142	-8.99687e-05	0.12167	-0.000145151		0.122	-0.00722	0.12158	-0.01638	0.12204	-0.00917	0.12142	-0.017	0.12167	-0.01958
	0.12333	-4.91626e-05	0.12292	-8.68749e-05	0.12337	-9.0099e-05	0.12275	-9.24925e-05	0.123	-0.000113331		0.12333	-0.01056	0.12292	-0.01638	0.12337	-0.01775	0.12275	-0.01748	0.123	-0.01529
	0.12467	-7.13598e-05	0.12425	-9.44618e-05	0.12471	-0.000126408	0.12408	-9.24925e-05	0.12433	-6.38348e-05		0.12467	-0.01533	0.12425	-0.01781	0.12471	-0.0249	0.12408	-0.01748	0.12433	-0.00861
	0.126	-0.000104656	0.12558	-0.000114694	0.12604	-0.000153034	0.12542	-9.24925e-05	0.12567	-7.26735e-06		0.126	-0.02248	0.12558	-0.02163	0.12604	-0.03015	0.12542	-0.01748	0.12567	-0.000980165
	0.12733	-0.00014461	0.12692	-0.000134925	0.12737	-0.000169978	0.12675	-0.000105111	0.127	4.22292e-05		0.12733	-0.03107	0.12692	-0.02544	0.12737	-0.03348	0.12675	-0.01986	0.127	0.0057
	0.12867	-0.000180126	0.12825	-0.000155157	0.12871	-0.000167557	0.12808	-0.000122778	0.12833	8.81903e-05		0.12867	-0.03869	0.12825	-0.02925	0.12871	-0.03301	0.12808	-0.0232	0.12833	0.01189
	0.13	-0.000200103	0.12958	-0.000162744	0.13004	-0.000150613	0.12942	-0.000135397	0.12967	0.000112939		0.13	-0.04299	0.12958	-0.03069	0.13004	-0.02967	0.12942	-0.02558	0.12967	0.01523
	0.13133	-0.000204543	0.13092	-0.000157686	0.13137	-0.000131249	0.13075	-0.000145492	0.131	0.000116474		0.13133	-0.04394	0.13092	-0.02973	0.13137	-0.02586	0.13075	-0.02749	0.131	0.01571
	0.13267	-0.000193444	0.13225	-0.000134925	0.13271	-0.000116725	0.13208	-0.000153064	0.13233	0.000105868		0.13267	-0.04156	0.13225	-0.02544	0.13271	-0.02299	0.13208	-0.02892	0.13233	0.01428
	0.134	-0.000166808	0.13358	-9.95197e-05	0.13404	-0.000107043	0.13342	-0.000163159	0.13367	7.75839e-05		0.134	-0.03583	0.13358	-0.01876	0.13404	-0.02109	0.13342	-0.03083	0.13367	0.01046
	0.13533	-0.000124633	0.13492	-6.15851e-05	0.13537	-0.000102202	0.13475	-0.000168206	0.135	4.22292e-05		0.13533	-0.02677	0.13492	-0.01161	0.13537	-0.02013	0.13475	-0.03178	0.135	0.0057
	0.13667	-8.02387e-05	0.13625	-1.85926e-05	0.13671	-0.000107043	0.13608	-0.000163159	0.13633	-1.96415e-07		0.13667	-0.01724	0.13625	-0.00351	0.13671	-0.02109	0.13608	-0.03083	0.13633	-2.6491e-05
	0.138	-4.47232e-05	0.13758	2.18709e-05	0.13804	-0.000114305	0.13742	-0.000155587	0.13767	-3.20156e-05		0.138	-0.00961	0.13758	0.00412	0.13804	-0.02252	0.13742	-0.0294	0.13767	-0.00432
	0.13933	-1.80866e-05	0.13892	4.71606e-05	0.13937	-0.000119146	0.13875	-0.000148016	0.139	-5.67639e-05		0.13933	-0.00389	0.13892	0.00889	0.13937	-0.02347	0.13875	-0.02797	0.139	-0.00766
	0.14067	-2.54856e-06	0.14025	4.46317e-05	0.14071	-0.000131249	0.14008	-0.000142968	0.14033	-7.44413e-05		0.14067	-0.00054748	0.14025	0.00842	0.14071	-0.02586	0.14008	-0.02701	0.14033	-0.01004
	0.142	-6.988e-06	0.14158	1.93419e-05	0.14204	-0.000145772	0.14142	-0.000125302	0.14167	-8.15122e-05		0.142	-0.0015	0.14158	0.00365	0.14204	-0.02872	0.14142	-0.02367	0.14167	-0.01099
	0.14333	-3.8064e-05	0.14292	-1.85926e-05	0.14337	-0.000153034	0.14275	-0.000102588	0.143	-8.85831e-05		0.14333	-0.00818	0.14292	-0.00351	0.14337	-0.03015	0.14275	-0.01938	0.143	-0.01195
	0.14467	-8.02387e-05	0.14425	-5.65272e-05	0.14471	-0.000153034	0.14408	-8.74449e-05	0.14433	-0.00010626		0.14467	-0.01724	0.14425	-0.01066	0.14471	-0.03015	0.14408	-0.01652	0.14433	-0.01433
	0.146	-0.000120194	0.14558	-9.95197e-05	0.14604	-0.000153034	0.14542	-8.49211e-05	0.14567	-0.00013808		0.146	-0.02582	0.14558	-0.01876	0.14604	-0.03015	0.14542	-0.01604	0.14567	-0.01862
	0.14733	-0.000160148	0.14692	-0.000134925	0.14737	-0.000155454	0.14675	-9.24925e-05	0.147	-0.000173434		0.14733	-0.0344	0.14692	-0.02544	0.14737	-0.03062	0.14675	-0.01748	0.147	-0.02339
	0.14867	-0.000193444	0.14825	-0.000155157	0.14871	-0.000160296	0.14808	-0.000100064	0.14833	-0.000194647		0.14867	-0.04156	0.14825	-0.02925	0.14871	-0.03158	0.14808	-0.01891	0.14833	-0.02625
	0.15	-0.000213422	0.14958	-0.000150099	0.15004	-0.000162716	0.14942	-0.000100064	0.14967	-0.000205254		0.15	-0.04585	0.14958	-0.0283	0.15004	-0.03205	0.14942	-0.01891	0.14967	-0.02768
	0.15133	-0.000220081	0.15092	-0.000127338	0.15137	-0.000167557	0.15075	-9.24925e-05	0.151	-0.000198183		0.15133	-0.04728	0.15092	-0.02401	0.15137	-0.03301	0.15075	-0.01748	0.151	-0.02673
	0.15267	-0.000222301	0.15225	-9.95197e-05	0.15271	-0.000174819	0.15208	-7.23021e-05	0.15233	-0.00017697		0.15267	-0.04775	0.15225	-0.01876	0.15271	-0.03444	0.15208	-0.01366	0.15233	-0.02387
	0.154	-0.000235619	0.15358	-7.1701e-05	0.15404	-0.00017724	0.15342	-3.94928e-05	0.15367	-0.000148686		0.154	-0.05062	0.15358	-0.01352	0.15404	-0.03492	0.15342	-0.00746	0.15367	-0.02005
	0.15533	-0.000253377	0.15492	-4.89403e-05	0.15537	-0.000165137	0.15475	-1.1731e-05	0.155	-0.000127473		0.15533	-0.05443	0.15492	-0.00923	0.15537	-0.03253	0.15475	-0.00222	0.155	-0.01719
	0.15667	-0.000266695	0.15625	-3.37665e-05	0.15671	-0.000140931	0.15608	3.4118e-06	0.15633	-0.000116867		0.15667	-0.05729	0.15625	-0.00637	0.15671	-0.02776	0.15608	0.000644613	0.15633	-0.01576
	0.158	-0.000271134	0.15758	-3.62954e-05	0.15804	-0.000114305	0.15742	-4.15959e-06	0.15767	-0.000116867		0.158	-0.05824	0.15758	-0.00684	0.15804	-0.02252	0.15742	-0.000785898	0.15767	-0.01576
	0.15933	-0.000260036	0.15892	-4.89403e-05	0.15937	-9.25196e-05	0.15875	-2.68738e-05	0.159	-0.000120402		0.15933	-0.05586	0.15892	-0.00923	0.15937	-0.01823	0.15875	-0.00508	0.159	-0.01624
	0.16067	-0.000242278	0.16025	-6.66431e-05	0.16071	-7.3155e-05	0.16008	-5.71593e-05	0.16033	-0.000116867		0.16067	-0.05205	0.16025	-0.01257	0.16071	-0.01441	0.16008	-0.0108	0.16033	-0.01576
	0.162	-0.000215641	0.16158	-8.68749e-05	0.16204	-5.86316e-05	0.16142	-8.49211e-05	0.16167	-0.000109796		0.162	-0.04632	0.16158	-0.01638	0.16204	-0.01155	0.16142	-0.01604	0.16167	-0.01481
	0.16333	-0.000186785	0.16292	-0.000112165	0.16337	-5.37905e-05	0.16275	-0.000100064	0.163	-9.56541e-05		0.16333	-0.04012	0.16292	-0.02115	0.16337	-0.0106	0.16275	-0.01891	0.163	-0.0129
	0.16467	-0.000164588	0.16425	-0.000142512	0.16471	-5.86316e-05	0.16408	-0.000102588	0.16433	-8.15122e-05		0.16467	-0.03536	0.16425	-0.02687	0.16471	-0.01155	0.16408	-0.01938	0.16433	-0.01099
	0.166	-0.00014683	0.16558	-0.000170331	0.16604	-6.58933e-05	0.16542	-0.000102588	0.16567	-7.09058e-05		0.166	-0.03154	0.16558	-0.03212	0.16604	-0.01298	0.16542	-0.01938	0.16567	-0.00956
	0.16733	-0.000137951	0.16692	-0.000188034	0.16737	-7.3155e-05	0.16675	-9.50163e-05	0.167	-7.09058e-05		0.16733	-0.02963	0.16692	-0.03545	0.16737	-0.01441	0.16675	-0.01795	0.167	-0.00956
	0.16867	-0.000137951	0.16825	-0.000200679	0.16871	-7.55756e-05	0.16808	-8.74449e-05	0.16833	-8.15122e-05		0.16867	-0.02963	0.16825	-0.03784	0.16871	-0.01489	0.16808	-0.01652	0.16833	-0.01099
	0.17	-0.00014905	0.16958	-0.000205737	0.17004	-7.55756e-05	0.16942	-8.23973e-05	0.16967	-9.56541e-05		0.17	-0.03202	0.16958	-0.03879	0.17004	-0.01489	0.16942	-0.01557	0.16967	-0.0129
	0.17133	-0.000162368	0.17092	-0.000208265	0.17137	-6.83139e-05	0.17075	-7.98735e-05	0.171	-0.000102725		0.17133	-0.03488	0.17092	-0.03927	0.17137	-0.01346	0.17075	-0.01509	0.171	-0.01385
	0.17267	-0.000173467	0.17225	-0.000210794	0.17271	-5.6211e-05	0.17208	-8.49211e-05	0.17233	-0.000109796		0.17267	-0.03726	0.17225	-0.03975	0.17271	-0.01107	0.17208	-0.01604	0.17233	-0.01481
	0.174	-0.000173467	0.17358	-0.000210794	0.17404	-4.89493e-05	0.17342	-9.24925e-05	0.17367	-0.000116867		0.174	-0.03726	0.17358	-0.03975	0.17404	-0.00964	0.17342	-0.01748	0.17367	-0.01576
	0.17533	-0.000169027	0.17492	-0.000215852	0.17537	-5.13699e-05	0.17475	-0.000105111	0.175	-0.000127473		0.17533	-0.03631	0.17492	-0.0407	0.17537	-0.01012	0.17475	-0.01986	0.175	-0.01719
	0.17667	-0.000157929	0.17625	-0.000225968	0.17671	-6.83139e-05	0.17608	-0.000122778	0.17633	-0.000131009		0.17667	-0.03393	0.17625	-0.04261	0.17671	-0.01346	0.17608	-0.0232	0.17633	-0.01767
	0.178	-0.000142391	0.17758	-0.000236084	0.17804	-9.97813e-05	0.17742	-0.000142968	0.17767	-0.000131009		0.178	-0.03059	0.17758	-0.04451	0.17804	-0.01966	0.17742	-0.02701	0.17767	-0.01767
	0.17933	-0.000124633	0.17892	-0.000225968	0.17937	-0.00013851	0.17875	-0.000163159	0.179	-0.00013808		0.17933	-0.02677	0.17892	-0.04261	0.17937	-0.02729	0.17875	-0.03083	0.179	-0.01862
	0.18067	-0.000122413	0.18025	-0.000195621	0.18071	-0.00017724	0.18008	-0.000173254	0.18033	-0.000145151		0.18067	-0.0263	0.18025	-0.03688	0.18071	-0.03492	0.18008	-0.03273	0.18033	-0.01958
	0.182	-0.000137951	0.18158	-0.000160215	0.18204	-0.000203866	0.18142	-0.00017073	0.18167	-0.000145151		0.182	-0.02963	0.18158	-0.03021	0.18204	-0.04016	0.18142	-0.03226	0.18167	-0.01958
	0.18333	-0.000169027	0.18292	-0.000137454	0.18337	-0.000218389	0.18275	-0.000160635	0.183	-0.000131009		0.18333	-0.03631	0.18292	-0.02592	0.18337	-0.04302	0.18275	-0.03035	0.183	-0.01767
	0.18467	-0.000200103	0.18425	-0.000129867	0.18471	-0.00022323	0.18408	-0.000135397	0.18433	-0.000116867		0.18467	-0.04299	0.18425	-0.02449	0.18471	-0.04397	0.18408	-0.02558	0.18433	-0.01576
	0.186	-0.00022674	0.18558	-0.000132396	0.18604	-0.00022081	0.18542	-0.000105111	0.18567	-0.00010626		0.186	-0.04871	0.18558	-0.02496	0.18604	-0.0435	0.18542	-0.01986	0.18567	-0.01433
	0.18733	-0.000244498	0.18692	-0.00014757	0.18737	-0.000213548	0.18675	-7.73497e-05	0.187	-9.91895e-05		0.18733	-0.05252	0.18692	-0.02782	0.18737	-0.04207	0.18675	-0.01461	0.187	-0.01338
	0.18867	-0.000244498	0.18825	-0.000162744	0.18871	-0.000201445	0.18808	-5.96831e-05	0.18833	-9.56541e-05		0.18867	-0.05252	0.18825	-0.03069	0.18871	-0.03968	0.18808	-0.01128	0.18833	-0.0129
	0.19	-0.000237839	0.18958	-0.000167802	0.19004	-0.000189342	0.18942	-4.95879e-05	0.18967	-9.91895e-05		0.19	-0.05109	0.18958	-0.03164	0.19004	-0.0373	0.18942	-0.00937	0.18967	-0.01338
	0.19133	-0.000235619	0.19092	-0.000162744	0.19137	-0.00017724	0.19075	-5.21117e-05	0.191	-0.000116867		0.19133	-0.05062	0.19092	-0.03069	0.19137	-0.03492	0.19075	-0.00985	0.191	-0.01576
	0.19267	-0.000240058	0.19225	-0.000152628	0.19271	-0.000162716	0.19208	-6.22069e-05	0.19233	-0.000131009		0.19267	-0.05157	0.19225	-0.02878	0.19271	-0.03205	0.19208	-0.01175	0.19233	-0.01767
	0.194	-0.000248937	0.19358	-0.00014757	0.19404	-0.000143352	0.19342	-7.73497e-05	0.19367	-0.00013808		0.194	-0.05348	0.19358	-0.02782	0.19404	-0.02824	0.19342	-0.01461	0.19367	-0.01862
	0.19533	-0.000262255	0.19492	-0.000145041	0.19537	-0.000123987	0.19475	-9.75401e-05	0.195	-0.000141615		0.19533	-0.05634	0.19492	-0.02735	0.19537	-0.02442	0.19475	-0.01843	0.195	-0.0191
	0.19667	-0.000277793	0.19625	-0.000142512	0.19671	-0.000109464	0.19608	-0.000115207	0.19633	-0.000148686		0.19667	-0.05968	0.19625	-0.02687	0.19671	-0.02156	0.19608	-0.02177	0.19633	-0.02005
	0.198	-0.000288892	0.19758	-0.000139983	0.19804	-9.25196e-05	0.19742	-0.000127826	0.19767	-0.000152222		0.198	-0.06206	0.19758	-0.02639	0.19804	-0.01823	0.19742	-0.02415	0.19767	-0.02053
	0.19933	-0.000286672	0.19892	-0.000132396	0.19937	-7.79962e-05	0.19875	-0.000130349	0.199	-0.000145151		0.19933	-0.06158	0.19892	-0.02496	0.19937	-0.01536	0.19875	-0.02463	0.199	-0.01958
	0.20067	-0.000275574	0.20025	-0.000117223	0.20071	-7.3155e-05	0.20008	-0.000125302	0.20033	-0.000131009		0.20067	-0.0592	0.20025	-0.0221	0.20071	-0.01441	0.20008	-0.02367	0.20033	-0.01767
	0.202	-0.000262255	0.20158	-8.94038e-05	0.20204	-7.55756e-05	0.20142	-0.000122778	0.20167	-0.000120402		0.202	-0.05634	0.20158	-0.01686	0.20204	-0.01489	0.20142	-0.0232	0.20167	-0.01624
	0.20333	-0.000253377	0.20292	-5.14693e-05	0.20337	-8.04167e-05	0.20275	-0.000120254	0.203	-0.000109796		0.20333	-0.05443	0.20292	-0.0097	0.20337	-0.01584	0.20275	-0.02272	0.203	-0.01481
	0.20467	-0.000248937	0.20425	-1.60637e-05	0.20471	-8.28373e-05	0.20408	-0.000110159	0.20433	-0.00010626		0.20467	-0.05348	0.20425	-0.00303	0.20471	-0.01632	0.20408	-0.02081	0.20433	-0.01433
	0.206	-0.000253377	0.20558	9.22606e-06	0.20604	-8.52579e-05	0.20542	-0.000102588	0.20567	-0.000113331		0.206	-0.05443	0.20558	0.00174	0.20604	-0.0168	0.20542	-0.01938	0.20567	-0.01529
	0.20733	-0.000262255	0.20692	2.43999e-05	0.20737	-9.0099e-05	0.20675	-0.000105111	0.207	-0.000131009		0.20733	-0.05634	0.20692	0.0046	0.20737	-0.01775	0.20675	-0.01986	0.207	-0.01767
	0.20867	-0.000277793	0.20825	3.19868e-05	0.20871	-9.0099e-05	0.20808	-0.000110159	0.20833	-0.000155757		0.20867	-0.05968	0.20825	0.00603	0.20871	-0.01775	0.20808	-0.02081	0.20833	-0.02101
	0.21	-0.000295551	0.20958	3.19868e-05	0.21004	-8.52579e-05	0.20942	-0.000112683	0.20967	-0.000169899		0.21	-0.06349	0.20958	0.00603	0.21004	-0.0168	0.20942	-0.02129	0.20967	-0.02291
	0.21133	-0.000319968	0.21092	1.4284e-05	0.21137	-8.76784e-05	0.21075	-0.000115207	0.211	-0.000169899		0.21133	-0.06874	0.21092	0.00269	0.21137	-0.01727	0.21075	-0.02177	0.211	-0.02291
	0.21267	-0.000346605	0.21225	-2.36506e-05	0.21271	-9.49401e-05	0.21208	-0.000122778	0.21233	-0.000169899		0.21267	-0.07446	0.21225	-0.00446	0.21271	-0.0187	0.21208	-0.0232	0.21233	-0.02291
	0.214	-0.000364362	0.21358	-6.91721e-05	0.21404	-0.000109464	0.21342	-0.000132873	0.21367	-0.000173434		0.214	-0.07827	0.21358	-0.01304	0.21404	-0.02156	0.21342	-0.0251	0.21367	-0.02339
	0.21533	-0.0003799	0.21492	-0.000114694	0.21537	-0.000121566	0.21475	-0.000137921	0.215	-0.00017697		0.21533	-0.08161	0.21492	-0.02163	0.21537	-0.02395	0.21475	-0.02606	0.215	-0.02387
	0.21667	-0.00038212	0.21625	-0.000155157	0.21671	-0.000123987	0.21608	-0.000132873	0.21633	-0.00017697		0.21667	-0.08209	0.21625	-0.02925	0.21671	-0.02442	0.21608	-0.0251	0.21633	-0.02387
	0.218	-0.000368802	0.21758	-0.000185505	0.21804	-0.000119146	0.21742	-0.000122778	0.21767	-0.00017697		0.218	-0.07923	0.21758	-0.03498	0.21804	-0.02347	0.21742	-0.0232	0.21767	-0.02387
	0.21933	-0.000331067	0.21892	-0.000200679	0.21937	-0.000104622	0.21875	-0.000110159	0.219	-0.000169899		0.21933	-0.07112	0.21892	-0.03784	0.21937	-0.02061	0.21875	-0.02081	0.219	-0.02291
	0.22067	-0.000282233	0.22025	-0.000195621	0.22071	-8.52579e-05	0.22008	-9.50163e-05	0.22033	-0.000155757		0.22067	-0.06063	0.22025	-0.03688	0.22071	-0.0168	0.22008	-0.01795	0.22033	-0.02101
	0.222	-0.00022896	0.22158	-0.000177918	0.22204	-6.10522e-05	0.22142	-8.23973e-05	0.22167	-0.000134544		0.222	-0.04918	0.22158	-0.03355	0.22204	-0.01203	0.22142	-0.01557	0.22167	-0.01815
	0.22333	-0.000182346	0.22292	-0.000157686	0.22337	-3.20053e-05	0.22275	-7.73497e-05	0.223	-0.000120402		0.22333	-0.03917	0.22292	-0.02973	0.22337	-0.0063	0.22275	-0.01461	0.223	-0.01624
	0.22467	-0.00014683	0.22425	-0.000139983	0.22471	-1.02202e-05	0.22408	-8.74449e-05	0.22433	-0.000127473		0.22467	-0.03154	0.22425	-0.02639	0.22471	-0.00201	0.22408	-0.01652	0.22433	-0.01719
	0.226	-0.000129072	0.22558	-0.00012228	0.22604	1.15649e-05	0.22542	-0.000105111	0.22567	-0.000152222		0.226	-0.02773	0.22558	-0.02306	0.22604	0.00228	0.22542	-0.01986	0.22567	-0.02053
	0.22733	-0.000133512	0.22692	-0.000102049	0.22737	3.09295e-05	0.22675	-0.000127826	0.227	-0.00017697		0.22733	-0.02868	0.22692	-0.01924	0.22737	0.00609	0.22675	-0.02415	0.227	-0.02387
	0.22867	-0.00014905	0.22825	-8.68749e-05	0.22871	4.54529e-05	0.22808	-0.00015054	0.22833	-0.000198183		0.22867	-0.03202	0.22825	-0.01638	0.22871	0.00895	0.22808	-0.02844	0.22833	-0.02673
	0.23	-0.000173467	0.22958	-8.18169e-05	0.23004	5.02941e-05	0.22942	-0.00017073	0.22967	-0.000201718		0.23	-0.03726	0.22958	-0.01543	0.23004	0.00991	0.22942	-0.03226	0.22967	-0.02721
	0.23133	-0.000197884	0.23092	-8.43459e-05	0.23137	4.06118e-05	0.23075	-0.000190921	0.231	-0.000191112		0.23133	-0.04251	0.23092	-0.0159	0.23137	0.008	0.23075	-0.03607	0.231	-0.02578
	0.23267	-0.000215641	0.23225	-9.19328e-05	0.23271	2.36678e-05	0.23208	-0.000206063	0.23233	-0.000173434		0.23267	-0.04632	0.23225	-0.01733	0.23271	0.00466	0.23208	-0.03893	0.23233	-0.02339
	0.234	-0.000222301	0.23358	-0.000102049	0.23404	4.30324e-06	0.23342	-0.000218682	0.23367	-0.000162828		0.234	-0.04775	0.23358	-0.01924	0.23404	0.000847711	0.23342	-0.04132	0.23367	-0.02196
	0.23533	-0.000222301	0.23492	-0.000119751	0.23537	-1.74819e-05	0.23475	-0.000226254	0.235	-0.000155757		0.23533	-0.04775	0.23492	-0.02258	0.23537	-0.00344	0.23475	-0.04275	0.235	-0.02101
	0.23667	-0.000222301	0.23625	-0.000134925	0.23671	-3.44259e-05	0.23608	-0.000226254	0.23633	-0.000159292		0.23667	-0.04775	0.23625	-0.02544	0.23671	-0.00678	0.23608	-0.04275	0.23633	-0.02148
	0.238	-0.000215641	0.23758	-0.00014757	0.23804	-3.68465e-05	0.23742	-0.000226254	0.23767	-0.000180505		0.238	-0.04632	0.23758	-0.02782	0.23804	-0.00726	0.23742	-0.04275	0.23767	-0.02435
	0.23933	-0.000204543	0.23892	-0.000160215	0.23937	-2.71642e-05	0.23875	-0.00022373	0.239	-0.000219395		0.23933	-0.04394	0.23892	-0.03021	0.23937	-0.00535	0.23875	-0.04227	0.239	-0.02959
	0.24067	-0.000195664	0.24025	-0.000177918	0.24071	-1.26408e-05	0.24008	-0.000218682	0.24033	-0.000265357		0.24067	-0.04203	0.24025	-0.03355	0.24071	-0.00249	0.24008	-0.04132	0.24033	-0.03579
	0.242	-0.000195664	0.24158	-0.000200679	0.24204	-2.95847e-06	0.24142	-0.00020354	0.24167	-0.000304247		0.242	-0.04203	0.24158	-0.03784	0.24204	-0.000582801	0.24142	-0.03846	0.24167	-0.04103
	0.24333	-0.000204543	0.24292	-0.000225968	0.24337	1.88267e-06	0.24275	-0.000178302	0.243	-0.00032546		0.24333	-0.04394	0.24292	-0.04261	0.24337	0.000370873	0.24275	-0.03369	0.243	-0.0439
	0.24467	-0.000211202	0.24425	-0.000248729	0.24471	-1.02202e-05	0.24408	-0.000153064	0.24433	-0.000328995		0.24467	-0.04537	0.24425	-0.0469	0.24471	-0.00201	0.24408	-0.02892	0.24433	-0.04437
	0.246	-0.000211202	0.24558	-0.000256316	0.24604	-3.68465e-05	0.24542	-0.000127826	0.24567	-0.000314853		0.246	-0.04537	0.24558	-0.04833	0.24604	-0.00726	0.24542	-0.02415	0.24567	-0.04246
	0.24733	-0.000211202	0.24692	-0.000243671	0.24737	-6.83139e-05	0.24675	-0.000105111	0.247	-0.000283034		0.24733	-0.04537	0.24692	-0.04594	0.24737	-0.01346	0.24675	-0.01986	0.247	-0.03817
	0.24867	-0.000213422	0.24825	-0.000215852	0.24871	-9.73607e-05	0.24808	-8.74449e-05	0.24833	-0.000240608		0.24867	-0.04585	0.24825	-0.0407	0.24871	-0.01918	0.24808	-0.01652	0.24833	-0.03245
	0.25	-0.000213422	0.24958	-0.000182976	0.25004	-0.000123987	0.24942	-7.48259e-05	0.24967	-0.000201718		0.25	-0.04585	0.24958	-0.0345	0.25004	-0.02442	0.24942	-0.01414	0.24967	-0.02721
	0.25133	-0.000206763	0.25092	-0.000150099	0.25137	-0.000148193	0.25075	-6.97783e-05	0.251	-0.00017697		0.25133	-0.04442	0.25092	-0.0283	0.25137	-0.02919	0.25075	-0.01318	0.251	-0.02387
	0.25267	-0.000195664	0.25225	-0.000124809	0.25271	-0.000165137	0.25208	-7.23021e-05	0.25233	-0.000159292		0.25267	-0.04203	0.25225	-0.02353	0.25271	-0.03253	0.25208	-0.01366	0.25233	-0.02148
	0.254	-0.000191225	0.25358	-0.000109636	0.25404	-0.000169978	0.25342	-7.23021e-05	0.25367	-0.000152222		0.254	-0.04108	0.25358	-0.02067	0.25404	-0.03348	0.25342	-0.01366	0.25367	-0.02053
	0.25533	-0.000197884	0.25492	-0.000102049	0.25537	-0.000182081	0.25475	-6.97783e-05	0.255	-0.000148686		0.25533	-0.04251	0.25492	-0.01924	0.25537	-0.03587	0.25475	-0.01318	0.255	-0.02005
	0.25667	-0.000206763	0.25625	-9.69907e-05	0.25671	-0.000199025	0.25608	-6.47307e-05	0.25633	-0.000152222		0.25667	-0.04442	0.25625	-0.01829	0.25671	-0.03921	0.25608	-0.01223	0.25633	-0.02053
	0.258	-0.000220081	0.25758	-8.94038e-05	0.25804	-0.000213548	0.25742	-6.97783e-05	0.25767	-0.000148686		0.258	-0.04728	0.25758	-0.01686	0.25804	-0.04207	0.25742	-0.01318	0.25767	-0.02005
	0.25933	-0.000237839	0.25892	-8.94038e-05	0.25937	-0.00022081	0.25875	-7.73497e-05	0.259	-0.000152222		0.25933	-0.05109	0.25892	-0.01686	0.25937	-0.0435	0.25875	-0.01461	0.259	-0.02053
	0.26067	-0.000257816	0.26025	-8.43459e-05	0.26071	-0.000215969	0.26008	-7.73497e-05	0.26033	-0.000155757		0.26067	-0.05538	0.26025	-0.0159	0.26071	-0.04254	0.26008	-0.01461	0.26033	-0.02101
	0.262	-0.000277793	0.26158	-7.423e-05	0.26204	-0.000203866	0.26142	-7.23021e-05	0.26167	-0.000159292		0.262	-0.05968	0.26158	-0.014	0.26204	-0.04016	0.26142	-0.01366	0.26167	-0.02148
	0.26333	-0.000284453	0.26292	-6.15851e-05	0.26337	-0.000174819	0.26275	-6.72545e-05	0.263	-0.000162828		0.26333	-0.06111	0.26292	-0.01161	0.26337	-0.03444	0.26275	-0.01271	0.263	-0.02196
	0.26467	-0.000280013	0.26425	-5.39982e-05	0.26471	-0.00013851	0.26408	-6.47307e-05	0.26433	-0.000162828		0.26467	-0.06015	0.26425	-0.01018	0.26471	-0.02729	0.26408	-0.01223	0.26433	-0.02196
	0.266	-0.000268915	0.26558	-6.15851e-05	0.26604	-0.000104622	0.26542	-6.22069e-05	0.26567	-0.000173434		0.266	-0.05777	0.26558	-0.01161	0.26604	-0.02061	0.26542	-0.01175	0.26567	-0.02339
	0.26733	-0.000257816	0.26692	-7.1701e-05	0.26737	-8.28373e-05	0.26675	-6.22069e-05	0.267	-0.00017697		0.26733	-0.05538	0.26692	-0.01352	0.26737	-0.01632	0.26675	-0.01175	0.267	-0.02387
	0.26867	-0.000253377	0.26825	-8.18169e-05	0.26871	-8.04167e-05	0.26808	-7.98735e-05	0.26833	-0.000180505		0.26867	-0.05443	0.26825	-0.01543	0.26871	-0.01584	0.26808	-0.01509	0.26833	-0.02435
	0.27	-0.000251157	0.26958	-9.19328e-05	0.27004	-9.25196e-05	0.26942	-0.000107635	0.26967	-0.000180505		0.27	-0.05395	0.26958	-0.01733	0.27004	-0.01823	0.26942	-0.02034	0.26967	-0.02435
	0.27133	-0.000253377	0.27092	-0.000114694	0.27137	-0.000116725	0.27075	-0.000135397	0.271	-0.000187576		0.27133	-0.05443	0.27092	-0.02163	0.27137	-0.02299	0.27075	-0.02558	0.271	-0.0253
	0.27267	-0.000262255	0.27225	-0.000139983	0.27271	-0.00013851	0.27208	-0.000160635	0.27233	-0.000194647		0.27267	-0.05634	0.27225	-0.02639	0.27271	-0.02729	0.27208	-0.03035	0.27233	-0.02625
	0.274	-0.000273354	0.27358	-0.000157686	0.27404	-0.000155454	0.27342	-0.000183349	0.27367	-0.000208789		0.274	-0.05872	0.27358	-0.02973	0.27404	-0.03062	0.27342	-0.03464	0.27367	-0.02816
	0.27533	-0.000277793	0.27492	-0.000165273	0.27537	-0.000165137	0.27475	-0.000198492	0.275	-0.000219395		0.27533	-0.05968	0.27492	-0.03116	0.27537	-0.03253	0.27475	-0.0375	0.275	-0.02959
	0.27667	-0.000268915	0.27625	-0.000167802	0.27671	-0.000172398	0.27608	-0.000195968	0.27633	-0.000222931		0.27667	-0.05777	0.27625	-0.03164	0.27671	-0.03396	0.27608	-0.03703	0.27633	-0.03007
	0.278	-0.000251157	0.27758	-0.000170331	0.27804	-0.00017966	0.27742	-0.000183349	0.27767	-0.00021586		0.278	-0.05395	0.27758	-0.03212	0.27804	-0.03539	0.27742	-0.03464	0.27767	-0.02911
	0.27933	-0.000233399	0.27892	-0.00017286	0.27937	-0.000182081	0.27875	-0.000173254	0.279	-0.000194647		0.27933	-0.05014	0.27892	-0.03259	0.27937	-0.03587	0.27875	-0.03273	0.279	-0.02625
	0.28067	-0.000220081	0.28025	-0.000170331	0.28071	-0.00017724	0.28008	-0.00017073	0.28033	-0.000169899		0.28067	-0.04728	0.28025	-0.03212	0.28071	-0.03492	0.28008	-0.03226	0.28033	-0.02291
	0.282	-0.000211202	0.28158	-0.000165273	0.28204	-0.000169978	0.28142	-0.00017073	0.28167	-0.000145151		0.282	-0.04537	0.28158	-0.03116	0.28204	-0.03348	0.28142	-0.03226	0.28167	-0.01958
	0.28333	-0.000211202	0.28292	-0.000162744	0.28337	-0.000160296	0.28275	-0.000168206	0.283	-0.000123938		0.28333	-0.04537	0.28292	-0.03069	0.28337	-0.03158	0.28275	-0.03178	0.283	-0.01672
	0.28467	-0.000222301	0.28425	-0.000162744	0.28471	-0.000153034	0.28408	-0.000165683	0.28433	-0.000116867		0.28467	-0.04775	0.28425	-0.03069	0.28471	-0.03015	0.28408	-0.0313	0.28433	-0.01576
	0.286	-0.000240058	0.28558	-0.000167802	0.28604	-0.000145772	0.28542	-0.000168206	0.28567	-0.000123938		0.286	-0.05157	0.28558	-0.03164	0.28604	-0.02872	0.28542	-0.03178	0.28567	-0.01672
	0.28733	-0.000260036	0.28692	-0.00017286	0.28737	-0.000140931	0.28675	-0.000173254	0.287	-0.000145151		0.28733	-0.05586	0.28692	-0.03259	0.28737	-0.02776	0.28675	-0.03273	0.287	-0.01958
	0.28867	-0.000268915	0.28825	-0.000177918	0.28871	-0.000131249	0.28808	-0.000173254	0.28833	-0.000169899		0.28867	-0.05777	0.28825	-0.03355	0.28871	-0.02586	0.28808	-0.03273	0.28833	-0.02291
	0.29	-0.000257816	0.28958	-0.000185505	0.29004	-0.000123987	0.28942	-0.00017073	0.28967	-0.000194647		0.29	-0.05538	0.28958	-0.03498	0.29004	-0.02442	0.28942	-0.03226	0.28967	-0.02625
	0.29133	-0.00022674	0.29092	-0.00019815	0.29137	-0.000111884	0.29075	-0.00017073	0.291	-0.00021586		0.29133	-0.04871	0.29092	-0.03736	0.29137	-0.02204	0.29075	-0.03226	0.291	-0.02911
	0.29267	-0.000186785	0.29225	-0.000208265	0.29271	-9.73607e-05	0.29208	-0.000173254	0.29233	-0.000230002		0.29267	-0.04012	0.29225	-0.03927	0.29271	-0.01918	0.29208	-0.03273	0.29233	-0.03102
	0.294	-0.00015127	0.29358	-0.000218381	0.29404	-7.55756e-05	0.29342	-0.000175778	0.29367	-0.000230002		0.294	-0.0325	0.29358	-0.04118	0.29404	-0.01489	0.29342	-0.03321	0.29367	-0.03102
	0.29533	-0.000117974	0.29492	-0.000225968	0.29537	-6.10522e-05	0.29475	-0.000178302	0.295	-0.000208789		0.29533	-0.02534	0.29492	-0.04261	0.29537	-0.01203	0.29475	-0.03369	0.295	-0.02816
	0.29667	-9.57767e-05	0.29625	-0.000231026	0.29671	-6.10522e-05	0.29608	-0.000180825	0.29633	-0.000173434		0.29667	-0.02057	0.29625	-0.04356	0.29671	-0.01203	0.29608	-0.03416	0.29633	-0.02339
	0.298	-9.57767e-05	0.29758	-0.000223439	0.29804	-7.3155e-05	0.29742	-0.000185873	0.29767	-0.000134544		0.298	-0.02057	0.29758	-0.04213	0.29804	-0.01441	0.29742	-0.03512	0.29767	-0.01815
	0.29933	-0.000113534	0.29892	-0.000200679	0.29937	-9.73607e-05	0.29875	-0.000195968	0.299	-0.000102725		0.29933	-0.02439	0.29892	-0.03784	0.29937	-0.01918	0.29875	-0.03703	0.299	-0.01385
	0.30067	-0.000135732	0.30025	-0.000177918	0.30071	-0.000126408	0.30008	-0.000206063	0.30033	-7.79767e-05		0.30067	-0.02916	0.30025	-0.03355	0.30071	-0.0249	0.30008	-0.03893	0.30033	-0.01052
	0.302	-0.000160148	0.30158	-0.000165273	0.30204	-0.000155454	0.30142	-0.000218682	0.30167	-6.38348e-05		0.302	-0.0344	0.30158	-0.03116	0.30204	-0.03062	0.30142	-0.04132	0.30167	-0.00861
	0.30333	-0.000180126	0.30292	-0.000157686	0.30337	-0.00017724	0.30275	-0.000228778	0.303	-5.67639e-05		0.30333	-0.03869	0.30292	-0.02973	0.30337	-0.03492	0.30275	-0.04322	0.303	-0.00766
	0.30467	-0.000195664	0.30425	-0.000150099	0.30471	-0.000189342	0.30408	-0.000231301	0.30433	-5.32284e-05		0.30467	-0.04203	0.30425	-0.0283	0.30471	-0.0373	0.30408	-0.0437	0.30433	-0.00718
	0.306	-0.000204543	0.30558	-0.00014757	0.30604	-0.000194184	0.30542	-0.000228778	0.30567	-4.9693e-05		0.306	-0.04394	0.30558	-0.02782	0.30604	-0.03825	0.30542	-0.04322	0.30567	-0.0067
	0.30733	-0.000211202	0.30692	-0.000157686	0.30737	-0.000191763	0.30675	-0.000218682	0.307	-5.67639e-05		0.30733	-0.04537	0.30692	-0.02973	0.30737	-0.03778	0.30675	-0.04132	0.307	-0.00766
	0.30867	-0.000222301	0.30825	-0.000167802	0.30871	-0.000186922	0.30808	-0.000201016	0.30833	-7.44413e-05		0.30867	-0.04775	0.30825	-0.03164	0.30871	-0.03682	0.30808	-0.03798	0.30833	-0.01004
	0.31	-0.00022674	0.30958	-0.000170331	0.31004	-0.000184501	0.30942	-0.000178302	0.30967	-9.91895e-05		0.31	-0.04871	0.30958	-0.03212	0.31004	-0.03635	0.30942	-0.03369	0.30967	-0.01338
	0.31133	-0.000231179	0.31092	-0.000162744	0.31137	-0.000186922	0.31075	-0.000153064	0.311	-0.000116867		0.31133	-0.04966	0.31092	-0.03069	0.31137	-0.03682	0.31075	-0.02892	0.311	-0.01576
	0.31267	-0.000235619	0.31225	-0.000157686	0.31271	-0.000191763	0.31208	-0.000130349	0.31233	-0.000123938		0.31267	-0.05062	0.31225	-0.02973	0.31271	-0.03778	0.31208	-0.02463	0.31233	-0.01672
	0.314	-0.000242278	0.31358	-0.000155157	0.31404	-0.000194184	0.31342	-0.000107635	0.31367	-0.000127473		0.314	-0.05205	0.31358	-0.02925	0.31404	-0.03825	0.31342	-0.02034	0.31367	-0.01719
	0.31533	-0.000251157	0.31492	-0.000145041	0.31537	-0.000186922	0.31475	-8.74449e-05	0.315	-0.000123938		0.31533	-0.05395	0.31492	-0.02735	0.31537	-0.03682	0.31475	-0.01652	0.315	-0.01672
	0.31667	-0.000260036	0.31625	-0.000139983	0.31671	-0.000169978	0.31608	-7.73497e-05	0.31633	-0.000113331		0.31667	-0.05586	0.31625	-0.02639	0.31671	-0.03348	0.31608	-0.01461	0.31633	-0.01529
	0.318	-0.000280013	0.31758	-0.000142512	0.31804	-0.000150613	0.31742	-6.97783e-05	0.31767	-9.91895e-05		0.318	-0.06015	0.31758	-0.02687	0.31804	-0.02967	0.31742	-0.01318	0.31767	-0.01338
	0.31933	-0.00030665	0.31892	-0.000145041	0.31937	-0.000131249	0.31875	-7.23021e-05	0.319	-9.21186e-05		0.31933	-0.06587	0.31892	-0.02735	0.31937	-0.02586	0.31875	-0.01366	0.319	-0.01242
	0.32067	-0.000328847	0.32025	-0.00014757	0.32071	-0.000116725	0.32008	-7.73497e-05	0.32033	-9.56541e-05		0.32067	-0.07064	0.32025	-0.02782	0.32071	-0.02299	0.32008	-0.01461	0.32033	-0.0129
	0.322	-0.000342165	0.32158	-0.000152628	0.32204	-0.000111884	0.32142	-8.49211e-05	0.32167	-0.000109796		0.322	-0.0735	0.32158	-0.02878	0.32204	-0.02204	0.32142	-0.01604	0.32167	-0.01481
	0.32333	-0.000348824	0.32292	-0.000170331	0.32337	-0.000114305	0.32275	-9.50163e-05	0.323	-0.000120402		0.32333	-0.07493	0.32292	-0.03212	0.32337	-0.02252	0.32275	-0.01795	0.323	-0.01624
	0.32467	-0.000355484	0.32425	-0.000195621	0.32471	-0.000121566	0.32408	-0.000105111	0.32433	-0.000123938		0.32467	-0.07636	0.32425	-0.03688	0.32471	-0.02395	0.32408	-0.01986	0.32433	-0.01672
	0.326	-0.000355484	0.32558	-0.000213323	0.32604	-0.000123987	0.32542	-0.000112683	0.32567	-0.000123938		0.326	-0.07636	0.32558	-0.04022	0.32604	-0.02442	0.32542	-0.02129	0.32567	-0.01672
	0.32733	-0.000355484	0.32692	-0.000225968	0.32737	-0.000109464	0.32675	-0.000115207	0.327	-0.000120402		0.32733	-0.07636	0.32692	-0.04261	0.32737	-0.02156	0.32675	-0.02177	0.327	-0.01624
	0.32867	-0.000362143	0.32825	-0.000241142	0.32871	-8.76784e-05	0.32808	-0.000127826	0.32833	-0.000120402		0.32867	-0.0778	0.32825	-0.04547	0.32871	-0.01727	0.32808	-0.02415	0.32833	-0.01624
	0.33	-0.0003799	0.32958	-0.000248729	0.33004	-6.34727e-05	0.32942	-0.000142968	0.32967	-0.000113331		0.33	-0.08161	0.32958	-0.0469	0.33004	-0.0125	0.32942	-0.02701	0.32967	-0.01529
	0.33133	-0.000397658	0.33092	-0.0002462	0.33137	-4.65287e-05	0.33075	-0.000163159	0.331	-0.000109796		0.33133	-0.08542	0.33092	-0.04642	0.33137	-0.00917	0.33075	-0.03083	0.331	-0.01481
	0.33267	-0.000399878	0.33225	-0.000228497	0.33271	-3.44259e-05	0.33208	-0.000178302	0.33233	-0.00010626		0.33267	-0.0859	0.33225	-0.04308	0.33271	-0.00678	0.33208	-0.03369	0.33233	-0.01433
	0.334	-0.00038434	0.33358	-0.000213323	0.33404	-3.68465e-05	0.33342	-0.000178302	0.33367	-0.00010626		0.334	-0.08256	0.33358	-0.04022	0.33404	-0.00726	0.33342	-0.03369	0.33367	-0.01433
	0.33533	-0.000348824	0.33492	-0.000203208	0.33537	-5.37905e-05	0.33475	-0.000163159	0.335	-0.000109796		0.33533	-0.07493	0.33492	-0.03831	0.33537	-0.0106	0.33475	-0.03083	0.335	-0.01481
	0.33667	-0.00030221	0.33625	-0.000200679	0.33671	-8.52579e-05	0.33608	-0.000132873	0.33633	-0.000113331		0.33667	-0.06492	0.33625	-0.03784	0.33671	-0.0168	0.33608	-0.0251	0.33633	-0.01529
	0.338	-0.000248937	0.33758	-0.00019815	0.33804	-0.000114305	0.33742	-9.50163e-05	0.33767	-0.000123938		0.338	-0.05348	0.33758	-0.03736	0.33804	-0.02252	0.33742	-0.01795	0.33767	-0.01672
	0.33933	-0.000202323	0.33892	-0.00019815	0.33937	-0.000133669	0.33875	-5.46355e-05	0.339	-0.000123938		0.33933	-0.04346	0.33892	-0.03736	0.33937	-0.02633	0.33875	-0.01032	0.339	-0.01672
	0.34067	-0.000173467	0.34025	-0.000200679	0.34071	-0.000145772	0.34008	-2.435e-05	0.34033	-0.000120402		0.34067	-0.03726	0.34025	-0.03784	0.34071	-0.02872	0.34008	-0.0046	0.34033	-0.01624
	0.342	-0.000169027	0.34158	-0.000205737	0.34204	-0.000153034	0.34142	-1.67786e-05	0.34167	-0.000109796		0.342	-0.03631	0.34158	-0.03879	0.34204	-0.03015	0.34142	-0.00317	0.34167	-0.01481
	0.34333	-0.000186785	0.34292	-0.000213323	0.34337	-0.000148193	0.34275	-2.93976e-05	0.343	-9.56541e-05		0.34333	-0.04012	0.34292	-0.04022	0.34337	-0.02919	0.34275	-0.00555	0.343	-0.0129
	0.34467	-0.000215641	0.34425	-0.000225968	0.34471	-0.000131249	0.34408	-5.21117e-05	0.34433	-8.85831e-05		0.34467	-0.04632	0.34425	-0.04261	0.34471	-0.02586	0.34408	-0.00985	0.34433	-0.01195
	0.346	-0.000240058	0.34558	-0.000243671	0.34604	-0.000107043	0.34542	-7.73497e-05	0.34567	-7.79767e-05		0.346	-0.05157	0.34558	-0.04594	0.34604	-0.02109	0.34542	-0.01461	0.34567	-0.01052
	0.34733	-0.000255596	0.34692	-0.000261374	0.34737	-8.52579e-05	0.34675	-0.000102588	0.347	-7.09058e-05		0.34733	-0.05491	0.34692	-0.04928	0.34737	-0.0168	0.34675	-0.01938	0.347	-0.00956
	0.34867	-0.000264475	0.34825	-0.000276548	0.34871	-7.55756e-05	0.34808	-0.000125302	0.34833	-6.73703e-05		0.34867	-0.05681	0.34825	-0.05214	0.34871	-0.01489	0.34808	-0.02367	0.34833	-0.00909
	0.35	-0.000266695	0.34958	-0.000284135	0.35004	-7.79962e-05	0.34942	-0.000140445	0.34967	-7.09058e-05		0.35	-0.05729	0.34958	-0.05357	0.35004	-0.01536	0.34942	-0.02654	0.34967	-0.00956
	0.35133	-0.000266695	0.35092	-0.000279077	0.35137	-8.76784e-05	0.35075	-0.000153064	0.351	-7.79767e-05		0.35133	-0.05729	0.35092	-0.05262	0.35137	-0.01727	0.35075	-0.02892	0.351	-0.01052
	0.35267	-0.000264475	0.35225	-0.000261374	0.35271	-0.000102202	0.35208	-0.000163159	0.35233	-8.50477e-05		0.35267	-0.05681	0.35225	-0.04928	0.35271	-0.02013	0.35208	-0.03083	0.35233	-0.01147
	0.354	-0.000260036	0.35358	-0.0002462	0.35404	-0.000109464	0.35342	-0.00017073	0.35367	-9.21186e-05		0.354	-0.05586	0.35358	-0.04642	0.35404	-0.02156	0.35342	-0.03226	0.35367	-0.01242
	0.35533	-0.000257816	0.35492	-0.000236084	0.35537	-0.000111884	0.35475	-0.000173254	0.355	-9.91895e-05		0.35533	-0.05538	0.35492	-0.04451	0.35537	-0.02204	0.35475	-0.03273	0.355	-0.01338
	0.35667	-0.000257816	0.35625	-0.000233555	0.35671	-0.000107043	0.35608	-0.000173254	0.35633	-0.000123938		0.35667	-0.05538	0.35625	-0.04404	0.35671	-0.02109	0.35608	-0.03273	0.35633	-0.01672
	0.358	-0.000257816	0.35758	-0.000236084	0.35804	-9.49401e-05	0.35742	-0.00017073	0.35767	-0.000148686		0.358	-0.05538	0.35758	-0.04451	0.35804	-0.0187	0.35742	-0.03226	0.35767	-0.02005
	0.35933	-0.000255596	0.35892	-0.000253787	0.35937	-8.04167e-05	0.35875	-0.000163159	0.359	-0.000162828		0.35933	-0.05491	0.35892	-0.04785	0.35937	-0.01584	0.35875	-0.03083	0.359	-0.02196
	0.36067	-0.000253377	0.36025	-0.000279077	0.36071	-7.79962e-05	0.36008	-0.000160635	0.36033	-0.000159292		0.36067	-0.05443	0.36025	-0.05262	0.36071	-0.01536	0.36008	-0.03035	0.36033	-0.02148
	0.362	-0.000255596	0.36158	-0.000301837	0.36204	-9.0099e-05	0.36142	-0.000163159	0.36167	-0.000148686		0.362	-0.05491	0.36158	-0.05691	0.36204	-0.01775	0.36142	-0.03083	0.36167	-0.02005
	0.36333	-0.000260036	0.36292	-0.000317011	0.36337	-0.000102202	0.36275	-0.000168206	0.363	-0.00013808		0.36333	-0.05586	0.36292	-0.05977	0.36337	-0.02013	0.36275	-0.03178	0.363	-0.01862
	0.36467	-0.000262255	0.36425	-0.000327127	0.36471	-0.000111884	0.36408	-0.00017073	0.36433	-0.000123938		0.36467	-0.05634	0.36425	-0.06168	0.36471	-0.02204	0.36408	-0.03226	0.36433	-0.01672
	0.366	-0.000268915	0.36558	-0.000324598	0.36604	-0.000114305	0.36542	-0.000168206	0.36567	-0.000113331		0.366	-0.05777	0.36558	-0.0612	0.36604	-0.02252	0.36542	-0.03178	0.36567	-0.01529
	0.36733	-0.000268915	0.36692	-0.000311953	0.36737	-0.000111884	0.36675	-0.000165683	0.367	-0.000109796		0.36733	-0.05777	0.36692	-0.05882	0.36737	-0.02204	0.36675	-0.0313	0.367	-0.01481
	0.36867	-0.000271134	0.36825	-0.000284135	0.36871	-0.000107043	0.36808	-0.000165683	0.36833	-0.000120402		0.36867	-0.05824	0.36825	-0.05357	0.36871	-0.02109	0.36808	-0.0313	0.36833	-0.01624
	0.37	-0.000277793	0.36958	-0.0002462	0.37004	-9.73607e-05	0.36942	-0.000165683	0.36967	-0.000134544		0.37	-0.05968	0.36958	-0.04642	0.37004	-0.01918	0.36942	-0.0313	0.36967	-0.01815
	0.37133	-0.000284453	0.37092	-0.000213323	0.37137	-8.52579e-05	0.37075	-0.000160635	0.371	-0.00013808		0.37133	-0.06111	0.37092	-0.04022	0.37137	-0.0168	0.37075	-0.03035	0.371	-0.01862
	0.37267	-0.000295551	0.37225	-0.000193092	0.37271	-7.55756e-05	0.37208	-0.000158111	0.37233	-0.00013808		0.37267	-0.06349	0.37225	-0.03641	0.37271	-0.01489	0.37208	-0.02987	0.37233	-0.01862
	0.374	-0.000317748	0.37358	-0.000185505	0.37404	-7.3155e-05	0.37342	-0.000158111	0.37367	-0.000131009		0.374	-0.06826	0.37358	-0.03498	0.37404	-0.01441	0.37342	-0.02987	0.37367	-0.01767
	0.37533	-0.000353264	0.37492	-0.000182976	0.37537	-7.55756e-05	0.37475	-0.000160635	0.375	-0.00013808		0.37533	-0.07589	0.37492	-0.0345	0.37537	-0.01489	0.37475	-0.03035	0.375	-0.01862
	0.37667	-0.000390999	0.37625	-0.000188034	0.37671	-7.55756e-05	0.37608	-0.000160635	0.37633	-0.000152222		0.37667	-0.08399	0.37625	-0.03545	0.37671	-0.01489	0.37608	-0.03035	0.37633	-0.02053
	0.378	-0.000417636	0.37758	-0.000190563	0.37804	-7.79962e-05	0.37742	-0.000160635	0.37767	-0.000166363		0.378	-0.08972	0.37758	-0.03593	0.37804	-0.01536	0.37742	-0.03035	0.37767	-0.02244
	0.37933	-0.000433174	0.37892	-0.000193092	0.37937	-8.28373e-05	0.37875	-0.000155587	0.379	-0.000173434		0.37933	-0.09305	0.37892	-0.03641	0.37937	-0.01632	0.37875	-0.0294	0.379	-0.02339
	0.38067	-0.000433174	0.38025	-0.000188034	0.38071	-9.25196e-05	0.38008	-0.00015054	0.38033	-0.000169899		0.38067	-0.09305	0.38025	-0.03545	0.38071	-0.01823	0.38008	-0.02844	0.38033	-0.02291
	0.382	-0.000417636	0.38158	-0.000180447	0.38204	-0.000104622	0.38142	-0.000137921	0.38167	-0.000162828		0.382	-0.08972	0.38158	-0.03402	0.38204	-0.02061	0.38142	-0.02606	0.38167	-0.02196
	0.38333	-0.000393219	0.38292	-0.000162744	0.38337	-0.000116725	0.38275	-0.000127826	0.383	-0.000145151		0.38333	-0.08447	0.38292	-0.03069	0.38337	-0.02299	0.38275	-0.02415	0.383	-0.01958
	0.38467	-0.000373241	0.38425	-0.000150099	0.38471	-0.000131249	0.38408	-0.000120254	0.38433	-0.000120402		0.38467	-0.08018	0.38425	-0.0283	0.38471	-0.02586	0.38408	-0.02272	0.38433	-0.01624
	0.386	-0.000364362	0.38558	-0.000152628	0.38604	-0.000145772	0.38542	-0.000120254	0.38567	-9.21186e-05		0.386	-0.07827	0.38558	-0.02878	0.38604	-0.02872	0.38542	-0.02272	0.38567	-0.01242
	0.38733	-0.000362143	0.38692	-0.000162744	0.38737	-0.000155454	0.38675	-0.000127826	0.387	-6.73703e-05		0.38733	-0.0778	0.38692	-0.03069	0.38737	-0.03062	0.38675	-0.02415	0.387	-0.00909
	0.38867	-0.000362143	0.38825	-0.000175389	0.38871	-0.000155454	0.38808	-0.000142968	0.38833	-4.9693e-05		0.38867	-0.0778	0.38825	-0.03307	0.38871	-0.03062	0.38808	-0.02701	0.38833	-0.0067
	0.39	-0.000359923	0.38958	-0.000190563	0.39004	-0.000148193	0.38942	-0.000163159	0.38967	-3.20156e-05		0.39	-0.07732	0.38958	-0.03593	0.39004	-0.02919	0.38942	-0.03083	0.38967	-0.00432
	0.39133	-0.000353264	0.39092	-0.000203208	0.39137	-0.00013609	0.39075	-0.000178302	0.391	-1.43383e-05		0.39133	-0.07589	0.39092	-0.03831	0.39137	-0.02681	0.39075	-0.03369	0.391	-0.00193
	0.39267	-0.000342165	0.39225	-0.000215852	0.39271	-0.000121566	0.39208	-0.000190921	0.39233	-7.26735e-06		0.39267	-0.0735	0.39225	-0.0407	0.39271	-0.02395	0.39208	-0.03607	0.39233	-0.000980165
	0.394	-0.000335506	0.39358	-0.000215852	0.39404	-0.000109464	0.39342	-0.00020354	0.39367	-1.43383e-05		0.394	-0.07207	0.39358	-0.0407	0.39404	-0.02156	0.39342	-0.03846	0.39367	-0.00193
	0.39533	-0.000339946	0.39492	-0.000208265	0.39537	-9.97813e-05	0.39475	-0.000216159	0.395	-3.55511e-05		0.39533	-0.07303	0.39492	-0.03927	0.39537	-0.01966	0.39475	-0.04084	0.395	-0.00479
	0.39667	-0.000357703	0.39625	-0.000195621	0.39671	-0.000102202	0.39608	-0.000226254	0.39633	-7.09058e-05		0.39667	-0.07684	0.39625	-0.03688	0.39671	-0.02013	0.39608	-0.04275	0.39633	-0.00956
	0.398	-0.00038434	0.39758	-0.000195621	0.39804	-0.000111884	0.39742	-0.000228778	0.39767	-9.91895e-05		0.398	-0.08256	0.39758	-0.03688	0.39804	-0.02204	0.39742	-0.04322	0.39767	-0.01338
	0.39933	-0.000419855	0.39892	-0.000215852	0.39937	-0.000126408	0.39875	-0.00022373	0.399	-0.000120402		0.39933	-0.09019	0.39892	-0.0407	0.39937	-0.0249	0.39875	-0.04227	0.399	-0.01624
	0.40067	-0.000453151	0.40025	-0.000248729	0.40071	-0.000140931	0.40008	-0.000216159	0.40033	-0.000134544		0.40067	-0.09735	0.40025	-0.0469	0.40071	-0.02776	0.40008	-0.04084	0.40033	-0.01815
	0.402	-0.000477568	0.40158	-0.000284135	0.40204	-0.000160296	0.40142	-0.000206063	0.40167	-0.00013808		0.402	-0.10259	0.40158	-0.05357	0.40204	-0.03158	0.40142	-0.03893	0.40167	-0.01862
	0.40333	-0.000490886	0.40292	-0.00031954	0.40337	-0.00017724	0.40275	-0.000193444	0.403	-0.000131009		0.40333	-0.10545	0.40292	-0.06025	0.40337	-0.03492	0.40275	-0.03655	0.403	-0.01767
	0.40467	-0.000488667	0.40425	-0.00034483	0.40471	-0.000186922	0.40408	-0.000180825	0.40433	-0.000120402		0.40467	-0.10497	0.40425	-0.06502	0.40471	-0.03682	0.40408	-0.03416	0.40433	-0.01624
	0.406	-0.000477568	0.40558	-0.000360004	0.40604	-0.000189342	0.40542	-0.000178302	0.40567	-0.000120402		0.406	-0.10259	0.40558	-0.06788	0.40604	-0.0373	0.40542	-0.03369	0.40567	-0.01624
	0.40733	-0.000453151	0.40692	-0.000354946	0.40737	-0.000186922	0.40675	-0.000180825	0.407	-0.000120402		0.40733	-0.09735	0.40692	-0.06692	0.40737	-0.03682	0.40675	-0.03416	0.407	-0.01624
	0.40867	-0.000419855	0.40825	-0.000342301	0.40871	-0.00017966	0.40808	-0.000185873	0.40833	-0.000116867		0.40867	-0.09019	0.40825	-0.06454	0.40871	-0.03539	0.40808	-0.03512	0.40833	-0.01576
	0.41	-0.00038656	0.40958	-0.000327127	0.41004	-0.000162716	0.40942	-0.000195968	0.40967	-0.00010626		0.41	-0.08304	0.40958	-0.06168	0.41004	-0.03205	0.40942	-0.03703	0.40967	-0.01433
	0.41133	-0.000359923	0.41092	-0.000309424	0.41137	-0.000145772	0.41075	-0.000211111	0.411	-9.56541e-05		0.41133	-0.07732	0.41092	-0.05834	0.41137	-0.02872	0.41075	-0.03989	0.411	-0.0129
	0.41267	-0.000344385	0.41225	-0.000289193	0.41271	-0.000133669	0.41208	-0.00022373	0.41233	-8.50477e-05		0.41267	-0.07398	0.41225	-0.05453	0.41271	-0.02633	0.41208	-0.04227	0.41233	-0.01147
	0.414	-0.000333286	0.41358	-0.000263903	0.41404	-0.000128828	0.41342	-0.000238873	0.41367	-7.44413e-05		0.414	-0.0716	0.41358	-0.04976	0.41404	-0.02538	0.41342	-0.04513	0.41367	-0.01004
	0.41533	-0.000326627	0.41492	-0.000241142	0.41537	-0.000126408	0.41475	-0.000251492	0.415	-7.44413e-05		0.41533	-0.07017	0.41492	-0.04547	0.41537	-0.0249	0.41475	-0.04752	0.415	-0.01004
	0.41667	-0.000324408	0.41625	-0.000218381	0.41671	-0.000126408	0.41608	-0.000259063	0.41633	-8.85831e-05		0.41667	-0.06969	0.41625	-0.04118	0.41671	-0.0249	0.41608	-0.04895	0.41633	-0.01195
	0.418	-0.000326627	0.41758	-0.000193092	0.41804	-0.000128828	0.41742	-0.000256539	0.41767	-0.000102725		0.418	-0.07017	0.41758	-0.03641	0.41804	-0.02538	0.41742	-0.04847	0.41767	-0.01385
	0.41933	-0.000326627	0.41892	-0.000170331	0.41937	-0.00013609	0.41875	-0.000248968	0.419	-0.00010626		0.41933	-0.07017	0.41892	-0.03212	0.41937	-0.02681	0.41875	-0.04704	0.419	-0.01433
	0.42067	-0.000328847	0.42025	-0.000157686	0.42071	-0.000143352	0.42008	-0.00024392	0.42033	-9.91895e-05		0.42067	-0.07064	0.42025	-0.02973	0.42071	-0.02824	0.42008	-0.04609	0.42033	-0.01338
	0.422	-0.000331067	0.42158	-0.000157686	0.42204	-0.000150613	0.42142	-0.000236349	0.42167	-8.85831e-05		0.422	-0.07112	0.42158	-0.02973	0.42204	-0.02967	0.42142	-0.04465	0.42167	-0.01195
	0.42333	-0.000344385	0.42292	-0.000157686	0.42337	-0.000155454	0.42275	-0.000221206	0.423	-8.15122e-05		0.42333	-0.07398	0.42292	-0.02973	0.42337	-0.03062	0.42275	-0.04179	0.423	-0.01099
	0.42467	-0.000364362	0.42425	-0.000157686	0.42471	-0.000160296	0.42408	-0.00020354	0.42433	-7.09058e-05		0.42467	-0.07827	0.42425	-0.02973	0.42471	-0.03158	0.42408	-0.03846	0.42433	-0.00956
	0.426	-0.00038434	0.42558	-0.000152628	0.42604	-0.000167557	0.42542	-0.000188397	0.42567	-7.09058e-05		0.426	-0.08256	0.42558	-0.02878	0.42604	-0.03301	0.42542	-0.0356	0.42567	-0.00956
	0.42733	-0.000397658	0.42692	-0.00014757	0.42737	-0.000172398	0.42675	-0.000173254	0.427	-9.21186e-05		0.42733	-0.08542	0.42692	-0.02782	0.42737	-0.03396	0.42675	-0.03273	0.427	-0.01242
	0.42867	-0.000402098	0.42825	-0.000139983	0.42871	-0.000174819	0.42808	-0.000160635	0.42833	-0.000123938		0.42867	-0.08638	0.42825	-0.02639	0.42871	-0.03444	0.42808	-0.03035	0.42833	-0.01672
	0.43	-0.000399878	0.42958	-0.000134925	0.43004	-0.000169978	0.42942	-0.000148016	0.42967	-0.000152222		0.43	-0.0859	0.42958	-0.02544	0.43004	-0.03348	0.42942	-0.02797	0.42967	-0.02053
	0.43133	-0.000393219	0.43092	-0.000127338	0.43137	-0.000165137	0.43075	-0.000145492	0.431	-0.000166363		0.43133	-0.08447	0.43092	-0.02401	0.43137	-0.03253	0.43075	-0.02749	0.431	-0.02244
	0.43267	-0.00038656	0.43225	-0.000124809	0.43271	-0.000153034	0.43208	-0.00015054	0.43233	-0.000173434		0.43267	-0.08304	0.43225	-0.02353	0.43271	-0.03015	0.43208	-0.02844	0.43233	-0.02339
	0.434	-0.00038434	0.43358	-0.000124809	0.43404	-0.00013851	0.43342	-0.000160635	0.43367	-0.000166363		0.434	-0.08256	0.43358	-0.02353	0.43404	-0.02729	0.43342	-0.03035	0.43367	-0.02244
	0.43533	-0.00038212	0.43492	-0.000124809	0.43537	-0.000128828	0.43475	-0.000173254	0.435	-0.000145151		0.43533	-0.08209	0.43492	-0.02353	0.43537	-0.02538	0.43475	-0.03273	0.435	-0.01958
	0.43667	-0.00038212	0.43625	-0.000127338	0.43671	-0.000116725	0.43608	-0.000190921	0.43633	-0.000127473		0.43667	-0.08209	0.43625	-0.02401	0.43671	-0.02299	0.43608	-0.03607	0.43633	-0.01719
	0.438	-0.0003799	0.43758	-0.000132396	0.43804	-0.000104622	0.43742	-0.000213635	0.43767	-0.000116867		0.438	-0.08161	0.43758	-0.02496	0.43804	-0.02061	0.43742	-0.04036	0.43767	-0.01576
	0.43933	-0.000371022	0.43892	-0.000137454	0.43937	-9.97813e-05	0.43875	-0.000233825	0.439	-0.000120402		0.43933	-0.0797	0.43892	-0.02592	0.43937	-0.01966	0.43875	-0.04418	0.439	-0.01624
	0.44067	-0.000355484	0.44025	-0.000137454	0.44071	-0.000104622	0.44008	-0.000238873	0.44033	-0.000127473		0.44067	-0.07636	0.44025	-0.02592	0.44071	-0.02061	0.44008	-0.04513	0.44033	-0.01719
	0.442	-0.000337726	0.44158	-0.000134925	0.44204	-0.000111884	0.44142	-0.000228778	0.44167	-0.000141615		0.442	-0.07255	0.44158	-0.02544	0.44204	-0.02204	0.44142	-0.04322	0.44167	-0.0191
	0.44333	-0.000326627	0.44292	-0.000132396	0.44337	-0.000116725	0.44275	-0.000206063	0.443	-0.000162828		0.44333	-0.07017	0.44292	-0.02496	0.44337	-0.02299	0.44275	-0.03893	0.443	-0.02196
	0.44467	-0.000315529	0.44425	-0.000139983	0.44471	-0.000126408	0.44408	-0.000180825	0.44433	-0.000184041		0.44467	-0.06778	0.44425	-0.02639	0.44471	-0.0249	0.44408	-0.03416	0.44433	-0.02482
	0.446	-0.000313309	0.44558	-0.000145041	0.44604	-0.000143352	0.44542	-0.000160635	0.44567	-0.000194647		0.446	-0.0673	0.44558	-0.02735	0.44604	-0.02824	0.44542	-0.03035	0.44567	-0.02625
	0.44733	-0.000317748	0.44692	-0.000152628	0.44737	-0.000160296	0.44675	-0.000155587	0.447	-0.000191112		0.44733	-0.06826	0.44692	-0.02878	0.44737	-0.03158	0.44675	-0.0294	0.447	-0.02578
	0.44867	-0.000326627	0.44825	-0.000165273	0.44871	-0.000169978	0.44808	-0.00017073	0.44833	-0.000173434		0.44867	-0.07017	0.44825	-0.03116	0.44871	-0.03348	0.44808	-0.03226	0.44833	-0.02339
	0.45	-0.000335506	0.44958	-0.000177918	0.45004	-0.00017966	0.44942	-0.000198492	0.44967	-0.000148686		0.45	-0.07207	0.44958	-0.03355	0.45004	-0.03539	0.44942	-0.0375	0.44967	-0.02005
	0.45133	-0.000339946	0.45092	-0.000190563	0.45137	-0.000191763	0.45075	-0.000231301	0.451	-0.000127473		0.45133	-0.07303	0.45092	-0.03593	0.45137	-0.03778	0.45075	-0.0437	0.451	-0.01719
	0.45267	-0.000342165	0.45225	-0.000200679	0.45271	-0.000206286	0.45208	-0.000259063	0.45233	-0.000109796		0.45267	-0.0735	0.45225	-0.03784	0.45271	-0.04064	0.45208	-0.04895	0.45233	-0.01481
	0.454	-0.000342165	0.45358	-0.000208265	0.45404	-0.000213548	0.45342	-0.000269158	0.45367	-9.91895e-05		0.454	-0.0735	0.45358	-0.03927	0.45404	-0.04207	0.45342	-0.05085	0.45367	-0.01338
	0.45533	-0.000353264	0.45492	-0.000215852	0.45537	-0.000215969	0.45475	-0.000261587	0.455	-9.91895e-05		0.45533	-0.07589	0.45492	-0.0407	0.45537	-0.04254	0.45475	-0.04942	0.455	-0.01338
	0.45667	-0.000375461	0.45625	-0.000223439	0.45671	-0.000215969	0.45608	-0.000246444	0.45633	-0.000113331		0.45667	-0.08066	0.45625	-0.04213	0.45671	-0.04254	0.45608	-0.04656	0.45633	-0.01529
	0.458	-0.000404317	0.45758	-0.000228497	0.45804	-0.000213548	0.45742	-0.000228778	0.45767	-0.000141615		0.458	-0.08686	0.45758	-0.04308	0.45804	-0.04207	0.45742	-0.04322	0.45767	-0.0191
	0.45933	-0.000430954	0.45892	-0.000223439	0.45937	-0.000201445	0.45875	-0.000208587	0.459	-0.000162828		0.45933	-0.09258	0.45892	-0.04213	0.45937	-0.03968	0.45875	-0.03941	0.459	-0.02196
	0.46067	-0.000453151	0.46025	-0.000208265	0.46071	-0.000184501	0.46008	-0.000185873	0.46033	-0.00017697		0.46067	-0.09735	0.46025	-0.03927	0.46071	-0.03635	0.46008	-0.03512	0.46033	-0.02387
	0.462	-0.000470909	0.46158	-0.000182976	0.46204	-0.000169978	0.46142	-0.000168206	0.46167	-0.000180505		0.462	-0.10116	0.46158	-0.0345	0.46204	-0.03348	0.46142	-0.03178	0.46167	-0.02435
	0.46333	-0.000477568	0.46292	-0.000160215	0.46337	-0.000160296	0.46275	-0.000158111	0.463	-0.000184041		0.46333	-0.10259	0.46292	-0.03021	0.46337	-0.03158	0.46275	-0.02987	0.463	-0.02482
	0.46467	-0.000470909	0.46425	-0.000139983	0.46471	-0.000157875	0.46408	-0.000158111	0.46433	-0.000191112		0.46467	-0.10116	0.46425	-0.02639	0.46471	-0.0311	0.46408	-0.02987	0.46433	-0.02578
	0.466	-0.000450931	0.46558	-0.000132396	0.46604	-0.000150613	0.46542	-0.000155587	0.46567	-0.000191112		0.466	-0.09687	0.46558	-0.02496	0.46604	-0.02967	0.46542	-0.0294	0.46567	-0.02578
	0.46733	-0.000430954	0.46692	-0.000137454	0.46737	-0.000145772	0.46675	-0.000158111	0.467	-0.000194647		0.46733	-0.09258	0.46692	-0.02592	0.46737	-0.02872	0.46675	-0.02987	0.467	-0.02625
	0.46867	-0.000419855	0.46825	-0.000150099	0.46871	-0.000143352	0.46808	-0.000165683	0.46833	-0.000208789		0.46867	-0.09019	0.46825	-0.0283	0.46871	-0.02824	0.46808	-0.0313	0.46833	-0.02816
	0.47	-0.000406537	0.46958	-0.000160215	0.47004	-0.000143352	0.46942	-0.000173254	0.46967	-0.000230002		0.47	-0.08733	0.46958	-0.03021	0.47004	-0.02824	0.46942	-0.03273	0.46967	-0.03102
	0.47133	-0.00038656	0.47092	-0.000162744	0.47137	-0.000148193	0.47075	-0.000175778	0.471	-0.000247679		0.47133	-0.08304	0.47092	-0.03069	0.47137	-0.02919	0.47075	-0.03321	0.471	-0.03341
	0.47267	-0.000366582	0.47225	-0.000160215	0.47271	-0.000162716	0.47208	-0.00017073	0.47233	-0.000251215		0.47267	-0.07875	0.47225	-0.03021	0.47271	-0.03205	0.47208	-0.03226	0.47233	-0.03388
	0.474	-0.000355484	0.47358	-0.000160215	0.47404	-0.000186922	0.47342	-0.000165683	0.47367	-0.000244144		0.474	-0.07636	0.47358	-0.03021	0.47404	-0.03682	0.47342	-0.0313	0.47367	-0.03293
	0.47533	-0.000355484	0.47492	-0.000167802	0.47537	-0.000215969	0.47475	-0.000153064	0.475	-0.000230002		0.47533	-0.07636	0.47492	-0.03164	0.47537	-0.04254	0.47475	-0.02892	0.475	-0.03102
	0.47667	-0.000359923	0.47625	-0.000185505	0.47671	-0.000240174	0.47608	-0.000137921	0.47633	-0.00021586		0.47667	-0.07732	0.47625	-0.03498	0.47671	-0.04731	0.47608	-0.02606	0.47633	-0.02911
	0.478	-0.000362143	0.47758	-0.000215852	0.47804	-0.000249857	0.47742	-0.00011773	0.47767	-0.000198183		0.478	-0.0778	0.47758	-0.0407	0.47804	-0.04922	0.47742	-0.02224	0.47767	-0.02673
	0.47933	-0.000366582	0.47892	-0.000248729	0.47937	-0.000245016	0.47875	-0.000102588	0.479	-0.000187576		0.47933	-0.07875	0.47892	-0.0469	0.47937	-0.04827	0.47875	-0.01938	0.479	-0.0253
	0.48067	-0.000375461	0.48025	-0.000276548	0.48071	-0.000237754	0.48008	-8.74449e-05	0.48033	-0.000191112		0.48067	-0.08066	0.48025	-0.05214	0.48071	-0.04684	0.48008	-0.01652	0.48033	-0.02578
	0.482	-0.00038434	0.48158	-0.000294251	0.48204	-0.000230492	0.48142	-7.98735e-05	0.48167	-0.000205254		0.482	-0.08256	0.48158	-0.05548	0.48204	-0.04541	0.48142	-0.01509	0.48167	-0.02768
	0.48333	-0.000397658	0.48292	-0.000299308	0.48337	-0.000225651	0.48275	-8.23973e-05	0.483	-0.000222931		0.48333	-0.08542	0.48292	-0.05643	0.48337	-0.04445	0.48275	-0.01557	0.483	-0.03007
	0.48467	-0.000408757	0.48425	-0.000291722	0.48471	-0.00022323	0.48408	-9.24925e-05	0.48433	-0.000237073		0.48467	-0.08781	0.48425	-0.055	0.48471	-0.04397	0.48408	-0.01748	0.48433	-0.03197
	0.486	-0.000419855	0.48558	-0.000276548	0.48604	-0.000225651	0.48542	-0.000110159	0.48567	-0.000251215		0.486	-0.09019	0.48558	-0.05214	0.48604	-0.04445	0.48542	-0.02081	0.48567	-0.03388
	0.48733	-0.000426515	0.48692	-0.000263903	0.48737	-0.000228072	0.48675	-0.000122778	0.487	-0.000251215		0.48733	-0.09162	0.48692	-0.04976	0.48737	-0.04493	0.48675	-0.0232	0.487	-0.03388
	0.48867	-0.000433174	0.48825	-0.000256316	0.48871	-0.000230492	0.48808	-0.000130349	0.48833	-0.000244144		0.48867	-0.09305	0.48825	-0.04833	0.48871	-0.04541	0.48808	-0.02463	0.48833	-0.03293
	0.49	-0.000433174	0.48958	-0.000253787	0.49004	-0.000230492	0.48942	-0.000132873	0.48967	-0.000222931		0.49	-0.09305	0.48958	-0.04785	0.49004	-0.04541	0.48942	-0.0251	0.48967	-0.03007
	0.49133	-0.000426515	0.49092	-0.000253787	0.49137	-0.000237754	0.49075	-0.000132873	0.491	-0.000198183		0.49133	-0.09162	0.49092	-0.04785	0.49137	-0.04684	0.49075	-0.0251	0.491	-0.02673
	0.49267	-0.000417636	0.49225	-0.000256316	0.49271	-0.000252277	0.49208	-0.000122778	0.49233	-0.00017697		0.49267	-0.08972	0.49225	-0.04833	0.49271	-0.0497	0.49208	-0.0232	0.49233	-0.02387
	0.494	-0.000413196	0.49358	-0.000258845	0.49404	-0.000269221	0.49342	-0.00011773	0.49367	-0.000166363		0.494	-0.08876	0.49358	-0.04881	0.49404	-0.05303	0.49342	-0.02224	0.49367	-0.02244
	0.49533	-0.000410977	0.49492	-0.000258845	0.49537	-0.000283745	0.49475	-0.000120254	0.495	-0.000162828		0.49533	-0.08829	0.49492	-0.04881	0.49537	-0.0559	0.49475	-0.02272	0.495	-0.02196
	0.49667	-0.000406537	0.49625	-0.000253787	0.49671	-0.000283745	0.49608	-0.000130349	0.49633	-0.000159292		0.49667	-0.08733	0.49625	-0.04785	0.49671	-0.0559	0.49608	-0.02463	0.49633	-0.02148
	0.498	-0.000390999	0.49758	-0.000243671	0.49804	-0.000269221	0.49742	-0.000145492	0.49767	-0.000155757		0.498	-0.08399	0.49758	-0.04594	0.49804	-0.05303	0.49742	-0.02749	0.49767	-0.02101
	0.49933	-0.000368802	0.49892	-0.000225968	0.49937	-0.000237754	0.49875	-0.000163159	0.499	-0.000166363		0.49933	-0.07923	0.49892	-0.04261	0.49937	-0.04684	0.49875	-0.03083	0.499	-0.02244
	0.50067	-0.000342165	0.50025	-0.000205737	0.50071	-0.000194184	0.50008	-0.000178302	0.50033	-0.000187576		0.50067	-0.0735	0.50025	-0.03879	0.50071	-0.03825	0.50008	-0.03369	0.50033	-0.0253
	0.502	-0.000315529	0.50158	-0.000195621	0.50204	-0.000150613	0.50142	-0.000183349	0.50167	-0.000201718		0.502	-0.06778	0.50158	-0.03688	0.50204	-0.02967	0.50142	-0.03464	0.50167	-0.02721
	0.50333	-0.000299991	0.50292	-0.000190563	0.50337	-0.000123987	0.50275	-0.00017073	0.503	-0.000205254		0.50333	-0.06444	0.50292	-0.03593	0.50337	-0.02442	0.50275	-0.03226	0.503	-0.02768
	0.50467	-0.000299991	0.50425	-0.000185505	0.50471	-0.000111884	0.50408	-0.000145492	0.50433	-0.000205254		0.50467	-0.06444	0.50425	-0.03498	0.50471	-0.02204	0.50408	-0.02749	0.50433	-0.02768
	0.506	-0.000311089	0.50558	-0.000182976	0.50604	-0.000104622	0.50542	-0.000120254	0.50567	-0.000212325		0.506	-0.06683	0.50558	-0.0345	0.50604	-0.02061	0.50542	-0.02272	0.50567	-0.02864
	0.50733	-0.000326627	0.50692	-0.000182976	0.50737	-9.97813e-05	0.50675	-0.000107635	0.507	-0.00021586		0.50733	-0.07017	0.50692	-0.0345	0.50737	-0.01966	0.50675	-0.02034	0.507	-0.02911
	0.50867	-0.000339946	0.50825	-0.000175389	0.50871	-0.000109464	0.50808	-0.000105111	0.50833	-0.000201718		0.50867	-0.07303	0.50825	-0.03307	0.50871	-0.02156	0.50808	-0.01986	0.50833	-0.02721
	0.51	-0.000351044	0.50958	-0.000160215	0.51004	-0.000126408	0.50942	-0.00011773	0.50967	-0.000184041		0.51	-0.07541	0.50958	-0.03021	0.51004	-0.0249	0.50942	-0.02224	0.50967	-0.02482
	0.51133	-0.000359923	0.51092	-0.000139983	0.51137	-0.00013851	0.51075	-0.000145492	0.511	-0.000169899		0.51133	-0.07732	0.51092	-0.02639	0.51137	-0.02729	0.51075	-0.02749	0.511	-0.02291
	0.51267	-0.000368802	0.51225	-0.00012228	0.51271	-0.000140931	0.51208	-0.000183349	0.51233	-0.000155757		0.51267	-0.07923	0.51225	-0.02306	0.51271	-0.02776	0.51208	-0.03464	0.51233	-0.02101
	0.514	-0.000375461	0.51358	-0.000107107	0.51404	-0.00013609	0.51342	-0.000211111	0.51367	-0.000134544		0.514	-0.08066	0.51358	-0.02019	0.51404	-0.02681	0.51342	-0.03989	0.51367	-0.01815
	0.51533	-0.00038434	0.51492	-9.95197e-05	0.51537	-0.000133669	0.51475	-0.00022373	0.515	-0.00010626		0.51533	-0.08256	0.51492	-0.01876	0.51537	-0.02633	0.51475	-0.04227	0.515	-0.01433
	0.51667	-0.000399878	0.51625	-9.95197e-05	0.51671	-0.000131249	0.51608	-0.000221206	0.51633	-8.85831e-05		0.51667	-0.0859	0.51625	-0.01876	0.51671	-0.02586	0.51608	-0.04179	0.51633	-0.01195
	0.518	-0.000419855	0.51758	-0.000117223	0.51804	-0.000126408	0.51742	-0.000208587	0.51767	-8.50477e-05		0.518	-0.09019	0.51758	-0.0221	0.51804	-0.0249	0.51742	-0.03941	0.51767	-0.01147
	0.51933	-0.000435393	0.51892	-0.000145041	0.51937	-0.000119146	0.51875	-0.000185873	0.519	-9.21186e-05		0.51933	-0.09353	0.51892	-0.02735	0.51937	-0.02347	0.51875	-0.03512	0.519	-0.01242
	0.52067	-0.000442053	0.52025	-0.000182976	0.52071	-0.000119146	0.52008	-0.000158111	0.52033	-0.000113331		0.52067	-0.09496	0.52025	-0.0345	0.52071	-0.02347	0.52008	-0.02987	0.52033	-0.01529
	0.522	-0.000439833	0.52158	-0.000223439	0.52204	-0.000116725	0.52142	-0.000130349	0.52167	-0.00013808		0.522	-0.09448	0.52158	-0.04213	0.52204	-0.02299	0.52142	-0.02463	0.52167	-0.01862
	0.52333	-0.000433174	0.52292	-0.000258845	0.52337	-0.000109464	0.52275	-0.000115207	0.523	-0.000166363		0.52333	-0.09305	0.52292	-0.04881	0.52337	-0.02156	0.52275	-0.02177	0.523	-0.02244
	0.52467	-0.000424295	0.52425	-0.000286664	0.52471	-9.73607e-05	0.52408	-0.000107635	0.52433	-0.000191112		0.52467	-0.09115	0.52425	-0.05405	0.52471	-0.01918	0.52408	-0.02034	0.52433	-0.02578
	0.526	-0.000417636	0.52558	-0.000304366	0.52604	-8.52579e-05	0.52542	-0.000110159	0.52567	-0.000201718		0.526	-0.08972	0.52558	-0.05739	0.52604	-0.0168	0.52542	-0.02081	0.52567	-0.02721
	0.52733	-0.000408757	0.52692	-0.000306895	0.52737	-7.3155e-05	0.52675	-0.000120254	0.527	-0.000194647		0.52733	-0.08781	0.52692	-0.05787	0.52737	-0.01441	0.52675	-0.02272	0.527	-0.02625
	0.52867	-0.000402098	0.52825	-0.000299308	0.52871	-7.07344e-05	0.52808	-0.000137921	0.52833	-0.000184041		0.52867	-0.08638	0.52825	-0.05643	0.52871	-0.01393	0.52808	-0.02606	0.52833	-0.02482
	0.53	-0.000399878	0.52958	-0.000281606	0.53004	-8.28373e-05	0.52942	-0.000158111	0.52967	-0.000180505		0.53	-0.0859	0.52958	-0.0531	0.53004	-0.01632	0.52942	-0.02987	0.52967	-0.02435
	0.53133	-0.000399878	0.53092	-0.000261374	0.53137	-0.000102202	0.53075	-0.000178302	0.531	-0.000187576		0.53133	-0.0859	0.53092	-0.04928	0.53137	-0.02013	0.53075	-0.03369	0.531	-0.0253
	0.53267	-0.000393219	0.53225	-0.000248729	0.53271	-0.000123987	0.53208	-0.000195968	0.53233	-0.000191112		0.53267	-0.08447	0.53225	-0.0469	0.53271	-0.02442	0.53208	-0.03703	0.53233	-0.02578
	0.534	-0.000373241	0.53358	-0.000236084	0.53404	-0.000143352	0.53342	-0.000211111	0.53367	-0.000191112		0.534	-0.08018	0.53358	-0.04451	0.53404	-0.02824	0.53342	-0.03989	0.53367	-0.02578
	0.53533	-0.000344385	0.53492	-0.000231026	0.53537	-0.000165137	0.53475	-0.00022373	0.535	-0.000194647		0.53533	-0.07398	0.53492	-0.04356	0.53537	-0.03253	0.53475	-0.04227	0.535	-0.02625
	0.53667	-0.000313309	0.53625	-0.000231026	0.53671	-0.000184501	0.53608	-0.000231301	0.53633	-0.000205254		0.53667	-0.0673	0.53625	-0.04356	0.53671	-0.03635	0.53608	-0.0437	0.53633	-0.02768
	0.538	-0.000295551	0.53758	-0.000225968	0.53804	-0.000196604	0.53742	-0.000228778	0.53767	-0.000212325		0.538	-0.06349	0.53758	-0.04261	0.53804	-0.03873	0.53742	-0.04322	0.53767	-0.02864
	0.53933	-0.000291112	0.53892	-0.000223439	0.53937	-0.000201445	0.53875	-0.000221206	0.539	-0.000208789		0.53933	-0.06254	0.53892	-0.04213	0.53937	-0.03968	0.53875	-0.04179	0.539	-0.02816
	0.54067	-0.000297771	0.54025	-0.00022091	0.54071	-0.000201445	0.54008	-0.000206063	0.54033	-0.000205254		0.54067	-0.06397	0.54025	-0.04165	0.54071	-0.03968	0.54008	-0.03893	0.54033	-0.02768
	0.542	-0.00030665	0.54158	-0.000225968	0.54204	-0.000196604	0.54142	-0.000185873	0.54167	-0.000205254		0.542	-0.06587	0.54158	-0.04261	0.54204	-0.03873	0.54142	-0.03512	0.54167	-0.02768
	0.54333	-0.000322188	0.54292	-0.000238613	0.54337	-0.000184501	0.54275	-0.000163159	0.543	-0.000205254		0.54333	-0.06921	0.54292	-0.04499	0.54337	-0.03635	0.54275	-0.03083	0.543	-0.02768
	0.54467	-0.000331067	0.54425	-0.000248729	0.54471	-0.000160296	0.54408	-0.000142968	0.54433	-0.000205254		0.54467	-0.07112	0.54425	-0.0469	0.54471	-0.03158	0.54408	-0.02701	0.54433	-0.02768
	0.546	-0.000326627	0.54558	-0.000261374	0.54604	-0.000133669	0.54542	-0.000130349	0.54567	-0.000198183		0.546	-0.07017	0.54558	-0.04928	0.54604	-0.02633	0.54542	-0.02463	0.54567	-0.02673
	0.54733	-0.000311089	0.54692	-0.000276548	0.54737	-0.000107043	0.54675	-0.000127826	0.547	-0.000187576		0.54733	-0.06683	0.54692	-0.05214	0.54737	-0.02109	0.54675	-0.02415	0.547	-0.0253
	0.54867	-0.000291112	0.54825	-0.000296779	0.54871	-9.0099e-05	0.54808	-0.000130349	0.54833	-0.000180505		0.54867	-0.06254	0.54825	-0.05596	0.54871	-0.01775	0.54808	-0.02463	0.54833	-0.02435
	0.55	-0.000275574	0.54958	-0.000314482	0.55004	-8.28373e-05	0.54942	-0.000135397	0.54967	-0.00017697		0.55	-0.0592	0.54958	-0.0593	0.55004	-0.01632	0.54942	-0.02558	0.54967	-0.02387
	0.55133	-0.000266695	0.55092	-0.00031954	0.55137	-7.55756e-05	0.55075	-0.000148016	0.551	-0.000180505		0.55133	-0.05729	0.55092	-0.06025	0.55137	-0.01489	0.55075	-0.02797	0.551	-0.02435
	0.55267	-0.000266695	0.55225	-0.000311953	0.55271	-6.83139e-05	0.55208	-0.000163159	0.55233	-0.000187576		0.55267	-0.05729	0.55225	-0.05882	0.55271	-0.01346	0.55208	-0.03083	0.55233	-0.0253
	0.554	-0.000268915	0.55358	-0.000289193	0.55404	-7.3155e-05	0.55342	-0.000180825	0.55367	-0.000201718		0.554	-0.05777	0.55358	-0.05453	0.55404	-0.01441	0.55342	-0.03416	0.55367	-0.02721
	0.55533	-0.000271134	0.55492	-0.000258845	0.55537	-8.76784e-05	0.55475	-0.000193444	0.555	-0.00021586		0.55533	-0.05824	0.55492	-0.04881	0.55537	-0.01727	0.55475	-0.03655	0.555	-0.02911
	0.55667	-0.000273354	0.55625	-0.000213323	0.55671	-0.000102202	0.55608	-0.00020354	0.55633	-0.000219395		0.55667	-0.05872	0.55625	-0.04022	0.55671	-0.02013	0.55608	-0.03846	0.55633	-0.02959
	0.558	-0.000280013	0.55758	-0.000162744	0.55804	-0.000111884	0.55742	-0.000216159	0.55767	-0.000219395		0.558	-0.06015	0.55758	-0.03069	0.55804	-0.02204	0.55742	-0.04084	0.55767	-0.02959
	0.55933	-0.000291112	0.55892	-0.000124809	0.55937	-0.000123987	0.55875	-0.000221206	0.559	-0.000219395		0.55933	-0.06254	0.55892	-0.02353	0.55937	-0.02442	0.55875	-0.04179	0.559	-0.02959
	0.56067	-0.00030665	0.56025	-0.000112165	0.56071	-0.000140931	0.56008	-0.000221206	0.56033	-0.000212325		0.56067	-0.06587	0.56025	-0.02115	0.56071	-0.02776	0.56008	-0.04179	0.56033	-0.02864
	0.562	-0.000333286	0.56158	-0.00012228	0.56204	-0.000157875	0.56142	-0.000211111	0.56167	-0.000205254		0.562	-0.0716	0.56158	-0.02306	0.56204	-0.0311	0.56142	-0.03989	0.56167	-0.02768
	0.56333	-0.000362143	0.56292	-0.000139983	0.56337	-0.000169978	0.56275	-0.000201016	0.563	-0.000187576		0.56333	-0.0778	0.56292	-0.02639	0.56337	-0.03348	0.56275	-0.03798	0.563	-0.0253
	0.56467	-0.000393219	0.56425	-0.000167802	0.56471	-0.000174819	0.56408	-0.000185873	0.56433	-0.000173434		0.56467	-0.08447	0.56425	-0.03164	0.56471	-0.03444	0.56408	-0.03512	0.56433	-0.02339
	0.566	-0.000424295	0.56558	-0.00019815	0.56604	-0.000174819	0.56542	-0.000173254	0.56567	-0.000159292		0.566	-0.09115	0.56558	-0.03736	0.56604	-0.03444	0.56542	-0.03273	0.56567	-0.02148
	0.56733	-0.000457591	0.56692	-0.000218381	0.56737	-0.000172398	0.56675	-0.000165683	0.567	-0.000148686		0.56733	-0.0983	0.56692	-0.04118	0.56737	-0.03396	0.56675	-0.0313	0.567	-0.02005
	0.56867	-0.000488667	0.56825	-0.000218381	0.56871	-0.000167557	0.56808	-0.000165683	0.56833	-0.000120402		0.56867	-0.10497	0.56825	-0.04118	0.56871	-0.03301	0.56808	-0.0313	0.56833	-0.01624
	0.57	-0.000513084	0.56958	-0.000210794	0.57004	-0.000160296	0.56942	-0.000163159	0.56967	-9.56541e-05		0.57	-0.11022	0.56958	-0.03975	0.57004	-0.03158	0.56942	-0.03083	0.56967	-0.0129
	0.57133	-0.000533061	0.57092	-0.000205737	0.57137	-0.000155454	0.57075	-0.000160635	0.571	-8.15122e-05		0.57133	-0.11451	0.57092	-0.03879	0.57137	-0.03062	0.57075	-0.03035	0.571	-0.01099
	0.57267	-0.000546379	0.57225	-0.000213323	0.57271	-0.000150613	0.57208	-0.000160635	0.57233	-8.85831e-05		0.57267	-0.11737	0.57225	-0.04022	0.57271	-0.02967	0.57208	-0.03035	0.57233	-0.01195
	0.574	-0.000550819	0.57358	-0.000231026	0.57404	-0.000148193	0.57342	-0.000160635	0.57367	-0.000113331		0.574	-0.11833	0.57358	-0.04356	0.57404	-0.02919	0.57342	-0.03035	0.57367	-0.01529
	0.57533	-0.00054416	0.57492	-0.000253787	0.57537	-0.000145772	0.57475	-0.000158111	0.575	-0.000127473		0.57533	-0.1169	0.57492	-0.04785	0.57537	-0.02872	0.57475	-0.02987	0.575	-0.01719
	0.57667	-0.000535281	0.57625	-0.000284135	0.57671	-0.000145772	0.57608	-0.00015054	0.57633	-0.000141615		0.57667	-0.11499	0.57625	-0.05357	0.57671	-0.02872	0.57608	-0.02844	0.57633	-0.0191
	0.578	-0.000528622	0.57758	-0.000314482	0.57804	-0.000143352	0.57742	-0.00015054	0.57767	-0.000152222		0.578	-0.11356	0.57758	-0.0593	0.57804	-0.02824	0.57742	-0.02844	0.57767	-0.02053
	0.57933	-0.000524182	0.57892	-0.000339772	0.57937	-0.000133669	0.57875	-0.000163159	0.579	-0.000145151		0.57933	-0.1126	0.57892	-0.06406	0.57937	-0.02633	0.57875	-0.03083	0.579	-0.01958
	0.58067	-0.000526402	0.58025	-0.000352417	0.58071	-0.000119146	0.58008	-0.000180825	0.58033	-0.000116867		0.58067	-0.11308	0.58025	-0.06645	0.58071	-0.02347	0.58008	-0.03416	0.58033	-0.01576
	0.582	-0.000526402	0.58158	-0.000342301	0.58204	-9.97813e-05	0.58142	-0.000206063	0.58167	-6.73703e-05		0.582	-0.11308	0.58158	-0.06454	0.58204	-0.01966	0.58142	-0.03893	0.58167	-0.00909
	0.58333	-0.000528622	0.58292	-0.000324598	0.58337	-8.76784e-05	0.58275	-0.000231301	0.583	-2.49447e-05		0.58333	-0.11356	0.58292	-0.0612	0.58337	-0.01727	0.58275	-0.0437	0.583	-0.00336
	0.58467	-0.000528622	0.58425	-0.000311953	0.58471	-8.28373e-05	0.58408	-0.000256539	0.58433	-1.96415e-07		0.58467	-0.11356	0.58425	-0.05882	0.58471	-0.01632	0.58408	-0.04847	0.58433	-2.6491e-05
	0.586	-0.000530841	0.58558	-0.000304366	0.58604	-7.79962e-05	0.58542	-0.000274206	0.58567	3.33905e-06		0.586	-0.11403	0.58558	-0.05739	0.58604	-0.01536	0.58542	-0.05181	0.58567	0.000450346
	0.58733	-0.000535281	0.58692	-0.000299308	0.58737	-7.79962e-05	0.58675	-0.000271682	0.587	-1.43383e-05		0.58733	-0.11499	0.58692	-0.05643	0.58737	-0.01536	0.58675	-0.05133	0.587	-0.00193
	0.58867	-0.00054416	0.58825	-0.000291722	0.58871	-8.52579e-05	0.58808	-0.000254016	0.58833	-4.2622e-05		0.58867	-0.1169	0.58825	-0.055	0.58871	-0.0168	0.58808	-0.04799	0.58833	-0.00575
	0.59	-0.000555258	0.58958	-0.000289193	0.59004	-9.97813e-05	0.58942	-0.000226254	0.58967	-7.44413e-05		0.59	-0.11928	0.58958	-0.05453	0.59004	-0.01966	0.58942	-0.04275	0.58967	-0.01004
	0.59133	-0.000561917	0.59092	-0.000289193	0.59137	-0.000119146	0.59075	-0.000193444	0.591	-9.91895e-05		0.59133	-0.12071	0.59092	-0.05453	0.59137	-0.02347	0.59075	-0.03655	0.591	-0.01338
	0.59267	-0.000564137	0.59225	-0.000291722	0.59271	-0.000133669	0.59208	-0.000165683	0.59233	-0.00010626		0.59267	-0.12119	0.59225	-0.055	0.59271	-0.02633	0.59208	-0.0313	0.59233	-0.01433
	0.594	-0.000559698	0.59358	-0.000291722	0.59404	-0.000140931	0.59342	-0.00015054	0.59367	-0.000109796		0.594	-0.12023	0.59358	-0.055	0.59404	-0.02776	0.59342	-0.02844	0.59367	-0.01481
	0.59533	-0.000546379	0.59492	-0.000289193	0.59537	-0.000140931	0.59475	-0.000148016	0.595	-0.00010626		0.59533	-0.11737	0.59492	-0.05453	0.59537	-0.02776	0.59475	-0.02797	0.595	-0.01433
	0.59667	-0.000526402	0.59625	-0.000294251	0.59671	-0.00013851	0.59608	-0.00015054	0.59633	-0.000109796		0.59667	-0.11308	0.59625	-0.05548	0.59671	-0.02729	0.59608	-0.02844	0.59633	-0.01481
	0.598	-0.000501985	0.59758	-0.000299308	0.59804	-0.000128828	0.59742	-0.000153064	0.59767	-0.000116867		0.598	-0.10784	0.59758	-0.05643	0.59804	-0.02538	0.59742	-0.02892	0.59767	-0.01576
	0.59933	-0.000479788	0.59892	-0.000301837	0.59937	-0.000116725	0.59875	-0.00015054	0.599	-0.000131009		0.59933	-0.10307	0.59892	-0.05691	0.59937	-0.02299	0.59875	-0.02844	0.599	-0.01767
	0.60067	-0.000455371	0.60025	-0.000301837	0.60071	-0.000107043	0.60008	-0.000142968	0.60033	-0.000148686		0.60067	-0.09782	0.60025	-0.05691	0.60071	-0.02109	0.60008	-0.02701	0.60033	-0.02005
	0.602	-0.000439833	0.60158	-0.000304366	0.60204	-0.000109464	0.60142	-0.000130349	0.60167	-0.000162828		0.602	-0.09448	0.60158	-0.05739	0.60204	-0.02156	0.60142	-0.02463	0.60167	-0.02196
	0.60333	-0.000428734	0.60292	-0.000311953	0.60337	-0.000126408	0.60275	-0.000125302	0.603	-0.000169899		0.60333	-0.0921	0.60292	-0.05882	0.60337	-0.0249	0.60275	-0.02367	0.603	-0.02291
	0.60467	-0.000426515	0.60425	-0.000314482	0.60471	-0.000153034	0.60408	-0.000130349	0.60433	-0.000173434		0.60467	-0.09162	0.60425	-0.0593	0.60471	-0.03015	0.60408	-0.02463	0.60433	-0.02339
	0.606	-0.000430954	0.60558	-0.000309424	0.60604	-0.00017966	0.60542	-0.000142968	0.60567	-0.000173434		0.606	-0.09258	0.60558	-0.05834	0.60604	-0.03539	0.60542	-0.02701	0.60567	-0.02339
	0.60733	-0.000437613	0.60692	-0.000294251	0.60737	-0.000206286	0.60675	-0.000160635	0.607	-0.000173434		0.60733	-0.09401	0.60692	-0.05548	0.60737	-0.04064	0.60675	-0.03035	0.607	-0.02339
	0.60867	-0.000450931	0.60825	-0.000268961	0.60871	-0.000235333	0.60808	-0.000175778	0.60833	-0.000180505		0.60867	-0.09687	0.60825	-0.05071	0.60871	-0.04636	0.60808	-0.03321	0.60833	-0.02435
	0.61	-0.00046203	0.60958	-0.000241142	0.61004	-0.000259539	0.60942	-0.000185873	0.60967	-0.000191112		0.61	-0.09925	0.60958	-0.04547	0.61004	-0.05113	0.60942	-0.03512	0.60967	-0.02578
	0.61133	-0.000473129	0.61092	-0.000208265	0.61137	-0.000276483	0.61075	-0.000188397	0.611	-0.000208789		0.61133	-0.10164	0.61092	-0.03927	0.61137	-0.05447	0.61075	-0.0356	0.611	-0.02816
	0.61267	-0.000479788	0.61225	-0.000188034	0.61271	-0.000283745	0.61208	-0.000185873	0.61233	-0.000226466		0.61267	-0.10307	0.61225	-0.03545	0.61271	-0.0559	0.61208	-0.03512	0.61233	-0.03054
	0.614	-0.000484227	0.61358	-0.000182976	0.61404	-0.000286165	0.61342	-0.000183349	0.61367	-0.000240608		0.614	-0.10402	0.61358	-0.0345	0.61404	-0.05637	0.61342	-0.03464	0.61367	-0.03245
	0.61533	-0.000484227	0.61492	-0.000195621	0.61537	-0.000271642	0.61475	-0.000188397	0.615	-0.000251215		0.61533	-0.10402	0.61492	-0.03688	0.61537	-0.05351	0.61475	-0.0356	0.615	-0.03388
	0.61667	-0.000479788	0.61625	-0.000218381	0.61671	-0.000240174	0.61608	-0.000198492	0.61633	-0.00025475		0.61667	-0.10307	0.61625	-0.04118	0.61671	-0.04731	0.61608	-0.0375	0.61633	-0.03436
	0.618	-0.000475348	0.61758	-0.0002462	0.61804	-0.000196604	0.61742	-0.000208587	0.61767	-0.000251215		0.618	-0.10211	0.61758	-0.04642	0.61804	-0.03873	0.61742	-0.03941	0.61767	-0.03388
	0.61933	-0.000466469	0.61892	-0.000263903	0.61937	-0.000155454	0.61875	-0.000213635	0.619	-0.000251215		0.61933	-0.10021	0.61892	-0.04976	0.61937	-0.03062	0.61875	-0.04036	0.619	-0.03388
	0.62067	-0.000457591	0.62025	-0.000266432	0.62071	-0.000128828	0.62008	-0.000213635	0.62033	-0.000247679		0.62067	-0.0983	0.62025	-0.05024	0.62071	-0.02538	0.62008	-0.04036	0.62033	-0.03341
	0.622	-0.000455371	0.62158	-0.000256316	0.62204	-0.000114305	0.62142	-0.000201016	0.62167	-0.000244144		0.622	-0.09782	0.62158	-0.04833	0.62204	-0.02252	0.62142	-0.03798	0.62167	-0.03293
	0.62333	-0.00046425	0.62292	-0.000238613	0.62337	-0.000119146	0.62275	-0.000183349	0.623	-0.000251215		0.62333	-0.09973	0.62292	-0.04499	0.62337	-0.02347	0.62275	-0.03464	0.623	-0.03388
	0.62467	-0.000477568	0.62425	-0.000210794	0.62471	-0.000143352	0.62408	-0.000160635	0.62433	-0.000258286		0.62467	-0.10259	0.62425	-0.03975	0.62471	-0.02824	0.62408	-0.03035	0.62433	-0.03484
	0.626	-0.000490886	0.62558	-0.000182976	0.62604	-0.00017724	0.62542	-0.000142968	0.62567	-0.000258286		0.626	-0.10545	0.62558	-0.0345	0.62604	-0.03492	0.62542	-0.02701	0.62567	-0.03484
	0.62733	-0.000506424	0.62692	-0.000160215	0.62737	-0.000211128	0.62675	-0.000137921	0.627	-0.000251215		0.62733	-0.10879	0.62692	-0.03021	0.62737	-0.04159	0.62675	-0.02606	0.627	-0.03388
	0.62867	-0.000519743	0.62825	-0.000152628	0.62871	-0.000235333	0.62808	-0.000140445	0.62833	-0.000240608		0.62867	-0.11165	0.62825	-0.02878	0.62871	-0.04636	0.62808	-0.02654	0.62833	-0.03245
	0.63	-0.000519743	0.62958	-0.000160215	0.63004	-0.000242595	0.62942	-0.000148016	0.62967	-0.000233537		0.63	-0.11165	0.62958	-0.03021	0.63004	-0.04779	0.62942	-0.02797	0.62967	-0.0315
	0.63133	-0.000504205	0.63092	-0.000175389	0.63137	-0.000240174	0.63075	-0.000158111	0.631	-0.000226466		0.63133	-0.10831	0.63092	-0.03307	0.63137	-0.04731	0.63075	-0.02987	0.631	-0.03054
	0.63267	-0.000484227	0.63225	-0.00019815	0.63271	-0.000230492	0.63208	-0.000165683	0.63233	-0.000212325		0.63267	-0.10402	0.63225	-0.03736	0.63271	-0.04541	0.63208	-0.0313	0.63233	-0.02864
	0.634	-0.00046425	0.63358	-0.00022091	0.63404	-0.00022081	0.63342	-0.00017073	0.63367	-0.000194647		0.634	-0.09973	0.63358	-0.04165	0.63404	-0.0435	0.63342	-0.03226	0.63367	-0.02625
	0.63533	-0.000442053	0.63492	-0.000238613	0.63537	-0.000203866	0.63475	-0.00017073	0.635	-0.000180505		0.63533	-0.09496	0.63492	-0.04499	0.63537	-0.04016	0.63475	-0.03226	0.635	-0.02435
	0.63667	-0.000424295	0.63625	-0.000253787	0.63671	-0.00017966	0.63608	-0.000168206	0.63633	-0.000162828		0.63667	-0.09115	0.63625	-0.04785	0.63671	-0.03539	0.63608	-0.03178	0.63633	-0.02196
	0.638	-0.000419855	0.63758	-0.000268961	0.63804	-0.000157875	0.63742	-0.000165683	0.63767	-0.000148686		0.638	-0.09019	0.63758	-0.05071	0.63804	-0.0311	0.63742	-0.0313	0.63767	-0.02005
	0.63933	-0.000433174	0.63892	-0.000281606	0.63937	-0.000140931	0.63875	-0.000165683	0.639	-0.000145151		0.63933	-0.09305	0.63892	-0.0531	0.63937	-0.02776	0.63875	-0.0313	0.639	-0.01958
	0.64067	-0.000453151	0.64025	-0.000286664	0.64071	-0.000126408	0.64008	-0.000173254	0.64033	-0.000155757		0.64067	-0.09735	0.64025	-0.05405	0.64071	-0.0249	0.64008	-0.03273	0.64033	-0.02101
	0.642	-0.000473129	0.64158	-0.000291722	0.64204	-0.000107043	0.64142	-0.000178302	0.64167	-0.00017697		0.642	-0.10164	0.64158	-0.055	0.64204	-0.02109	0.64142	-0.03369	0.64167	-0.02387
	0.64333	-0.000490886	0.64292	-0.000299308	0.64337	-9.0099e-05	0.64275	-0.000188397	0.643	-0.000201718		0.64333	-0.10545	0.64292	-0.05643	0.64337	-0.01775	0.64275	-0.0356	0.643	-0.02721
	0.64467	-0.000504205	0.64425	-0.000301837	0.64471	-8.04167e-05	0.64408	-0.000201016	0.64433	-0.000230002		0.64467	-0.10831	0.64425	-0.05691	0.64471	-0.01584	0.64408	-0.03798	0.64433	-0.03102
	0.646	-0.000506424	0.64558	-0.000289193	0.64604	-7.79962e-05	0.64542	-0.000218682	0.64567	-0.00025475		0.646	-0.10879	0.64558	-0.05453	0.64604	-0.01536	0.64542	-0.04132	0.64567	-0.03436
	0.64733	-0.000490886	0.64692	-0.000274019	0.64737	-8.04167e-05	0.64675	-0.000236349	0.647	-0.000261821		0.64733	-0.10545	0.64692	-0.05167	0.64737	-0.01584	0.64675	-0.04465	0.647	-0.03531
	0.64867	-0.000466469	0.64825	-0.000268961	0.64871	-9.0099e-05	0.64808	-0.00024392	0.64833	-0.00025475		0.64867	-0.10021	0.64825	-0.05071	0.64871	-0.01775	0.64808	-0.04609	0.64833	-0.03436
	0.65	-0.000448712	0.64958	-0.000276548	0.65004	-0.000104622	0.64942	-0.000246444	0.64967	-0.000230002		0.65	-0.09639	0.64958	-0.05214	0.65004	-0.02061	0.64942	-0.04656	0.64967	-0.03102
	0.65133	-0.000439833	0.65092	-0.000284135	0.65137	-0.000116725	0.65075	-0.00024392	0.651	-0.000205254		0.65133	-0.09448	0.65092	-0.05357	0.65137	-0.02299	0.65075	-0.04609	0.651	-0.02768
	0.65267	-0.000439833	0.65225	-0.000289193	0.65271	-0.000123987	0.65208	-0.000233825	0.65233	-0.000184041		0.65267	-0.09448	0.65225	-0.05453	0.65271	-0.02442	0.65208	-0.04418	0.65233	-0.02482
	0.654	-0.000446492	0.65358	-0.000296779	0.65404	-0.00013851	0.65342	-0.000218682	0.65367	-0.000169899		0.654	-0.09591	0.65358	-0.05596	0.65404	-0.02729	0.65342	-0.04132	0.65367	-0.02291
	0.65533	-0.000457591	0.65492	-0.000301837	0.65537	-0.000157875	0.65475	-0.000211111	0.655	-0.000162828		0.65533	-0.0983	0.65492	-0.05691	0.65537	-0.0311	0.65475	-0.03989	0.655	-0.02196
	0.65667	-0.000466469	0.65625	-0.000301837	0.65671	-0.000174819	0.65608	-0.000206063	0.65633	-0.000169899		0.65667	-0.10021	0.65625	-0.05691	0.65671	-0.03444	0.65608	-0.03893	0.65633	-0.02291
	0.658	-0.000468689	0.65758	-0.000291722	0.65804	-0.000191763	0.65742	-0.000198492	0.65767	-0.000180505		0.658	-0.10068	0.65758	-0.055	0.65804	-0.03778	0.65742	-0.0375	0.65767	-0.02435
	0.65933	-0.00046425	0.65892	-0.000279077	0.65937	-0.000211128	0.65875	-0.000190921	0.659	-0.000194647		0.65933	-0.09973	0.65892	-0.05262	0.65937	-0.04159	0.65875	-0.03607	0.659	-0.02625
	0.66067	-0.000450931	0.66025	-0.000263903	0.66071	-0.000230492	0.66008	-0.000185873	0.66033	-0.000201718		0.66067	-0.09687	0.66025	-0.04976	0.66071	-0.04541	0.66008	-0.03512	0.66033	-0.02721
	0.662	-0.000439833	0.66158	-0.000248729	0.66204	-0.000240174	0.66142	-0.000183349	0.66167	-0.000208789		0.662	-0.09448	0.66158	-0.0469	0.66204	-0.04731	0.66142	-0.03464	0.66167	-0.02816
	0.66333	-0.000430954	0.66292	-0.000238613	0.66337	-0.000235333	0.66275	-0.000178302	0.663	-0.000219395		0.66333	-0.09258	0.66292	-0.04499	0.66337	-0.04636	0.66275	-0.03369	0.663	-0.02959
	0.66467	-0.000439833	0.66425	-0.000233555	0.66471	-0.00022323	0.66408	-0.000173254	0.66433	-0.000230002		0.66467	-0.09448	0.66425	-0.04404	0.66471	-0.04397	0.66408	-0.03273	0.66433	-0.03102
	0.666	-0.000455371	0.66558	-0.000241142	0.66604	-0.000206286	0.66542	-0.00017073	0.66567	-0.000240608		0.666	-0.09782	0.66558	-0.04547	0.66604	-0.04064	0.66542	-0.03226	0.66567	-0.03245
	0.66733	-0.000473129	0.66692	-0.000253787	0.66737	-0.000191763	0.66675	-0.000173254	0.667	-0.000247679		0.66733	-0.10164	0.66692	-0.04785	0.66737	-0.03778	0.66675	-0.03273	0.667	-0.03341
	0.66867	-0.000486447	0.66825	-0.000268961	0.66871	-0.000182081	0.66808	-0.000175778	0.66833	-0.000247679		0.66867	-0.1045	0.66825	-0.05071	0.66871	-0.03587	0.66808	-0.03321	0.66833	-0.03341
	0.67	-0.000497545	0.66958	-0.000289193	0.67004	-0.000182081	0.66942	-0.00017073	0.66967	-0.000244144		0.67	-0.10688	0.66958	-0.05453	0.67004	-0.03587	0.66942	-0.03226	0.66967	-0.03293
	0.67133	-0.000504205	0.67092	-0.000309424	0.67137	-0.000186922	0.67075	-0.00017073	0.671	-0.000226466		0.67133	-0.10831	0.67092	-0.05834	0.67137	-0.03682	0.67075	-0.03226	0.671	-0.03054
	0.67267	-0.000499765	0.67225	-0.000324598	0.67271	-0.000191763	0.67208	-0.00017073	0.67233	-0.000201718		0.67267	-0.10736	0.67225	-0.0612	0.67271	-0.03778	0.67208	-0.03226	0.67233	-0.02721
	0.674	-0.000486447	0.67358	-0.000327127	0.67404	-0.000184501	0.67342	-0.000175778	0.67367	-0.00017697		0.674	-0.1045	0.67358	-0.06168	0.67404	-0.03635	0.67342	-0.03321	0.67367	-0.02387
	0.67533	-0.000470909	0.67492	-0.000329656	0.67537	-0.000169978	0.67475	-0.000175778	0.675	-0.000162828		0.67533	-0.10116	0.67492	-0.06216	0.67537	-0.03348	0.67475	-0.03321	0.675	-0.02196
	0.67667	-0.000468689	0.67625	-0.000334714	0.67671	-0.000148193	0.67608	-0.000173254	0.67633	-0.000162828		0.67667	-0.10068	0.67625	-0.06311	0.67671	-0.02919	0.67608	-0.03273	0.67633	-0.02196
	0.678	-0.000479788	0.67758	-0.00034483	0.67804	-0.000128828	0.67742	-0.000168206	0.67767	-0.000169899		0.678	-0.10307	0.67758	-0.06502	0.67804	-0.02538	0.67742	-0.03178	0.67767	-0.02291
	0.67933	-0.000497545	0.67892	-0.000352417	0.67937	-0.000114305	0.67875	-0.000148016	0.679	-0.000184041		0.67933	-0.10688	0.67892	-0.06645	0.67937	-0.02252	0.67875	-0.02797	0.679	-0.02482
	0.68067	-0.000519743	0.68025	-0.000362533	0.68071	-0.000111884	0.68008	-0.000122778	0.68033	-0.000198183		0.68067	-0.11165	0.68025	-0.06836	0.68071	-0.02204	0.68008	-0.0232	0.68033	-0.02673
	0.682	-0.00054416	0.68158	-0.00037012	0.68204	-0.000116725	0.68142	-9.75401e-05	0.68167	-0.00021586		0.682	-0.1169	0.68158	-0.06979	0.68204	-0.02299	0.68142	-0.01843	0.68167	-0.02911
	0.68333	-0.000566357	0.68292	-0.000375178	0.68337	-0.000133669	0.68275	-8.99687e-05	0.683	-0.000240608		0.68333	-0.12166	0.68292	-0.07074	0.68337	-0.02633	0.68275	-0.017	0.683	-0.03245
	0.68467	-0.000581895	0.68425	-0.000375178	0.68471	-0.000150613	0.68408	-9.75401e-05	0.68433	-0.000265357		0.68467	-0.125	0.68425	-0.07074	0.68471	-0.02967	0.68408	-0.01843	0.68433	-0.03579
	0.686	-0.000586334	0.68558	-0.000367591	0.68604	-0.000155454	0.68542	-0.000110159	0.68567	-0.000286569		0.686	-0.12596	0.68558	-0.06931	0.68604	-0.03062	0.68542	-0.02081	0.68567	-0.03865
	0.68733	-0.000579675	0.68692	-0.00034483	0.68737	-0.000153034	0.68675	-0.000132873	0.687	-0.000297176		0.68733	-0.12453	0.68692	-0.06502	0.68737	-0.03015	0.68675	-0.0251	0.687	-0.04008
	0.68867	-0.000570796	0.68825	-0.000309424	0.68871	-0.000148193	0.68808	-0.000160635	0.68833	-0.000307782		0.68867	-0.12262	0.68825	-0.05834	0.68871	-0.02919	0.68808	-0.03035	0.68833	-0.04151
	0.69	-0.000566357	0.68958	-0.00027149	0.69004	-0.000160296	0.68942	-0.000193444	0.68967	-0.000311318		0.69	-0.12166	0.68958	-0.05119	0.69004	-0.03158	0.68942	-0.03655	0.68967	-0.04199
	0.69133	-0.000568576	0.69092	-0.000241142	0.69137	-0.000174819	0.69075	-0.000216159	0.691	-0.000300711		0.69133	-0.12214	0.69092	-0.04547	0.69137	-0.03444	0.69075	-0.04084	0.691	-0.04056
	0.69267	-0.000566357	0.69225	-0.000213323	0.69271	-0.000191763	0.69208	-0.000231301	0.69233	-0.000275963		0.69267	-0.12166	0.69225	-0.04022	0.69271	-0.03778	0.69208	-0.0437	0.69233	-0.03722
	0.694	-0.000564137	0.69358	-0.00019815	0.69404	-0.000206286	0.69342	-0.000246444	0.69367	-0.000240608		0.694	-0.12119	0.69358	-0.03736	0.69404	-0.04064	0.69342	-0.04656	0.69367	-0.03245
	0.69533	-0.000564137	0.69492	-0.000195621	0.69537	-0.00022081	0.69475	-0.000259063	0.695	-0.000208789		0.69533	-0.12119	0.69492	-0.03688	0.69537	-0.0435	0.69475	-0.04895	0.695	-0.02816
	0.69667	-0.000557478	0.69625	-0.000208265	0.69671	-0.000230492	0.69608	-0.000264111	0.69633	-0.000184041		0.69667	-0.11976	0.69625	-0.03927	0.69671	-0.04541	0.69608	-0.0499	0.69633	-0.02482
	0.698	-0.00054416	0.69758	-0.000225968	0.69804	-0.000230492	0.69742	-0.000254016	0.69767	-0.000162828		0.698	-0.1169	0.69758	-0.04261	0.69804	-0.04541	0.69742	-0.04799	0.69767	-0.02196
	0.69933	-0.000524182	0.69892	-0.000248729	0.69937	-0.000225651	0.69875	-0.000228778	0.699	-0.000148686		0.69933	-0.1126	0.69892	-0.0469	0.69937	-0.04445	0.69875	-0.04322	0.699	-0.02005
	0.70067	-0.000501985	0.70025	-0.000279077	0.70071	-0.00022323	0.70008	-0.00020354	0.70033	-0.000141615		0.70067	-0.10784	0.70025	-0.05262	0.70071	-0.04397	0.70008	-0.03846	0.70033	-0.0191
	0.702	-0.000482007	0.70158	-0.000311953	0.70204	-0.000228072	0.70142	-0.000178302	0.70167	-0.000145151		0.702	-0.10354	0.70158	-0.05882	0.70204	-0.04493	0.70142	-0.03369	0.70167	-0.01958
	0.70333	-0.00046203	0.70292	-0.000334714	0.70337	-0.000235333	0.70275	-0.000158111	0.703	-0.000152222		0.70333	-0.09925	0.70292	-0.06311	0.70337	-0.04636	0.70275	-0.02987	0.703	-0.02053
	0.70467	-0.000450931	0.70425	-0.000342301	0.70471	-0.000237754	0.70408	-0.000145492	0.70433	-0.000155757		0.70467	-0.09687	0.70425	-0.06454	0.70471	-0.04684	0.70408	-0.02749	0.70433	-0.02101
	0.706	-0.000446492	0.70558	-0.000327127	0.70604	-0.000230492	0.70542	-0.000137921	0.70567	-0.000159292		0.706	-0.09591	0.70558	-0.06168	0.70604	-0.04541	0.70542	-0.02606	0.70567	-0.02148
	0.70733	-0.000455371	0.70692	-0.000299308	0.70737	-0.000215969	0.70675	-0.000142968	0.707	-0.000155757		0.70733	-0.09782	0.70692	-0.05643	0.70737	-0.04254	0.70675	-0.02701	0.707	-0.02101
	0.70867	-0.000470909	0.70825	-0.000258845	0.70871	-0.000191763	0.70808	-0.000140445	0.70833	-0.000152222		0.70867	-0.10116	0.70825	-0.04881	0.70871	-0.03778	0.70808	-0.02654	0.70833	-0.02053
	0.71	-0.000493106	0.70958	-0.000225968	0.71004	-0.000160296	0.70942	-0.000132873	0.70967	-0.000159292		0.71	-0.10593	0.70958	-0.04261	0.71004	-0.03158	0.70942	-0.0251	0.70967	-0.02148
	0.71133	-0.000508644	0.71092	-0.000210794	0.71137	-0.000131249	0.71075	-0.000122778	0.711	-0.000169899		0.71133	-0.10927	0.71092	-0.03975	0.71137	-0.02586	0.71075	-0.0232	0.711	-0.02291
	0.71267	-0.000515303	0.71225	-0.000213323	0.71271	-0.000111884	0.71208	-0.00011773	0.71233	-0.000187576		0.71267	-0.1107	0.71225	-0.04022	0.71271	-0.02204	0.71208	-0.02224	0.71233	-0.0253
	0.714	-0.000513084	0.71358	-0.000231026	0.71404	-9.97813e-05	0.71342	-0.000122778	0.71367	-0.000205254		0.714	-0.11022	0.71358	-0.04356	0.71404	-0.01966	0.71342	-0.0232	0.71367	-0.02768
	0.71533	-0.000504205	0.71492	-0.000251258	0.71537	-9.25196e-05	0.71475	-0.000132873	0.715	-0.000212325		0.71533	-0.10831	0.71492	-0.04737	0.71537	-0.01823	0.71475	-0.0251	0.715	-0.02864
	0.71667	-0.000493106	0.71625	-0.00027149	0.71671	-9.49401e-05	0.71608	-0.000135397	0.71633	-0.000212325		0.71667	-0.10593	0.71625	-0.05119	0.71671	-0.0187	0.71608	-0.02558	0.71633	-0.02864
	0.718	-0.000484227	0.71758	-0.000284135	0.71804	-0.000109464	0.71742	-0.000137921	0.71767	-0.000205254		0.718	-0.10402	0.71758	-0.05357	0.71804	-0.02156	0.71742	-0.02606	0.71767	-0.02768
	0.71933	-0.000486447	0.71892	-0.000286664	0.71937	-0.000126408	0.71875	-0.000142968	0.719	-0.000194647		0.71933	-0.1045	0.71892	-0.05405	0.71937	-0.0249	0.71875	-0.02701	0.719	-0.02625
	0.72067	-0.000508644	0.72025	-0.000274019	0.72071	-0.000140931	0.72008	-0.00015054	0.72033	-0.000191112		0.72067	-0.10927	0.72025	-0.05167	0.72071	-0.02776	0.72008	-0.02844	0.72033	-0.02578
	0.722	-0.0005375	0.72158	-0.000256316	0.72204	-0.000153034	0.72142	-0.000155587	0.72167	-0.000191112		0.722	-0.11547	0.72158	-0.04833	0.72204	-0.03015	0.72142	-0.0294	0.72167	-0.02578
	0.72333	-0.000568576	0.72292	-0.0002462	0.72337	-0.000167557	0.72275	-0.000158111	0.723	-0.000201718		0.72333	-0.12214	0.72292	-0.04642	0.72337	-0.03301	0.72275	-0.02987	0.723	-0.02721
	0.72467	-0.000597433	0.72425	-0.000241142	0.72471	-0.000172398	0.72408	-0.000160635	0.72433	-0.00021586		0.72467	-0.12834	0.72425	-0.04547	0.72471	-0.03396	0.72408	-0.03035	0.72433	-0.02911
	0.726	-0.00062185	0.72558	-0.000233555	0.72604	-0.000169978	0.72542	-0.00017073	0.72567	-0.000230002		0.726	-0.13359	0.72558	-0.04404	0.72604	-0.03348	0.72542	-0.03226	0.72567	-0.03102
	0.72733	-0.000639607	0.72692	-0.000223439	0.72737	-0.000167557	0.72675	-0.000178302	0.727	-0.000237073		0.72733	-0.1374	0.72692	-0.04213	0.72737	-0.03301	0.72675	-0.03369	0.727	-0.03197
	0.72867	-0.000644047	0.72825	-0.000215852	0.72871	-0.000172398	0.72808	-0.000180825	0.72833	-0.000233537		0.72867	-0.13835	0.72825	-0.0407	0.72871	-0.03396	0.72808	-0.03416	0.72833	-0.0315
	0.73	-0.000632948	0.72958	-0.000213323	0.73004	-0.00017966	0.72942	-0.000183349	0.72967	-0.000222931		0.73	-0.13597	0.72958	-0.04022	0.73004	-0.03539	0.72942	-0.03464	0.72967	-0.03007
	0.73133	-0.000610751	0.73092	-0.000205737	0.73137	-0.000189342	0.73075	-0.000190921	0.731	-0.000212325		0.73133	-0.1312	0.73092	-0.03879	0.73137	-0.0373	0.73075	-0.03607	0.731	-0.02864
	0.73267	-0.000586334	0.73225	-0.00019815	0.73271	-0.000206286	0.73208	-0.000198492	0.73233	-0.000208789		0.73267	-0.12596	0.73225	-0.03736	0.73271	-0.04064	0.73208	-0.0375	0.73233	-0.02816
	0.734	-0.000561917	0.73358	-0.000193092	0.73404	-0.000230492	0.73342	-0.000201016	0.73367	-0.000201718		0.734	-0.12071	0.73358	-0.03641	0.73404	-0.04541	0.73342	-0.03798	0.73367	-0.02721
	0.73533	-0.000533061	0.73492	-0.000195621	0.73537	-0.000252277	0.73475	-0.00020354	0.735	-0.000194647		0.73533	-0.11451	0.73492	-0.03688	0.73537	-0.0497	0.73475	-0.03846	0.735	-0.02625
	0.73667	-0.000508644	0.73625	-0.000203208	0.73671	-0.000257118	0.73608	-0.000206063	0.73633	-0.000191112		0.73667	-0.10927	0.73625	-0.03831	0.73671	-0.05065	0.73608	-0.03893	0.73633	-0.02578
	0.738	-0.000493106	0.73758	-0.000223439	0.73804	-0.000245016	0.73742	-0.000201016	0.73767	-0.000191112		0.738	-0.10593	0.73758	-0.04213	0.73804	-0.04827	0.73742	-0.03798	0.73767	-0.02578
	0.73933	-0.000488667	0.73892	-0.000248729	0.73937	-0.000225651	0.73875	-0.000188397	0.739	-0.000205254		0.73933	-0.10497	0.73892	-0.0469	0.73937	-0.04445	0.73875	-0.0356	0.739	-0.02768
	0.74067	-0.000486447	0.74025	-0.000266432	0.74071	-0.000203866	0.74008	-0.000165683	0.74033	-0.000222931		0.74067	-0.1045	0.74025	-0.05024	0.74071	-0.04016	0.74008	-0.0313	0.74033	-0.03007
	0.742	-0.000486447	0.74158	-0.000284135	0.74204	-0.000182081	0.74142	-0.000140445	0.74167	-0.000247679		0.742	-0.1045	0.74158	-0.05357	0.74204	-0.03587	0.74142	-0.02654	0.74167	-0.03341
	0.74333	-0.000490886	0.74292	-0.000296779	0.74337	-0.000165137	0.74275	-0.00011773	0.743	-0.000272427		0.74333	-0.10545	0.74292	-0.05596	0.74337	-0.03253	0.74275	-0.02224	0.743	-0.03674
	0.74467	-0.000499765	0.74425	-0.000309424	0.74471	-0.000165137	0.74408	-9.24925e-05	0.74433	-0.00029364		0.74467	-0.10736	0.74425	-0.05834	0.74471	-0.03253	0.74408	-0.01748	0.74433	-0.0396
	0.746	-0.000508644	0.74558	-0.000311953	0.74604	-0.00017966	0.74542	-6.97783e-05	0.74567	-0.000300711		0.746	-0.10927	0.74558	-0.05882	0.74604	-0.03539	0.74542	-0.01318	0.74567	-0.04056
	0.74733	-0.000513084	0.74692	-0.000311953	0.74737	-0.000208707	0.74675	-6.22069e-05	0.747	-0.000290105		0.74733	-0.11022	0.74692	-0.05882	0.74737	-0.04111	0.74675	-0.01175	0.747	-0.03913
	0.74867	-0.000510864	0.74825	-0.00031954	0.74871	-0.000235333	0.74808	-7.48259e-05	0.74833	-0.000265357		0.74867	-0.10974	0.74825	-0.06025	0.74871	-0.04636	0.74808	-0.01414	0.74833	-0.03579
	0.75	-0.000510864	0.74958	-0.000327127	0.75004	-0.000257118	0.74942	-9.75401e-05	0.74967	-0.000240608		0.75	-0.10974	0.74958	-0.06168	0.75004	-0.05065	0.74942	-0.01843	0.74967	-0.03245
	0.75133	-0.000513084	0.75092	-0.000327127	0.75137	-0.000271642	0.75075	-0.000122778	0.751	-0.000230002		0.75133	-0.11022	0.75092	-0.06168	0.75137	-0.05351	0.75075	-0.0232	0.751	-0.03102
	0.75267	-0.000515303	0.75225	-0.000314482	0.75271	-0.000278903	0.75208	-0.000148016	0.75233	-0.000226466		0.75267	-0.1107	0.75225	-0.0593	0.75271	-0.05494	0.75208	-0.02797	0.75233	-0.03054
	0.754	-0.000506424	0.75358	-0.000284135	0.75404	-0.000271642	0.75342	-0.00017073	0.75367	-0.000233537		0.754	-0.10879	0.75358	-0.05357	0.75404	-0.05351	0.75342	-0.03226	0.75367	-0.0315
	0.75533	-0.000493106	0.75492	-0.0002462	0.75537	-0.000252277	0.75475	-0.000185873	0.755	-0.000237073		0.75533	-0.10593	0.75492	-0.04642	0.75537	-0.0497	0.75475	-0.03512	0.755	-0.03197
	0.75667	-0.000477568	0.75625	-0.000205737	0.75671	-0.00022081	0.75608	-0.000195968	0.75633	-0.000244144		0.75667	-0.10259	0.75625	-0.03879	0.75671	-0.0435	0.75608	-0.03703	0.75633	-0.03293
	0.758	-0.00045981	0.75758	-0.00017286	0.75804	-0.000186922	0.75742	-0.000198492	0.75767	-0.000251215		0.758	-0.09878	0.75758	-0.03259	0.75804	-0.03682	0.75742	-0.0375	0.75767	-0.03388
	0.75933	-0.000439833	0.75892	-0.000152628	0.75937	-0.000155454	0.75875	-0.000193444	0.759	-0.000258286		0.75933	-0.09448	0.75892	-0.02878	0.75937	-0.03062	0.75875	-0.03655	0.759	-0.03484
	0.76067	-0.000428734	0.76025	-0.000150099	0.76071	-0.000133669	0.76008	-0.000185873	0.76033	-0.000261821		0.76067	-0.0921	0.76025	-0.0283	0.76071	-0.02633	0.76008	-0.03512	0.76033	-0.03531
	0.762	-0.000435393	0.76158	-0.000162744	0.76204	-0.000131249	0.76142	-0.000175778	0.76167	-0.000258286		0.762	-0.09353	0.76158	-0.03069	0.76204	-0.02586	0.76142	-0.03321	0.76167	-0.03484
	0.76333	-0.000455371	0.76292	-0.000193092	0.76337	-0.000148193	0.76275	-0.00017073	0.763	-0.000258286		0.76333	-0.09782	0.76292	-0.03641	0.76337	-0.02919	0.76275	-0.03226	0.763	-0.03484
	0.76467	-0.000475348	0.76425	-0.000236084	0.76471	-0.000165137	0.76408	-0.000168206	0.76433	-0.000265357		0.76467	-0.10211	0.76425	-0.04451	0.76471	-0.03253	0.76408	-0.03178	0.76433	-0.03579
	0.766	-0.000499765	0.76558	-0.000284135	0.76604	-0.000184501	0.76542	-0.000175778	0.76567	-0.000268892		0.766	-0.10736	0.76558	-0.05357	0.76604	-0.03635	0.76542	-0.03321	0.76567	-0.03627
	0.76733	-0.000521962	0.76692	-0.000324598	0.76737	-0.000203866	0.76675	-0.000193444	0.767	-0.000258286		0.76733	-0.11213	0.76692	-0.0612	0.76737	-0.04016	0.76675	-0.03655	0.767	-0.03484
	0.76867	-0.000530841	0.76825	-0.000352417	0.76871	-0.000218389	0.76808	-0.000208587	0.76833	-0.000247679		0.76867	-0.11403	0.76825	-0.06645	0.76871	-0.04302	0.76808	-0.03941	0.76833	-0.03341
	0.77	-0.000528622	0.76958	-0.000365062	0.77004	-0.000228072	0.76942	-0.000221206	0.76967	-0.000240608		0.77	-0.11356	0.76958	-0.06883	0.77004	-0.04493	0.76942	-0.04179	0.76967	-0.03245
	0.77133	-0.000521962	0.77092	-0.000354946	0.77137	-0.000232913	0.77075	-0.000228778	0.771	-0.000240608		0.77133	-0.11213	0.77092	-0.06692	0.77137	-0.04588	0.77075	-0.04322	0.771	-0.03245
	0.77267	-0.000526402	0.77225	-0.000329656	0.77271	-0.000240174	0.77208	-0.00022373	0.77233	-0.000244144		0.77267	-0.11308	0.77225	-0.06216	0.77271	-0.04731	0.77208	-0.04227	0.77233	-0.03293
	0.774	-0.00054416	0.77358	-0.000306895	0.77404	-0.000249857	0.77342	-0.000198492	0.77367	-0.000251215		0.774	-0.1169	0.77358	-0.05787	0.77404	-0.04922	0.77342	-0.0375	0.77367	-0.03388
	0.77533	-0.000568576	0.77492	-0.000289193	0.77537	-0.000254698	0.77475	-0.000165683	0.775	-0.000265357		0.77533	-0.12214	0.77492	-0.05453	0.77537	-0.05017	0.77475	-0.0313	0.775	-0.03579
	0.77667	-0.000606312	0.77625	-0.000279077	0.77671	-0.000254698	0.77608	-0.000137921	0.77633	-0.000275963		0.77667	-0.13025	0.77625	-0.05262	0.77671	-0.05017	0.77608	-0.02606	0.77633	-0.03722
	0.778	-0.000646267	0.77758	-0.000284135	0.77804	-0.000247436	0.77742	-0.000122778	0.77767	-0.000279498		0.778	-0.13883	0.77758	-0.05357	0.77804	-0.04874	0.77742	-0.0232	0.77767	-0.0377
	0.77933	-0.000675123	0.77892	-0.000296779	0.77937	-0.000235333	0.77875	-0.00011773	0.779	-0.000283034		0.77933	-0.14503	0.77892	-0.05596	0.77937	-0.04636	0.77875	-0.02224	0.779	-0.03817
	0.78067	-0.000690661	0.78025	-0.000304366	0.78071	-0.00022081	0.78008	-0.000120254	0.78033	-0.000265357		0.78067	-0.14837	0.78025	-0.05739	0.78071	-0.0435	0.78008	-0.02272	0.78033	-0.03579
	0.782	-0.0006951	0.78158	-0.000294251	0.78204	-0.000201445	0.78142	-0.000132873	0.78167	-0.000233537		0.782	-0.14932	0.78158	-0.05548	0.78204	-0.03968	0.78142	-0.0251	0.78167	-0.0315
	0.78333	-0.00069732	0.78292	-0.000274019	0.78337	-0.000189342	0.78275	-0.000158111	0.783	-0.000198183		0.78333	-0.1498	0.78292	-0.05167	0.78337	-0.0373	0.78275	-0.02987	0.783	-0.02673
	0.78467	-0.000684002	0.78425	-0.000256316	0.78471	-0.000186922	0.78408	-0.000183349	0.78433	-0.000180505		0.78467	-0.14694	0.78425	-0.04833	0.78471	-0.03682	0.78408	-0.03464	0.78433	-0.02435
	0.786	-0.000659585	0.78558	-0.000248729	0.78604	-0.000191763	0.78542	-0.000201016	0.78567	-0.000169899		0.786	-0.14169	0.78558	-0.0469	0.78604	-0.03778	0.78542	-0.03798	0.78567	-0.02291
	0.78733	-0.000632948	0.78692	-0.000248729	0.78737	-0.000196604	0.78675	-0.000208587	0.787	-0.000166363		0.78733	-0.13597	0.78692	-0.0469	0.78737	-0.03873	0.78675	-0.03941	0.787	-0.02244
	0.78867	-0.000599652	0.78825	-0.000256316	0.78871	-0.000201445	0.78808	-0.000211111	0.78833	-0.000162828		0.78867	-0.12882	0.78825	-0.04833	0.78871	-0.03968	0.78808	-0.03989	0.78833	-0.02196
	0.79	-0.000557478	0.78958	-0.000266432	0.79004	-0.000208707	0.78942	-0.000208587	0.78967	-0.000169899		0.79	-0.11976	0.78958	-0.05024	0.79004	-0.04111	0.78942	-0.03941	0.78967	-0.02291
	0.79133	-0.000510864	0.79092	-0.000279077	0.79137	-0.000213548	0.79075	-0.00020354	0.791	-0.000173434		0.79133	-0.10974	0.79092	-0.05262	0.79137	-0.04207	0.79075	-0.03846	0.791	-0.02339
	0.79267	-0.000475348	0.79225	-0.000291722	0.79271	-0.000211128	0.79208	-0.000193444	0.79233	-0.000162828		0.79267	-0.10211	0.79225	-0.055	0.79271	-0.04159	0.79208	-0.03655	0.79233	-0.02196
	0.794	-0.00045981	0.79358	-0.000299308	0.79404	-0.000203866	0.79342	-0.000183349	0.79367	-0.000152222		0.794	-0.09878	0.79358	-0.05643	0.79404	-0.04016	0.79342	-0.03464	0.79367	-0.02053
	0.79533	-0.000466469	0.79492	-0.000296779	0.79537	-0.000199025	0.79475	-0.000178302	0.795	-0.000145151		0.79533	-0.10021	0.79492	-0.05596	0.79537	-0.03921	0.79475	-0.03369	0.795	-0.01958
	0.79667	-0.000493106	0.79625	-0.000294251	0.79671	-0.000199025	0.79608	-0.000180825	0.79633	-0.000159292		0.79667	-0.10593	0.79625	-0.05548	0.79671	-0.03921	0.79608	-0.03416	0.79633	-0.02148
	0.798	-0.000524182	0.79758	-0.000289193	0.79804	-0.000199025	0.79742	-0.000193444	0.79767	-0.000184041		0.798	-0.1126	0.79758	-0.05453	0.79804	-0.03921	0.79742	-0.03655	0.79767	-0.02482
	0.79933	-0.000550819	0.79892	-0.000291722	0.79937	-0.000196604	0.79875	-0.000208587	0.799	-0.000208789		0.79933	-0.11833	0.79892	-0.055	0.79937	-0.03873	0.79875	-0.03941	0.799	-0.02816
	0.80067	-0.000561917	0.80025	-0.000294251	0.80071	-0.000189342	0.80008	-0.00022373	0.80033	-0.000222931		0.80067	-0.12071	0.80025	-0.05548	0.80071	-0.0373	0.80008	-0.04227	0.80033	-0.03007
	0.802	-0.000555258	0.80158	-0.000291722	0.80204	-0.00017724	0.80142	-0.000233825	0.80167	-0.000226466		0.802	-0.11928	0.80158	-0.055	0.80204	-0.03492	0.80142	-0.04418	0.80167	-0.03054
	0.80333	-0.0005375	0.80292	-0.000294251	0.80337	-0.000160296	0.80275	-0.000248968	0.803	-0.000212325		0.80333	-0.11547	0.80292	-0.05548	0.80337	-0.03158	0.80275	-0.04704	0.803	-0.02864
	0.80467	-0.000519743	0.80425	-0.000299308	0.80471	-0.00013609	0.80408	-0.000266634	0.80433	-0.000169899		0.80467	-0.11165	0.80425	-0.05643	0.80471	-0.02681	0.80408	-0.05038	0.80433	-0.02291
	0.806	-0.000513084	0.80558	-0.000301837	0.80604	-0.000114305	0.80542	-0.000279253	0.80567	-0.000123938		0.806	-0.11022	0.80558	-0.05691	0.80604	-0.02252	0.80542	-0.05276	0.80567	-0.01672
	0.80733	-0.000519743	0.80692	-0.000296779	0.80737	-9.25196e-05	0.80675	-0.000279253	0.807	-9.56541e-05		0.80733	-0.11165	0.80692	-0.05596	0.80737	-0.01823	0.80675	-0.05276	0.807	-0.0129
	0.80867	-0.000530841	0.80825	-0.000294251	0.80871	-8.52579e-05	0.80808	-0.000271682	0.80833	-9.56541e-05		0.80867	-0.11403	0.80825	-0.05548	0.80871	-0.0168	0.80808	-0.05133	0.80833	-0.0129
	0.81	-0.000548599	0.80958	-0.000291722	0.81004	-8.76784e-05	0.80942	-0.000261587	0.80967	-0.00010626		0.81	-0.11785	0.80958	-0.055	0.81004	-0.01727	0.80942	-0.04942	0.80967	-0.01433
	0.81133	-0.000561917	0.81092	-0.000284135	0.81137	-0.000102202	0.81075	-0.000248968	0.811	-0.000127473		0.81133	-0.12071	0.81092	-0.05357	0.81137	-0.02013	0.81075	-0.04704	0.811	-0.01719
	0.81267	-0.000570796	0.81225	-0.000276548	0.81271	-0.000123987	0.81208	-0.000236349	0.81233	-0.000148686		0.81267	-0.12262	0.81225	-0.05214	0.81271	-0.02442	0.81208	-0.04465	0.81233	-0.02005
	0.814	-0.000568576	0.81358	-0.000274019	0.81404	-0.000153034	0.81342	-0.00022373	0.81367	-0.000159292		0.814	-0.12214	0.81358	-0.05167	0.81404	-0.03015	0.81342	-0.04227	0.81367	-0.02148
	0.81533	-0.000555258	0.81492	-0.000284135	0.81537	-0.00017966	0.81475	-0.000208587	0.815	-0.000152222		0.81533	-0.11928	0.81492	-0.05357	0.81537	-0.03539	0.81475	-0.03941	0.815	-0.02053
	0.81667	-0.00053972	0.81625	-0.000299308	0.81671	-0.000199025	0.81608	-0.000201016	0.81633	-0.000127473		0.81667	-0.11594	0.81625	-0.05643	0.81671	-0.03921	0.81608	-0.03798	0.81633	-0.01719
	0.818	-0.000517523	0.81758	-0.000309424	0.81804	-0.000208707	0.81742	-0.00020354	0.81767	-0.00010626		0.818	-0.11117	0.81758	-0.05834	0.81804	-0.04111	0.81742	-0.03846	0.81767	-0.01433
	0.81933	-0.000493106	0.81892	-0.00031954	0.81937	-0.000218389	0.81875	-0.000216159	0.819	-9.21186e-05		0.81933	-0.10593	0.81892	-0.06025	0.81937	-0.04302	0.81875	-0.04084	0.819	-0.01242
	0.82067	-0.000470909	0.82025	-0.000334714	0.82071	-0.000232913	0.82008	-0.000231301	0.82033	-0.000102725		0.82067	-0.10116	0.82025	-0.06311	0.82071	-0.04588	0.82008	-0.0437	0.82033	-0.01385
	0.822	-0.000453151	0.82158	-0.000357475	0.82204	-0.000247436	0.82142	-0.000246444	0.82167	-0.000123938		0.822	-0.09735	0.82158	-0.0674	0.82204	-0.04874	0.82142	-0.04656	0.82167	-0.01672
	0.82333	-0.000446492	0.82292	-0.000380236	0.82337	-0.00026438	0.82275	-0.000264111	0.823	-0.000152222		0.82333	-0.09591	0.82292	-0.07169	0.82337	-0.05208	0.82275	-0.0499	0.823	-0.02053
	0.82467	-0.000457591	0.82425	-0.000395409	0.82471	-0.000281324	0.82408	-0.000279253	0.82433	-0.000166363		0.82467	-0.0983	0.82425	-0.07455	0.82471	-0.05542	0.82408	-0.05276	0.82433	-0.02244
	0.826	-0.000486447	0.82558	-0.000402996	0.82604	-0.000295847	0.82542	-0.000284301	0.82567	-0.000162828		0.826	-0.1045	0.82558	-0.07598	0.82604	-0.05828	0.82542	-0.05371	0.82567	-0.02196
	0.82733	-0.000519743	0.82692	-0.000408054	0.82737	-0.000298268	0.82675	-0.000271682	0.827	-0.00013808		0.82733	-0.11165	0.82692	-0.07694	0.82737	-0.05876	0.82675	-0.05133	0.827	-0.01862
	0.82867	-0.000553038	0.82825	-0.000410583	0.82871	-0.000286165	0.82808	-0.000251492	0.82833	-0.00010626		0.82867	-0.1188	0.82825	-0.07742	0.82871	-0.05637	0.82808	-0.04752	0.82833	-0.01433
	0.83	-0.000577455	0.82958	-0.000400467	0.83004	-0.000276483	0.82942	-0.000238873	0.82967	-7.79767e-05		0.83	-0.12405	0.82958	-0.07551	0.83004	-0.05447	0.82942	-0.04513	0.82967	-0.01052
	0.83133	-0.000590774	0.83092	-0.000377707	0.83137	-0.000266801	0.83075	-0.000236349	0.831	-6.02994e-05		0.83133	-0.12691	0.83092	-0.07122	0.83137	-0.05256	0.83075	-0.04465	0.831	-0.00813
	0.83267	-0.000590774	0.83225	-0.000354946	0.83271	-0.000254698	0.83208	-0.000241397	0.83233	-6.02994e-05		0.83267	-0.12691	0.83225	-0.06692	0.83271	-0.05017	0.83208	-0.04561	0.83233	-0.00813
	0.834	-0.000581895	0.83358	-0.00034483	0.83404	-0.000242595	0.83342	-0.00024392	0.83367	-7.79767e-05		0.834	-0.125	0.83358	-0.06502	0.83404	-0.04779	0.83342	-0.04609	0.83367	-0.01052
	0.83533	-0.000573016	0.83492	-0.000347359	0.83537	-0.000232913	0.83475	-0.00024392	0.835	-0.000102725		0.83533	-0.12309	0.83492	-0.06549	0.83537	-0.04588	0.83475	-0.04609	0.835	-0.01385
	0.83667	-0.000568576	0.83625	-0.000357475	0.83671	-0.00022323	0.83608	-0.000233825	0.83633	-0.000131009		0.83667	-0.12214	0.83625	-0.0674	0.83671	-0.04397	0.83608	-0.04418	0.83633	-0.01767
	0.838	-0.000566357	0.83758	-0.000367591	0.83804	-0.000213548	0.83742	-0.000218682	0.83767	-0.000155757		0.838	-0.12166	0.83758	-0.06931	0.83804	-0.04207	0.83742	-0.04132	0.83767	-0.02101
	0.83933	-0.000564137	0.83892	-0.000377707	0.83937	-0.000199025	0.83875	-0.000198492	0.839	-0.00017697		0.83933	-0.12119	0.83892	-0.07122	0.83937	-0.03921	0.83875	-0.0375	0.839	-0.02387
	0.84067	-0.000561917	0.84025	-0.000387822	0.84071	-0.000194184	0.84008	-0.000180825	0.84033	-0.000198183		0.84067	-0.12071	0.84025	-0.07312	0.84071	-0.03825	0.84008	-0.03416	0.84033	-0.02673
	0.842	-0.000553038	0.84158	-0.000387822	0.84204	-0.000208707	0.84142	-0.00017073	0.84167	-0.000226466		0.842	-0.1188	0.84158	-0.07312	0.84204	-0.04111	0.84142	-0.03226	0.84167	-0.03054
	0.84333	-0.00054416	0.84292	-0.000377707	0.84337	-0.000235333	0.84275	-0.000173254	0.843	-0.000258286		0.84333	-0.1169	0.84292	-0.07122	0.84337	-0.04636	0.84275	-0.03273	0.843	-0.03484
	0.84467	-0.000535281	0.84425	-0.000352417	0.84471	-0.000257118	0.84408	-0.000183349	0.84433	-0.000275963		0.84467	-0.11499	0.84425	-0.06645	0.84471	-0.05065	0.84408	-0.03464	0.84433	-0.03722
	0.846	-0.000530841	0.84558	-0.000322069	0.84604	-0.000269221	0.84542	-0.000193444	0.84567	-0.000279498		0.846	-0.11403	0.84558	-0.06073	0.84604	-0.05303	0.84542	-0.03655	0.84567	-0.0377
	0.84733	-0.000533061	0.84692	-0.000291722	0.84737	-0.000274062	0.84675	-0.000195968	0.847	-0.000268892		0.84733	-0.11451	0.84692	-0.055	0.84737	-0.05399	0.84675	-0.03703	0.847	-0.03627
	0.84867	-0.00054194	0.84825	-0.000274019	0.84871	-0.000269221	0.84808	-0.000185873	0.84833	-0.00025475		0.84867	-0.11642	0.84825	-0.05167	0.84871	-0.05303	0.84808	-0.03512	0.84833	-0.03436
	0.85	-0.000561917	0.84958	-0.000276548	0.85004	-0.000252277	0.84942	-0.000165683	0.84967	-0.000226466		0.85	-0.12071	0.84958	-0.05214	0.85004	-0.0497	0.84942	-0.0313	0.84967	-0.03054
	0.85133	-0.000584114	0.85092	-0.000291722	0.85137	-0.000237754	0.85075	-0.000145492	0.851	-0.000198183		0.85133	-0.12548	0.85092	-0.055	0.85137	-0.04684	0.85075	-0.02749	0.851	-0.02673
	0.85267	-0.000597433	0.85225	-0.000309424	0.85271	-0.000235333	0.85208	-0.000135397	0.85233	-0.000184041		0.85267	-0.12834	0.85225	-0.05834	0.85271	-0.04636	0.85208	-0.02558	0.85233	-0.02482
	0.854	-0.000597433	0.85358	-0.000329656	0.85404	-0.000245016	0.85342	-0.000130349	0.85367	-0.000187576		0.854	-0.12834	0.85358	-0.06216	0.85404	-0.04827	0.85342	-0.02463	0.85367	-0.0253
	0.85533	-0.000592993	0.85492	-0.00034483	0.85537	-0.000254698	0.85475	-0.000132873	0.855	-0.000194647		0.85533	-0.12739	0.85492	-0.06502	0.85537	-0.05017	0.85475	-0.0251	0.855	-0.02625
	0.85667	-0.000590774	0.85625	-0.000347359	0.85671	-0.000257118	0.85608	-0.000145492	0.85633	-0.000198183		0.85667	-0.12691	0.85625	-0.06549	0.85671	-0.05065	0.85608	-0.02749	0.85633	-0.02673
	0.858	-0.000590774	0.85758	-0.000337243	0.85804	-0.000252277	0.85742	-0.000175778	0.85767	-0.000191112		0.858	-0.12691	0.85758	-0.06359	0.85804	-0.0497	0.85742	-0.03321	0.85767	-0.02578
	0.85933	-0.000586334	0.85892	-0.000324598	0.85937	-0.000230492	0.85875	-0.000211111	0.859	-0.000180505		0.85933	-0.12596	0.85892	-0.0612	0.85937	-0.04541	0.85875	-0.03989	0.859	-0.02435
	0.86067	-0.000586334	0.86025	-0.000311953	0.86071	-0.000201445	0.86008	-0.000233825	0.86033	-0.000166363		0.86067	-0.12596	0.86025	-0.05882	0.86071	-0.03968	0.86008	-0.04418	0.86033	-0.02244
	0.862	-0.000599652	0.86158	-0.000299308	0.86204	-0.000167557	0.86142	-0.00024392	0.86167	-0.000148686		0.862	-0.12882	0.86158	-0.05643	0.86204	-0.03301	0.86142	-0.04609	0.86167	-0.02005
	0.86333	-0.000628509	0.86292	-0.000291722	0.86337	-0.00013851	0.86275	-0.000248968	0.863	-0.000141615		0.86333	-0.13502	0.86292	-0.055	0.86337	-0.02729	0.86275	-0.04704	0.863	-0.0191
	0.86467	-0.000661805	0.86425	-0.000291722	0.86471	-0.000121566	0.86408	-0.000256539	0.86433	-0.000141615		0.86467	-0.14217	0.86425	-0.055	0.86471	-0.02395	0.86408	-0.04847	0.86433	-0.0191
	0.866	-0.000688441	0.86558	-0.000286664	0.86604	-0.000116725	0.86542	-0.000251492	0.86567	-0.000159292		0.866	-0.14789	0.86558	-0.05405	0.86604	-0.02299	0.86542	-0.04752	0.86567	-0.02148
	0.86733	-0.000712858	0.86692	-0.000279077	0.86737	-0.000119146	0.86675	-0.000238873	0.867	-0.000180505		0.86733	-0.15314	0.86692	-0.05262	0.86737	-0.02347	0.86675	-0.04513	0.867	-0.02435
	0.86867	-0.000730616	0.86825	-0.000279077	0.86871	-0.000119146	0.86808	-0.000221206	0.86833	-0.000198183		0.86867	-0.15695	0.86825	-0.05262	0.86871	-0.02347	0.86808	-0.04179	0.86833	-0.02673
	0.87	-0.000741714	0.86958	-0.000291722	0.87004	-0.000116725	0.86942	-0.000211111	0.86967	-0.000201718		0.87	-0.15933	0.86958	-0.055	0.87004	-0.02299	0.86942	-0.03989	0.86967	-0.02721
	0.87133	-0.000737275	0.87092	-0.000309424	0.87137	-0.000111884	0.87075	-0.000206063	0.871	-0.000198183		0.87133	-0.15838	0.87092	-0.05834	0.87137	-0.02204	0.87075	-0.03893	0.871	-0.02673
	0.87267	-0.000717297	0.87225	-0.000324598	0.87271	-9.97813e-05	0.87208	-0.000198492	0.87233	-0.000187576		0.87267	-0.15409	0.87225	-0.0612	0.87271	-0.01966	0.87208	-0.0375	0.87233	-0.0253
	0.874	-0.000688441	0.87358	-0.000339772	0.87404	-8.76784e-05	0.87342	-0.000188397	0.87367	-0.000173434		0.874	-0.14789	0.87358	-0.06406	0.87404	-0.01727	0.87342	-0.0356	0.87367	-0.02339
	0.87533	-0.000664024	0.87492	-0.000354946	0.87537	-7.79962e-05	0.87475	-0.000178302	0.875	-0.000162828		0.87533	-0.14264	0.87492	-0.06692	0.87537	-0.01536	0.87475	-0.03369	0.875	-0.02196
	0.87667	-0.000639607	0.87625	-0.000365062	0.87671	-7.79962e-05	0.87608	-0.000173254	0.87633	-0.000162828		0.87667	-0.1374	0.87625	-0.06883	0.87671	-0.01536	0.87608	-0.03273	0.87633	-0.02196
	0.878	-0.00061963	0.87758	-0.000367591	0.87804	-8.76784e-05	0.87742	-0.000175778	0.87767	-0.000162828		0.878	-0.13311	0.87758	-0.06931	0.87804	-0.01727	0.87742	-0.03321	0.87767	-0.02196
	0.87933	-0.000597433	0.87892	-0.000365062	0.87937	-0.000111884	0.87875	-0.000178302	0.879	-0.000169899		0.87933	-0.12834	0.87892	-0.06883	0.87937	-0.02204	0.87875	-0.03369	0.879	-0.02291
	0.88067	-0.000579675	0.88025	-0.000362533	0.88071	-0.000145772	0.88008	-0.000183349	0.88033	-0.00017697		0.88067	-0.12453	0.88025	-0.06836	0.88071	-0.02872	0.88008	-0.03464	0.88033	-0.02387
	0.882	-0.000564137	0.88158	-0.000357475	0.88204	-0.000184501	0.88142	-0.000190921	0.88167	-0.000180505		0.882	-0.12119	0.88158	-0.0674	0.88204	-0.03635	0.88142	-0.03607	0.88167	-0.02435
	0.88333	-0.000553038	0.88292	-0.000347359	0.88337	-0.00022081	0.88275	-0.000201016	0.883	-0.000180505		0.88333	-0.1188	0.88292	-0.06549	0.88337	-0.0435	0.88275	-0.03798	0.883	-0.02435
	0.88467	-0.00054194	0.88425	-0.000337243	0.88471	-0.000252277	0.88408	-0.000208587	0.88433	-0.00017697		0.88467	-0.11642	0.88425	-0.06359	0.88471	-0.0497	0.88408	-0.03941	0.88433	-0.02387
	0.886	-0.000530841	0.88558	-0.000334714	0.88604	-0.000281324	0.88542	-0.000206063	0.88567	-0.000173434		0.886	-0.11403	0.88558	-0.06311	0.88604	-0.05542	0.88542	-0.03893	0.88567	-0.02339
	0.88733	-0.000521962	0.88692	-0.000342301	0.88737	-0.000303109	0.88675	-0.000195968	0.887	-0.00017697		0.88733	-0.11213	0.88692	-0.06454	0.88737	-0.05971	0.88675	-0.03703	0.887	-0.02387
	0.88867	-0.000517523	0.88825	-0.000347359	0.88871	-0.000317633	0.88808	-0.000178302	0.88833	-0.000184041		0.88867	-0.11117	0.88825	-0.06549	0.88871	-0.06257	0.88808	-0.03369	0.88833	-0.02482
	0.89	-0.000521962	0.88958	-0.000349888	0.89004	-0.000324894	0.88942	-0.000165683	0.88967	-0.000201718		0.89	-0.11213	0.88958	-0.06597	0.89004	-0.064	0.88942	-0.0313	0.88967	-0.02721
	0.89133	-0.00053972	0.89092	-0.000352417	0.89137	-0.000327315	0.89075	-0.000165683	0.891	-0.000219395		0.89133	-0.11594	0.89092	-0.06645	0.89137	-0.06448	0.89075	-0.0313	0.891	-0.02959
	0.89267	-0.000564137	0.89225	-0.000357475	0.89271	-0.000332156	0.89208	-0.000175778	0.89233	-0.000240608		0.89267	-0.12119	0.89225	-0.0674	0.89271	-0.06543	0.89208	-0.03321	0.89233	-0.03245
	0.894	-0.000588554	0.89358	-0.000360004	0.89404	-0.000329735	0.89342	-0.000193444	0.89367	-0.000275963		0.894	-0.12643	0.89358	-0.06788	0.89404	-0.06496	0.89342	-0.03655	0.89367	-0.03722
	0.89533	-0.000610751	0.89492	-0.000360004	0.89537	-0.000329735	0.89475	-0.000213635	0.895	-0.000304247		0.89533	-0.1312	0.89492	-0.06788	0.89537	-0.06496	0.89475	-0.04036	0.895	-0.04103
	0.89667	-0.000628509	0.89625	-0.000360004	0.89671	-0.000336997	0.89608	-0.000233825	0.89633	-0.000328995		0.89667	-0.13502	0.89625	-0.06788	0.89671	-0.06639	0.89608	-0.04418	0.89633	-0.04437
	0.898	-0.000637388	0.89758	-0.000360004	0.89804	-0.000353941	0.89742	-0.000248968	0.89767	-0.000343137		0.898	-0.13692	0.89758	-0.06788	0.89804	-0.06972	0.89742	-0.04704	0.89767	-0.04628
	0.89933	-0.000641827	0.89892	-0.000362533	0.89937	-0.000373306	0.89875	-0.000248968	0.899	-0.000346672		0.89933	-0.13788	0.89892	-0.06836	0.89937	-0.07354	0.89875	-0.04704	0.899	-0.04676
	0.90067	-0.000646267	0.90025	-0.000357475	0.90071	-0.000382988	0.90008	-0.000238873	0.90033	-0.00033253		0.90067	-0.13883	0.90025	-0.0674	0.90071	-0.07545	0.90008	-0.04513	0.90033	-0.04485
	0.902	-0.000657365	0.90158	-0.000349888	0.90204	-0.000387829	0.90142	-0.000221206	0.90167	-0.000300711		0.902	-0.14121	0.90158	-0.06597	0.90204	-0.0764	0.90142	-0.04179	0.90167	-0.04056
	0.90333	-0.000677343	0.90292	-0.000342301	0.90337	-0.000387829	0.90275	-0.000211111	0.903	-0.000261821		0.90333	-0.14551	0.90292	-0.06454	0.90337	-0.0764	0.90275	-0.03989	0.903	-0.03531
	0.90467	-0.000701759	0.90425	-0.000339772	0.90471	-0.000378147	0.90408	-0.00020354	0.90433	-0.00021586		0.90467	-0.15075	0.90425	-0.06406	0.90471	-0.07449	0.90408	-0.03846	0.90433	-0.02911
	0.906	-0.000723957	0.90558	-0.00034483	0.90604	-0.000370885	0.90542	-0.000195968	0.90567	-0.000169899		0.906	-0.15552	0.90558	-0.06502	0.90604	-0.07306	0.90542	-0.03703	0.90567	-0.02291
	0.90733	-0.000748374	0.90692	-0.000352417	0.90737	-0.000373306	0.90675	-0.000188397	0.907	-0.000145151		0.90733	-0.16076	0.90692	-0.06645	0.90737	-0.07354	0.90675	-0.0356	0.907	-0.01958
	0.90867	-0.000768351	0.90825	-0.00037012	0.90871	-0.000382988	0.90808	-0.000178302	0.90833	-0.00013808		0.90867	-0.16506	0.90825	-0.06979	0.90871	-0.07545	0.90808	-0.03369	0.90833	-0.01862
	0.91	-0.000781669	0.90958	-0.00039288	0.91004	-0.00039267	0.90942	-0.000168206	0.90967	-0.000145151		0.91	-0.16792	0.90958	-0.07408	0.91004	-0.07735	0.90942	-0.03178	0.90967	-0.01958
	0.91133	-0.000783889	0.91092	-0.000420699	0.91137	-0.000399932	0.91075	-0.000168206	0.911	-0.000148686		0.91133	-0.16839	0.91092	-0.07932	0.91137	-0.07878	0.91075	-0.03178	0.911	-0.02005
	0.91267	-0.00077279	0.91225	-0.000448518	0.91271	-0.000399932	0.91208	-0.000173254	0.91233	-0.000152222		0.91267	-0.16601	0.91225	-0.08457	0.91271	-0.07878	0.91208	-0.03273	0.91233	-0.02053
	0.914	-0.000755033	0.91358	-0.000476336	0.91404	-0.000385409	0.91342	-0.000188397	0.91367	-0.000162828		0.914	-0.1622	0.91358	-0.08981	0.91404	-0.07592	0.91342	-0.0356	0.91367	-0.02196
	0.91533	-0.000728396	0.91492	-0.000499097	0.91537	-0.000368465	0.91475	-0.000211111	0.915	-0.000169899		0.91533	-0.15647	0.91492	-0.0941	0.91537	-0.07259	0.91475	-0.03989	0.915	-0.02291
	0.91667	-0.000703979	0.91625	-0.0005168	0.91671	-0.000356362	0.91608	-0.000236349	0.91633	-0.00017697		0.91667	-0.15123	0.91625	-0.09744	0.91671	-0.0702	0.91608	-0.04465	0.91633	-0.02387
	0.918	-0.000686221	0.91758	-0.000521858	0.91804	-0.000358782	0.91742	-0.000254016	0.91767	-0.00017697		0.918	-0.14741	0.91758	-0.0984	0.91804	-0.07068	0.91742	-0.04799	0.91767	-0.02387
	0.91933	-0.000677343	0.91892	-0.000514271	0.91937	-0.000373306	0.91875	-0.000261587	0.919	-0.000187576		0.91933	-0.14551	0.91892	-0.09697	0.91937	-0.07354	0.91875	-0.04942	0.919	-0.0253
	0.92067	-0.000675123	0.92025	-0.000494039	0.92071	-0.00039025	0.92008	-0.000266634	0.92033	-0.000198183		0.92067	-0.14503	0.92025	-0.09315	0.92071	-0.07688	0.92008	-0.05038	0.92033	-0.02673
	0.922	-0.000672903	0.92158	-0.00046875	0.92204	-0.000414455	0.92142	-0.000264111	0.92167	-0.000201718		0.922	-0.14455	0.92158	-0.08838	0.92204	-0.08165	0.92142	-0.0499	0.92167	-0.02721
	0.92333	-0.000672903	0.92292	-0.00044346	0.92337	-0.00043382	0.92275	-0.000254016	0.923	-0.000194647		0.92333	-0.14455	0.92292	-0.08361	0.92337	-0.08546	0.92275	-0.04799	0.923	-0.02625
	0.92467	-0.000681782	0.92425	-0.00041817	0.92471	-0.000436241	0.92408	-0.00024392	0.92433	-0.000184041		0.92467	-0.14646	0.92425	-0.07885	0.92471	-0.08594	0.92408	-0.04609	0.92433	-0.02482
	0.926	-0.000690661	0.92558	-0.000390351	0.92604	-0.000421717	0.92542	-0.000241397	0.92567	-0.00017697		0.926	-0.14837	0.92558	-0.0736	0.92604	-0.08308	0.92542	-0.04561	0.92567	-0.02387
	0.92733	-0.000701759	0.92692	-0.00037012	0.92737	-0.00039025	0.92675	-0.000248968	0.927	-0.000169899		0.92733	-0.15075	0.92692	-0.06979	0.92737	-0.07688	0.92675	-0.04704	0.927	-0.02291
	0.92867	-0.000721737	0.92825	-0.000365062	0.92871	-0.000361203	0.92808	-0.000251492	0.92833	-0.000166363		0.92867	-0.15504	0.92825	-0.06883	0.92871	-0.07115	0.92808	-0.04752	0.92833	-0.02244
	0.93	-0.000755033	0.92958	-0.000367591	0.93004	-0.000334577	0.92942	-0.000256539	0.92967	-0.000169899		0.93	-0.1622	0.92958	-0.06931	0.93004	-0.06591	0.92942	-0.04847	0.92967	-0.02291
	0.93133	-0.000783889	0.93092	-0.000377707	0.93137	-0.000317633	0.93075	-0.000266634	0.931	-0.000184041		0.93133	-0.16839	0.93092	-0.07122	0.93137	-0.06257	0.93075	-0.05038	0.931	-0.02482
	0.93267	-0.000797207	0.93225	-0.000395409	0.93271	-0.000312791	0.93208	-0.000281777	0.93233	-0.000201718		0.93267	-0.17126	0.93225	-0.07455	0.93271	-0.06162	0.93208	-0.05324	0.93233	-0.02721
	0.934	-0.000797207	0.93358	-0.000425757	0.93404	-0.000315212	0.93342	-0.000294396	0.93367	-0.000212325		0.934	-0.17126	0.93358	-0.08028	0.93404	-0.06209	0.93342	-0.05562	0.93367	-0.02864
	0.93533	-0.000792768	0.93492	-0.000456105	0.93537	-0.000324894	0.93475	-0.000299444	0.935	-0.000222931		0.93533	-0.1703	0.93492	-0.086	0.93537	-0.064	0.93475	-0.05658	0.935	-0.03007
	0.93667	-0.000788328	0.93625	-0.000478865	0.93671	-0.000329735	0.93608	-0.00029692	0.93633	-0.000240608		0.93667	-0.16935	0.93625	-0.09029	0.93671	-0.06496	0.93608	-0.0561	0.93633	-0.03245
	0.938	-0.00077945	0.93758	-0.000494039	0.93804	-0.000329735	0.93742	-0.000286825	0.93767	-0.000258286		0.938	-0.16744	0.93758	-0.09315	0.93804	-0.06496	0.93742	-0.05419	0.93767	-0.03484
	0.93933	-0.00077279	0.93892	-0.000501626	0.93937	-0.000322474	0.93875	-0.000274206	0.939	-0.000275963		0.93933	-0.16601	0.93892	-0.09458	0.93937	-0.06353	0.93875	-0.05181	0.939	-0.03722
	0.94067	-0.000768351	0.94025	-0.000496568	0.94071	-0.000312791	0.94008	-0.000261587	0.94033	-0.000286569		0.94067	-0.16506	0.94025	-0.09363	0.94071	-0.06162	0.94008	-0.04942	0.94033	-0.03865
	0.942	-0.000761692	0.94158	-0.000481394	0.94204	-0.00030795	0.94142	-0.000251492	0.94167	-0.000283034		0.942	-0.16363	0.94158	-0.09077	0.94204	-0.06066	0.94142	-0.04752	0.94167	-0.03817
	0.94333	-0.000748374	0.94292	-0.000466221	0.94337	-0.000312791	0.94275	-0.000241397	0.943	-0.000279498		0.94333	-0.16076	0.94292	-0.08791	0.94337	-0.06162	0.94275	-0.04561	0.943	-0.0377
	0.94467	-0.000728396	0.94425	-0.000456105	0.94471	-0.000324894	0.94408	-0.000233825	0.94433	-0.000265357		0.94467	-0.15647	0.94425	-0.086	0.94471	-0.064	0.94408	-0.04418	0.94433	-0.03579
	0.946	-0.000706199	0.94558	-0.000456105	0.94604	-0.000327315	0.94542	-0.000231301	0.94567	-0.00025475		0.946	-0.1517	0.94558	-0.086	0.94604	-0.06448	0.94542	-0.0437	0.94567	-0.03436
	0.94733	-0.000688441	0.94692	-0.000463692	0.94737	-0.000320053	0.94675	-0.000231301	0.947	-0.000244144		0.94733	-0.14789	0.94692	-0.08743	0.94737	-0.06305	0.94675	-0.0437	0.947	-0.03293
	0.94867	-0.000677343	0.94825	-0.000478865	0.94871	-0.000303109	0.94808	-0.000226254	0.94833	-0.000233537		0.94867	-0.14551	0.94825	-0.09029	0.94871	-0.05971	0.94808	-0.04275	0.94833	-0.0315
	0.95	-0.000681782	0.94958	-0.000494039	0.95004	-0.000286165	0.94942	-0.000221206	0.94967	-0.000222931		0.95	-0.14646	0.94958	-0.09315	0.95004	-0.05637	0.94942	-0.04179	0.94967	-0.03007
	0.95133	-0.000692881	0.95092	-0.000504155	0.95137	-0.000266801	0.95075	-0.000218682	0.951	-0.000222931		0.95133	-0.14884	0.95092	-0.09506	0.95137	-0.05256	0.95075	-0.04132	0.951	-0.03007
	0.95267	-0.000708419	0.95225	-0.000501626	0.95271	-0.000259539	0.95208	-0.000218682	0.95233	-0.000230002		0.95267	-0.15218	0.95225	-0.09458	0.95271	-0.05113	0.95208	-0.04132	0.95233	-0.03102
	0.954	-0.000721737	0.95358	-0.000478865	0.95404	-0.00026438	0.95342	-0.00022373	0.95367	-0.000240608		0.954	-0.15504	0.95358	-0.09029	0.95404	-0.05208	0.95342	-0.04227	0.95367	-0.03245
	0.95533	-0.000730616	0.95492	-0.000445989	0.95537	-0.000278903	0.95475	-0.000226254	0.955	-0.000247679		0.95533	-0.15695	0.95492	-0.08409	0.95537	-0.05494	0.95475	-0.04275	0.955	-0.03341
	0.95667	-0.000732836	0.95625	-0.000410583	0.95671	-0.000303109	0.95608	-0.000233825	0.95633	-0.00025475		0.95667	-0.15743	0.95625	-0.07742	0.95671	-0.05971	0.95608	-0.04418	0.95633	-0.03436
	0.958	-0.000728396	0.95758	-0.000380236	0.95804	-0.000315212	0.95742	-0.00024392	0.95767	-0.000261821		0.958	-0.15647	0.95758	-0.07169	0.95804	-0.06209	0.95742	-0.04609	0.95767	-0.03531
	0.95933	-0.000723957	0.95892	-0.000360004	0.95937	-0.000317633	0.95875	-0.000254016	0.959	-0.000268892		0.95933	-0.15552	0.95892	-0.06788	0.95937	-0.06257	0.95875	-0.04799	0.959	-0.03627
	0.96067	-0.000719517	0.96025	-0.000352417	0.96071	-0.000310371	0.96008	-0.000259063	0.96033	-0.000265357		0.96067	-0.15457	0.96025	-0.06645	0.96071	-0.06114	0.96008	-0.04895	0.96033	-0.03579
	0.962	-0.000726176	0.96158	-0.000360004	0.96204	-0.000298268	0.96142	-0.000256539	0.96167	-0.000247679		0.962	-0.156	0.96158	-0.06788	0.96204	-0.05876	0.96142	-0.04847	0.96167	-0.03341
	0.96333	-0.000737275	0.96292	-0.000375178	0.96337	-0.000286165	0.96275	-0.000254016	0.963	-0.000222931		0.96333	-0.15838	0.96292	-0.07074	0.96337	-0.05637	0.96275	-0.04799	0.963	-0.03007
	0.96467	-0.000752813	0.96425	-0.00039288	0.96471	-0.000271642	0.96408	-0.000251492	0.96433	-0.000184041		0.96467	-0.16172	0.96425	-0.07408	0.96471	-0.05351	0.96408	-0.04752	0.96433	-0.02482
	0.966	-0.000770571	0.96558	-0.000408054	0.96604	-0.00026438	0.96542	-0.00024392	0.96567	-0.000145151		0.966	-0.16553	0.96558	-0.07694	0.96604	-0.05208	0.96542	-0.04609	0.96567	-0.01958
	0.96733	-0.000781669	0.96692	-0.000423228	0.96737	-0.000269221	0.96675	-0.000226254	0.967	-0.000113331		0.96733	-0.16792	0.96692	-0.0798	0.96737	-0.05303	0.96675	-0.04275	0.967	-0.01529
	0.96867	-0.00077501	0.96825	-0.000433344	0.96871	-0.000278903	0.96808	-0.000206063	0.96833	-8.15122e-05		0.96867	-0.16649	0.96825	-0.08171	0.96871	-0.05494	0.96808	-0.03893	0.96833	-0.01099
	0.97	-0.000750593	0.96958	-0.000430815	0.97004	-0.000291006	0.96942	-0.000183349	0.96967	-6.02994e-05		0.97	-0.16124	0.96958	-0.08123	0.97004	-0.05733	0.96942	-0.03464	0.96967	-0.00813
	0.97133	-0.000717297	0.97092	-0.000415641	0.97137	-0.00030795	0.97075	-0.000165683	0.971	-4.9693e-05		0.97133	-0.15409	0.97092	-0.07837	0.97137	-0.06066	0.97075	-0.0313	0.971	-0.0067
	0.97267	-0.000681782	0.97225	-0.000395409	0.97271	-0.000322474	0.97208	-0.000145492	0.97233	-6.38348e-05		0.97267	-0.14646	0.97225	-0.07455	0.97271	-0.06353	0.97208	-0.02749	0.97233	-0.00861
	0.974	-0.000652926	0.97358	-0.00037012	0.97404	-0.000324894	0.97342	-0.000120254	0.97367	-8.50477e-05		0.974	-0.14026	0.97358	-0.06979	0.97404	-0.064	0.97342	-0.02272	0.97367	-0.01147
	0.97533	-0.000632948	0.97492	-0.000349888	0.97537	-0.000320053	0.97475	-9.75401e-05	0.975	-0.00010626		0.97533	-0.13597	0.97492	-0.06597	0.97537	-0.06305	0.97475	-0.01843	0.975	-0.01433
	0.97667	-0.000630729	0.97625	-0.000339772	0.97671	-0.000312791	0.97608	-7.73497e-05	0.97633	-0.000127473		0.97667	-0.13549	0.97625	-0.06406	0.97671	-0.06162	0.97608	-0.01461	0.97633	-0.01719
	0.978	-0.000641827	0.97758	-0.000347359	0.97804	-0.000312791	0.97742	-6.72545e-05	0.97767	-0.000141615		0.978	-0.13788	0.97758	-0.06549	0.97804	-0.06162	0.97742	-0.01271	0.97767	-0.0191
	0.97933	-0.000657365	0.97892	-0.000375178	0.97937	-0.000317633	0.97875	-5.46355e-05	0.979	-0.000152222		0.97933	-0.14121	0.97892	-0.07074	0.97937	-0.06257	0.97875	-0.01032	0.979	-0.02053
	0.98067	-0.000668464	0.98025	-0.000410583	0.98071	-0.000332156	0.98008	-3.94928e-05	0.98033	-0.000155757		0.98067	-0.1436	0.98025	-0.07742	0.98071	-0.06543	0.98008	-0.00746	0.98033	-0.02101
	0.982	-0.000666244	0.98158	-0.000440931	0.98204	-0.000356362	0.98142	-1.93024e-05	0.98167	-0.000148686		0.982	-0.14312	0.98158	-0.08314	0.98204	-0.0702	0.98142	-0.00365	0.98167	-0.02005
	0.98333	-0.000652926	0.98292	-0.000456105	0.98337	-0.00039025	0.98275	-1.1731e-05	0.983	-0.000148686		0.98333	-0.14026	0.98292	-0.086	0.98337	-0.07688	0.98275	-0.00222	0.983	-0.02005
	0.98467	-0.000637388	0.98425	-0.000456105	0.98471	-0.000416876	0.98408	-1.1731e-05	0.98433	-0.000155757		0.98467	-0.13692	0.98425	-0.086	0.98471	-0.08212	0.98408	-0.00222	0.98433	-0.02101
	0.986	-0.000628509	0.98558	-0.00044346	0.98604	-0.000428979	0.98542	-1.67786e-05	0.98567	-0.000169899		0.986	-0.13502	0.98558	-0.08361	0.98604	-0.08451	0.98542	-0.00317	0.98567	-0.02291
	0.98733	-0.000626289	0.98692	-0.000420699	0.98737	-0.000421717	0.98675	-1.93024e-05	0.987	-0.000191112		0.98733	-0.13454	0.98692	-0.07932	0.98737	-0.08308	0.98675	-0.00365	0.987	-0.02578
	0.98867	-0.000628509	0.98825	-0.000387822	0.98871	-0.000397511	0.98808	-3.19214e-05	0.98833	-0.000212325		0.98867	-0.13502	0.98825	-0.07312	0.98871	-0.07831	0.98808	-0.00603	0.98833	-0.02864
	0.99	-0.000644047	0.98958	-0.000354946	0.99004	-0.000361203	0.98942	-5.46355e-05	0.98967	-0.000226466		0.99	-0.13835	0.98958	-0.06692	0.99004	-0.07115	0.98942	-0.01032	0.98967	-0.03054
	0.99133	-0.000666244	0.99092	-0.000327127	0.99137	-0.000322474	0.99075	-7.48259e-05	0.991	-0.000230002		0.99133	-0.14312	0.99092	-0.06168	0.99137	-0.06353	0.99075	-0.01414	0.991	-0.03102
	0.99267	-0.0006951	0.99225	-0.000299308	0.99271	-0.000286165	0.99208	-9.24925e-05	0.99233	-0.000233537		0.99267	-0.14932	0.99225	-0.05643	0.99271	-0.05637	0.99208	-0.01748	0.99233	-0.0315
	0.994	-0.000721737	0.99358	-0.00027149	0.99404	-0.000254698	0.99342	-0.000102588	0.99367	-0.000233537		0.994	-0.15504	0.99358	-0.05119	0.99404	-0.05017	0.99342	-0.01938	0.99367	-0.0315
	0.99533	-0.000746154	0.99492	-0.000256316	0.99537	-0.000232913	0.99475	-0.000110159	0.995	-0.000230002		0.99533	-0.16029	0.99492	-0.04833	0.99537	-0.04588	0.99475	-0.02081	0.995	-0.03102
	0.99667	-0.00077279	0.99625	-0.000251258	0.99671	-0.00022323	0.99608	-0.000115207	0.99633	-0.000205254		0.99667	-0.16601	0.99625	-0.04737	0.99671	-0.04397	0.99608	-0.02177	0.99633	-0.02768
	0.998	-0.000801647	0.99758	-0.000248729	0.99804	-0.00022081	0.99742	-0.000115207	0.99767	-0.000169899		0.998	-0.17221	0.99758	-0.0469	0.99804	-0.0435	0.99742	-0.02177	0.99767	-0.02291
	0.99933	-0.000828283	0.99892	-0.000238613	0.99937	-0.000215969	0.99875	-0.000110159	0.999	-0.00013808		0.99933	-0.17793	0.99892	-0.04499	0.99937	-0.04254	0.99875	-0.02081	0.999	-0.01862
	1.00067	-0.00085492	1.00025	-0.00022091	1.00071	-0.000211128	1.00008	-9.50163e-05	1.00033	-9.91895e-05		1.00067	-0.18365	1.00025	-0.04165	1.00071	-0.04159	1.00008	-0.01795	1.00033	-0.01338
	1.002	-0.000868238	1.00158	-0.00019815	1.00204	-0.000208707	1.00142	-6.97783e-05	1.00167	-4.9693e-05		1.002	-0.18651	1.00158	-0.03736	1.00204	-0.04111	1.00142	-0.01318	1.00167	-0.0067
	1.00333	-0.000868238	1.00292	-0.000167802	1.00337	-0.000211128	1.00275	-3.44452e-05	1.003	-1.08028e-05		1.00333	-0.18651	1.00292	-0.03164	1.00337	-0.04159	1.00275	-0.00651	1.003	-0.00146
	1.00467	-0.000848261	1.00425	-0.000134925	1.00471	-0.000213548	1.00408	1.09832e-05	1.00433	1.041e-05		1.00467	-0.18222	1.00425	-0.02544	1.00471	-0.04207	1.00408	0.00208	1.00433	0.0014
	1.006	-0.000812745	1.00558	-9.95197e-05	1.00604	-0.000215969	1.00542	6.14591e-05	1.00567	1.041e-05		1.006	-0.17459	1.00558	-0.01876	1.00604	-0.04254	1.00542	0.01161	1.00567	0.0014
	1.00733	-0.000770571	1.00692	-6.66431e-05	1.00737	-0.000218389	1.00675	0.000106887	1.007	1.39455e-05		1.00733	-0.16553	1.00692	-0.01257	1.00737	-0.04302	1.00675	0.02019	1.007	0.00188
	1.00867	-0.000728396	1.00825	-4.38823e-05	1.00871	-0.000215969	1.00808	0.000144744	1.00833	1.39455e-05		1.00867	-0.15647	1.00825	-0.00827	1.00871	-0.04254	1.00808	0.02735	1.00833	0.00188
	1.01	-0.000688441	1.00958	-2.36506e-05	1.01004	-0.000206286	1.00942	0.000172506	1.00967	6.87452e-06		1.01	-0.14789	1.00958	-0.00446	1.01004	-0.04064	1.00942	0.03259	1.00967	0.000927183
	1.01133	-0.000657365	1.01092	6.69709e-06	1.01137	-0.000186922	1.01075	0.000187649	1.011	6.87452e-06		1.01133	-0.14121	1.01092	0.00126	1.01137	-0.03682	1.01075	0.03545	1.011	0.000927183
	1.01267	-0.000639607	1.01225	4.46317e-05	1.01271	-0.000165137	1.01208	0.000185125	1.01233	1.39455e-05		1.01267	-0.1374	1.01225	0.00842	1.01271	-0.03253	1.01208	0.03498	1.01233	0.00188
	1.014	-0.000630729	1.01358	9.01532e-05	1.01404	-0.000133669	1.01342	0.000169982	1.01367	2.45519e-05		1.014	-0.13549	1.01358	0.017	1.01404	-0.02633	1.01342	0.03212	1.01367	0.00331
	1.01533	-0.00062185	1.01492	0.000133146	1.01537	-0.000107043	1.01475	0.000149792	1.015	1.74809e-05		1.01533	-0.13359	1.01492	0.0251	1.01537	-0.02109	1.01475	0.0283	1.015	0.00236
	1.01667	-0.000606312	1.01625	0.000178667	1.01671	-9.0099e-05	1.01608	0.000132125	1.01633	-7.26735e-06		1.01667	-0.13025	1.01625	0.03369	1.01671	-0.01775	1.01608	0.02496	1.01633	-0.000980165
	1.018	-0.000588554	1.01758	0.000224189	1.01804	-8.76784e-05	1.01742	0.000109411	1.01767	-4.2622e-05		1.018	-0.12643	1.01758	0.04227	1.01804	-0.01727	1.01742	0.02067	1.01767	-0.00575
	1.01933	-0.000568576	1.01892	0.000264652	1.01937	-9.49401e-05	1.01875	8.66971e-05	1.019	-7.09058e-05		1.01933	-0.12214	1.01892	0.0499	1.01937	-0.0187	1.01875	0.01638	1.019	-0.00956
	1.02067	-0.000546379	1.02025	0.000297529	1.02071	-0.000104622	1.02008	8.16495e-05	1.02033	-0.000102725		1.02067	-0.11737	1.02025	0.0561	1.02071	-0.02061	1.02008	0.01543	1.02033	-0.01385
	1.022	-0.000524182	1.02158	0.000322819	1.02204	-0.000119146	1.02142	9.93161e-05	1.02167	-0.000123938		1.022	-0.1126	1.02158	0.06087	1.02204	-0.02347	1.02142	0.01876	1.02167	-0.01672
	1.02333	-0.000515303	1.02292	0.000345579	1.02337	-0.000126408	1.02275	0.000127078	1.023	-0.000131009		1.02333	-0.1107	1.02292	0.06516	1.02337	-0.0249	1.02275	0.02401	1.023	-0.01767
	1.02467	-0.000519743	1.02425	0.000358224	1.02471	-0.000123987	1.02408	0.000162411	1.02433	-0.000113331		1.02467	-0.11165	1.02425	0.06754	1.02471	-0.02442	1.02408	0.03069	1.02433	-0.01529
	1.026	-0.000533061	1.02558	0.000365811	1.02604	-0.000119146	1.02542	0.00019522	1.02567	-8.15122e-05		1.026	-0.11451	1.02558	0.06897	1.02604	-0.02347	1.02542	0.03688	1.02567	-0.01099
	1.02733	-0.00054416	1.02692	0.00036834	1.02737	-0.000114305	1.02675	0.000225506	1.027	-6.02994e-05		1.02733	-0.1169	1.02692	0.06945	1.02737	-0.02252	1.02675	0.04261	1.027	-0.00813
	1.02867	-0.000548599	1.02825	0.00036834	1.02871	-0.000114305	1.02808	0.000245696	1.02833	-5.32284e-05		1.02867	-0.11785	1.02825	0.06945	1.02871	-0.02252	1.02808	0.04642	1.02833	-0.00718
	1.03	-0.000555258	1.02958	0.000378456	1.03004	-0.000116725	1.02942	0.00024822	1.02967	-6.02994e-05		1.03	-0.11928	1.02958	0.07136	1.03004	-0.02299	1.02942	0.0469	1.02967	-0.00813
	1.03133	-0.000553038	1.03092	0.000391101	1.03137	-0.000111884	1.03075	0.000245696	1.031	-7.79767e-05		1.03133	-0.1188	1.03092	0.07374	1.03137	-0.02204	1.03075	0.04642	1.031	-0.01052
	1.03267	-0.00054194	1.03225	0.000398688	1.03271	-0.000102202	1.03208	0.000240649	1.03233	-0.000102725		1.03267	-0.11642	1.03225	0.07517	1.03271	-0.02013	1.03208	0.04547	1.03233	-0.01385
	1.034	-0.000526402	1.03358	0.000398688	1.03404	-8.52579e-05	1.03342	0.000233077	1.03367	-0.000123938		1.034	-0.11308	1.03358	0.07517	1.03404	-0.0168	1.03342	0.04404	1.03367	-0.01672
	1.03533	-0.000521962	1.03492	0.00039363	1.03537	-6.58933e-05	1.03475	0.000222982	1.035	-0.000134544		1.03533	-0.11213	1.03492	0.07422	1.03537	-0.01298	1.03475	0.04213	1.035	-0.01815
	1.03667	-0.000526402	1.03625	0.000386043	1.03671	-4.41082e-05	1.03608	0.000210363	1.03633	-0.000131009		1.03667	-0.11308	1.03625	0.07279	1.03671	-0.00869	1.03608	0.03975	1.03633	-0.01767
	1.038	-0.000535281	1.03758	0.000370869	1.03804	-1.74819e-05	1.03742	0.000200268	1.03767	-0.00010626		1.038	-0.11499	1.03758	0.06993	1.03804	-0.00344	1.03742	0.03784	1.03767	-0.01433
	1.03933	-0.000548599	1.03892	0.00034305	1.03937	4.30324e-06	1.03875	0.000190173	1.039	-6.73703e-05		1.03933	-0.11785	1.03892	0.06468	1.03937	0.000847711	1.03875	0.03593	1.039	-0.00909
	1.04067	-0.000564137	1.04025	0.00032029	1.04071	1.88267e-05	1.04008	0.000180078	1.04033	-2.84802e-05		1.04067	-0.12119	1.04025	0.06039	1.04071	0.00371	1.04008	0.03402	1.04033	-0.00384
	1.042	-0.000575236	1.04158	0.000302587	1.04204	2.85089e-05	1.04142	0.000177554	1.04167	-1.96415e-07		1.042	-0.12357	1.04158	0.05705	1.04204	0.00562	1.04142	0.03355	1.04167	-2.6491e-05
	1.04333	-0.000579675	1.04292	0.000287413	1.04337	3.57707e-05	1.04275	0.000180078	1.043	1.39455e-05		1.04333	-0.12453	1.04292	0.05419	1.04337	0.00705	1.04275	0.03402	1.043	0.00188
	1.04467	-0.000573016	1.04425	0.000282355	1.04471	3.81912e-05	1.04408	0.000190173	1.04433	2.10164e-05		1.04467	-0.12309	1.04425	0.05324	1.04471	0.00752	1.04408	0.03593	1.04433	0.00283
	1.046	-0.000561917	1.04558	0.000282355	1.04604	3.09295e-05	1.04542	0.000210363	1.04567	1.74809e-05		1.046	-0.12071	1.04558	0.05324	1.04604	0.00609	1.04542	0.03975	1.04567	0.00236
	1.04733	-0.000559698	1.04692	0.000287413	1.04737	1.88267e-05	1.04675	0.000230554	1.047	1.041e-05		1.04733	-0.12023	1.04692	0.05419	1.04737	0.00371	1.04675	0.04356	1.047	0.0014
	1.04867	-0.000568576	1.04825	0.000287413	1.04871	1.88267e-06	1.04808	0.00024822	1.04833	-1.96415e-07		1.04867	-0.12214	1.04825	0.05419	1.04871	0.000370873	1.04808	0.0469	1.04833	-2.6491e-05
	1.05	-0.000584114	1.04958	0.000282355	1.05004	-1.26408e-05	1.04942	0.000265887	1.04967	3.33905e-06		1.05	-0.12548	1.04958	0.05324	1.05004	-0.00249	1.04942	0.05024	1.04967	0.000450346
	1.05133	-0.000599652	1.05092	0.00026971	1.05137	-2.2323e-05	1.05075	0.000283553	1.051	1.041e-05		1.05133	-0.12882	1.05092	0.05085	1.05137	-0.0044	1.05075	0.05357	1.051	0.0014
	1.05267	-0.00061741	1.05225	0.000257065	1.05271	-2.71642e-05	1.05208	0.000288601	1.05233	1.39455e-05		1.05267	-0.13263	1.05225	0.04847	1.05271	-0.00535	1.05208	0.05453	1.05233	0.00188
	1.054	-0.000630729	1.05358	0.000241891	1.05404	-3.20053e-05	1.05342	0.000281029	1.05367	1.74809e-05		1.054	-0.13549	1.05358	0.04561	1.05404	-0.0063	1.05342	0.0531	1.05367	0.00236
	1.05533	-0.000635168	1.05492	0.000229247	1.05537	-3.44259e-05	1.05475	0.000273458	1.055	1.74809e-05		1.05533	-0.13645	1.05492	0.04322	1.05537	-0.00678	1.05475	0.05167	1.055	0.00236
	1.05667	-0.000624069	1.05625	0.000219131	1.05671	-2.71642e-05	1.05608	0.000268411	1.05633	2.80873e-05		1.05667	-0.13406	1.05625	0.04132	1.05671	-0.00535	1.05608	0.05071	1.05633	0.00379
	1.058	-0.000604092	1.05758	0.000214073	1.05804	-1.02202e-05	1.05742	0.000265887	1.05767	4.22292e-05		1.058	-0.12977	1.05758	0.04036	1.05804	-0.00201	1.05742	0.05024	1.05767	0.0057
	1.05933	-0.000584114	1.05892	0.000216602	1.05937	1.15649e-05	1.05875	0.000265887	1.059	6.69775e-05		1.05933	-0.12548	1.05892	0.04084	1.05937	0.00228	1.05875	0.05024	1.059	0.00903
	1.06067	-0.000568576	1.06025	0.000216602	1.06071	3.33501e-05	1.06008	0.000270934	1.06033	8.81903e-05		1.06067	-0.12214	1.06025	0.04084	1.06071	0.00657	1.06008	0.05119	1.06033	0.01189
	1.062	-0.000564137	1.06158	0.000211544	1.06204	4.30324e-05	1.06142	0.000286077	1.06167	0.000109403		1.062	-0.12119	1.06158	0.03989	1.06204	0.00848	1.06142	0.05405	1.06167	0.01476
	1.06333	-0.000564137	1.06292	0.000203957	1.06337	3.81912e-05	1.06275	0.00030122	1.063	0.00012001		1.06333	-0.12119	1.06292	0.03846	1.06337	0.00752	1.06275	0.05691	1.063	0.01619
	1.06467	-0.000575236	1.06425	0.000198899	1.06471	2.12472e-05	1.06408	0.000311315	1.06433	0.000109403		1.06467	-0.12357	1.06425	0.0375	1.06471	0.00419	1.06408	0.05882	1.06433	0.01476
	1.066	-0.000590774	1.06558	0.000193841	1.06604	-1.02202e-05	1.06542	0.000308791	1.06567	8.81903e-05		1.066	-0.12691	1.06558	0.03655	1.06604	-0.00201	1.06542	0.05834	1.06567	0.01189
	1.06733	-0.000608531	1.06692	0.000186254	1.06737	-4.41082e-05	1.06675	0.000296172	1.067	5.63711e-05		1.06733	-0.13072	1.06692	0.03512	1.06737	-0.00869	1.06675	0.05596	1.067	0.0076
	1.06867	-0.00061963	1.06825	0.000173609	1.06871	-6.58933e-05	1.06808	0.000281029	1.06833	2.45519e-05		1.06867	-0.13311	1.06825	0.03273	1.06871	-0.01298	1.06808	0.0531	1.06833	0.00331
	1.07	-0.00061963	1.06958	0.000158435	1.07004	-6.83139e-05	1.06942	0.000260839	1.06967	3.33905e-06		1.07	-0.13311	1.06958	0.02987	1.07004	-0.01346	1.06942	0.04928	1.06967	0.000450346
	1.07133	-0.000612971	1.07092	0.000145791	1.07137	-5.13699e-05	1.07075	0.000240649	1.071	-3.73188e-06		1.07133	-0.13168	1.07092	0.02749	1.07137	-0.01012	1.07075	0.04547	1.071	-0.000503328
	1.07267	-0.000599652	1.07225	0.000133146	1.07271	-2.71642e-05	1.07208	0.000225506	1.07233	-3.73188e-06		1.07267	-0.12882	1.07225	0.0251	1.07271	-0.00535	1.07208	0.04261	1.07233	-0.000503328
	1.074	-0.000584114	1.07358	0.00012303	1.07404	-5.37905e-06	1.07342	0.000215411	1.07367	-3.73188e-06		1.074	-0.12548	1.07358	0.0232	1.07404	-0.00106	1.07342	0.0407	1.07367	-0.000503328
	1.07533	-0.000575236	1.07492	0.000117972	1.07537	9.14438e-06	1.07475	0.000207839	1.075	-1.96415e-07		1.07533	-0.12357	1.07492	0.02224	1.07537	0.0018	1.07475	0.03927	1.075	-2.6491e-05
	1.07667	-0.000584114	1.07625	0.000117972	1.07671	1.64061e-05	1.07608	0.000202792	1.07633	1.041e-05		1.07667	-0.12548	1.07625	0.02224	1.07671	0.00323	1.07608	0.03831	1.07633	0.0014
	1.078	-0.000606312	1.07758	0.000115443	1.07804	9.14438e-06	1.07742	0.000190173	1.07767	2.45519e-05		1.078	-0.13025	1.07758	0.02177	1.07804	0.0018	1.07742	0.03593	1.07767	0.00331
	1.07933	-0.000632948	1.07892	0.000110385	1.07937	-1.26408e-05	1.07875	0.000177554	1.079	3.16228e-05		1.07933	-0.13597	1.07892	0.02081	1.07937	-0.00249	1.07875	0.03355	1.079	0.00427
	1.08067	-0.000655145	1.08025	9.77401e-05	1.08071	-3.9267e-05	1.08008	0.000157363	1.08033	3.51583e-05		1.08067	-0.14074	1.08025	0.01843	1.08071	-0.00774	1.08008	0.02973	1.08033	0.00474
	1.082	-0.000675123	1.08158	7.24504e-05	1.08204	-7.07344e-05	1.08142	0.000134649	1.08167	4.93001e-05		1.082	-0.14503	1.08158	0.01366	1.08204	-0.01393	1.08142	0.02544	1.08167	0.00665
	1.08333	-0.000690661	1.08292	3.95737e-05	1.08337	-0.000102202	1.08275	0.000119506	1.083	7.0513e-05		1.08333	-0.14837	1.08292	0.00746	1.08337	-0.02013	1.08275	0.02258	1.083	0.00951
	1.08467	-0.000692881	1.08425	4.16812e-06	1.08471	-0.000121566	1.08408	0.000116983	1.08433	8.81903e-05		1.08467	-0.14884	1.08425	0.000785898	1.08471	-0.02395	1.08408	0.0221	1.08433	0.01189
	1.086	-0.000679562	1.08558	-2.61795e-05	1.08604	-0.000126408	1.08542	0.000119506	1.08567	9.52612e-05		1.086	-0.14598	1.08558	-0.00494	1.08604	-0.0249	1.08542	0.02258	1.08567	0.01285
	1.08733	-0.000661805	1.08692	-4.89403e-05	1.08737	-0.000111884	1.08675	0.000132125	1.087	0.000105868		1.08733	-0.14217	1.08692	-0.00923	1.08737	-0.02204	1.08675	0.02496	1.087	0.01428
	1.08867	-0.000648486	1.08825	-5.65272e-05	1.08871	-9.0099e-05	1.08808	0.000149792	1.08833	0.00012001		1.08867	-0.13931	1.08825	-0.01066	1.08871	-0.01775	1.08808	0.0283	1.08833	0.01619
	1.09	-0.000646267	1.08958	-4.38823e-05	1.09004	-6.83139e-05	1.08942	0.000169982	1.08967	0.000134151		1.09	-0.13883	1.08958	-0.00827	1.09004	-0.01346	1.08942	0.03212	1.08967	0.01809
	1.09133	-0.000652926	1.09092	-2.11216e-05	1.09137	-4.89493e-05	1.09075	0.000187649	1.091	0.000144758		1.09133	-0.14026	1.09092	-0.00398	1.09137	-0.00964	1.09075	0.03545	1.091	0.01952
	1.09267	-0.000666244	1.09225	1.63915e-06	1.09271	-3.68465e-05	1.09208	0.00019522	1.09233	0.0001589		1.09267	-0.14312	1.09225	0.000309061	1.09271	-0.00726	1.09208	0.03688	1.09233	0.02143
	1.094	-0.000672903	1.09358	1.93419e-05	1.09404	-3.44259e-05	1.09342	0.000190173	1.09367	0.000180112		1.094	-0.14455	1.09358	0.00365	1.09404	-0.00678	1.09342	0.03593	1.09367	0.02429
	1.09533	-0.000675123	1.09492	3.45158e-05	1.09537	-4.41082e-05	1.09475	0.000185125	1.095	0.000219003		1.09533	-0.14503	1.09492	0.00651	1.09537	-0.00869	1.09475	0.03498	1.095	0.02954
	1.09667	-0.000668464	1.09625	4.21027e-05	1.09671	-5.13699e-05	1.09608	0.000177554	1.09633	0.000261428		1.09667	-0.1436	1.09625	0.00794	1.09671	-0.01012	1.09608	0.03355	1.09633	0.03526
	1.098	-0.000657365	1.09758	3.95737e-05	1.09804	-5.37905e-05	1.09742	0.000167459	1.09767	0.000296783		1.098	-0.14121	1.09758	0.00746	1.09804	-0.0106	1.09742	0.03164	1.09767	0.04003
	1.09933	-0.000639607	1.09892	3.70448e-05	1.09937	-5.37905e-05	1.09875	0.000157363	1.099	0.000328602		1.09933	-0.1374	1.09892	0.00698	1.09937	-0.0106	1.09875	0.02973	1.099	0.04432
	1.10067	-0.000628509	1.10025	3.95737e-05	1.10071	-4.65287e-05	1.10008	0.000149792	1.10033	0.000356886		1.10067	-0.13502	1.10025	0.00746	1.10071	-0.00917	1.10008	0.0283	1.10033	0.04813
	1.102	-0.000630729	1.10158	4.71606e-05	1.10204	-3.9267e-05	1.10142	0.000149792	1.10167	0.000388705		1.102	-0.13549	1.10158	0.00889	1.10204	-0.00774	1.10142	0.0283	1.10167	0.05243
	1.10333	-0.000639607	1.10292	5.72765e-05	1.10337	-2.95847e-05	1.10275	0.000152316	1.103	0.000413453		1.10333	-0.1374	1.10292	0.0108	1.10337	-0.00583	1.10275	0.02878	1.103	0.05576
	1.10467	-0.000639607	1.10425	7.75083e-05	1.10471	-1.50613e-05	1.10408	0.00015484	1.10433	0.000438202		1.10467	-0.1374	1.10425	0.01461	1.10471	-0.00297	1.10408	0.02925	1.10433	0.0591
	1.106	-0.000628509	1.10558	0.000105327	1.10604	4.30324e-06	1.10542	0.000149792	1.10567	0.000477092		1.106	-0.13502	1.10558	0.01986	1.10604	0.000847711	1.10542	0.0283	1.10567	0.06435
	1.10733	-0.000610751	1.10692	0.000125559	1.10737	2.12472e-05	1.10675	0.000139697	1.107	0.000530124		1.10733	-0.1312	1.10692	0.02367	1.10737	0.00419	1.10675	0.02639	1.107	0.0715
	1.10867	-0.000590774	1.10825	0.000128088	1.10871	2.85089e-05	1.10808	0.000127078	1.10833	0.000586691		1.10867	-0.12691	1.10825	0.02415	1.10871	0.00562	1.10808	0.02401	1.10833	0.07913
	1.11	-0.000579675	1.10958	0.000112914	1.11004	2.85089e-05	1.10942	0.000119506	1.10967	0.000643259		1.11	-0.12453	1.10958	0.02129	1.11004	0.00562	1.10942	0.02258	1.10967	0.08676
	1.11133	-0.000577455	1.11092	8.50952e-05	1.11137	2.85089e-05	1.11075	0.000114459	1.111	0.000696291		1.11133	-0.12405	1.11092	0.01604	1.11137	0.00562	1.11075	0.02163	1.111	0.09391
	1.11267	-0.000595213	1.11225	4.46317e-05	1.11271	2.60884e-05	1.11208	0.000106887	1.11233	0.000735181		1.11267	-0.12786	1.11225	0.00842	1.11271	0.00514	1.11208	0.02019	1.11233	0.09916
	1.114	-0.00062185	1.11358	-5.94777e-06	1.11404	2.36678e-05	1.11342	0.000106887	1.11367	0.000763465		1.114	-0.13359	1.11358	-0.00112	1.11404	0.00466	1.11342	0.02019	1.11367	0.10297
	1.11533	-0.000646267	1.11492	-4.38823e-05	1.11537	1.88267e-05	1.11475	0.000127078	1.115	0.000774071		1.11533	-0.13883	1.11492	-0.00827	1.11537	0.00371	1.11475	0.02401	1.115	0.1044
	1.11667	-0.000661805	1.11625	-6.15851e-05	1.11671	1.88267e-05	1.11608	0.000157363	1.11633	0.000781142		1.11667	-0.14217	1.11625	-0.01161	1.11671	0.00371	1.11608	0.02973	1.11633	0.10535
	1.118	-0.000664024	1.11758	-6.41141e-05	1.11804	1.88267e-05	1.11742	0.000185125	1.11767	0.000791749		1.118	-0.14264	1.11758	-0.01209	1.11804	0.00371	1.11742	0.03498	1.11767	0.10679
	1.11933	-0.000657365	1.11892	-5.39982e-05	1.11937	1.39855e-05	1.11875	0.000207839	1.119	0.00080589		1.11933	-0.14121	1.11892	-0.01018	1.11937	0.00276	1.11875	0.03927	1.119	0.10869
	1.12067	-0.000648486	1.12025	-4.13534e-05	1.12071	-2.95847e-06	1.12008	0.000222982	1.12033	0.000816497		1.12067	-0.13931	1.12025	-0.0078	1.12071	-0.000582801	1.12008	0.04213	1.12033	0.11012
	1.122	-0.000641827	1.12158	-2.87085e-05	1.12204	-2.47436e-05	1.12142	0.000230554	1.12167	0.000812961		1.122	-0.13788	1.12158	-0.00541	1.12204	-0.00487	1.12142	0.04356	1.12167	0.10965
	1.12333	-0.000639607	1.12292	-2.36506e-05	1.12337	-4.65287e-05	1.12275	0.000225506	1.123	0.000809426		1.12333	-0.1374	1.12292	-0.00446	1.12337	-0.00917	1.12275	0.04261	1.123	0.10917
	1.12467	-0.000639607	1.12425	-2.11216e-05	1.12471	-5.86316e-05	1.12408	0.000207839	1.12433	0.000795284		1.12467	-0.1374	1.12425	-0.00398	1.12471	-0.01155	1.12408	0.03927	1.12433	0.10726
	1.126	-0.000646267	1.12558	-8.47674e-06	1.12604	-5.86316e-05	1.12542	0.000182601	1.12567	0.000763465		1.126	-0.13883	1.12558	-0.0016	1.12604	-0.01155	1.12542	0.0345	1.12567	0.10297
	1.12733	-0.000652926	1.12692	1.4284e-05	1.12737	-4.65287e-05	1.12675	0.00015484	1.127	0.000710433		1.12733	-0.14026	1.12692	0.00269	1.12737	-0.00917	1.12675	0.02925	1.127	0.09582
	1.12867	-0.000659585	1.12825	3.95737e-05	1.12871	-3.20053e-05	1.12808	0.000134649	1.12833	0.000668007		1.12867	-0.14169	1.12825	0.00746	1.12871	-0.0063	1.12808	0.02544	1.12833	0.0901
	1.13	-0.000666244	1.12958	6.48634e-05	1.13004	-1.02202e-05	1.12942	0.000132125	1.12967	0.000664472		1.13	-0.14312	1.12958	0.01223	1.13004	-0.00201	1.12942	0.02496	1.12967	0.08962
	1.13133	-0.000672903	1.13092	8.00373e-05	1.13137	6.72381e-06	1.13075	0.000144744	1.131	0.000685684		1.13133	-0.14455	1.13092	0.01509	1.13137	0.00132	1.13075	0.02735	1.131	0.09248
	1.13267	-0.000679562	1.13225	8.50952e-05	1.13271	1.15649e-05	1.13208	0.000159887	1.13233	0.000724575		1.13267	-0.14598	1.13225	0.01604	1.13271	0.00228	1.13208	0.03021	1.13233	0.09773
	1.134	-0.000684002	1.13358	6.99214e-05	1.13404	-5.37905e-07	1.13342	0.000169982	1.13367	0.000781142		1.134	-0.14694	1.13358	0.01318	1.13404	-0.000105964	1.13342	0.03212	1.13367	0.10535
	1.13533	-0.000684002	1.13492	4.21027e-05	1.13537	-1.99025e-05	1.13475	0.00017503	1.135	0.000855387		1.13533	-0.14694	1.13492	0.00794	1.13537	-0.00392	1.13475	0.03307	1.135	0.11537
	1.13667	-0.000679562	1.13625	1.93419e-05	1.13671	-3.44259e-05	1.13608	0.00017503	1.13633	0.000919025		1.13667	-0.14598	1.13625	0.00365	1.13671	-0.00678	1.13608	0.03307	1.13633	0.12395
	1.138	-0.000668464	1.13758	1.63915e-06	1.13804	-4.41082e-05	1.13742	0.000162411	1.13767	0.00095438		1.138	-0.1436	1.13758	0.000309061	1.13804	-0.00869	1.13742	0.03069	1.13767	0.12872
	1.13933	-0.000664024	1.13892	-8.47674e-06	1.13937	-4.16876e-05	1.13875	0.000142221	1.139	0.000961451		1.13933	-0.14264	1.13892	-0.0016	1.13937	-0.00821	1.13875	0.02687	1.139	0.12967
	1.14067	-0.000664024	1.14025	-8.47674e-06	1.14071	-2.95847e-05	1.14008	0.000132125	1.14033	0.00095438		1.14067	-0.14264	1.14025	-0.0016	1.14071	-0.00583	1.14008	0.02496	1.14033	0.12872
	1.142	-0.000666244	1.14158	-3.41879e-06	1.14204	-5.37905e-07	1.14142	0.000142221	1.14167	0.000947309		1.142	-0.14312	1.14158	-0.000644613	1.14204	-0.000105964	1.14142	0.02687	1.14167	0.12777
	1.14333	-0.000664024	1.14292	6.69709e-06	1.14337	3.81912e-05	1.14275	0.000162411	1.143	0.000950845		1.14333	-0.14264	1.14292	0.00126	1.14337	0.00752	1.14275	0.03069	1.143	0.12824
	1.14467	-0.000666244	1.14425	1.4284e-05	1.14471	7.44998e-05	1.14408	0.000182601	1.14433	0.000972057		1.14467	-0.14312	1.14425	0.00269	1.14471	0.01468	1.14408	0.0345	1.14433	0.1311
	1.146	-0.000679562	1.14558	2.43999e-05	1.14604	9.38643e-05	1.14542	0.000197744	1.14567	0.00102		1.146	-0.14598	1.14558	0.0046	1.14604	0.01849	1.14542	0.03736	1.14567	0.1373
	1.14733	-0.000690661	1.14692	3.19868e-05	1.14737	9.14438e-05	1.14675	0.000205316	1.147	0.00108		1.14733	-0.14837	1.14692	0.00603	1.14737	0.01801	1.14675	0.03879	1.147	0.14541
	1.14867	-0.0006951	1.14825	3.45158e-05	1.14871	6.96586e-05	1.14808	0.000210363	1.14833	0.00113		1.14867	-0.14932	1.14825	0.00651	1.14871	0.01372	1.14808	0.03975	1.14833	0.15256
	1.15	-0.000690661	1.14958	3.95737e-05	1.15004	3.81912e-05	1.14942	0.000200268	1.14967	0.00117		1.15	-0.14837	1.14958	0.00746	1.15004	0.00752	1.14942	0.03784	1.14967	0.15733
	1.15133	-0.000684002	1.15092	4.71606e-05	1.15137	1.15649e-05	1.15075	0.000185125	1.151	0.00119		1.15133	-0.14694	1.15092	0.00889	1.15137	0.00228	1.15075	0.03498	1.151	0.16114
	1.15267	-0.000675123	1.15225	5.47476e-05	1.15271	-5.37905e-06	1.15208	0.00017503	1.15233	0.00121		1.15267	-0.14503	1.15225	0.01032	1.15271	-0.00106	1.15208	0.03307	1.15233	0.16353
	1.154	-0.000661805	1.15358	5.72765e-05	1.15404	-7.79962e-06	1.15342	0.00017503	1.15367	0.00122		1.154	-0.14217	1.15358	0.0108	1.15404	-0.00154	1.15342	0.03307	1.15367	0.16496
	1.15533	-0.000644047	1.15492	5.72765e-05	1.15537	6.72381e-06	1.15475	0.000182601	1.155	0.00124		1.15533	-0.13835	1.15492	0.0108	1.15537	0.00132	1.15475	0.0345	1.155	0.16687
	1.15667	-0.000632948	1.15625	5.72765e-05	1.15671	2.60884e-05	1.15608	0.00019522	1.15633	0.00126		1.15667	-0.13597	1.15625	0.0108	1.15671	0.00514	1.15608	0.03688	1.15633	0.1702
	1.158	-0.000628509	1.15758	5.98055e-05	1.15804	3.33501e-05	1.15742	0.000210363	1.15767	0.00129		1.158	-0.13502	1.15758	0.01128	1.15804	0.00657	1.15742	0.03975	1.15767	0.1745
	1.15933	-0.000635168	1.15892	6.23345e-05	1.15937	2.36678e-05	1.15875	0.000222982	1.159	0.00134		1.15933	-0.13645	1.15892	0.01175	1.15937	0.00466	1.15875	0.04213	1.159	0.18022
	1.16067	-0.000648486	1.16025	6.23345e-05	1.16071	4.30324e-06	1.16008	0.000233077	1.16033	0.00138		1.16067	-0.13931	1.16025	0.01175	1.16071	0.000847711	1.16008	0.04404	1.16033	0.18642
	1.162	-0.000661805	1.16158	6.48634e-05	1.16204	-1.50613e-05	1.16142	0.000233077	1.16167	0.00142		1.162	-0.14217	1.16158	0.01223	1.16204	-0.00297	1.16142	0.04404	1.16167	0.19166
	1.16333	-0.000666244	1.16292	7.49793e-05	1.16337	-2.47436e-05	1.16275	0.00022803	1.163	0.00145		1.16333	-0.14312	1.16292	0.01414	1.16337	-0.00487	1.16275	0.04308	1.163	0.19548
	1.16467	-0.000661805	1.16425	8.25662e-05	1.16471	-1.74819e-05	1.16408	0.000217935	1.16433	0.00148		1.16467	-0.14217	1.16425	0.01557	1.16471	-0.00344	1.16408	0.04118	1.16433	0.19977
	1.166	-0.000657365	1.16558	8.76242e-05	1.16604	-2.95847e-06	1.16542	0.000205316	1.16567	0.00152		1.166	-0.14121	1.16558	0.01652	1.16604	-0.000582801	1.16542	0.03879	1.16567	0.20454
	1.16733	-0.000652926	1.16692	9.01532e-05	1.16737	9.14438e-06	1.16675	0.000197744	1.167	0.00154		1.16733	-0.14026	1.16692	0.017	1.16737	0.0018	1.16675	0.03736	1.167	0.20835
	1.16867	-0.000646267	1.16825	9.52111e-05	1.16871	9.14438e-06	1.16808	0.000197744	1.16833	0.00157		1.16867	-0.13883	1.16825	0.01795	1.16871	0.0018	1.16808	0.03736	1.16833	0.21169
	1.17	-0.000646267	1.16958	9.52111e-05	1.17004	4.30324e-06	1.16942	0.000200268	1.16967	0.00159		1.17	-0.13883	1.16958	0.01795	1.17004	0.000847711	1.16942	0.03784	1.16967	0.21407
	1.17133	-0.000650706	1.17092	8.25662e-05	1.17137	-5.37905e-07	1.17075	0.000197744	1.171	0.00161		1.17133	-0.13978	1.17092	0.01557	1.17137	-0.000105964	1.17075	0.03736	1.171	0.21693
	1.17267	-0.000657365	1.17225	6.73924e-05	1.17271	-1.02202e-05	1.17208	0.000192697	1.17233	0.00162		1.17267	-0.14121	1.17225	0.01271	1.17271	-0.00201	1.17208	0.03641	1.17233	0.21884
	1.174	-0.000652926	1.17358	5.98055e-05	1.17404	-1.74819e-05	1.17342	0.00017503	1.17367	0.00164		1.174	-0.14026	1.17358	0.01128	1.17404	-0.00344	1.17342	0.03307	1.17367	0.22075
	1.17533	-0.000637388	1.17492	5.72765e-05	1.17537	-1.74819e-05	1.17475	0.000152316	1.175	0.00166		1.17533	-0.13692	1.17492	0.0108	1.17537	-0.00344	1.17475	0.02878	1.175	0.22361
	1.17667	-0.000612971	1.17625	5.72765e-05	1.17671	-5.37905e-06	1.17608	0.000124554	1.17633	0.0017		1.17667	-0.13168	1.17625	0.0108	1.17671	-0.00106	1.17608	0.02353	1.17633	0.22933
	1.178	-0.000588554	1.17758	6.48634e-05	1.17804	9.14438e-06	1.17742	9.93161e-05	1.17767	0.00177		1.178	-0.12643	1.17758	0.01223	1.17804	0.0018	1.17742	0.01876	1.17767	0.23839
	1.17933	-0.000570796	1.17892	8.50952e-05	1.17937	1.39855e-05	1.17875	7.91257e-05	1.179	0.00185		1.17933	-0.12262	1.17892	0.01604	1.17937	0.00276	1.17875	0.01495	1.179	0.24936
	1.18067	-0.000553038	1.18025	0.000107856	1.18071	9.14438e-06	1.18008	7.15543e-05	1.18033	0.00192		1.18067	-0.1188	1.18025	0.02034	1.18071	0.0018	1.18008	0.01352	1.18033	0.25937
	1.182	-0.000546379	1.18158	0.000128088	1.18204	4.30324e-06	1.18142	7.66019e-05	1.18167	0.00199		1.182	-0.11737	1.18158	0.02415	1.18204	0.000847711	1.18142	0.01447	1.18167	0.26796
	1.18333	-0.000548599	1.18292	0.000143262	1.18337	4.30324e-06	1.18275	8.92209e-05	1.183	0.00205		1.18333	-0.11785	1.18292	0.02701	1.18337	0.000847711	1.18275	0.01686	1.183	0.27654
	1.18467	-0.000555258	1.18425	0.000145791	1.18471	6.72381e-06	1.18408	9.67923e-05	1.18433	0.00211		1.18467	-0.11928	1.18425	0.02749	1.18471	0.00132	1.18408	0.01829	1.18433	0.28417
	1.186	-0.000561917	1.18558	0.000150848	1.18604	6.72381e-06	1.18542	0.000104364	1.18567	0.00215		1.186	-0.12071	1.18558	0.02844	1.18604	0.00132	1.18542	0.01972	1.18567	0.29037
	1.18733	-0.000570796	1.18692	0.000166022	1.18737	1.39855e-05	1.18675	0.000104364	1.187	0.0022		1.18733	-0.12262	1.18692	0.0313	1.18737	0.00276	1.18675	0.01972	1.187	0.29609
	1.18867	-0.000579675	1.18825	0.000191312	1.18871	3.09295e-05	1.18808	0.000106887	1.18833	0.00224		1.18867	-0.12453	1.18825	0.03607	1.18871	0.00609	1.18808	0.02019	1.18833	0.30229
	1.19	-0.000586334	1.18958	0.000216602	1.19004	5.27146e-05	1.18942	0.000111935	1.18967	0.00231		1.19	-0.12596	1.18958	0.04084	1.19004	0.01038	1.18942	0.02115	1.18967	0.31183
	1.19133	-0.000595213	1.19092	0.000239362	1.19137	6.96586e-05	1.19075	0.000127078	1.191	0.0024		1.19133	-0.12786	1.19092	0.04513	1.19137	0.01372	1.19075	0.02401	1.191	0.32375
	1.19267	-0.000606312	1.19225	0.000264652	1.19271	7.20792e-05	1.19208	0.000147268	1.19233	0.0025		1.19267	-0.13025	1.19225	0.0499	1.19271	0.0142	1.19208	0.02782	1.19233	0.3371
	1.194	-0.00061741	1.19358	0.000284884	1.19404	6.96586e-05	1.19342	0.000162411	1.19367	0.00259		1.194	-0.13263	1.19358	0.05371	1.19404	0.01372	1.19342	0.03069	1.19367	0.34997
	1.19533	-0.00062185	1.19492	0.000292471	1.19537	6.48175e-05	1.19475	0.000169982	1.195	0.0027		1.19533	-0.13359	1.19492	0.05515	1.19537	0.01277	1.19475	0.03212	1.195	0.3638
	1.19667	-0.00061963	1.19625	0.000289942	1.19671	5.99764e-05	1.19608	0.000164935	1.19633	0.00281		1.19667	-0.13311	1.19625	0.05467	1.19671	0.01181	1.19608	0.03116	1.19633	0.37954
	1.198	-0.000612971	1.19758	0.000282355	1.19804	5.75558e-05	1.19742	0.000144744	1.19767	0.00293		1.198	-0.13168	1.19758	0.05324	1.19804	0.01134	1.19742	0.02735	1.19767	0.39527
	1.19933	-0.000604092	1.19892	0.000287413	1.19937	5.27146e-05	1.19875	0.000116983	1.199	0.00304		1.19933	-0.12977	1.19892	0.05419	1.19937	0.01038	1.19875	0.0221	1.199	0.41005
	1.20067	-0.000588554	1.20025	0.000302587	1.20071	4.78735e-05	1.20008	8.92209e-05	1.20033	0.00314		1.20067	-0.12643	1.20025	0.05705	1.20071	0.00943	1.20008	0.01686	1.20033	0.42388
	1.202	-0.000570796	1.20158	0.000325348	1.20204	3.81912e-05	1.20142	7.66019e-05	1.20167	0.00325		1.202	-0.12262	1.20158	0.06134	1.20204	0.00752	1.20142	0.01447	1.20167	0.43866
	1.20333	-0.000557478	1.20292	0.000350637	1.20337	2.85089e-05	1.20275	8.16495e-05	1.203	0.00337		1.20333	-0.11976	1.20292	0.06611	1.20337	0.00562	1.20275	0.01543	1.203	0.45392
	1.20467	-0.000553038	1.20425	0.000373398	1.20471	1.88267e-05	1.20408	0.00010184	1.20433	0.00348		1.20467	-0.1188	1.20425	0.0704	1.20471	0.00371	1.20408	0.01924	1.20433	0.4687
	1.206	-0.000555258	1.20558	0.000386043	1.20604	2.36678e-05	1.20542	0.000132125	1.20567	0.00357		1.206	-0.11928	1.20558	0.07279	1.20604	0.00466	1.20542	0.02496	1.20567	0.48206
	1.20733	-0.000557478	1.20692	0.000396159	1.20737	4.54529e-05	1.20675	0.000162411	1.207	0.00367		1.20733	-0.11976	1.20692	0.0747	1.20737	0.00895	1.20675	0.03069	1.207	0.49493
	1.20867	-0.000564137	1.20825	0.000406275	1.20871	7.44998e-05	1.20808	0.000187649	1.20833	0.00378		1.20867	-0.12119	1.20825	0.0766	1.20871	0.01468	1.20808	0.03545	1.20833	0.50924
	1.21	-0.000573016	1.20958	0.000423977	1.21004	0.000105967	1.20942	0.000205316	1.20967	0.00389		1.21	-0.12309	1.20958	0.07994	1.21004	0.02087	1.20942	0.03879	1.20967	0.52497
	1.21133	-0.000575236	1.21092	0.00044168	1.21137	0.000137435	1.21075	0.000217935	1.211	0.00403		1.21133	-0.12357	1.21092	0.08328	1.21137	0.02707	1.21075	0.04118	1.211	0.54357
	1.21267	-0.000566357	1.21225	0.000461912	1.21271	0.00016164	1.21208	0.000230554	1.21233	0.00418		1.21267	-0.12166	1.21225	0.08709	1.21271	0.03184	1.21208	0.04356	1.21233	0.56312
	1.214	-0.000553038	1.21358	0.00049226	1.21404	0.000166481	1.21342	0.000245696	1.21367	0.00433		1.214	-0.1188	1.21358	0.09282	1.21404	0.0328	1.21342	0.04642	1.21367	0.58458
	1.21533	-0.00054416	1.21492	0.000525136	1.21537	0.000156799	1.21475	0.000263363	1.215	0.0045		1.21533	-0.1169	1.21492	0.09901	1.21537	0.03089	1.21475	0.04976	1.215	0.60746
	1.21667	-0.00053972	1.21625	0.000550426	1.21671	0.000144696	1.21608	0.000286077	1.21633	0.00468		1.21667	-0.11594	1.21625	0.10378	1.21671	0.0285	1.21608	0.05405	1.21633	0.63083
	1.218	-0.000533061	1.21758	0.000563071	1.21804	0.000137435	1.21742	0.000311315	1.21767	0.00485		1.218	-0.11451	1.21758	0.10617	1.21804	0.02707	1.21742	0.05882	1.21767	0.65467
	1.21933	-0.000533061	1.21892	0.000575716	1.21937	0.000132593	1.21875	0.000331505	1.219	0.00504		1.21933	-0.11451	1.21892	0.10855	1.21937	0.02612	1.21875	0.06263	1.219	0.67994
	1.22067	-0.00054416	1.22025	0.000595947	1.22071	0.000120491	1.22008	0.000346648	1.22033	0.00524		1.22067	-0.1169	1.22025	0.11237	1.22071	0.02374	1.22008	0.06549	1.22033	0.70665
	1.222	-0.000561917	1.22158	0.000626295	1.22204	0.000108388	1.22142	0.000356743	1.22167	0.00544		1.222	-0.12071	1.22158	0.11809	1.22204	0.02135	1.22142	0.0674	1.22167	0.7343
	1.22333	-0.000577455	1.22292	0.000659172	1.22337	0.000103547	1.22275	0.000361791	1.223	0.00565		1.22333	-0.12405	1.22292	0.12429	1.22337	0.0204	1.22275	0.06836	1.223	0.76148
	1.22467	-0.000584114	1.22425	0.000694577	1.22471	0.000105967	1.22408	0.000359267	1.22433	0.00585		1.22467	-0.12548	1.22425	0.13096	1.22471	0.02087	1.22408	0.06788	1.22433	0.78866
	1.226	-0.000586334	1.22558	0.000735041	1.22604	0.000113229	1.22542	0.00035422	1.22567	0.00605		1.226	-0.12596	1.22558	0.13859	1.22604	0.02231	1.22542	0.06692	1.22567	0.81584
	1.22733	-0.000584114	1.22692	0.000783091	1.22737	0.00011807	1.22675	0.000346648	1.227	0.00626		1.22733	-0.12548	1.22692	0.14765	1.22737	0.02326	1.22675	0.06549	1.227	0.84398
	1.22867	-0.000575236	1.22825	0.000826084	1.22871	0.000125332	1.22808	0.000341601	1.22833	0.00648		1.22867	-0.12357	1.22825	0.15576	1.22871	0.02469	1.22808	0.06454	1.22833	0.87354
	1.23	-0.000561917	1.22958	0.000858961	1.23004	0.000127752	1.22942	0.000344124	1.22967	0.00671		1.23	-0.12071	1.22958	0.16196	1.23004	0.02517	1.22942	0.06502	1.22967	0.90549
	1.23133	-0.00054416	1.23092	0.00088425	1.23137	0.000120491	1.23075	0.000351696	1.231	0.00698		1.23133	-0.1169	1.23092	0.16673	1.23137	0.02374	1.23075	0.06645	1.231	0.94125
	1.23267	-0.000528622	1.23225	0.000914598	1.23271	0.000105967	1.23208	0.000361791	1.23233	0.00727		1.23267	-0.11356	1.23225	0.17245	1.23271	0.02087	1.23208	0.06836	1.23233	0.97987
	1.234	-0.000519743	1.23358	0.000950003	1.23404	8.17615e-05	1.23342	0.000366839	1.23367	0.00757		1.234	-0.11165	1.23358	0.17912	1.23404	0.01611	1.23342	0.06931	1.23367	1.02088
	1.23533	-0.000513084	1.23492	0.000980351	1.23537	6.23969e-05	1.23475	0.000369362	1.235	0.00788		1.23533	-0.11022	1.23492	0.18485	1.23537	0.01229	1.23475	0.06979	1.235	1.06237
	1.23667	-0.000508644	1.23625	0.00101	1.23671	4.54529e-05	1.23608	0.000371886	1.23633	0.00818		1.23667	-0.10927	1.23625	0.18961	1.23671	0.00895	1.23608	0.07026	1.23633	1.10337
	1.238	-0.000506424	1.23758	0.00103	1.23804	3.81912e-05	1.23742	0.000371886	1.23767	0.00847		1.238	-0.10879	1.23758	0.19438	1.23804	0.00752	1.23742	0.07026	1.23767	1.142
	1.23933	-0.000506424	1.23892	0.00106	1.23937	3.81912e-05	1.23875	0.000376934	1.239	0.00875		1.23933	-0.10879	1.23892	0.19915	1.23937	0.00752	1.23875	0.07122	1.239	1.18015
	1.24067	-0.000508644	1.24025	0.00108	1.24071	5.02941e-05	1.24008	0.000389553	1.24033	0.00904		1.24067	-0.10927	1.24025	0.20344	1.24071	0.00991	1.24008	0.0736	1.24033	1.21925
	1.242	-0.000497545	1.24158	0.0011	1.24204	6.72381e-05	1.24142	0.000414791	1.24167	0.00934		1.242	-0.10688	1.24158	0.20678	1.24204	0.01325	1.24142	0.07837	1.24167	1.2593
	1.24333	-0.000477568	1.24292	0.00112	1.24337	8.41821e-05	1.24275	0.0004476	1.243	0.00966		1.24333	-0.10259	1.24292	0.21059	1.24337	0.01658	1.24275	0.08457	1.243	1.30317
	1.24467	-0.00045981	1.24425	0.00114	1.24471	0.000103547	1.24408	0.000485457	1.24433	0.01001		1.24467	-0.09878	1.24425	0.21536	1.24471	0.0204	1.24408	0.09172	1.24433	1.35038
	1.246	-0.000448712	1.24558	0.00118	1.24604	0.000125332	1.24542	0.000513219	1.24567	0.01039		1.246	-0.09639	1.24558	0.22252	1.24604	0.02469	1.24542	0.09697	1.24567	1.40092
	1.24733	-0.000442053	1.24692	0.00123	1.24737	0.000154379	1.24675	0.000525838	1.247	0.01078		1.24733	-0.09496	1.24692	0.23158	1.24737	0.03041	1.24675	0.09935	1.247	1.45337
	1.24867	-0.000437613	1.24825	0.00127	1.24871	0.000181005	1.24808	0.000528362	1.24833	0.01116		1.24867	-0.09401	1.24825	0.23968	1.24871	0.03566	1.24808	0.09983	1.24833	1.50535
	1.25	-0.000442053	1.24958	0.00131	1.25004	0.000205211	1.24942	0.000530885	1.24967	0.01155		1.25	-0.09496	1.24958	0.24731	1.25004	0.04043	1.24942	0.1003	1.24967	1.55732
	1.25133	-0.000446492	1.25092	0.00136	1.25137	0.000224575	1.25075	0.000530885	1.251	0.01194		1.25133	-0.09591	1.25092	0.25637	1.25137	0.04424	1.25075	0.1003	1.251	1.61025
	1.25267	-0.000439833	1.25225	0.00142	1.25271	0.000239099	1.25208	0.000538457	1.25233	0.01235		1.25267	-0.09448	1.25225	0.26734	1.25271	0.0471	1.25208	0.10173	1.25233	1.66557
	1.254	-0.000422075	1.25358	0.00147	1.25404	0.000256043	1.25342	0.000556123	1.25367	0.01278		1.254	-0.09067	1.25358	0.27735	1.25404	0.05044	1.25342	0.10507	1.25367	1.72326
	1.25533	-0.000402098	1.25492	0.00151	1.25537	0.000263304	1.25475	0.000583885	1.255	0.01322		1.25533	-0.08638	1.25492	0.28546	1.25537	0.05187	1.25475	0.11032	1.255	1.78239
	1.25667	-0.0003799	1.25625	0.00155	1.25671	0.000263304	1.25608	0.000616695	1.25633	0.01367		1.25667	-0.08161	1.25625	0.29213	1.25671	0.05187	1.25608	0.11652	1.25633	1.84343
	1.258	-0.000359923	1.25758	0.00158	1.25804	0.000265725	1.25742	0.000644456	1.25767	0.01413		1.258	-0.07732	1.25758	0.29833	1.25804	0.05235	1.25742	0.12176	1.25767	1.90637
	1.25933	-0.000337726	1.25892	0.00161	1.25937	0.000277828	1.25875	0.000662123	1.259	0.01463		1.25933	-0.07255	1.25892	0.30405	1.25937	0.05473	1.25875	0.1251	1.259	1.97265
	1.26067	-0.000317748	1.26025	0.00164	1.26071	0.000292351	1.26008	0.000674742	1.26033	0.01513		1.26067	-0.06826	1.26025	0.30978	1.26071	0.05759	1.26008	0.12748	1.26033	2.04084
	1.262	-0.000299991	1.26158	0.00168	1.26204	0.000306875	1.26142	0.000684837	1.26167	0.01565		1.262	-0.06444	1.26158	0.31645	1.26204	0.06045	1.26142	0.12939	1.26167	2.11093
	1.26333	-0.000288892	1.26292	0.00172	1.26337	0.000318977	1.26275	0.00069998	1.263	0.01619		1.26333	-0.06206	1.26292	0.32456	1.26337	0.06284	1.26275	0.13225	1.263	2.18293
	1.26467	-0.000280013	1.26425	0.00177	1.26471	0.000326239	1.26408	0.000727742	1.26433	0.01674		1.26467	-0.06015	1.26425	0.3341	1.26471	0.06427	1.26408	0.1375	1.26433	2.25732
	1.266	-0.000271134	1.26558	0.00182	1.26604	0.00033108	1.26542	0.000765599	1.26567	0.01729		1.266	-0.05824	1.26558	0.34363	1.26604	0.06522	1.26542	0.14465	1.26567	2.33171
	1.26733	-0.000264475	1.26692	0.00187	1.26737	0.000335921	1.26675	0.000805979	1.267	0.01783		1.26733	-0.05681	1.26692	0.35221	1.26737	0.06617	1.26675	0.15228	1.267	2.40514
	1.26867	-0.000255596	1.26825	0.0019	1.26871	0.000343183	1.26808	0.000838789	1.26833	0.01837		1.26867	-0.05491	1.26825	0.35794	1.26871	0.0676	1.26808	0.15848	1.26833	2.47762
	1.27	-0.000235619	1.26958	0.00193	1.27004	0.000355286	1.26942	0.000858979	1.26967	0.01891		1.27	-0.05062	1.26958	0.36366	1.27004	0.06999	1.26942	0.16229	1.26967	2.55058
	1.27133	-0.000206763	1.27092	0.00195	1.27137	0.00037223	1.27075	0.000871598	1.271	0.01946		1.27133	-0.04442	1.27092	0.36843	1.27137	0.07333	1.27075	0.16468	1.271	2.62496
	1.27267	-0.000175687	1.27225	0.00199	1.27271	0.000401277	1.27208	0.000876646	1.27233	0.02002		1.27267	-0.03774	1.27225	0.37558	1.27271	0.07905	1.27208	0.16563	1.27233	2.69983
	1.274	-0.000155709	1.27358	0.00204	1.27404	0.000437585	1.27342	0.000874122	1.27367	0.02059		1.274	-0.03345	1.27358	0.38464	1.27404	0.0862	1.27342	0.16515	1.27367	2.77755
	1.27533	-0.000142391	1.27492	0.00211	1.27537	0.000481156	1.27475	0.000879169	1.275	0.02119		1.27533	-0.03059	1.27492	0.39751	1.27537	0.09478	1.27475	0.16611	1.275	2.85814
	1.27667	-0.000131292	1.27625	0.00219	1.27671	0.000519885	1.27608	0.00089936	1.27633	0.0218		1.27667	-0.0282	1.27625	0.41277	1.27671	0.10241	1.27608	0.16992	1.27633	2.94015
	1.278	-0.000131292	1.27758	0.00228	1.27804	0.000556193	1.27742	0.000929645	1.27767	0.02243		1.278	-0.0282	1.27758	0.42899	1.27804	0.10957	1.27742	0.17564	1.27767	3.02503
	1.27933	-0.000133512	1.27892	0.00237	1.27937	0.000594922	1.27875	0.000964979	1.279	0.02308		1.27933	-0.02868	1.27892	0.44615	1.27937	0.1172	1.27875	0.18232	1.279	3.11229
	1.28067	-0.000131292	1.28025	0.00245	1.28071	0.000633652	1.28008	0.000997788	1.28033	0.02373		1.28067	-0.0282	1.28025	0.46141	1.28071	0.12483	1.28008	0.18852	1.28033	3.2005
	1.282	-0.000115754	1.28158	0.00251	1.28204	0.000672381	1.28142	0.00104	1.28167	0.02438		1.282	-0.02487	1.28158	0.47333	1.28204	0.13245	1.28142	0.19615	1.28167	3.28777
	1.28333	-8.24584e-05	1.28292	0.00255	1.28337	0.000706269	1.28275	0.00109	1.283	0.02501		1.28333	-0.01771	1.28292	0.48144	1.28337	0.13913	1.28275	0.20568	1.283	3.37312
	1.28467	-4.69429e-05	1.28425	0.00259	1.28471	0.000740157	1.28408	0.00115	1.28433	0.02564		1.28467	-0.01008	1.28425	0.48811	1.28471	0.14581	1.28408	0.21713	1.28433	3.458
	1.286	-3.28847e-07	1.28558	0.00262	1.28604	0.000771624	1.28542	0.00121	1.28567	0.02626		1.286	-7.06425e-05	1.28558	0.49431	1.28604	0.15201	1.28542	0.22953	1.28567	3.54192
	1.28733	5.73838e-05	1.28692	0.00265	1.28737	0.000800671	1.28675	0.00128	1.287	0.02687		1.28733	0.01233	1.28692	0.50051	1.28737	0.15773	1.28675	0.24145	1.287	3.62441
	1.28867	0.000121756	1.28825	0.00269	1.28871	0.000827297	1.28808	0.00134	1.28833	0.02748		1.28867	0.02616	1.28825	0.50719	1.28871	0.16297	1.28808	0.25385	1.28833	3.70643
	1.29	0.000181688	1.28958	0.00274	1.29004	0.000858765	1.28942	0.0014	1.28967	0.0281		1.29	0.03903	1.28958	0.5172	1.29004	0.16917	1.28942	0.26481	1.28967	3.7894
	1.29133	0.000223863	1.29092	0.00281	1.29137	0.000892653	1.29075	0.00145	1.291	0.02871		1.29133	0.04809	1.29092	0.53055	1.29137	0.17585	1.29075	0.27435	1.291	3.87237
	1.29267	0.000257158	1.29225	0.0029	1.29271	0.00092412	1.29208	0.00149	1.29233	0.02932		1.29267	0.05524	1.29225	0.54676	1.29271	0.18205	1.29208	0.28198	1.29233	3.95391
	1.294	0.000283795	1.29358	0.00299	1.29404	0.000955587	1.29342	0.00153	1.29367	0.02991		1.294	0.06096	1.29358	0.56345	1.29404	0.18824	1.29342	0.28818	1.29367	4.03449
	1.29533	0.000305992	1.29492	0.00307	1.29537	0.000984634	1.29475	0.00156	1.295	0.0305		1.29533	0.06573	1.29492	0.57919	1.29537	0.19397	1.29475	0.29438	1.295	4.11365
	1.29667	0.000332629	1.29625	0.00315	1.29671	0.00101	1.29608	0.00159	1.29633	0.03108		1.29667	0.07145	1.29625	0.59349	1.29671	0.19921	1.29608	0.30058	1.29633	4.19233
	1.298	0.000368144	1.29758	0.00321	1.29804	0.00104	1.29742	0.00162	1.29767	0.03166		1.298	0.07908	1.29758	0.60494	1.29804	0.20493	1.29742	0.3063	1.29767	4.27005
	1.29933	0.000416978	1.29892	0.00325	1.29937	0.00107	1.29875	0.00165	1.299	0.03224		1.29933	0.08957	1.29892	0.61352	1.29937	0.21161	1.29875	0.3125	1.299	4.34873
	1.30067	0.000472471	1.30025	0.00329	1.30071	0.00112	1.30008	0.00169	1.30033	0.03284		1.30067	0.1015	1.30025	0.61972	1.30071	0.22067	1.30008	0.32013	1.30033	4.42884
	1.302	0.000536843	1.30158	0.00331	1.30204	0.00117	1.30142	0.00174	1.30167	0.03343		1.302	0.11532	1.30158	0.62401	1.30204	0.23116	1.30142	0.32966	1.30167	4.50895
	1.30333	0.000603434	1.30292	0.00333	1.30337	0.00123	1.30275	0.00181	1.303	0.03402		1.30333	0.12963	1.30292	0.6283	1.30337	0.24165	1.30275	0.34206	1.303	4.5881
	1.30467	0.000676685	1.30425	0.00337	1.30471	0.00128	1.30408	0.00189	1.30433	0.0346		1.30467	0.14536	1.30425	0.63498	1.30471	0.25214	1.30408	0.3578	1.30433	4.66726
	1.306	0.000752155	1.30558	0.00342	1.30604	0.00133	1.30542	0.00198	1.30567	0.03519		1.306	0.16158	1.30558	0.64404	1.30604	0.26168	1.30542	0.37448	1.30567	4.74641
	1.30733	0.000829845	1.30692	0.00347	1.30737	0.00137	1.30675	0.00207	1.307	0.03577		1.30733	0.17827	1.30692	0.65405	1.30737	0.26978	1.30675	0.3907	1.307	4.82461
	1.30867	0.000896437	1.30825	0.00353	1.30871	0.0014	1.30808	0.00214	1.30833	0.03633		1.30867	0.19257	1.30825	0.6655	1.30871	0.27598	1.30808	0.40453	1.30833	4.90043
	1.31	0.000943051	1.30958	0.0036	1.31004	0.00143	1.30942	0.0022	1.30967	0.03689		1.31	0.20259	1.30958	0.67885	1.31004	0.28218	1.30942	0.41645	1.30967	4.97482
	1.31133	0.000978566	1.31092	0.00368	1.31137	0.00146	1.31075	0.00226	1.311	0.03742		1.31133	0.21021	1.31092	0.69411	1.31137	0.28838	1.31075	0.42646	1.311	5.04682
	1.31267	0.00101	1.31225	0.00376	1.31271	0.00149	1.31208	0.00231	1.31233	0.03794		1.31267	0.21594	1.31225	0.70984	1.31271	0.29315	1.31208	0.43647	1.31233	5.11691
	1.314	0.00103	1.31358	0.00385	1.31404	0.00151	1.31342	0.00237	1.31367	0.03844		1.314	0.2207	1.31358	0.7251	1.31404	0.29839	1.31342	0.44696	1.31367	5.18415
	1.31533	0.00106	1.31492	0.00393	1.31537	0.00155	1.31475	0.00243	1.315	0.03892		1.31533	0.2269	1.31492	0.74036	1.31537	0.30555	1.31475	0.45841	1.315	5.249
	1.31667	0.0011	1.31625	0.00401	1.31671	0.0016	1.31608	0.00249	1.31633	0.03938		1.31667	0.23596	1.31625	0.7561	1.31671	0.31556	1.31608	0.47128	1.31633	5.31146
	1.318	0.00116	1.31758	0.0041	1.31804	0.00167	1.31742	0.00257	1.31767	0.03984		1.318	0.24979	1.31758	0.77231	1.31804	0.32843	1.31742	0.48559	1.31767	5.37345
	1.31933	0.00125	1.31892	0.00418	1.31937	0.00174	1.31875	0.00265	1.319	0.04031		1.31933	0.26791	1.31892	0.789	1.31937	0.34369	1.31875	0.50037	1.319	5.43639
	1.32067	0.00135	1.32025	0.00427	1.32071	0.00183	1.32008	0.00272	1.32033	0.04077		1.32067	0.28937	1.32025	0.80521	1.32071	0.36086	1.32008	0.5142	1.32033	5.49886
	1.322	0.00146	1.32158	0.00435	1.32204	0.00193	1.32142	0.00279	1.32167	0.04122		1.322	0.31321	1.32158	0.81999	1.32204	0.37946	1.32142	0.52707	1.32167	5.55894
	1.32333	0.00157	1.32292	0.00442	1.32337	0.00202	1.32275	0.00286	1.323	0.04164		1.32333	0.33801	1.32292	0.83287	1.32337	0.3971	1.32275	0.53947	1.323	5.61616
	1.32467	0.00168	1.32425	0.00448	1.32471	0.0021	1.32408	0.00292	1.32433	0.04204		1.32467	0.36137	1.32425	0.84526	1.32471	0.41284	1.32408	0.55235	1.32433	5.67004
	1.326	0.00179	1.32558	0.00454	1.32604	0.00217	1.32542	0.00299	1.32567	0.0424		1.326	0.38521	1.32558	0.85671	1.32604	0.42666	1.32542	0.56522	1.32567	5.71916
	1.32733	0.0019	1.32692	0.0046	1.32737	0.00223	1.32675	0.00306	1.327	0.04273		1.32733	0.40906	1.32692	0.86672	1.32737	0.44001	1.32675	0.57809	1.327	5.76303
	1.32867	0.00201	1.32825	0.00465	1.32871	0.0023	1.32808	0.00313	1.32833	0.04302		1.32867	0.43194	1.32825	0.87721	1.32871	0.45289	1.32808	0.59097	1.32833	5.8026
	1.33	0.00211	1.32958	0.00471	1.33004	0.00236	1.32942	0.0032	1.32967	0.04331		1.33	0.4534	1.32958	0.88818	1.33004	0.46529	1.32942	0.6048	1.32967	5.84075
	1.33133	0.00221	1.33092	0.00478	1.33137	0.00242	1.33075	0.00328	1.331	0.04358		1.33133	0.47438	1.33092	0.90058	1.33137	0.47673	1.33075	0.62006	1.331	5.87747
	1.33267	0.00232	1.33225	0.00484	1.33271	0.00248	1.33208	0.00336	1.33233	0.04385		1.33267	0.49775	1.33225	0.9125	1.33271	0.48818	1.33208	0.63484	1.33233	5.91371
	1.334	0.00243	1.33358	0.0049	1.33404	0.00254	1.33342	0.00344	1.33367	0.04411		1.334	0.52159	1.33358	0.92394	1.33404	0.5001	1.33342	0.64914	1.33367	5.94947
	1.33533	0.00254	1.33492	0.00496	1.33537	0.0026	1.33475	0.0035	1.335	0.04438		1.33533	0.54543	1.33492	0.93491	1.33537	0.51297	1.33475	0.66202	1.335	5.98571
	1.33667	0.00265	1.33625	0.00501	1.33671	0.00268	1.33608	0.00357	1.33633	0.04465		1.33667	0.56832	1.33625	0.9454	1.33671	0.52728	1.33608	0.67442	1.33633	6.02147
	1.338	0.00275	1.33758	0.00507	1.33804	0.00275	1.33742	0.00363	1.33767	0.04491		1.338	0.59073	1.33758	0.95637	1.33804	0.54253	1.33742	0.68586	1.33767	6.05724
	1.33933	0.00285	1.33892	0.00513	1.33937	0.00284	1.33875	0.00369	1.339	0.04517		1.33933	0.61219	1.33892	0.96781	1.33937	0.55922	1.33875	0.6973	1.339	6.09205
	1.34067	0.00295	1.34025	0.0052	1.34071	0.00292	1.34008	0.00376	1.34033	0.04543		1.34067	0.63269	1.34025	0.97973	1.34071	0.57544	1.34008	0.7097	1.34033	6.12733
	1.342	0.00305	1.34158	0.00525	1.34204	0.003	1.34142	0.00384	1.34167	0.0457		1.342	0.65463	1.34158	0.9907	1.34204	0.59117	1.34142	0.72496	1.34167	6.16309
	1.34333	0.00316	1.34292	0.0053	1.34337	0.00308	1.34275	0.00393	1.343	0.04596		1.34333	0.67799	1.34292	1.00024	1.34337	0.60595	1.34275	0.74308	1.343	6.19838
	1.34467	0.00327	1.34425	0.00536	1.34471	0.00315	1.34408	0.00403	1.34433	0.04622		1.34467	0.70183	1.34425	1.01025	1.34471	0.61978	1.34408	0.76215	1.34433	6.23319
	1.346	0.00338	1.34558	0.00542	1.34604	0.00322	1.34542	0.00413	1.34567	0.04647		1.346	0.72615	1.34558	1.02122	1.34604	0.63361	1.34542	0.78027	1.34567	6.268
	1.34733	0.0035	1.34692	0.00547	1.34737	0.00328	1.34675	0.00421	1.347	0.04672		1.34733	0.75095	1.34692	1.03075	1.34737	0.64601	1.34675	0.79601	1.347	6.30185
	1.34867	0.00362	1.34825	0.00551	1.34871	0.00334	1.34808	0.00428	1.34833	0.04697		1.34867	0.7767	1.34825	1.03981	1.34871	0.65698	1.34808	0.80936	1.34833	6.33523
	1.35	0.00373	1.34958	0.00556	1.35004	0.00339	1.34942	0.00435	1.34967	0.04722		1.35	0.80102	1.34958	1.04887	1.35004	0.66747	1.34942	0.82128	1.34967	6.36813
	1.35133	0.00383	1.35092	0.00561	1.35137	0.00343	1.35075	0.00441	1.351	0.04747		1.35133	0.82343	1.35092	1.05841	1.35137	0.67653	1.35075	0.8332	1.351	6.40199
	1.35267	0.00393	1.35225	0.00566	1.35271	0.00347	1.35208	0.00447	1.35233	0.04774		1.35267	0.84488	1.35225	1.06747	1.35271	0.68272	1.35208	0.84465	1.35233	6.43823
	1.354	0.00404	1.35358	0.0057	1.35404	0.00349	1.35342	0.00454	1.35367	0.04803		1.354	0.86682	1.35358	1.0751	1.35404	0.68654	1.35342	0.85704	1.35367	6.47781
	1.35533	0.00414	1.35492	0.00573	1.35537	0.00351	1.35475	0.0046	1.355	0.04835		1.35533	0.88923	1.35492	1.0813	1.35537	0.69178	1.35475	0.86944	1.355	6.52168
	1.35667	0.00425	1.35625	0.00577	1.35671	0.00356	1.35608	0.00467	1.35633	0.04871		1.35667	0.91212	1.35625	1.0875	1.35671	0.7018	1.35608	0.88279	1.35633	6.56936
	1.358	0.00435	1.35758	0.0058	1.35804	0.00364	1.35742	0.00474	1.35767	0.04908		1.358	0.93453	1.35758	1.09274	1.35804	0.71753	1.35742	0.89519	1.35767	6.6199
	1.35933	0.00445	1.35892	0.00583	1.35937	0.00374	1.35875	0.0048	1.359	0.04948		1.35933	0.95694	1.35892	1.09942	1.35937	0.73708	1.35875	0.90616	1.359	6.67331
	1.36067	0.00456	1.36025	0.00587	1.36071	0.00385	1.36008	0.00485	1.36033	0.04989		1.36067	0.98031	1.36025	1.10705	1.36071	0.75902	1.36008	0.9157	1.36033	6.72862
	1.362	0.00468	1.36158	0.00592	1.36204	0.00397	1.36142	0.00489	1.36167	0.05032		1.362	1.0051	1.36158	1.11658	1.36204	0.78286	1.36142	0.92428	1.36167	6.78632
	1.36333	0.00479	1.36292	0.00597	1.36337	0.00409	1.36275	0.00494	1.363	0.05077		1.36333	1.02847	1.36292	1.12612	1.36337	0.8048	1.36275	0.93286	1.363	6.84736
	1.36467	0.00489	1.36425	0.00603	1.36471	0.00417	1.36408	0.00498	1.36433	0.05126		1.36467	1.04945	1.36425	1.13661	1.36471	0.82196	1.36408	0.94144	1.36433	6.91411
	1.366	0.00498	1.36558	0.00609	1.36604	0.00423	1.36542	0.00503	1.36567	0.05179		1.366	1.069	1.36558	1.14806	1.36604	0.83341	1.36542	0.95003	1.36567	6.98564
	1.36733	0.00506	1.36692	0.00616	1.36737	0.00427	1.36675	0.00507	1.367	0.05237		1.36733	1.08664	1.36692	1.16093	1.36737	0.84056	1.36675	0.95813	1.367	7.06336
	1.36867	0.00513	1.36825	0.00623	1.36871	0.0043	1.36808	0.00511	1.36833	0.053		1.36867	1.10238	1.36825	1.17476	1.36871	0.84676	1.36808	0.96576	1.36833	7.14872
	1.37	0.00519	1.36958	0.00631	1.37004	0.00433	1.36942	0.00515	1.36967	0.0537		1.37	1.11573	1.36958	1.19049	1.37004	0.85343	1.36942	0.97339	1.36967	7.24313
	1.37133	0.00526	1.37092	0.0064	1.37137	0.00437	1.37075	0.00519	1.371	0.05447		1.37133	1.12908	1.37092	1.20766	1.37137	0.86154	1.37075	0.98102	1.371	7.34708
	1.37267	0.00532	1.37225	0.0065	1.37271	0.00442	1.37208	0.00523	1.37233	0.05531		1.37267	1.14338	1.37225	1.2253	1.37271	0.8706	1.37208	0.98817	1.37233	7.45914
	1.374	0.00539	1.37358	0.00658	1.37404	0.00446	1.37342	0.00527	1.37367	0.0562		1.374	1.15721	1.37358	1.24056	1.37404	0.87918	1.37342	0.99533	1.37367	7.57978
	1.37533	0.00545	1.37492	0.00664	1.37537	0.00451	1.37475	0.00531	1.375	0.05715		1.37533	1.17009	1.37492	1.25201	1.37537	0.88872	1.37475	1.00248	1.375	7.70852
	1.37667	0.00551	1.37625	0.00668	1.37671	0.00455	1.37608	0.00535	1.37633	0.05818		1.37667	1.18296	1.37625	1.25964	1.37671	0.89682	1.37608	1.01059	1.37633	7.84633
	1.378	0.00557	1.37758	0.00671	1.37804	0.00459	1.37742	0.0054	1.37767	0.05925		1.378	1.19727	1.37758	1.2644	1.37804	0.90445	1.37742	1.0206	1.37767	7.99176
	1.37933	0.00564	1.37892	0.00673	1.37937	0.00463	1.37875	0.00546	1.379	0.06038		1.37933	1.21253	1.37892	1.26965	1.37937	0.91161	1.37875	1.03204	1.379	8.14388
	1.38067	0.00572	1.38025	0.00677	1.38071	0.00467	1.38008	0.00552	1.38033	0.06157		1.38067	1.22874	1.38025	1.2768	1.38071	0.91924	1.38008	1.04349	1.38033	8.30457
	1.382	0.0058	1.38158	0.00683	1.38204	0.00471	1.38142	0.00558	1.38167	0.06284		1.382	1.2459	1.38158	1.28729	1.38204	0.9283	1.38142	1.05445	1.38167	8.4748
	1.38333	0.00588	1.38292	0.00691	1.38337	0.00476	1.38275	0.00563	1.383	0.06417		1.38333	1.26307	1.38292	1.30303	1.38337	0.93736	1.38275	1.06447	1.383	8.65504
	1.38467	0.00596	1.38425	0.00702	1.38471	0.0048	1.38408	0.00568	1.38433	0.06558		1.38467	1.27928	1.38425	1.32353	1.38471	0.94594	1.38408	1.07353	1.38433	8.84435
	1.386	0.00602	1.38558	0.00714	1.38604	0.00485	1.38542	0.00573	1.38567	0.06705		1.386	1.29359	1.38558	1.34547	1.38604	0.95452	1.38542	1.08259	1.38567	9.04319
	1.38733	0.00608	1.38692	0.00725	1.38737	0.00489	1.38675	0.00578	1.387	0.06859		1.38733	1.30503	1.38692	1.36692	1.38737	0.96311	1.38675	1.09212	1.387	9.25157
	1.38867	0.00612	1.38825	0.00736	1.38871	0.00493	1.38808	0.00583	1.38833	0.07022		1.38867	1.31457	1.38825	1.38838	1.38871	0.97073	1.38808	1.10214	1.38833	9.47139
	1.39	0.00615	1.38958	0.00747	1.39004	0.00496	1.38942	0.0059	1.38967	0.07193		1.39	1.3222	1.38958	1.40841	1.39004	0.97693	1.38942	1.11406	1.38967	9.70123
	1.39133	0.00618	1.39092	0.00756	1.39137	0.00499	1.39075	0.00596	1.391	0.07371		1.39133	1.32697	1.39092	1.42605	1.39137	0.98218	1.39075	1.12693	1.391	9.94155
	1.39267	0.00619	1.39225	0.00765	1.39271	0.00501	1.39208	0.00603	1.39233	0.07556		1.39267	1.33031	1.39225	1.44322	1.39271	0.98647	1.39208	1.13885	1.39233	10.1905
	1.394	0.0062	1.39358	0.00775	1.39404	0.00503	1.39342	0.00609	1.39367	0.07747		1.394	1.33174	1.39358	1.46086	1.39404	0.99028	1.39342	1.14982	1.39367	10.4484
	1.39533	0.0062	1.39492	0.00785	1.39537	0.00505	1.39475	0.00613	1.395	0.07946		1.39533	1.33269	1.39492	1.47993	1.39537	0.99505	1.39475	1.15888	1.395	10.7164
	1.39667	0.00621	1.39625	0.00795	1.39671	0.00509	1.39608	0.00618	1.39633	0.08152		1.39667	1.3346	1.39625	1.49901	1.39671	1.00173	1.39608	1.16842	1.39633	10.9944
	1.398	0.00623	1.39758	0.00806	1.39804	0.00513	1.39742	0.00623	1.39767	0.08365		1.398	1.33889	1.39758	1.51904	1.39804	1.01031	1.39742	1.17796	1.39767	11.2824
	1.39933	0.00625	1.39892	0.00817	1.39937	0.00518	1.39875	0.00629	1.399	0.08586		1.39933	1.34366	1.39892	1.54049	1.39937	1.0208	1.39875	1.18797	1.399	11.5795
	1.40067	0.00628	1.40025	0.00829	1.40071	0.00525	1.40008	0.00635	1.40033	0.08813		1.40067	1.34986	1.40025	1.56338	1.40071	1.03415	1.40008	1.19894	1.40033	11.8861
	1.402	0.00631	1.40158	0.00841	1.40204	0.00533	1.40142	0.00641	1.40167	0.09046		1.402	1.35653	1.40158	1.58627	1.40204	1.04989	1.40142	1.21181	1.40167	12.2008
	1.40333	0.00635	1.40292	0.00853	1.40337	0.00542	1.40275	0.00649	1.403	0.09285		1.40333	1.36321	1.40292	1.60916	1.40337	1.06849	1.40275	1.22612	1.403	12.5231
	1.40467	0.00637	1.40425	0.00867	1.40471	0.00552	1.40408	0.00657	1.40433	0.09528		1.40467	1.36941	1.40425	1.63395	1.40471	1.08804	1.40408	1.2409	1.40433	12.8512
	1.406	0.00641	1.40558	0.0088	1.40604	0.00562	1.40542	0.00665	1.40567	0.09775		1.406	1.37608	1.40558	1.66018	1.40604	1.10759	1.40542	1.25568	1.40567	13.184
	1.40733	0.00644	1.40692	0.00895	1.40737	0.00572	1.40675	0.00673	1.407	0.10026		1.40733	1.38371	1.40692	1.68784	1.40737	1.12618	1.40675	1.27094	1.407	13.5216
	1.40867	0.00648	1.40825	0.0091	1.40871	0.00581	1.40808	0.00681	1.40833	0.10279		1.40867	1.39277	1.40825	1.71597	1.40871	1.14383	1.40808	1.28715	1.40833	13.864
	1.41	0.00652	1.40958	0.00926	1.41004	0.00589	1.40942	0.00689	1.40967	0.10537		1.41	1.40135	1.40958	1.74506	1.41004	1.16099	1.40942	1.30241	1.40967	14.2116
	1.41133	0.00655	1.41092	0.00942	1.41137	0.00597	1.41075	0.00698	1.411	0.10798		1.41133	1.40755	1.41092	1.77605	1.41137	1.17673	1.41075	1.31815	1.411	14.5631
	1.41267	0.00657	1.41225	0.00959	1.41271	0.00606	1.41208	0.00707	1.41233	0.1106		1.41267	1.41041	1.41225	1.808	1.41271	1.19294	1.41208	1.33579	1.41233	14.9169
	1.414	0.00657	1.41358	0.00976	1.41404	0.00614	1.41342	0.00717	1.41367	0.11324		1.414	1.41089	1.41358	1.83995	1.41404	1.21011	1.41342	1.35486	1.41367	15.2726
	1.41533	0.00657	1.41492	0.00993	1.41537	0.00624	1.41475	0.00728	1.415	0.1159		1.41533	1.41041	1.41492	1.87142	1.41537	1.2287	1.41475	1.37489	1.415	15.6317
	1.41667	0.00656	1.41625	0.0101	1.41671	0.00634	1.41608	0.00739	1.41633	0.11859		1.41667	1.40898	1.41625	1.9048	1.41671	1.24968	1.41608	1.39635	1.41633	15.994
	1.418	0.00656	1.41758	0.01028	1.41804	0.00646	1.41742	0.00751	1.41767	0.12128		1.418	1.40898	1.41758	1.93865	1.41804	1.27162	1.41742	1.41924	1.41767	16.3579
	1.41933	0.00658	1.41892	0.01047	1.41937	0.00656	1.41875	0.00764	1.419	0.12399		1.41933	1.4128	1.41892	1.97346	1.41937	1.29212	1.41875	1.44308	1.419	16.7231
	1.42067	0.00661	1.42025	0.01066	1.42071	0.00665	1.42008	0.00776	1.42033	0.12671		1.42067	1.41947	1.42025	2.0097	1.42071	1.31024	1.42008	1.46597	1.42033	17.0903
	1.422	0.00665	1.42158	0.01086	1.42204	0.00674	1.42142	0.00788	1.42167	0.12945		1.422	1.42806	1.42158	2.04689	1.42204	1.32789	1.42142	1.48933	1.42167	17.4594
	1.42333	0.00669	1.42292	0.01106	1.42337	0.00683	1.42275	0.00802	1.423	0.13219		1.42333	1.43616	1.42292	2.08456	1.42337	1.34553	1.42275	1.5146	1.423	17.8289
	1.42467	0.00672	1.42425	0.01126	1.42471	0.00691	1.42408	0.00816	1.42433	0.13495		1.42467	1.44379	1.42425	2.12223	1.42471	1.36079	1.42408	1.54178	1.42433	18.2004
	1.426	0.00675	1.42558	0.01146	1.42604	0.00699	1.42542	0.00831	1.42567	0.13771		1.426	1.44951	1.42558	2.16086	1.42604	1.377	1.42542	1.57039	1.42567	18.5737
	1.42733	0.00677	1.42692	0.01167	1.42737	0.00708	1.42675	0.00847	1.427	0.1405		1.42733	1.45333	1.42692	2.20044	1.42737	1.3956	1.42675	1.59996	1.427	18.95
	1.42867	0.00678	1.42825	0.01189	1.42871	0.0072	1.42808	0.00863	1.42833	0.14331		1.42867	1.45571	1.42825	2.24192	1.42871	1.41896	1.42808	1.63047	1.42833	19.3286
	1.43	0.00679	1.42958	0.01212	1.43004	0.00734	1.42942	0.0088	1.42967	0.14613		1.43	1.4581	1.42958	2.28436	1.43004	1.44614	1.42942	1.66195	1.42967	19.7096
	1.43133	0.0068	1.43092	0.01235	1.43137	0.0075	1.43075	0.00897	1.431	0.14899		1.43133	1.46144	1.43092	2.32918	1.43137	1.47809	1.43075	1.69532	1.431	20.0944
	1.43267	0.00682	1.43225	0.0126	1.43271	0.00769	1.43208	0.00915	1.43233	0.15188		1.43267	1.46573	1.43225	2.37543	1.43271	1.51528	1.43208	1.72918	1.43233	20.4849
	1.434	0.00685	1.43358	0.01285	1.43404	0.0079	1.43342	0.00933	1.43367	0.15483		1.434	1.47193	1.43358	2.42216	1.43404	1.55629	1.43342	1.76351	1.43367	20.8816
	1.43533	0.00689	1.43492	0.0131	1.43537	0.00811	1.43475	0.00953	1.435	0.15783		1.43533	1.48003	1.43492	2.46985	1.43537	1.59825	1.43475	1.79975	1.435	21.2874
	1.43667	0.00694	1.43625	0.01336	1.43671	0.00833	1.43608	0.00973	1.43633	0.16093		1.43667	1.49052	1.43625	2.51849	1.43671	1.64117	1.43608	1.83885	1.43633	21.7056
	1.438	0.00699	1.43758	0.01362	1.43804	0.00855	1.43742	0.00996	1.43767	0.16416		1.438	1.50149	1.43758	2.56808	1.43804	1.68456	1.43742	1.88177	1.43767	22.1405
	1.43933	0.00704	1.43892	0.01389	1.43937	0.00877	1.43875	0.01019	1.439	0.16755		1.43933	1.5115	1.43892	2.61958	1.43937	1.727	1.43875	1.92516	1.439	22.5973
	1.44067	0.00708	1.44025	0.01418	1.44071	0.00898	1.44008	0.01042	1.44033	0.17113		1.44067	1.52056	1.44025	2.67298	1.44071	1.76848	1.44008	1.96951	1.44033	23.0813
	1.442	0.00711	1.44158	0.01447	1.44204	0.00919	1.44142	0.01067	1.44167	0.17496		1.442	1.52772	1.44158	2.72829	1.44204	1.80949	1.44142	2.01624	1.44167	23.5977
	1.44333	0.00714	1.44292	0.01477	1.44337	0.00939	1.44275	0.01093	1.443	0.17909		1.44333	1.53439	1.44292	2.78456	1.44337	1.8505	1.44275	2.06487	1.443	24.1542
	1.44467	0.00717	1.44425	0.01508	1.44471	0.00961	1.44408	0.01119	1.44433	0.18354		1.44467	1.54011	1.44425	2.84321	1.44471	1.89389	1.44408	2.11494	1.44433	24.7545
	1.446	0.00721	1.44558	0.0154	1.44604	0.00985	1.44542	0.01147	1.44567	0.18836		1.446	1.54822	1.44558	2.90377	1.44604	1.94014	1.44542	2.16644	1.44567	25.4039
	1.44733	0.00726	1.44692	0.01573	1.44737	0.0101	1.44675	0.01175	1.447	0.19359		1.44733	1.55871	1.44692	2.96624	1.44737	1.98974	1.44675	2.21984	1.447	26.1102
	1.44867	0.00732	1.44825	0.01606	1.44871	0.01037	1.44808	0.01204	1.44833	0.1993		1.44867	1.57206	1.44825	3.02823	1.44871	2.04266	1.44808	2.27516	1.44833	26.8802
	1.45	0.00738	1.44958	0.01638	1.45004	0.01065	1.44942	0.01234	1.44967	0.20554		1.45	1.58589	1.44958	3.08926	1.45004	2.09798	1.44942	2.33238	1.44967	27.7219
	1.45133	0.00745	1.45092	0.01671	1.45137	0.01095	1.45075	0.01266	1.451	0.21238		1.45133	1.60019	1.45092	3.14982	1.45137	2.15663	1.45075	2.39198	1.451	28.6436
	1.45267	0.00751	1.45225	0.01703	1.45271	0.01126	1.45208	0.01299	1.45233	0.21987		1.45267	1.61259	1.45225	3.21038	1.45271	2.21766	1.45208	2.45397	1.45233	29.654
	1.454	0.00756	1.45358	0.01736	1.45404	0.01157	1.45342	0.01333	1.45367	0.22807		1.454	1.62356	1.45358	3.2738	1.45404	2.28013	1.45342	2.51882	1.45367	30.7603
	1.45533	0.0076	1.45492	0.01772	1.45537	0.01191	1.45475	0.0137	1.455	0.23701		1.45533	1.63357	1.45492	3.34151	1.45537	2.34546	1.45475	2.58892	1.455	31.9667
	1.45667	0.00766	1.45625	0.01811	1.45671	0.01226	1.45608	0.01411	1.45633	0.24671		1.45667	1.64549	1.45625	3.41542	1.45671	2.4146	1.45608	2.66569	1.45633	33.2746
	1.458	0.00774	1.45758	0.01854	1.45804	0.01264	1.45742	0.01455	1.45767	0.25718		1.458	1.66171	1.45758	3.49553	1.45804	2.48946	1.45742	2.74913	1.45767	34.6861
	1.45933	0.00784	1.45892	0.01899	1.45937	0.01304	1.45875	0.01502	1.459	0.26844		1.45933	1.6846	1.45892	3.58088	1.45937	2.56909	1.45875	2.83783	1.459	36.2057
	1.46067	0.00798	1.46025	0.01946	1.46071	0.01347	1.46008	0.01551	1.46033	0.28054		1.46067	1.71321	1.46025	3.66909	1.46071	2.65397	1.46008	2.93081	1.46033	37.8375
	1.462	0.00813	1.46158	0.01994	1.46204	0.01393	1.46142	0.01602	1.46167	0.29348		1.462	1.74611	1.46158	3.76017	1.46204	2.74409	1.46142	3.02761	1.46167	39.5827
	1.46333	0.00829	1.46292	0.02045	1.46337	0.01442	1.46275	0.01655	1.463	0.30726		1.46333	1.78139	1.46292	3.85506	1.46337	2.83994	1.46275	3.12727	1.463	41.4409
	1.46467	0.00847	1.46425	0.02097	1.46471	0.01493	1.46408	0.0171	1.46433	0.32188		1.46467	1.81859	1.46425	3.95472	1.46471	2.9415	1.46408	3.23026	1.46433	43.4127
	1.466	0.00864	1.46558	0.02153	1.46604	0.01547	1.46542	0.01766	1.46567	0.33732		1.466	1.85578	1.46558	4.0601	1.46604	3.04784	1.46542	3.33707	1.46567	45.4945
	1.46733	0.00881	1.46692	0.02213	1.46737	0.01604	1.46675	0.01827	1.467	0.35351		1.46733	1.8925	1.46692	4.17263	1.46737	3.15942	1.46675	3.45104	1.467	47.6794
	1.46867	0.00898	1.46825	0.02277	1.46871	0.01663	1.46808	0.01891	1.46833	0.37041		1.46867	1.92969	1.46825	4.29327	1.46871	3.27672	1.46808	3.57215	1.46833	49.9582
	1.47	0.00917	1.46958	0.02345	1.47004	0.01726	1.46942	0.0196	1.46967	0.38794		1.47	1.96974	1.46958	4.42202	1.47004	3.39974	1.46942	3.70329	1.46967	52.3228
	1.47133	0.00938	1.47092	0.02417	1.47137	0.01791	1.47075	0.02036	1.471	0.40606		1.47133	2.01552	1.47092	4.55649	1.47137	3.52849	1.47075	3.84586	1.471	54.7662
	1.47267	0.00963	1.47225	0.0249	1.47271	0.0186	1.47208	0.02117	1.47233	0.42471		1.47267	2.06797	1.47225	4.69572	1.47271	3.66391	1.47208	4.00035	1.47233	57.2815
	1.474	0.0099	1.47358	0.02568	1.47404	0.01933	1.47342	0.02205	1.47367	0.44386		1.474	2.1271	1.47358	4.84116	1.47404	3.80744	1.47342	4.16582	1.47367	59.864
	1.47533	0.01021	1.47492	0.02649	1.47537	0.02011	1.47475	0.02298	1.475	0.46346		1.47533	2.19386	1.47492	4.99518	1.47537	3.96146	1.47475	4.34177	1.475	62.5076
	1.47667	0.01056	1.47625	0.02737	1.47671	0.02094	1.47608	0.02397	1.47633	0.48345		1.47667	2.2692	1.47625	5.16064	1.47671	4.12597	1.47608	4.52917	1.47633	65.2046
	1.478	0.01095	1.47758	0.02832	1.47804	0.02184	1.47742	0.02503	1.47767	0.50378		1.478	2.35217	1.47758	5.33945	1.47804	4.30144	1.47742	4.72944	1.47767	67.9459
	1.47933	0.01137	1.47892	0.02934	1.47937	0.02279	1.47875	0.02616	1.479	0.52437		1.47933	2.44277	1.47892	5.5321	1.47937	4.49027	1.47875	4.94211	1.479	70.7225
	1.48067	0.01184	1.48025	0.03044	1.48071	0.02382	1.48008	0.02736	1.48033	0.54513		1.48067	2.54243	1.48025	5.74	1.48071	4.69293	1.48008	5.16956	1.48033	73.523
	1.482	0.01235	1.48158	0.03164	1.48204	0.02493	1.48142	0.02865	1.48167	0.56599		1.482	2.65353	1.48158	5.96554	1.48204	4.91036	1.48142	5.4137	1.48167	76.3364
	1.48333	0.01294	1.48292	0.03293	1.48337	0.02611	1.48275	0.03004	1.483	0.58685		1.48333	2.77941	1.48292	6.20968	1.48337	5.14401	1.48275	5.67644	1.483	79.1502
	1.48467	0.0136	1.48425	0.03433	1.48471	0.02739	1.48408	0.03154	1.48433	0.60763		1.48467	2.92151	1.48425	6.4729	1.48471	5.39483	1.48408	5.95872	1.48433	81.9526
	1.486	0.01435	1.48558	0.03583	1.48604	0.02876	1.48542	0.03314	1.48567	0.62827		1.486	3.0822	1.48558	6.75614	1.48604	5.66472	1.48542	6.26199	1.48567	84.7368
	1.48733	0.01518	1.48692	0.03745	1.48737	0.03023	1.48675	0.03486	1.487	0.64872		1.48733	3.26197	1.48692	7.06131	1.48737	5.95416	1.48675	6.5872	1.487	87.4948
	1.48867	0.01612	1.48825	0.0392	1.48871	0.03179	1.48808	0.03671	1.48833	0.66891		1.48867	3.46272	1.48825	7.39081	1.48871	6.26315	1.48808	6.93624	1.48833	90.218
	1.49	0.01716	1.48958	0.04109	1.49004	0.03347	1.48942	0.0387	1.48967	0.68877		1.49	3.68588	1.48958	7.74748	1.49004	6.59264	1.48942	7.31199	1.48967	92.8955
	1.49133	0.01831	1.49092	0.04313	1.49137	0.03525	1.49075	0.04085	1.491	0.70823		1.49133	3.93336	1.49092	8.13277	1.49137	6.94455	1.49075	7.71825	1.491	95.5209
	1.49267	0.0196	1.49225	0.04534	1.49271	0.03716	1.49208	0.04317	1.49233	0.72727		1.49267	4.20945	1.49225	8.54857	1.49271	7.32125	1.49208	8.15694	1.49233	98.0887
	1.494	0.02104	1.49358	0.04772	1.49404	0.03921	1.49342	0.04567	1.49367	0.74584		1.494	4.51939	1.49358	8.9968	1.49404	7.72466	1.49342	8.62901	1.49367	100.594
	1.49533	0.02266	1.49492	0.05028	1.49537	0.04141	1.49475	0.04837	1.495	0.7639		1.49533	4.86796	1.49492	9.47935	1.49537	8.1581	1.49475	9.13923	1.495	103.029
	1.49667	0.02447	1.49625	0.05303	1.49671	0.04378	1.49608	0.05129	1.49633	0.78141		1.49667	5.25754	1.49625	9.99863	1.49671	8.62397	1.49608	9.69045	1.49633	105.391
	1.498	0.02649	1.49758	0.05599	1.49804	0.04632	1.49742	0.05444	1.49767	0.79836		1.498	5.68955	1.49758	10.5575	1.49804	9.12513	1.49742	10.286	1.49767	107.677
	1.49933	0.02871	1.49892	0.05918	1.49937	0.04906	1.49875	0.05784	1.499	0.81472		1.49933	6.16686	1.49892	11.1578	1.49937	9.66491	1.49875	10.9278	1.499	109.883
	1.50067	0.03114	1.50025	0.06259	1.50071	0.05201	1.50008	0.06149	1.50033	0.83044		1.50067	6.69043	1.50025	11.8011	1.50071	10.2452	1.50008	11.6178	1.50033	112.004
	1.502	0.03381	1.50158	0.06625	1.50204	0.05519	1.50142	0.06542	1.50167	0.84549		1.502	7.26264	1.50158	12.4911	1.50204	10.8713	1.50142	12.3593	1.50167	114.034
	1.50333	0.03671	1.50292	0.07019	1.50337	0.05861	1.50275	0.06962	1.503	0.85985		1.50333	7.88634	1.50292	13.2335	1.50337	11.5465	1.50275	13.1542	1.503	115.97
	1.50467	0.03987	1.50425	0.07442	1.50471	0.06231	1.50408	0.07413	1.50433	0.87349		1.50467	8.56583	1.50425	14.0317	1.50471	12.2742	1.50408	14.0053	1.50433	117.809
	1.506	0.04333	1.50558	0.07896	1.50604	0.06628	1.50542	0.07894	1.50567	0.8864		1.506	9.30874	1.50558	14.8876	1.50604	13.0562	1.50542	14.9147	1.50567	119.551
	1.50733	0.0471	1.50692	0.08383	1.50737	0.07053	1.50675	0.08408	1.507	0.89859		1.50733	10.1184	1.50692	15.8056	1.50737	13.8945	1.50675	15.8865	1.507	121.195
	1.50867	0.05121	1.50825	0.08904	1.50871	0.07509	1.50808	0.08959	1.50833	0.91004		1.50867	11.0015	1.50825	16.7893	1.50871	14.7923	1.50808	16.9265	1.50833	122.74
	1.51	0.05569	1.50958	0.09464	1.51004	0.07996	1.50942	0.09548	1.50967	0.92078		1.51	11.9628	1.50958	17.8436	1.51004	15.7517	1.50942	18.0399	1.50967	124.187
	1.51133	0.06055	1.51092	0.10062	1.51137	0.08516	1.51075	0.10179	1.511	0.9308		1.51133	13.0081	1.51092	18.9727	1.51137	16.7755	1.51075	19.231	1.511	125.539
	1.51267	0.06583	1.51225	0.10701	1.51271	0.0907	1.51208	0.10851	1.51233	0.94011		1.51267	14.1415	1.51225	20.1772	1.51271	17.8675	1.51208	20.5023	1.51233	126.795
	1.514	0.07153	1.51358	0.11381	1.51404	0.09662	1.51342	0.11567	1.51367	0.94869		1.514	15.367	1.51358	21.4594	1.51404	19.0328	1.51342	21.855	1.51367	127.953
	1.51533	0.07769	1.51492	0.12104	1.51537	0.10293	1.51475	0.12329	1.515	0.95655		1.51533	16.6887	1.51492	22.8217	1.51537	20.2764	1.51475	23.2937	1.515	129.012
	1.51667	0.08431	1.51625	0.1287	1.51671	0.10966	1.51608	0.13137	1.51633	0.9637		1.51667	18.1107	1.51625	24.2665	1.51671	21.602	1.51608	24.8214	1.51633	129.976
	1.518	0.09142	1.51758	0.13682	1.51804	0.11682	1.51742	0.13994	1.51767	0.97015		1.518	19.638	1.51758	25.7977	1.51804	23.013	1.51742	26.4403	1.51767	130.847
	1.51933	0.09903	1.51892	0.14541	1.51937	0.12444	1.51875	0.14901	1.519	0.97593		1.51933	21.2745	1.51892	27.418	1.51937	24.5141	1.51875	28.1526	1.519	131.626
	1.52067	0.10719	1.52025	0.1545	1.52071	0.13254	1.52008	0.15858	1.52033	0.98104		1.52067	23.0254	1.52025	29.1308	1.52071	26.1086	1.52008	29.9617	1.52033	132.315
	1.522	0.11589	1.52158	0.16409	1.52204	0.14111	1.52142	0.16868	1.52167	0.98552		1.522	24.8961	1.52158	30.9385	1.52204	27.7971	1.52142	31.8701	1.52167	132.919
	1.52333	0.12518	1.52292	0.17419	1.52337	0.15017	1.52275	0.17931	1.523	0.98938		1.52333	26.8907	1.52292	32.8444	1.52337	29.5819	1.52275	33.879	1.523	133.44
	1.52467	0.13505	1.52425	0.18483	1.52471	0.15974	1.52408	0.19049	1.52433	0.99262		1.52467	29.0102	1.52425	34.8495	1.52471	31.4669	1.52408	35.9904	1.52433	133.877
	1.526	0.1455	1.52558	0.196	1.52604	0.16983	1.52542	0.20222	1.52567	0.99526		1.526	31.2566	1.52558	36.9566	1.52604	33.4553	1.52542	38.2058	1.52567	134.233
	1.52733	0.15656	1.52692	0.20772	1.52737	0.18046	1.52675	0.2145	1.527	0.99731		1.52733	33.6327	1.52692	39.1658	1.52737	35.5486	1.52675	40.527	1.527	134.509
	1.52867	0.16824	1.52825	0.21998	1.52871	0.19162	1.52808	0.22735	1.52833	0.99877		1.52867	36.1413	1.52825	41.478	1.52871	37.7482	1.52808	42.9556	1.52833	134.706
	1.53	0.18055	1.52958	0.2328	1.53004	0.20334	1.52942	0.24078	1.52967	0.99966		1.53	38.7854	1.52958	43.8946	1.53004	40.0566	1.52942	45.4923	1.52967	134.826
	1.53133	0.19349	1.53092	0.24618	1.53137	0.21563	1.53075	0.25479	1.531	1		1.53133	41.5663	1.53092	46.418	1.53137	42.477	1.53075	48.1388	1.531	134.872
	1.53267	0.20708	1.53225	0.26014	1.53271	0.22848	1.53208	0.26937	1.53233	0.99983		1.53267	44.4845	1.53225	49.0487	1.53271	45.0085	1.53208	50.8944	1.53233	134.849
	1.534	0.2213	1.53358	0.27464	1.53404	0.24189	1.53342	0.28452	1.53367	0.99916		1.534	47.5392	1.53358	51.7839	1.53404	47.6512	1.53342	53.7564	1.53367	134.759
	1.53533	0.23615	1.53492	0.28968	1.53537	0.25587	1.53475	0.30022	1.535	0.99801		1.53533	50.7302	1.53492	54.6196	1.53537	50.404	1.53475	56.7233	1.535	134.603
	1.53667	0.25164	1.53625	0.30526	1.53671	0.2704	1.53608	0.31648	1.53633	0.99638		1.53667	54.057	1.53625	57.556	1.53671	53.2679	1.53608	59.7941	1.53633	134.385
	1.538	0.26774	1.53758	0.32137	1.53804	0.28551	1.53742	0.33327	1.53767	0.9943		1.538	57.5155	1.53758	60.5934	1.53804	56.2428	1.53742	62.9665	1.53767	134.104
	1.53933	0.28444	1.53892	0.33799	1.53937	0.30117	1.53875	0.35058	1.539	0.99177		1.53933	61.1023	1.53892	63.7286	1.53937	59.328	1.53875	66.2371	1.539	133.762
	1.54067	0.30171	1.54025	0.35512	1.54071	0.31737	1.54008	0.36839	1.54033	0.98879		1.54067	64.814	1.54025	66.9578	1.54071	62.519	1.54008	69.6027	1.54033	133.36
	1.542	0.31955	1.54158	0.37273	1.54204	0.33409	1.54142	0.38667	1.54167	0.98538		1.542	68.6464	1.54158	70.2789	1.54204	65.813	1.54142	73.0569	1.54167	132.901
	1.54333	0.33793	1.54292	0.39082	1.54337	0.35132	1.54275	0.4054	1.543	0.98159		1.54333	72.5936	1.54292	73.6893	1.54337	69.2071	1.54275	76.594	1.543	132.389
	1.54467	0.35682	1.54425	0.40934	1.54471	0.36903	1.54408	0.42452	1.54433	0.97743		1.54467	76.651	1.54425	77.1802	1.54471	72.6975	1.54408	80.207	1.54433	131.828
	1.546	0.37619	1.54558	0.42824	1.54604	0.38722	1.54542	0.44402	1.54567	0.97291		1.546	80.8133	1.54558	80.7441	1.54604	76.28	1.54542	83.8906	1.54567	131.219
	1.54733	0.39604	1.54692	0.44749	1.54737	0.40586	1.54675	0.46385	1.547	0.96806		1.54733	85.0772	1.54692	84.3733	1.54737	79.9512	1.54675	87.6376	1.547	130.565
	1.54867	0.41633	1.54825	0.46704	1.54871	0.42493	1.54808	0.48397	1.54833	0.9629		1.54867	89.4346	1.54825	88.0597	1.54871	83.7082	1.54808	91.4399	1.54833	129.869
	1.55	0.437	1.54958	0.48685	1.55004	0.44439	1.54942	0.50436	1.54967	0.95743		1.55	93.8753	1.54958	91.7962	1.55004	87.5429	1.54942	95.2927	1.54967	129.13
	1.55133	0.45801	1.55092	0.50691	1.55137	0.46421	1.55075	0.52499	1.551	0.95165		1.55133	98.3886	1.55092	95.5776	1.55137	91.4458	1.55075	99.1894	1.551	128.351
	1.55267	0.4793	1.55225	0.52717	1.55271	0.48431	1.55208	0.54581	1.55233	0.94556		1.55267	102.962	1.55225	99.398	1.55271	95.4069	1.55208	103.124	1.55233	127.531
	1.554	0.50081	1.55358	0.54761	1.55404	0.50467	1.55342	0.56677	1.55367	0.9392		1.554	107.583	1.55358	103.251	1.55404	99.4171	1.55342	107.083	1.55367	126.672
	1.55533	0.52249	1.55492	0.56817	1.55537	0.52523	1.55475	0.58781	1.555	0.93258		1.55533	112.24	1.55492	107.128	1.55537	103.467	1.55475	111.058	1.555	125.779
	1.55667	0.54428	1.55625	0.58881	1.55671	0.54594	1.55608	0.60886	1.55633	0.92571		1.55667	116.922	1.55625	111.019	1.55671	107.546	1.55608	115.036	1.55633	124.853
	1.558	0.56616	1.55758	0.60947	1.55804	0.56677	1.55742	0.62989	1.55767	0.91861		1.558	121.622	1.55758	114.916	1.55804	111.649	1.55742	119.01	1.55767	123.895
	1.55933	0.58808	1.55892	0.63009	1.55937	0.58768	1.55875	0.65083	1.559	0.91128		1.55933	126.331	1.55892	118.803	1.55937	115.769	1.55875	122.965	1.559	122.907
	1.56067	0.60999	1.56025	0.65062	1.56071	0.60864	1.56008	0.6716	1.56033	0.90376		1.56067	131.037	1.56025	122.674	1.56071	119.898	1.56008	126.89	1.56033	121.892
	1.562	0.63181	1.56158	0.67101	1.56204	0.62959	1.56142	0.69217	1.56167	0.89605		1.562	135.725	1.56158	126.518	1.56204	124.025	1.56142	130.776	1.56167	120.852
	1.56333	0.65348	1.56292	0.69122	1.56337	0.65045	1.56275	0.71248	1.563	0.88816		1.56333	140.38	1.56292	130.329	1.56337	128.135	1.56275	134.613	1.563	119.788
	1.56467	0.67494	1.56425	0.71121	1.56471	0.67117	1.56408	0.73248	1.56433	0.88011		1.56467	144.99	1.56425	134.098	1.56471	132.215	1.56408	138.393	1.56433	118.702
	1.566	0.69613	1.56558	0.7309	1.56604	0.69167	1.56542	0.75211	1.56567	0.87192		1.566	149.541	1.56558	137.811	1.56604	136.254	1.56542	142.101	1.56567	117.598
	1.56733	0.71696	1.56692	0.75026	1.56737	0.71191	1.56675	0.77131	1.567	0.8636		1.56733	154.017	1.56692	141.462	1.56737	140.242	1.56675	145.728	1.567	116.476
	1.56867	0.73739	1.56825	0.76922	1.56871	0.73183	1.56808	0.79002	1.56833	0.85516		1.56867	158.406	1.56825	145.037	1.56871	144.166	1.56808	149.264	1.56833	115.337
	1.57	0.75737	1.56958	0.78771	1.57004	0.75138	1.56942	0.80819	1.56967	0.84659		1.57	162.698	1.56958	148.523	1.57004	148.017	1.56942	152.697	1.56967	114.182
	1.57133	0.77686	1.57092	0.80566	1.57137	0.7705	1.57075	0.82577	1.571	0.83792		1.57133	166.883	1.57092	151.907	1.57137	151.783	1.57075	156.018	1.571	113.012
	1.57267	0.79579	1.57225	0.82302	1.57271	0.78915	1.57208	0.84271	1.57233	0.82913		1.57267	170.95	1.57225	155.18	1.57271	155.458	1.57208	159.218	1.57233	111.826
	1.574	0.81409	1.57358	0.83976	1.57404	0.8073	1.57342	0.85896	1.57367	0.82024		1.574	174.883	1.57358	158.337	1.57404	159.033	1.57342	162.289	1.57367	110.628
	1.57533	0.83173	1.57492	0.85585	1.57537	0.82487	1.57475	0.8745	1.575	0.81128		1.57533	178.671	1.57492	161.37	1.57537	162.494	1.57475	165.224	1.575	109.419
	1.57667	0.84866	1.57625	0.87124	1.57671	0.8418	1.57608	0.88928	1.57633	0.80225		1.57667	182.307	1.57625	164.272	1.57671	165.829	1.57608	168.017	1.57633	108.202
	1.578	0.86482	1.57758	0.88592	1.57804	0.85803	1.57742	0.90326	1.57767	0.79318		1.578	185.78	1.57758	167.039	1.57804	169.026	1.57742	170.658	1.57767	106.978
	1.57933	0.8802	1.57892	0.89984	1.57937	0.87353	1.57875	0.91637	1.579	0.78406		1.57933	189.083	1.57892	169.665	1.57937	172.08	1.57875	173.136	1.579	105.748
	1.58067	0.89475	1.58025	0.91297	1.58071	0.88826	1.58008	0.92859	1.58033	0.7749		1.58067	192.209	1.58025	172.14	1.58071	174.982	1.58008	175.444	1.58033	104.513
	1.582	0.90846	1.58158	0.92525	1.58204	0.90219	1.58142	0.93988	1.58167	0.76571		1.582	195.154	1.58158	174.456	1.58204	177.726	1.58142	177.578	1.58167	103.273
	1.58333	0.92131	1.58292	0.93665	1.58337	0.91528	1.58275	0.95023	1.583	0.75649		1.58333	197.915	1.58292	176.605	1.58337	180.305	1.58275	179.532	1.583	102.029
	1.58467	0.93328	1.58425	0.94713	1.58471	0.92753	1.58408	0.9596	1.58433	0.74726		1.58467	200.485	1.58425	178.581	1.58471	182.717	1.58408	181.304	1.58433	100.784
	1.586	0.94431	1.58558	0.95667	1.58604	0.9389	1.58542	0.96801	1.58567	0.73803		1.586	202.856	1.58558	180.379	1.58604	184.957	1.58542	182.892	1.58567	99.5402
	1.58733	0.95439	1.58692	0.96526	1.58737	0.94935	1.58675	0.97545	1.587	0.72882		1.58733	205.021	1.58692	182	1.58737	187.016	1.58675	184.298	1.587	98.2971
	1.58867	0.96349	1.58825	0.97291	1.58871	0.95886	1.58808	0.98192	1.58833	0.7196		1.58867	206.976	1.58825	183.441	1.58871	188.889	1.58808	185.521	1.58833	97.0545
	1.59	0.97159	1.58958	0.97961	1.59004	0.96739	1.58942	0.98741	1.58967	0.71039		1.59	208.716	1.58958	184.706	1.59004	190.571	1.58942	186.558	1.58967	95.8123
	1.59133	0.97866	1.59092	0.98539	1.59137	0.97493	1.59075	0.99192	1.591	0.70119		1.59133	210.236	1.59092	185.794	1.59137	192.056	1.59075	187.409	1.591	94.5711
	1.59267	0.98471	1.59225	0.99021	1.59271	0.98148	1.59208	0.99542	1.59233	0.692		1.59267	211.534	1.59225	186.704	1.59271	193.344	1.59208	188.071	1.59233	93.3313
	1.594	0.98974	1.59358	0.99408	1.59404	0.98702	1.59342	0.99793	1.59367	0.68282		1.594	212.614	1.59358	187.435	1.59404	194.437	1.59342	188.545	1.59367	92.0939
	1.59533	0.99376	1.59492	0.99699	1.59537	0.99157	1.59475	0.99945	1.595	0.67368		1.59533	213.479	1.59492	187.982	1.59537	195.333	1.59475	188.832	1.595	90.8613
	1.59667	0.99679	1.59625	0.99893	1.59671	0.99514	1.59608	1	1.59633	0.66459		1.59667	214.13	1.59625	188.348	1.59671	196.036	1.59608	188.936	1.59633	89.6354
	1.598	0.99883	1.59758	0.99993	1.59804	0.99772	1.59742	0.99959	1.59767	0.65556		1.598	214.568	1.59758	188.536	1.59804	196.545	1.59742	188.859	1.59767	88.4175
	1.59933	0.99989	1.59892	1	1.59937	0.99934	1.59875	0.99823	1.599	0.64659		1.59933	214.795	1.59892	188.55	1.59937	196.864	1.59875	188.603	1.599	87.2068
	1.60067	1	1.60025	0.99915	1.60071	1	1.60008	0.99596	1.60033	0.63767		1.60067	214.819	1.60025	188.39	1.60071	196.994	1.60008	188.174	1.60033	86.0037
	1.602	0.99918	1.60158	0.99741	1.60204	0.99972	1.60142	0.9928	1.60167	0.62879		1.602	214.643	1.60158	188.062	1.60204	196.938	1.60142	187.577	1.60167	84.8069
	1.60333	0.99745	1.60292	0.99482	1.60337	0.9985	1.60275	0.98879	1.603	0.61997		1.60333	214.272	1.60292	187.573	1.60337	196.699	1.60275	186.819	1.603	83.6162
	1.60467	0.99483	1.60425	0.99139	1.60471	0.99638	1.60408	0.98395	1.60433	0.61119		1.60467	213.709	1.60425	186.926	1.60471	196.281	1.60408	185.903	1.60433	82.4332
	1.606	0.99136	1.60558	0.98713	1.60604	0.99338	1.60542	0.9783	1.60567	0.6025		1.606	212.963	1.60558	186.122	1.60604	195.689	1.60542	184.837	1.60567	81.2611
	1.60733	0.98707	1.60692	0.98206	1.60737	0.98951	1.60675	0.9719	1.607	0.59388		1.60733	212.041	1.60692	185.168	1.60737	194.927	1.60675	183.627	1.607	80.0986
	1.60867	0.98199	1.60825	0.97625	1.60871	0.98481	1.60808	0.96477	1.60833	0.58533		1.60867	210.949	1.60825	184.072	1.60871	194.001	1.60808	182.28	1.60833	78.9447
	1.61	0.97614	1.60958	0.96972	1.61004	0.9793	1.60942	0.95696	1.60967	0.57684		1.61	209.693	1.60958	182.841	1.61004	192.917	1.60942	180.805	1.60967	77.8003
	1.61133	0.96956	1.61092	0.96251	1.61137	0.97305	1.61075	0.94851	1.611	0.56844		1.61133	208.279	1.61092	181.481	1.61137	191.685	1.61075	179.208	1.611	76.6673
	1.61267	0.96228	1.61225	0.95464	1.61271	0.96607	1.61208	0.93945	1.61233	0.56012		1.61267	206.716	1.61225	179.997	1.61271	190.31	1.61208	177.496	1.61233	75.5453
	1.614	0.95434	1.61358	0.94616	1.61404	0.95841	1.61342	0.92982	1.61367	0.55188		1.614	205.011	1.61358	178.399	1.61404	188.8	1.61342	175.677	1.61367	74.4328
	1.61533	0.94577	1.61492	0.93711	1.61537	0.95009	1.61475	0.91966	1.615	0.5437		1.61533	203.17	1.61492	176.693	1.61537	187.161	1.61475	173.757	1.615	73.3304
	1.61667	0.93661	1.61625	0.92753	1.61671	0.94114	1.61608	0.909	1.61633	0.53563		1.61667	201.201	1.61625	174.886	1.61671	185.399	1.61608	171.743	1.61633	72.2413
	1.618	0.92688	1.61758	0.91745	1.61804	0.9316	1.61742	0.89787	1.61767	0.52766		1.618	199.111	1.61758	172.986	1.61804	183.52	1.61742	169.641	1.61767	71.1665
	1.61933	0.91664	1.61892	0.90692	1.61937	0.92151	1.61875	0.88632	1.619	0.5198		1.61933	196.911	1.61892	170.999	1.61937	181.531	1.61875	167.458	1.619	70.1065
	1.62067	0.90592	1.62025	0.89595	1.62071	0.91089	1.62008	0.87438	1.62033	0.51204		1.62067	194.609	1.62025	168.932	1.62071	179.44	1.62008	165.202	1.62033	69.0598
	1.622	0.89478	1.62158	0.88459	1.62204	0.89981	1.62142	0.86209	1.62167	0.50439		1.622	192.215	1.62158	166.789	1.62204	177.256	1.62142	162.881	1.62167	68.028
	1.62333	0.88325	1.62292	0.87284	1.62337	0.8883	1.62275	0.8495	1.623	0.49684		1.62333	189.739	1.62292	164.574	1.62337	174.989	1.62275	160.502	1.623	67.0104
	1.62467	0.87139	1.62425	0.86075	1.62471	0.87642	1.62408	0.83665	1.62433	0.48939		1.62467	187.19	1.62425	162.295	1.62471	172.649	1.62408	158.075	1.62433	66.0057
	1.626	0.85921	1.62558	0.84837	1.62604	0.86422	1.62542	0.82359	1.62567	0.48203		1.626	184.575	1.62558	159.96	1.62604	170.245	1.62542	155.606	1.62567	65.0129
	1.62733	0.84676	1.62692	0.83574	1.62737	0.85172	1.62675	0.81033	1.627	0.47475		1.62733	181.9	1.62692	157.578	1.62737	167.783	1.62675	153.101	1.627	64.0311
	1.62867	0.83405	1.62825	0.82291	1.62871	0.83895	1.62808	0.79691	1.62833	0.46756		1.62867	179.169	1.62825	155.159	1.62871	165.268	1.62808	150.566	1.62833	63.0607
	1.63	0.82111	1.62958	0.80993	1.63004	0.82594	1.62942	0.78335	1.62967	0.46046		1.63	176.389	1.62958	152.711	1.63004	162.706	1.62942	148.004	1.62967	62.1028
	1.63133	0.80796	1.63092	0.79681	1.63137	0.81272	1.63075	0.76967	1.631	0.45343		1.63133	173.565	1.63092	150.239	1.63137	160.1	1.63075	145.419	1.631	61.1558
	1.63267	0.79465	1.63225	0.78358	1.63271	0.79931	1.63208	0.7559	1.63233	0.4465		1.63267	170.706	1.63225	147.744	1.63271	157.458	1.63208	142.818	1.63233	60.2212
	1.634	0.78121	1.63358	0.77026	1.63404	0.78574	1.63342	0.74207	1.63367	0.43966		1.634	167.819	1.63358	145.232	1.63404	154.786	1.63342	140.205	1.63367	59.2985
	1.63533	0.76767	1.63492	0.75686	1.63537	0.77209	1.63475	0.72822	1.635	0.43292		1.63533	164.911	1.63492	142.705	1.63537	152.097	1.63475	137.587	1.635	58.3896
	1.63667	0.75407	1.63625	0.74339	1.63671	0.75837	1.63608	0.71437	1.63633	0.42629		1.63667	161.988	1.63625	140.166	1.63671	149.394	1.63608	134.971	1.63633	57.4951
	1.638	0.74043	1.63758	0.72989	1.63804	0.74463	1.63742	0.70057	1.63767	0.41976		1.638	159.059	1.63758	137.62	1.63804	146.687	1.63742	132.363	1.63767	56.6144
	1.63933	0.7268	1.63892	0.71639	1.63937	0.73088	1.63875	0.68683	1.639	0.41333		1.63933	156.131	1.63892	135.074	1.63937	143.979	1.63875	129.767	1.639	55.7475
	1.64067	0.71318	1.64025	0.70293	1.64071	0.71715	1.64008	0.67316	1.64033	0.407		1.64067	153.205	1.64025	132.537	1.64071	141.274	1.64008	127.184	1.64033	54.8935
	1.642	0.6996	1.64158	0.68954	1.64204	0.70344	1.64142	0.65958	1.64167	0.40077		1.642	150.287	1.64158	130.012	1.64204	138.573	1.64142	124.618	1.64167	54.0523
	1.64333	0.68607	1.64292	0.67622	1.64337	0.68974	1.64275	0.6461	1.643	0.39463		1.64333	147.38	1.64292	127.501	1.64337	135.875	1.64275	122.071	1.643	53.2245
	1.64467	0.67263	1.64425	0.663	1.64471	0.67609	1.64408	0.63272	1.64433	0.38859		1.64467	144.494	1.64425	125.008	1.64471	133.186	1.64408	119.544	1.64433	52.4096
	1.646	0.6593	1.64558	0.64988	1.64604	0.66251	1.64542	0.61947	1.64567	0.38263		1.646	141.631	1.64558	122.535	1.64604	130.511	1.64542	117.041	1.64567	51.6057
	1.64733	0.6461	1.64692	0.63688	1.64737	0.64903	1.64675	0.60638	1.647	0.37676		1.64733	138.794	1.64692	120.084	1.64737	127.854	1.64675	114.567	1.647	50.8141
	1.64867	0.63302	1.64825	0.62401	1.64871	0.63565	1.64808	0.59346	1.64833	0.37098		1.64867	135.984	1.64825	117.657	1.64871	125.219	1.64808	112.126	1.64833	50.035
	1.65	0.62008	1.64958	0.61127	1.65004	0.62242	1.64942	0.58073	1.64967	0.36529		1.65	133.204	1.64958	115.256	1.65004	122.612	1.64942	109.721	1.64967	49.2673
	1.65133	0.60727	1.65092	0.5987	1.65137	0.60935	1.65075	0.5682	1.651	0.35966		1.65133	130.454	1.65092	112.885	1.65137	120.037	1.65075	107.354	1.651	48.5086
	1.65267	0.59461	1.65225	0.5863	1.65271	0.59645	1.65208	0.55587	1.65233	0.3541		1.65267	127.734	1.65225	110.547	1.65271	117.496	1.65208	105.025	1.65233	47.7585
	1.654	0.5821	1.65358	0.5741	1.65404	0.58372	1.65342	0.54374	1.65367	0.34863		1.654	125.045	1.65358	108.247	1.65404	114.989	1.65342	102.733	1.65367	47.0209
	1.65533	0.56975	1.65492	0.5621	1.65537	0.57116	1.65475	0.5318	1.655	0.34326		1.65533	122.393	1.65492	105.983	1.65537	112.516	1.65475	100.477	1.655	46.2961
	1.65667	0.5576	1.65625	0.55029	1.65671	0.5588	1.65608	0.52005	1.65633	0.33797		1.65667	119.783	1.65625	103.756	1.65671	110.081	1.65608	98.2568	1.65633	45.5827
	1.658	0.54565	1.65758	0.53867	1.65804	0.54665	1.65742	0.5085	1.65767	0.33278		1.658	117.217	1.65758	101.566	1.65804	107.686	1.65742	96.0738	1.65767	44.8832
	1.65933	0.53392	1.65892	0.52725	1.65937	0.5347	1.65875	0.49715	1.659	0.3277		1.65933	114.697	1.65892	99.4128	1.65937	105.333	1.65875	93.9304	1.659	44.198
	1.66067	0.52241	1.66025	0.51603	1.66071	0.52297	1.66008	0.48603	1.66033	0.32272		1.66067	112.224	1.66025	97.297	1.66071	103.022	1.66008	91.829	1.66033	43.5262
	1.662	0.51111	1.66158	0.50501	1.66204	0.51145	1.66142	0.47514	1.66167	0.31781		1.662	109.797	1.66158	95.2199	1.66204	100.753	1.66142	89.7714	1.66167	42.8643
	1.66333	0.50002	1.66292	0.49421	1.66337	0.50015	1.66275	0.46449	1.663	0.31297		1.66333	107.413	1.66292	93.1829	1.66337	98.5273	1.66275	87.7592	1.663	42.2115
	1.66467	0.48911	1.66425	0.48363	1.66471	0.48907	1.66408	0.45408	1.66433	0.30821		1.66467	105.07	1.66425	91.1887	1.66471	96.3439	1.66408	85.7918	1.66433	41.5687
	1.666	0.47841	1.66558	0.47328	1.66604	0.47819	1.66542	0.44389	1.66567	0.30352		1.666	102.772	1.66558	89.2375	1.66604	94.201	1.66542	83.8677	1.66567	40.9364
	1.66733	0.46793	1.66692	0.46315	1.66737	0.46753	1.66675	0.43394	1.667	0.2989		1.66733	100.521	1.66692	87.3264	1.66737	92.1	1.66675	81.9866	1.667	40.3137
	1.66867	0.45767	1.66825	0.45322	1.66871	0.45709	1.66808	0.4242	1.66833	0.29436		1.66867	98.3171	1.66825	85.4538	1.66871	90.0439	1.66808	80.147	1.66833	39.7005
	1.67	0.44763	1.66958	0.44349	1.67004	0.44689	1.66942	0.41468	1.66967	0.28988		1.67	96.1599	1.66958	83.6209	1.67004	88.035	1.66942	78.3474	1.66967	39.0973
	1.67133	0.43781	1.67092	0.43397	1.67137	0.43694	1.67075	0.40537	1.671	0.28548		1.67133	94.0503	1.67092	81.8256	1.67137	86.0747	1.67075	76.5883	1.671	38.5036
	1.67267	0.42822	1.67225	0.42465	1.67271	0.42724	1.67208	0.39627	1.67233	0.28114		1.67267	91.9904	1.67225	80.067	1.67271	84.1631	1.67208	74.8698	1.67233	37.9176
	1.674	0.41885	1.67358	0.41552	1.67404	0.41777	1.67342	0.3874	1.67367	0.27684		1.674	89.9772	1.67358	78.3466	1.67404	82.2982	1.67342	73.1932	1.67367	37.3387
	1.67533	0.40969	1.67492	0.40662	1.67537	0.40853	1.67475	0.37874	1.675	0.27261		1.67533	88.0083	1.67492	76.6686	1.67537	80.4781	1.67475	71.5577	1.675	36.7679
	1.67667	0.40072	1.67625	0.39795	1.67671	0.39951	1.67608	0.37029	1.67633	0.26845		1.67667	86.0829	1.67625	75.034	1.67671	78.7004	1.67608	69.9617	1.67633	36.2062
	1.678	0.39196	1.67758	0.38951	1.67804	0.39068	1.67742	0.36205	1.67767	0.26436		1.678	84.2003	1.67758	73.4423	1.67804	76.9619	1.67742	68.4044	1.67767	35.655
	1.67933	0.3834	1.67892	0.38128	1.67937	0.38206	1.67875	0.35401	1.679	0.26035		1.67933	82.3611	1.67892	71.8897	1.67937	75.2634	1.67875	66.8852	1.679	35.1138
	1.68067	0.37505	1.68025	0.37325	1.68071	0.37364	1.68008	0.34617	1.68033	0.25642		1.68067	80.5668	1.68025	70.3757	1.68071	73.605	1.68008	65.4036	1.68033	34.584
	1.682	0.3669	1.68158	0.36541	1.68204	0.36544	1.68142	0.33852	1.68167	0.25257		1.682	78.8178	1.68158	68.898	1.68204	71.9885	1.68142	63.9593	1.68167	34.0643
	1.68333	0.35897	1.68292	0.35776	1.68337	0.35745	1.68275	0.33107	1.683	0.24878		1.68333	77.1145	1.68292	67.4551	1.68337	70.4159	1.68275	62.5507	1.683	33.5536
	1.68467	0.35125	1.68425	0.35028	1.68471	0.34969	1.68408	0.32381	1.68433	0.24505		1.68467	75.4561	1.68425	66.0451	1.68471	68.8876	1.68408	61.1798	1.68433	33.0505
	1.686	0.34373	1.68558	0.34298	1.68604	0.34216	1.68542	0.31676	1.68567	0.24136		1.686	73.8405	1.68558	64.6685	1.68604	67.4032	1.68542	59.8471	1.68567	32.5532
	1.68733	0.3364	1.68692	0.33586	1.68737	0.33483	1.68675	0.3099	1.687	0.23774		1.68733	72.2656	1.68692	63.3267	1.68737	65.9589	1.68675	58.5505	1.687	32.0639
	1.68867	0.32925	1.68825	0.32893	1.68871	0.32768	1.68808	0.30322	1.68833	0.23417		1.68867	70.7282	1.68825	62.0206	1.68871	64.5517	1.68808	57.2888	1.68833	31.5828
	1.69	0.32225	1.68958	0.3222	1.69004	0.32072	1.68942	0.29671	1.68967	0.23066		1.69	69.2262	1.68958	60.7498	1.69004	63.1789	1.68942	56.0595	1.68967	31.1098
	1.69133	0.31543	1.69092	0.31563	1.69137	0.31392	1.69075	0.29037	1.691	0.22721		1.69133	67.7604	1.69092	59.5129	1.69137	61.8404	1.69075	54.8612	1.691	30.6439
	1.69267	0.30879	1.69225	0.30924	1.69271	0.30729	1.69208	0.28417	1.69233	0.22381		1.69267	66.3342	1.69225	58.3075	1.69271	60.5344	1.69208	53.6901	1.69233	30.1857
	1.694	0.30233	1.69358	0.303	1.69404	0.30082	1.69342	0.27812	1.69367	0.22047		1.694	64.9466	1.69358	57.1302	1.69404	59.2603	1.69342	52.5462	1.69367	29.7355
	1.69533	0.29605	1.69492	0.29691	1.69537	0.29452	1.69475	0.27221	1.695	0.21717		1.69533	63.5966	1.69492	55.9815	1.69537	58.0191	1.69475	51.4294	1.695	29.2906
	1.69667	0.28993	1.69625	0.29096	1.69671	0.28839	1.69608	0.26645	1.69633	0.21392		1.69667	62.2835	1.69625	54.8614	1.69671	56.8107	1.69608	50.3413	1.69633	28.8515
	1.698	0.28398	1.69758	0.28518	1.69804	0.28243	1.69742	0.26084	1.69767	0.2107		1.698	61.0041	1.69758	53.7704	1.69804	55.6363	1.69742	49.2822	1.69767	28.418
	1.69933	0.27817	1.69892	0.27954	1.69937	0.27662	1.69875	0.25538	1.699	0.20755		1.69933	59.7557	1.69892	52.708	1.69937	54.4928	1.69875	48.2513	1.699	27.9927
	1.70067	0.27249	1.70025	0.27407	1.70071	0.27096	1.70008	0.25008	1.70033	0.20447		1.70067	58.535	1.70025	51.6752	1.70071	53.378	1.70008	47.25	1.70033	27.5769
	1.702	0.26693	1.70158	0.26875	1.70204	0.26545	1.70142	0.24495	1.70167	0.20144		1.702	57.342	1.70158	50.6719	1.70204	52.2918	1.70142	46.2791	1.70167	27.1692
	1.70333	0.26151	1.70292	0.26357	1.70337	0.26008	1.70275	0.23995	1.703	0.19848		1.70333	56.1775	1.70292	49.6963	1.70337	51.2351	1.70275	45.3355	1.703	26.7701
	1.70467	0.25622	1.70425	0.25852	1.70471	0.25487	1.70408	0.23508	1.70433	0.19558		1.70467	55.0417	1.70425	48.744	1.70471	50.208	1.70408	44.4152	1.70433	26.3786
	1.706	0.25107	1.70558	0.25358	1.70604	0.24981	1.70542	0.23032	1.70567	0.19273		1.706	53.935	1.70558	47.8132	1.70604	49.2104	1.70542	43.5163	1.70567	25.9943
	1.70733	0.24606	1.70692	0.24876	1.70737	0.24489	1.70675	0.22568	1.707	0.18991		1.70733	52.8578	1.70692	46.903	1.70737	48.241	1.70675	42.6385	1.707	25.6133
	1.70867	0.24118	1.70825	0.24404	1.70871	0.24011	1.70808	0.22114	1.70833	0.18711		1.70867	51.8097	1.70825	46.0141	1.70871	47.2998	1.70808	41.7816	1.70833	25.2356
	1.71	0.23643	1.70958	0.23944	1.71004	0.23546	1.70942	0.21672	1.70967	0.18434		1.71	50.7893	1.70958	45.1472	1.71004	46.3847	1.70942	40.9462	1.70967	24.8627
	1.71133	0.23179	1.71092	0.23497	1.71137	0.23094	1.71075	0.21242	1.711	0.18163		1.71133	49.7936	1.71092	44.3028	1.71137	45.494	1.71075	40.1332	1.711	24.4965
	1.71267	0.22727	1.71225	0.23061	1.71271	0.22652	1.71208	0.20823	1.71233	0.17896		1.71267	48.8223	1.71225	43.4817	1.71271	44.6228	1.71208	39.3421	1.71233	24.1365
	1.714	0.22286	1.71358	0.22639	1.71404	0.2222	1.71342	0.20416	1.71367	0.17633		1.714	47.8753	1.71358	42.6849	1.71404	43.7716	1.71342	38.5725	1.71367	23.7817
	1.71533	0.21857	1.71492	0.22228	1.71537	0.21798	1.71475	0.20018	1.715	0.17374		1.71533	46.9531	1.71492	41.911	1.71537	42.9405	1.71475	37.821	1.715	23.4327
	1.71667	0.21438	1.71625	0.21829	1.71671	0.21387	1.71608	0.19629	1.71633	0.17121		1.71667	46.0538	1.71625	41.158	1.71671	42.1304	1.71608	37.0871	1.71633	23.0913
	1.718	0.21031	1.71758	0.21439	1.71804	0.20986	1.71742	0.19251	1.71767	0.16872		1.718	45.1783	1.71758	40.4232	1.71804	41.3417	1.71742	36.3714	1.71767	22.7561
	1.71933	0.20635	1.71892	0.21058	1.71937	0.20597	1.71875	0.18881	1.719	0.16627		1.71933	44.3272	1.71892	39.7042	1.71937	40.5744	1.71875	35.6728	1.719	22.4247
	1.72067	0.20249	1.72025	0.20685	1.72071	0.20219	1.72008	0.1852	1.72033	0.16384		1.72067	43.4984	1.72025	39.0018	1.72071	39.8306	1.72008	34.9919	1.72033	22.0976
	1.722	0.19872	1.72158	0.20321	1.72204	0.19852	1.72142	0.18169	1.72167	0.16146		1.722	42.6897	1.72158	38.3156	1.72204	39.1072	1.72142	34.3282	1.72167	21.7762
	1.72333	0.19504	1.72292	0.19967	1.72337	0.19494	1.72275	0.17828	1.723	0.15913		1.72333	41.8982	1.72292	37.6471	1.72337	38.401	1.72275	33.6835	1.723	21.4619
	1.72467	0.19144	1.72425	0.19622	1.72471	0.19143	1.72408	0.17496	1.72433	0.15683		1.72467	41.1247	1.72425	36.9971	1.72471	37.7106	1.72408	33.0564	1.72433	21.1525
	1.726	0.18792	1.72558	0.19287	1.72604	0.18801	1.72542	0.17173	1.72567	0.15456		1.726	40.369	1.72558	36.3649	1.72604	37.0358	1.72542	32.4451	1.72567	20.8463
	1.72733	0.18448	1.72692	0.1896	1.72737	0.18467	1.72675	0.16856	1.727	0.15233		1.72733	39.6308	1.72692	35.7497	1.72737	36.3783	1.72675	31.8476	1.727	20.5455
	1.72867	0.18113	1.72825	0.18641	1.72871	0.18142	1.72808	0.16547	1.72833	0.15014		1.72867	38.9103	1.72825	35.1484	1.72871	35.7379	1.72808	31.264	1.72833	20.2503
	1.73	0.17787	1.72958	0.1833	1.73004	0.17825	1.72942	0.16246	1.72967	0.14799		1.73	38.2089	1.72958	34.5605	1.73004	35.1142	1.72942	30.6946	1.72967	19.9604
	1.73133	0.17468	1.73092	0.18024	1.73137	0.17517	1.73075	0.15952	1.731	0.14587		1.73133	37.5256	1.73092	33.9835	1.73137	34.5081	1.73075	30.1391	1.731	19.6743
	1.73267	0.17158	1.73225	0.17724	1.73271	0.17218	1.73208	0.15665	1.73233	0.14379		1.73267	36.8585	1.73225	33.4194	1.73271	33.9183	1.73208	29.597	1.73233	19.3929
	1.734	0.16855	1.73358	0.17433	1.73404	0.16926	1.73342	0.15385	1.73367	0.14175		1.734	36.2067	1.73358	32.8692	1.73404	33.3432	1.73342	29.0686	1.73367	19.1178
	1.73533	0.16558	1.73492	0.17149	1.73537	0.16641	1.73475	0.15112	1.735	0.13975		1.73533	35.5701	1.73492	32.3351	1.73537	32.781	1.73475	28.5527	1.735	18.8484
	1.73667	0.16269	1.73625	0.16875	1.73671	0.16362	1.73608	0.14845	1.73633	0.13778		1.73667	34.9492	1.73625	31.8178	1.73671	32.2317	1.73608	28.0482	1.73633	18.5823
	1.738	0.15987	1.73758	0.16608	1.73804	0.1609	1.73742	0.14584	1.73767	0.13583		1.738	34.3441	1.73758	31.3142	1.73804	31.6957	1.73742	27.5547	1.73767	18.3201
	1.73933	0.15713	1.73892	0.16348	1.73937	0.15825	1.73875	0.14329	1.739	0.13393		1.73933	33.7548	1.73892	30.824	1.73937	31.1736	1.73875	27.0721	1.739	18.0635
	1.74067	0.15445	1.74025	0.16094	1.74071	0.15567	1.74008	0.14079	1.74033	0.13206		1.74067	33.1792	1.74025	30.3448	1.74071	30.6653	1.74008	26.6	1.74033	17.8117
	1.742	0.15183	1.74158	0.15844	1.74204	0.15315	1.74142	0.13835	1.74167	0.13022		1.742	32.6161	1.74158	29.8742	1.74204	30.1694	1.74142	26.1394	1.74167	17.5633
	1.74333	0.14926	1.74292	0.15598	1.74337	0.15069	1.74275	0.13597	1.743	0.1284		1.74333	32.0639	1.74292	29.4107	1.74337	29.6854	1.74275	25.6902	1.743	17.3173
	1.74467	0.14674	1.74425	0.15357	1.74471	0.14829	1.74408	0.13365	1.74433	0.1266		1.74467	31.5222	1.74425	28.9553	1.74471	29.2114	1.74408	25.2506	1.74433	17.075
	1.746	0.14427	1.74558	0.1512	1.74604	0.14593	1.74542	0.13137	1.74567	0.12484		1.746	30.991	1.74558	28.509	1.74604	28.7475	1.74542	24.821	1.74567	16.8371
	1.74733	0.14184	1.74692	0.14888	1.74737	0.14362	1.74675	0.12915	1.747	0.12311		1.74733	30.4703	1.74692	28.0717	1.74737	28.2921	1.74675	24.4018	1.747	16.6039
	1.74867	0.13948	1.74825	0.14661	1.74871	0.14135	1.74808	0.12699	1.74833	0.1214		1.74867	29.9629	1.74825	27.643	1.74871	27.8443	1.74808	23.9927	1.74833	16.3736
	1.75	0.13718	1.74958	0.14439	1.75004	0.13912	1.74942	0.12487	1.74967	0.11972		1.75	29.4685	1.74958	27.2239	1.75004	27.4052	1.74942	23.5926	1.74967	16.1471
	1.75133	0.13493	1.75092	0.14221	1.75137	0.13693	1.75075	0.1228	1.751	0.11808		1.75133	28.9854	1.75092	26.8138	1.75137	26.9741	1.75075	23.2007	1.751	15.9254
	1.75267	0.13275	1.75225	0.14008	1.75271	0.13478	1.75208	0.12077	1.75233	0.11648		1.75267	28.5162	1.75225	26.4123	1.75271	26.5511	1.75208	22.8183	1.75233	15.7094
	1.754	0.13062	1.75358	0.13799	1.75404	0.13267	1.75342	0.1188	1.75367	0.1149		1.754	28.0599	1.75358	26.0189	1.75404	26.1349	1.75342	22.4459	1.75367	15.4967
	1.75533	0.12855	1.75492	0.13595	1.75537	0.1306	1.75475	0.11688	1.755	0.11334		1.75533	27.616	1.75492	25.6332	1.75537	25.7267	1.75475	22.082	1.755	15.2869
	1.75667	0.12654	1.75625	0.13395	1.75671	0.12857	1.75608	0.11499	1.75633	0.11181		1.75667	27.1825	1.75625	25.2569	1.75671	25.3271	1.75608	21.7258	1.75633	15.08
	1.758	0.12457	1.75758	0.13201	1.75804	0.12659	1.75742	0.11315	1.75767	0.1103		1.758	26.76	1.75758	24.8898	1.75804	24.9366	1.75742	21.3773	1.75767	14.8768
	1.75933	0.12264	1.75892	0.13009	1.75937	0.12466	1.75875	0.11135	1.759	0.10881		1.75933	26.3461	1.75892	24.5293	1.75937	24.5565	1.75875	21.0373	1.759	14.6761
	1.76067	0.12075	1.76025	0.12822	1.76071	0.12277	1.76008	0.10958	1.76033	0.10734		1.76067	25.9394	1.76025	24.176	1.76071	24.1855	1.76008	20.704	1.76033	14.4777
	1.762	0.11888	1.76158	0.12639	1.76204	0.12094	1.76142	0.10785	1.76167	0.10589		1.762	25.5374	1.76158	23.8312	1.76204	23.8236	1.76142	20.3769	1.76167	14.2822
	1.76333	0.11704	1.76292	0.12461	1.76337	0.11914	1.76275	0.10616	1.763	0.10447		1.76333	25.1431	1.76292	23.4946	1.76337	23.4693	1.76275	20.0569	1.763	14.0905
	1.76467	0.11524	1.76425	0.12285	1.76471	0.11737	1.76408	0.1045	1.76433	0.10307		1.76467	24.7559	1.76425	23.1632	1.76471	23.1217	1.76408	19.7446	1.76433	13.9017
	1.766	0.11347	1.76558	0.12111	1.76604	0.11564	1.76542	0.10289	1.76567	0.1017		1.766	24.3754	1.76558	22.8351	1.76604	22.7798	1.76542	19.4394	1.76567	13.7162
	1.76733	0.11173	1.76692	0.1194	1.76737	0.11392	1.76675	0.10131	1.767	0.10035		1.76733	24.0015	1.76692	22.5127	1.76737	22.4422	1.76675	19.1418	1.767	13.5345
	1.76867	0.11002	1.76825	0.11772	1.76871	0.11224	1.76808	0.09978	1.76833	0.09903		1.76867	23.6348	1.76825	22.1957	1.76871	22.1108	1.76808	18.8519	1.76833	13.3562
	1.77	0.10835	1.76958	0.11607	1.77004	0.11059	1.76942	0.09828	1.76967	0.09773		1.77	23.2748	1.76958	21.8843	1.77004	21.7852	1.76942	18.5682	1.76967	13.1812
	1.77133	0.10669	1.77092	0.11445	1.77137	0.10897	1.77075	0.0968	1.771	0.09645		1.77133	22.9201	1.77092	21.5791	1.77137	21.4661	1.77075	18.2893	1.771	13.0086
	1.77267	0.10507	1.77225	0.11287	1.77271	0.10739	1.77208	0.09535	1.77233	0.0952		1.77267	22.5705	1.77225	21.282	1.77271	21.1548	1.77208	18.0156	1.77233	12.8402
	1.774	0.10348	1.77358	0.11134	1.77404	0.10584	1.77342	0.09393	1.77367	0.09398		1.774	22.2286	1.77358	20.9931	1.77404	20.8501	1.77342	17.7471	1.77367	12.6748
	1.77533	0.10192	1.77492	0.10984	1.77537	0.10434	1.77475	0.09253	1.775	0.09277		1.77533	21.8949	1.77492	20.7103	1.77537	20.5535	1.77475	17.4829	1.775	12.5122
	1.77667	0.10041	1.77625	0.10837	1.77671	0.10286	1.77608	0.09116	1.77633	0.09158		1.77667	21.5701	1.77625	20.4333	1.77671	20.2636	1.77608	17.2235	1.77633	12.351
	1.778	0.09894	1.77758	0.10693	1.77804	0.10142	1.77742	0.08982	1.77767	0.0904		1.778	21.2535	1.77758	20.1615	1.77804	19.9794	1.77742	16.9694	1.77767	12.1927
	1.77933	0.0975	1.77892	0.10551	1.77937	0.1	1.77875	0.0885	1.779	0.08925		1.77933	20.9441	1.77892	19.894	1.77937	19.6995	1.77875	16.7205	1.779	12.0377
	1.78067	0.09609	1.78025	0.10411	1.78071	0.0986	1.78008	0.0872	1.78033	0.08811		1.78067	20.6417	1.78025	19.6293	1.78071	19.4229	1.78008	16.4754	1.78033	11.8842
	1.782	0.0947	1.78158	0.10272	1.78204	0.09721	1.78142	0.08593	1.78167	0.08698		1.782	20.3442	1.78158	19.367	1.78204	19.1497	1.78142	16.2346	1.78167	11.7316
	1.78333	0.09334	1.78292	0.10135	1.78337	0.09584	1.78275	0.08468	1.783	0.08586		1.78333	20.0519	1.78292	19.1096	1.78337	18.8798	1.78275	15.9995	1.783	11.58
	1.78467	0.09201	1.78425	0.1	1.78471	0.09449	1.78408	0.08346	1.78433	0.08477		1.78467	19.7658	1.78425	18.8559	1.78471	18.6142	1.78408	15.7692	1.78433	11.4326
	1.786	0.09071	1.78558	0.09868	1.78604	0.09317	1.78542	0.08227	1.78567	0.08369		1.786	19.4864	1.78558	18.6055	1.78604	18.3543	1.78542	15.5432	1.78567	11.2877
	1.78733	0.08944	1.78692	0.09737	1.78737	0.09189	1.78675	0.0811	1.787	0.08263		1.78733	19.2141	1.78692	18.359	1.78737	18.1011	1.78675	15.3224	1.787	11.1446
	1.78867	0.08821	1.78825	0.09609	1.78871	0.09064	1.78808	0.07995	1.78833	0.08158		1.78867	18.9494	1.78825	18.1182	1.78871	17.8551	1.78808	15.1059	1.78833	11.003
	1.79	0.08701	1.78958	0.09485	1.79004	0.08942	1.78942	0.07882	1.78967	0.08054		1.79	18.6915	1.78958	17.8831	1.79004	17.6147	1.78942	14.8927	1.78967	10.8633
	1.79133	0.08584	1.79092	0.09362	1.79137	0.08821	1.79075	0.0777	1.791	0.07952		1.79133	18.4402	1.79092	17.6528	1.79137	17.3763	1.79075	14.6806	1.791	10.725
	1.79267	0.08469	1.79225	0.09243	1.79271	0.087	1.79208	0.0766	1.79233	0.07849		1.79267	18.1922	1.79225	17.4268	1.79271	17.1389	1.79208	14.4717	1.79233	10.5867
	1.794	0.08354	1.79358	0.09125	1.79404	0.08581	1.79342	0.07551	1.79367	0.07748		1.794	17.9452	1.79358	17.2055	1.79404	16.9038	1.79342	14.2662	1.79367	10.4494
	1.79533	0.08239	1.79492	0.09009	1.79537	0.08463	1.79475	0.07444	1.795	0.07649		1.79533	17.6982	1.79492	16.9867	1.79537	16.6706	1.79475	14.0645	1.795	10.3163
	1.79667	0.08125	1.79625	0.08895	1.79671	0.08346	1.79608	0.07339	1.79633	0.07553		1.79667	17.4531	1.79625	16.7716	1.79671	16.4408	1.79608	13.8661	1.79633	10.1867
	1.798	0.08012	1.79758	0.08783	1.79804	0.08232	1.79742	0.07237	1.79767	0.07461		1.798	17.2109	1.79758	16.5599	1.79804	16.2157	1.79742	13.6725	1.79767	10.0622
	1.79933	0.07901	1.79892	0.08673	1.79937	0.0812	1.79875	0.07137	1.799	0.07372		1.79933	16.973	1.79892	16.352	1.79937	15.9963	1.79875	13.4847	1.799	9.94251
	1.80067	0.07793	1.80025	0.08564	1.80071	0.08012	1.80008	0.07041	1.80033	0.07286		1.80067	16.7402	1.80025	16.1474	1.80071	15.7822	1.80008	13.3025	1.80033	9.82616
	1.802	0.07687	1.80158	0.08457	1.80204	0.07905	1.80142	0.06946	1.80167	0.07201		1.802	16.5123	1.80158	15.9453	1.80204	15.5715	1.80142	13.1242	1.80167	9.71172
	1.80333	0.07583	1.80292	0.08351	1.80337	0.07799	1.80275	0.06853	1.803	0.07115		1.80333	16.2892	1.80292	15.7464	1.80337	15.3631	1.80275	12.9482	1.803	9.59584
	1.80467	0.07481	1.80425	0.08248	1.80471	0.07693	1.80408	0.06762	1.80433	0.0703		1.80467	16.0712	1.80425	15.5509	1.80471	15.1557	1.80408	12.7751	1.80433	9.48093
	1.806	0.07382	1.80558	0.08146	1.80604	0.07588	1.80542	0.06671	1.80567	0.06945		1.806	15.8586	1.80558	15.3592	1.80604	14.9487	1.80542	12.6049	1.80567	9.36744
	1.80733	0.07284	1.80692	0.08046	1.80737	0.07484	1.80675	0.06582	1.807	0.06863		1.80733	15.6483	1.80692	15.1709	1.80737	14.7432	1.80675	12.4366	1.807	9.25634
	1.80867	0.07187	1.80825	0.07948	1.80871	0.07381	1.80808	0.06495	1.80833	0.06782		1.80867	15.4399	1.80825	14.9854	1.80871	14.5406	1.80808	12.2716	1.80833	9.14666
	1.81	0.07092	1.80958	0.07851	1.81004	0.07281	1.80942	0.06409	1.80967	0.06701		1.81	15.2349	1.80958	14.8032	1.81004	14.3427	1.80942	12.1085	1.80967	9.03795
	1.81133	0.06999	1.81092	0.07755	1.81137	0.07183	1.81075	0.06324	1.811	0.06623		1.81133	15.036	1.81092	14.6225	1.81137	14.15	1.81075	11.9492	1.811	8.93256
	1.81267	0.06909	1.81225	0.0766	1.81271	0.07088	1.81208	0.06242	1.81233	0.06546		1.81267	14.8424	1.81225	14.4437	1.81271	13.9626	1.81208	11.7938	1.81233	8.82909
	1.814	0.0682	1.81358	0.07566	1.81404	0.06995	1.81342	0.06161	1.81367	0.0647		1.814	14.6517	1.81358	14.2663	1.81404	13.7805	1.81342	11.6398	1.81367	8.72657
	1.81533	0.06734	1.81492	0.07474	1.81537	0.06905	1.81475	0.06081	1.815	0.06394		1.81533	14.4653	1.81492	14.0923	1.81537	13.6017	1.81475	11.4886	1.815	8.62405
	1.81667	0.06649	1.81625	0.07383	1.81671	0.06815	1.81608	0.06002	1.81633	0.0632		1.81667	14.2831	1.81625	13.9216	1.81671	13.4257	1.81608	11.3394	1.81633	8.52439
	1.818	0.06567	1.81758	0.07294	1.81804	0.06726	1.81742	0.05923	1.81767	0.06249		1.818	14.1062	1.81758	13.7532	1.81804	13.2507	1.81742	11.1911	1.81767	8.42855
	1.81933	0.06486	1.81892	0.07206	1.81937	0.06637	1.81875	0.05844	1.819	0.06181		1.81933	13.9326	1.81892	13.5873	1.81937	13.0753	1.81875	11.0423	1.819	8.33604
	1.82067	0.06406	1.82025	0.0712	1.82071	0.0655	1.82008	0.05766	1.82033	0.06112		1.82067	13.7619	1.82025	13.4242	1.82071	12.9022	1.82008	10.8945	1.82033	8.24401
	1.822	0.06328	1.82158	0.07034	1.82204	0.06464	1.82142	0.05689	1.82167	0.06045		1.822	13.5931	1.82158	13.2626	1.82204	12.7333	1.82142	10.7485	1.82167	8.15341
	1.82333	0.0625	1.82292	0.06949	1.82337	0.0638	1.82275	0.05612	1.823	0.0598		1.82333	13.4253	1.82292	13.1019	1.82337	12.5684	1.82275	10.6031	1.823	8.06472
	1.82467	0.06172	1.82425	0.06864	1.82471	0.06298	1.82408	0.05536	1.82433	0.05914		1.82467	13.2589	1.82425	12.9421	1.82471	12.4062	1.82408	10.4596	1.82433	7.97698
	1.826	0.06095	1.82558	0.0678	1.82604	0.06216	1.82542	0.05462	1.82567	0.05849		1.826	13.0934	1.82558	12.7843	1.82604	12.246	1.82542	10.3199	1.82567	7.88924
	1.82733	0.06019	1.82692	0.06698	1.82737	0.06137	1.82675	0.05391	1.827	0.05784		1.82733	12.9303	1.82692	12.6293	1.82737	12.0887	1.82675	10.1854	1.827	7.80151
	1.82867	0.05944	1.82825	0.06618	1.82871	0.06057	1.82808	0.05322	1.82833	0.05721		1.82867	12.7687	1.82825	12.4777	1.82871	11.9323	1.82808	10.0557	1.82833	7.71568
	1.83	0.0587	1.82958	0.06539	1.83004	0.05978	1.82942	0.05254	1.82967	0.05658		1.83	12.6104	1.82958	12.3289	1.83004	11.7768	1.82942	9.92744	1.82967	7.63128
	1.83133	0.05798	1.83092	0.06461	1.83137	0.059	1.83075	0.05187	1.831	0.05597		1.83133	12.4559	1.83092	12.1821	1.83137	11.6223	1.83075	9.80013	1.831	7.54831
	1.83267	0.05729	1.83225	0.06384	1.83271	0.05823	1.83208	0.0512	1.83233	0.05535		1.83267	12.3076	1.83225	12.0366	1.83271	11.4712	1.83208	9.67376	1.83233	7.46581
	1.834	0.05662	1.83358	0.06307	1.83404	0.05749	1.83342	0.05053	1.83367	0.05475		1.834	12.1631	1.83358	11.8926	1.83404	11.3257	1.83342	9.5474	1.83367	7.3838
	1.83533	0.05596	1.83492	0.06231	1.83537	0.05677	1.83475	0.04987	1.835	0.05416		1.83533	12.021	1.83492	11.7486	1.83537	11.1841	1.83475	9.42152	1.835	7.30417
	1.83667	0.05531	1.83625	0.06154	1.83671	0.05606	1.83608	0.04921	1.83633	0.05358		1.83667	11.8808	1.83625	11.6037	1.83671	11.0444	1.83608	9.29754	1.83633	7.22692
	1.838	0.05466	1.83758	0.06077	1.83804	0.05536	1.83742	0.04857	1.83767	0.05303		1.838	11.742	1.83758	11.4587	1.83804	10.9056	1.83742	9.17595	1.83767	7.15205
	1.83933	0.05402	1.83892	0.06001	1.83937	0.05467	1.83875	0.04793	1.839	0.05247		1.83933	11.6042	1.83892	11.3152	1.83937	10.7688	1.83875	9.05626	1.839	7.07719
	1.84067	0.05338	1.84025	0.05927	1.84071	0.05398	1.84008	0.04731	1.84033	0.05191		1.84067	11.4664	1.84025	11.175	1.84071	10.6338	1.84008	8.93943	1.84033	7.00137
	1.842	0.05273	1.84158	0.05854	1.84204	0.05329	1.84142	0.04671	1.84167	0.05135		1.842	11.3282	1.84158	11.0377	1.84204	10.4984	1.84142	8.82452	1.84167	6.92556
	1.84333	0.0521	1.84292	0.05782	1.84337	0.05261	1.84275	0.04611	1.843	0.05078		1.84333	11.1913	1.84292	10.9027	1.84337	10.363	1.84275	8.71103	1.843	6.84926
	1.84467	0.05147	1.84425	0.05712	1.84471	0.05193	1.84408	0.04551	1.84433	0.05022		1.84467	11.0578	1.84425	10.7697	1.84471	10.23	1.84408	8.59897	1.84433	6.77392
	1.846	0.05087	1.84558	0.05643	1.84604	0.05127	1.84542	0.04492	1.84567	0.04967		1.846	10.9286	1.84558	10.6395	1.84604	10.1003	1.84542	8.48739	1.84567	6.69858
	1.84733	0.05029	1.84692	0.05574	1.84737	0.05062	1.84675	0.04433	1.847	0.04913		1.84733	10.8041	1.84692	10.5103	1.84737	9.97199	1.84675	8.37629	1.847	6.62658
	1.84867	0.04973	1.84825	0.05507	1.84871	0.04997	1.84808	0.04374	1.84833	0.04863		1.84867	10.682	1.84825	10.383	1.84871	9.84324	1.84808	8.26471	1.84833	6.55839
	1.85	0.04916	1.84958	0.0544	1.85004	0.04932	1.84942	0.04315	1.84967	0.04815		1.85	10.5614	1.84958	10.2576	1.85004	9.71497	1.84942	8.15313	1.84967	6.49354
	1.85133	0.0486	1.85092	0.05376	1.85137	0.04867	1.85075	0.04257	1.851	0.04768		1.85133	10.4412	1.85092	10.136	1.85137	9.58861	1.85075	8.04346	1.851	6.4306
	1.85267	0.04805	1.85225	0.05313	1.85271	0.04804	1.85208	0.042	1.85233	0.04722		1.85267	10.322	1.85225	10.0172	1.85271	9.46368	1.85208	7.93617	1.85233	6.36861
	1.854	0.0475	1.85358	0.05251	1.85404	0.04741	1.85342	0.04145	1.85367	0.04677		1.854	10.2033	1.85358	9.90136	1.85404	9.33923	1.85342	7.83222	1.85367	6.30758
	1.85533	0.04695	1.85492	0.0519	1.85537	0.04679	1.85475	0.04092	1.855	0.04633		1.85533	10.0855	1.85492	9.78644	1.85537	9.21668	1.85475	7.73065	1.855	6.24797
	1.85667	0.04641	1.85625	0.05129	1.85671	0.04618	1.85608	0.04039	1.85633	0.04589		1.85667	9.96916	1.85625	9.67152	1.85671	9.09699	1.85608	7.63195	1.85633	6.18932
	1.858	0.04588	1.85758	0.05067	1.85804	0.04559	1.85742	0.03989	1.85767	0.04546		1.858	9.85568	1.85758	9.55422	1.85804	8.98112	1.85742	7.5361	1.85767	6.13162
	1.85933	0.04536	1.85892	0.05004	1.85937	0.04501	1.85875	0.03938	1.859	0.04503		1.85933	9.7441	1.85892	9.43501	1.85937	8.86716	1.85875	7.44121	1.859	6.07393
	1.86067	0.04484	1.86025	0.0494	1.86071	0.04444	1.86008	0.03888	1.86033	0.04461		1.86067	9.63204	1.86025	9.31437	1.86071	8.75415	1.86008	7.34584	1.86033	6.01718
	1.862	0.04431	1.86158	0.04877	1.86204	0.04387	1.86142	0.03838	1.86167	0.04419		1.862	9.51903	1.86158	9.19468	1.86204	8.64209	1.86142	7.25048	1.86167	5.95996
	1.86333	0.04379	1.86292	0.04814	1.86337	0.04331	1.86275	0.03788	1.863	0.04377		1.86333	9.40697	1.86292	9.0769	1.86337	8.53099	1.86275	7.15606	1.863	5.90274
	1.86467	0.04327	1.86425	0.04753	1.86471	0.04275	1.86408	0.03738	1.86433	0.04334		1.86467	9.29587	1.86425	8.96199	1.86471	8.42132	1.86408	7.06308	1.86433	5.84552
	1.866	0.04276	1.86558	0.04694	1.86604	0.04219	1.86542	0.03689	1.86567	0.04292		1.866	9.1862	1.86558	8.85088	1.86604	8.31069	1.86542	6.96962	1.86567	5.78925
	1.86733	0.04226	1.86692	0.04637	1.86737	0.04163	1.86675	0.03639	1.867	0.04251		1.86733	9.07796	1.86692	8.74312	1.86737	8.20054	1.86675	6.87473	1.867	5.73346
	1.86867	0.04176	1.86825	0.0458	1.86871	0.04107	1.86808	0.03588	1.86833	0.0421		1.86867	8.97067	1.86825	8.63631	1.86871	8.09087	1.86808	6.77936	1.86833	5.67815
	1.87	0.04126	1.86958	0.04524	1.87004	0.04053	1.86942	0.03538	1.86967	0.0417		1.87	8.86338	1.86958	8.5295	1.87004	7.98453	1.86942	6.68495	1.86967	5.62427
	1.87133	0.04076	1.87092	0.04467	1.87137	0.04	1.87075	0.03489	1.871	0.04131		1.87133	8.75657	1.87092	8.42268	1.87137	7.88058	1.87075	6.59292	1.871	5.57134
	1.87267	0.04027	1.87225	0.04411	1.87271	0.03949	1.87208	0.03443	1.87233	0.04092		1.87267	8.65071	1.87225	8.31635	1.87271	7.77902	1.87208	6.5047	1.87233	5.51936
	1.874	0.03979	1.87358	0.04355	1.87404	0.03899	1.87342	0.03398	1.87367	0.04054		1.874	8.54724	1.87358	8.21144	1.87404	7.68031	1.87342	6.42078	1.87367	5.46787
	1.87533	0.03932	1.87492	0.043	1.87537	0.03849	1.87475	0.03356	1.875	0.04016		1.87533	8.44758	1.87492	8.10845	1.87537	7.58304	1.87475	6.34067	1.875	5.41637
	1.87667	0.03887	1.87625	0.04247	1.87671	0.038	1.87608	0.03315	1.87633	0.03978		1.87667	8.35078	1.87625	8.00736	1.87671	7.48528	1.87608	6.26247	1.87633	5.36535
	1.878	0.03843	1.87758	0.04194	1.87804	0.0375	1.87742	0.03273	1.87767	0.03942		1.878	8.25493	1.87758	7.9077	1.87804	7.38658	1.87742	6.18427	1.87767	5.31623
	1.87933	0.03798	1.87892	0.04142	1.87937	0.037	1.87875	0.03231	1.879	0.03906		1.87933	8.15814	1.87892	7.80947	1.87937	7.28787	1.87875	6.10511	1.879	5.26855
	1.88067	0.03752	1.88025	0.04091	1.88071	0.03649	1.88008	0.03188	1.88033	0.03872		1.88067	8.06038	1.88025	7.71363	1.88071	7.18917	1.88008	6.02405	1.88033	5.22182
	1.882	0.03705	1.88158	0.04041	1.88204	0.036	1.88142	0.03144	1.88167	0.03836		1.882	7.95977	1.88158	7.61969	1.88204	7.09237	1.88142	5.94108	1.88167	5.17413
	1.88333	0.03657	1.88292	0.03992	1.88337	0.03553	1.88275	0.031	1.883	0.03801		1.88333	7.8563	1.88292	7.52718	1.88337	6.99843	1.88275	5.85668	1.883	5.12693
	1.88467	0.03608	1.88425	0.03944	1.88471	0.03506	1.88408	0.03055	1.88433	0.03767		1.88467	7.75092	1.88425	7.43611	1.88471	6.90736	1.88408	5.77133	1.88433	5.08067
	1.886	0.03559	1.88558	0.03897	1.88604	0.03461	1.88542	0.0301	1.88567	0.03732		1.886	7.64554	1.88558	7.34694	1.88604	6.81771	1.88542	5.68693	1.88567	5.03347
	1.88733	0.03511	1.88692	0.03849	1.88737	0.03415	1.88675	0.02966	1.887	0.03695		1.88733	7.54159	1.88692	7.25682	1.88737	6.72759	1.88675	5.60348	1.887	4.98388
	1.88867	0.03463	1.88825	0.038	1.88871	0.03369	1.88808	0.02923	1.88833	0.0366		1.88867	7.43859	1.88825	7.16574	1.88871	6.63699	1.88808	5.5229	1.88833	4.93571
	1.89	0.03417	1.88958	0.03751	1.89004	0.03323	1.88942	0.02882	1.88967	0.03627		1.89	7.33988	1.88958	7.07276	1.89004	6.54687	1.88942	5.44565	1.88967	4.89137
	1.89133	0.03373	1.89092	0.03701	1.89137	0.03278	1.89075	0.02843	1.891	0.03596		1.89133	7.24642	1.89092	6.97834	1.89137	6.45675	1.89075	5.37222	1.891	4.84988
	1.89267	0.03331	1.89225	0.03651	1.89271	0.03232	1.89208	0.02807	1.89233	0.03567		1.89267	7.1563	1.89225	6.88441	1.89271	6.36758	1.89208	5.3026	1.89233	4.81078
	1.894	0.0329	1.89358	0.03602	1.89404	0.03188	1.89342	0.02771	1.89367	0.03538		1.894	7.06761	1.89358	6.79238	1.89404	6.28079	1.89342	5.23536	1.89367	4.77216
	1.89533	0.0325	1.89492	0.03555	1.89537	0.03146	1.89475	0.02736	1.895	0.03511		1.89533	6.9813	1.89492	6.70226	1.89537	6.1983	1.89475	5.17004	1.895	4.73497
	1.89667	0.03211	1.89625	0.03508	1.89671	0.03106	1.89608	0.02702	1.89633	0.03482		1.89667	6.89738	1.89625	6.61452	1.89671	6.11867	1.89608	5.10423	1.89633	4.69587
	1.898	0.03172	1.89758	0.03462	1.89804	0.03065	1.89742	0.02666	1.89767	0.03452		1.898	6.81441	1.89758	6.52773	1.89804	6.03856	1.89742	5.037	1.89767	4.65533
	1.89933	0.03132	1.89892	0.03417	1.89937	0.03024	1.89875	0.0263	1.899	0.03421		1.89933	6.72858	1.89892	6.4419	1.89937	5.95654	1.89875	4.96833	1.899	4.61385
	1.90067	0.03092	1.90025	0.03371	1.90071	0.02982	1.90008	0.02593	1.90033	0.0339		1.90067	6.64132	1.90025	6.35655	1.90071	5.87357	1.90008	4.89872	1.90033	4.57189
	1.902	0.03051	1.90158	0.03325	1.90204	0.02939	1.90142	0.02556	1.90167	0.0336		1.902	6.5531	1.90158	6.26976	1.90204	5.79013	1.90142	4.8291	1.90167	4.53183
	1.90333	0.03009	1.90292	0.03279	1.90337	0.02897	1.90275	0.0252	1.903	0.03332		1.90333	6.46393	1.90292	6.1825	1.90337	5.70668	1.90275	4.76043	1.903	4.49416
	1.90467	0.02968	1.90425	0.03233	1.90471	0.02854	1.90408	0.02484	1.90433	0.03306		1.90467	6.37477	1.90425	6.09572	1.90471	5.62276	1.90408	4.6932	1.90433	4.4584
	1.906	0.02927	1.90558	0.03188	1.90604	0.02814	1.90542	0.0245	1.90567	0.03279		1.906	6.2875	1.90558	6.0118	1.90604	5.54265	1.90542	4.62835	1.90567	4.42311
	1.90733	0.02888	1.90692	0.03145	1.90737	0.02775	1.90675	0.02416	1.907	0.03253		1.90733	6.2031	1.90692	5.93026	1.90737	5.46636	1.90675	4.56493	1.907	4.38688
	1.90867	0.0285	1.90825	0.03103	1.90871	0.02738	1.90808	0.02384	1.90833	0.03226		1.90867	6.12156	1.90825	5.8511	1.90871	5.39292	1.90808	4.50342	1.90833	4.35111
	1.91	0.02813	1.90958	0.03062	1.91004	0.02701	1.90942	0.02352	1.90967	0.032		1.91	6.04336	1.90958	5.77433	1.91004	5.32092	1.90942	4.44429	1.90967	4.31535
	1.91133	0.02778	1.91092	0.03024	1.91137	0.02665	1.91075	0.02321	1.911	0.03173		1.91133	5.96802	1.91092	5.70137	1.91137	5.24892	1.91075	4.38612	1.911	4.27911
	1.91267	0.02743	1.91225	0.02986	1.91271	0.02628	1.91208	0.0229	1.91233	0.03147		1.91267	5.89268	1.91225	5.6308	1.91271	5.17739	1.91208	4.32746	1.91233	4.2443
	1.914	0.02708	1.91358	0.02949	1.91404	0.02591	1.91342	0.02259	1.91367	0.03124		1.914	5.81639	1.91358	5.56023	1.91404	5.10491	1.91342	4.26881	1.91367	4.21331
	1.91533	0.02672	1.91492	0.02911	1.91537	0.02555	1.91475	0.02229	1.915	0.03103		1.91533	5.73962	1.91492	5.48823	1.91537	5.03291	1.91475	4.21112	1.915	4.18517
	1.91667	0.02636	1.91625	0.02872	1.91671	0.02519	1.91608	0.022	1.91633	0.03081		1.91667	5.66332	1.91625	5.41575	1.91671	4.96138	1.91608	4.1558	1.91633	4.15609
	1.918	0.02601	1.91758	0.02834	1.91804	0.02483	1.91742	0.02171	1.91767	0.0306		1.918	5.58798	1.91758	5.34422	1.91804	4.89129	1.91742	4.10097	1.91767	4.127
	1.91933	0.02567	1.91892	0.02797	1.91937	0.02448	1.91875	0.02142	1.919	0.03039		1.91933	5.51407	1.91892	5.27365	1.91937	4.82263	1.91875	4.04613	1.919	4.09839
	1.92067	0.02533	1.92025	0.0276	1.92071	0.02413	1.92008	0.02113	1.92033	0.03017		1.92067	5.44207	1.92025	5.20356	1.92071	4.75396	1.92008	3.99129	1.92033	4.0693
	1.922	0.02501	1.92158	0.02723	1.92204	0.02379	1.92142	0.02085	1.92167	0.02995		1.922	5.37198	1.92158	5.13441	1.92204	4.68577	1.92142	3.93884	1.92167	4.03926
	1.92333	0.02469	1.92292	0.02687	1.92337	0.02345	1.92275	0.02058	1.923	0.02973		1.92333	5.30331	1.92292	5.06575	1.92337	4.61854	1.92275	3.88782	1.923	4.00922
	1.92467	0.02437	1.92425	0.02652	1.92471	0.02311	1.92408	0.02031	1.92433	0.02951		1.92467	5.23512	1.92425	4.99947	1.92471	4.55226	1.92408	3.83728	1.92433	3.97966
	1.926	0.02405	1.92558	0.02617	1.92604	0.02279	1.92542	0.02004	1.92567	0.02928		1.926	5.16741	1.92558	4.93414	1.92604	4.48884	1.92542	3.78721	1.92567	3.94962
	1.92733	0.02374	1.92692	0.02582	1.92737	0.02247	1.92675	0.01978	1.927	0.02906		1.92733	5.09875	1.92692	4.86929	1.92737	4.42733	1.92675	3.73809	1.927	3.9191
	1.92867	0.02341	1.92825	0.02548	1.92871	0.02217	1.92808	0.01954	1.92833	0.02883		1.92867	5.02818	1.92825	4.80349	1.92871	4.3682	1.92808	3.69089	1.92833	3.88858
	1.93	0.02308	1.92958	0.02513	1.93004	0.02188	1.92942	0.01929	1.92967	0.02861		1.93	4.95713	1.92958	4.73769	1.93004	4.31003	1.92942	3.64463	1.92967	3.85854
	1.93133	0.02275	1.93092	0.02479	1.93137	0.02159	1.93075	0.01904	1.931	0.0284		1.93133	4.88656	1.93092	4.67379	1.93137	4.2528	1.93075	3.59743	1.931	3.82993
	1.93267	0.02242	1.93225	0.02446	1.93271	0.0213	1.93208	0.01879	1.93233	0.0282		1.93267	4.81694	1.93225	4.6118	1.93271	4.19511	1.93208	3.5507	1.93233	3.80275
	1.934	0.02212	1.93358	0.02415	1.93404	0.021	1.93342	0.01855	1.93367	0.028		1.934	4.75113	1.93358	4.55267	1.93404	4.13646	1.93342	3.50397	1.93367	3.77605
	1.93533	0.02183	1.93492	0.02384	1.93537	0.02071	1.93475	0.01831	1.935	0.0278		1.93533	4.68915	1.93492	4.49593	1.93537	4.07876	1.93475	3.45914	1.935	3.74982
	1.93667	0.02156	1.93625	0.02356	1.93671	0.02042	1.93608	0.01807	1.93633	0.02761		1.93667	4.6305	1.93625	4.44157	1.93671	4.02297	1.93608	3.4148	1.93633	3.72359
	1.938	0.02129	1.93758	0.02329	1.93804	0.02015	1.93742	0.01785	1.93767	0.02741		1.938	4.57375	1.93758	4.39055	1.93804	3.97004	1.93742	3.37188	1.93767	3.69642
	1.93933	0.02104	1.93892	0.02302	1.93937	0.01989	1.93875	0.01763	1.939	0.02719		1.93933	4.51892	1.93892	4.34048	1.93937	3.91854	1.93875	3.3304	1.939	3.66685
	1.94067	0.02078	1.94025	0.02276	1.94071	0.01964	1.94008	0.01742	1.94033	0.02696		1.94067	4.46456	1.94025	4.29137	1.94071	3.86895	1.94008	3.29177	1.94033	3.63681
	1.942	0.02052	1.94158	0.02249	1.94204	0.01939	1.94142	0.01723	1.94167	0.02676		1.942	4.40829	1.94158	4.24035	1.94204	3.82031	1.94142	3.25554	1.94167	3.60868
	1.94333	0.02025	1.94292	0.02221	1.94337	0.01915	1.94275	0.01704	1.943	0.02655		1.94333	4.35059	1.94292	4.18742	1.94337	3.77215	1.94275	3.21882	1.943	3.58054
	1.94467	0.01999	1.94425	0.02193	1.94471	0.01891	1.94408	0.01684	1.94433	0.02634		1.94467	4.29337	1.94425	4.13496	1.94471	3.72495	1.94408	3.18163	1.94433	3.55289
	1.946	0.01974	1.94558	0.02165	1.94604	0.01867	1.94542	0.01664	1.94567	0.02614		1.946	4.23949	1.94558	4.08251	1.94604	3.67822	1.94542	3.143	1.94567	3.52523
	1.94733	0.01949	1.94692	0.02138	1.94737	0.01844	1.94675	0.01643	1.947	0.02595		1.94733	4.18704	1.94692	4.03149	1.94737	3.63196	1.94675	3.10438	1.947	3.49996
	1.94867	0.01925	1.94825	0.02111	1.94871	0.01821	1.94808	0.01622	1.94833	0.02577		1.94867	4.13554	1.94825	3.98095	1.94871	3.58714	1.94808	3.06528	1.94833	3.47612
	1.95	0.01902	1.94958	0.02086	1.95004	0.01798	1.94942	0.01601	1.94967	0.0256		1.95	4.08595	1.94958	3.93279	1.95004	3.54232	1.94942	3.02475	1.94967	3.45275
	1.95133	0.0188	1.95092	0.02062	1.95137	0.01775	1.95075	0.0158	1.951	0.02543		1.95133	4.03874	1.95092	3.88701	1.95137	3.49749	1.95075	2.98469	1.951	3.42986
	1.95267	0.01857	1.95225	0.02038	1.95271	0.01752	1.95208	0.01559	1.95233	0.02527		1.95267	3.9901	1.95225	3.84266	1.95271	3.45124	1.95208	2.94559	1.95233	3.40793
	1.954	0.01833	1.95358	0.02015	1.95404	0.01728	1.95342	0.01539	1.95367	0.02513		1.954	3.9386	1.95358	3.79879	1.95404	3.40403	1.95342	2.9084	1.95367	3.38933
	1.95533	0.01808	1.95492	0.01991	1.95537	0.01704	1.95475	0.01519	1.955	0.025		1.95533	3.88424	1.95492	3.75492	1.95537	3.3573	1.95475	2.87073	1.955	3.37217
	1.95667	0.01782	1.95625	0.01969	1.95671	0.0168	1.95608	0.015	1.95633	0.02487		1.95667	3.82893	1.95625	3.71296	1.95671	3.3101	1.95608	2.83401	1.95633	3.35405
	1.958	0.01757	1.95758	0.01947	1.95804	0.01657	1.95742	0.01481	1.95767	0.02473		1.958	3.77505	1.95758	3.671	1.95804	3.26337	1.95742	2.79777	1.95767	3.33497
	1.95933	0.01733	1.95892	0.01924	1.95937	0.01633	1.95875	0.01462	1.959	0.02458		1.95933	3.7226	1.95892	3.62809	1.95937	3.21711	1.95875	2.76201	1.959	3.31495
	1.96067	0.0171	1.96025	0.01901	1.96071	0.01611	1.96008	0.01444	1.96033	0.02443		1.96067	3.67301	1.96025	3.58422	1.96071	3.17325	1.96008	2.72863	1.96033	3.29444
	1.962	0.01688	1.96158	0.01878	1.96204	0.0159	1.96142	0.01427	1.96167	0.02427		1.962	3.62532	1.96158	3.54035	1.96204	3.13176	1.96142	2.69621	1.96167	3.27298
	1.96333	0.01667	1.96292	0.01854	1.96337	0.01569	1.96275	0.01411	1.963	0.02411		1.96333	3.58098	1.96292	3.49648	1.96337	3.09123	1.96275	2.66616	1.963	3.252
	1.96467	0.01648	1.96425	0.01831	1.96471	0.01549	1.96408	0.01396	1.96433	0.02396		1.96467	3.53949	1.96425	3.45261	1.96471	3.05165	1.96408	2.63708	1.96433	3.23198
	1.966	0.01629	1.96558	0.01807	1.96604	0.0153	1.96542	0.01381	1.96567	0.02383		1.966	3.49896	1.96558	3.40779	1.96604	3.01398	1.96542	2.60894	1.96567	3.21386
	1.96733	0.0161	1.96692	0.01785	1.96737	0.01512	1.96675	0.01366	1.967	0.0237		1.96733	3.45938	1.96692	3.36487	1.96737	2.97822	1.96675	2.58033	1.967	3.19669
	1.96867	0.01592	1.96825	0.01763	1.96871	0.01495	1.96808	0.01351	1.96833	0.02356		1.96867	3.41885	1.96825	3.32339	1.96871	2.94436	1.96808	2.55268	1.96833	3.17809
	1.97	0.01572	1.96958	0.01741	1.97004	0.01478	1.96942	0.01336	1.96967	0.0234		1.97	3.37737	1.96958	3.28333	1.97004	2.91194	1.96942	2.52454	1.96967	3.15664
	1.97133	0.01553	1.97092	0.01721	1.97137	0.01462	1.97075	0.0132	1.971	0.02323		1.97133	3.33541	1.97092	3.24471	1.97137	2.87951	1.97075	2.4945	1.971	3.13375
	1.97267	0.01533	1.97225	0.01701	1.97271	0.01446	1.97208	0.01304	1.97233	0.02307		1.97267	3.29249	1.97225	3.20752	1.97271	2.84852	1.97208	2.46399	1.97233	3.11086
	1.974	0.01513	1.97358	0.01682	1.97404	0.01431	1.97342	0.01289	1.97367	0.02291		1.974	3.24957	1.97358	3.17175	1.97404	2.818	1.97342	2.4349	1.97367	3.0894
	1.97533	0.01492	1.97492	0.01664	1.97537	0.01415	1.97475	0.01275	1.975	0.02277		1.97533	3.20571	1.97492	3.13694	1.97537	2.78701	1.97475	2.4082	1.975	3.0708
	1.97667	0.01472	1.97625	0.01646	1.97671	0.01399	1.97608	0.01261	1.97633	0.02265		1.97667	3.16231	1.97625	3.10357	1.97671	2.75506	1.97608	2.38292	1.97633	3.05507
	1.978	0.01452	1.97758	0.01629	1.97804	0.01382	1.97742	0.01249	1.97767	0.02255		1.978	3.11987	1.97758	3.07066	1.97804	2.72168	1.97742	2.35908	1.97767	3.04076
	1.97933	0.01433	1.97892	0.01611	1.97937	0.01364	1.97875	0.01237	1.979	0.02244		1.97933	3.07839	1.97892	3.03728	1.97937	2.68783	1.97875	2.33762	1.979	3.02598
	1.98067	0.01413	1.98025	0.01593	1.98071	0.01347	1.98008	0.01227	1.98033	0.02231		1.98067	3.03595	1.98025	3.00295	1.98071	2.65397	1.98008	2.3176	1.98033	3.00929
	1.982	0.01394	1.98158	0.01574	1.98204	0.0133	1.98142	0.01216	1.98167	0.02218		1.982	2.99351	1.98158	2.96814	1.98204	2.62059	1.98142	2.29662	1.98167	2.99213
	1.98333	0.01375	1.98292	0.01556	1.98337	0.01313	1.98275	0.01204	1.983	0.02206		1.98333	2.95298	1.98292	2.93333	1.98337	2.58674	1.98275	2.27516	1.983	2.97544
	1.98467	0.01357	1.98425	0.01537	1.98471	0.01296	1.98408	0.01193	1.98433	0.02195		1.98467	2.91436	1.98425	2.89853	1.98471	2.55288	1.98408	2.25322	1.98433	2.96018
	1.986	0.0134	1.98558	0.01519	1.98604	0.01279	1.98542	0.01181	1.98567	0.02184		1.986	2.8786	1.98558	2.86419	1.98604	2.51998	1.98542	2.23129	1.98567	2.94587
	1.98733	0.01325	1.98692	0.01502	1.98737	0.01264	1.98675	0.01169	1.987	0.02174		1.98733	2.84569	1.98692	2.83177	1.98737	2.48946	1.98675	2.20935	1.987	2.93252
	1.98867	0.01311	1.98825	0.01486	1.98871	0.01249	1.98808	0.01158	1.98833	0.02165		1.98867	2.81565	1.98825	2.8022	1.98871	2.46037	1.98808	2.18694	1.98833	2.92012
	1.99	0.01297	1.98958	0.01472	1.99004	0.01235	1.98942	0.01145	1.98967	0.02155		1.99	2.78704	1.98958	2.7755	1.99004	2.43224	1.98942	2.16405	1.98967	2.90677
	1.99133	0.01284	1.99092	0.01459	1.99137	0.01221	1.99075	0.01133	1.991	0.02144		1.99133	2.75891	1.99092	2.75023	1.99137	2.40554	1.99075	2.14021	1.991	2.89104
	1.99267	0.01272	1.99225	0.01445	1.99271	0.01208	1.99208	0.01119	1.99233	0.0213		1.99267	2.73173	1.99225	2.72496	1.99271	2.37979	1.99208	2.11446	1.99233	2.87244
	1.994	0.01259	1.99358	0.01431	1.99404	0.01195	1.99342	0.01106	1.99367	0.02115		1.994	2.7055	1.99358	2.69778	1.99404	2.35404	1.99342	2.08871	1.99367	2.85289
	1.99533	0.01247	1.99492	0.01416	1.99537	0.01182	1.99475	0.01092	1.995	0.02101		1.99533	2.6788	1.99492	2.67012	1.99537	2.32829	1.99475	2.06249	1.995	2.83334
	1.99667	0.01234	1.99625	0.01401	1.99671	0.01169	1.99608	0.01079	1.99633	0.02087		1.99667	2.65019	1.99625	2.64151	1.99671	2.30302	1.99608	2.03817	1.99633	2.81427
	1.998	0.0122	1.99758	0.01387	1.99804	0.01157	1.99742	0.01067	1.99767	0.02074		1.998	2.62015	1.99758	2.61433	1.99804	2.2787	1.99742	2.01576	1.99767	2.7971
	1.99933	0.01205	1.99892	0.01373	1.99937	0.01144	1.99875	0.01057	1.999	0.02062		1.99933	2.58868	1.99892	2.5881	1.99937	2.25438	1.99875	1.99621	1.999	2.78089
	2.00067	0.0119	2.00025	0.0136	2.00071	0.01132	2.00008	0.01047	2.00033	0.02051		2.00067	2.55625	2.00025	2.56379	2.00071	2.23054	2.00008	1.97904	2.00033	2.76563
	2.002	0.01175	2.00158	0.01348	2.00204	0.0112	2.00142	0.01039	2.00167	0.0204		2.002	2.52478	2.00158	2.5409	2.00204	2.20717	2.00142	1.96283	2.00167	2.7518
	2.00333	0.01161	2.00292	0.01336	2.00337	0.01109	2.00275	0.01031	2.003	0.02031		2.00333	2.49474	2.00292	2.51849	2.00337	2.18381	2.00275	1.94757	2.003	2.7394
	2.00467	0.01149	2.00425	0.01324	2.00471	0.01097	2.00408	0.01023	2.00433	0.02022		2.00467	2.46804	2.00425	2.4956	2.00471	2.16044	2.00408	1.93231	2.00433	2.72748
	2.006	0.01138	2.00558	0.0131	2.00604	0.01085	2.00542	0.01014	2.00567	0.02012		2.006	2.44372	2.00558	2.47033	2.00604	2.1366	2.00542	1.91658	2.00567	2.71365
	2.00733	0.01127	2.00692	0.01296	2.00737	0.01073	2.00675	0.01005	2.007	0.02		2.00733	2.42083	2.00692	2.44267	2.00737	2.11324	2.00675	1.89941	2.007	2.69792
	2.00867	0.01115	2.00825	0.01281	2.00871	0.01061	2.00808	0.00996	2.00833	0.01989		2.00867	2.39604	2.00825	2.41549	2.00871	2.08987	2.00808	1.88129	2.00833	2.68218
	2.01	0.01103	2.00958	0.01267	2.01004	0.01049	2.00942	0.00986	2.00967	0.01978		2.01	2.36886	2.00958	2.38831	2.01004	2.06651	2.00942	1.86222	2.00967	2.66788
	2.01133	0.01089	2.01092	0.01253	2.01137	0.01037	2.01075	0.00976	2.011	0.01968		2.01133	2.33977	2.01092	2.36208	2.01137	2.04266	2.01075	1.84362	2.011	2.65453
	2.01267	0.01075	2.01225	0.01239	2.01271	0.01025	2.01208	0.00966	2.01233	0.01958		2.01267	2.30925	2.01225	2.33681	2.01271	2.01835	2.01208	1.82455	2.01233	2.6407
	2.014	0.01061	2.01358	0.01227	2.01404	0.01013	2.01342	0.00956	2.01367	0.01948		2.014	2.27921	2.01358	2.31297	2.01404	1.99498	2.01342	1.80643	2.01367	2.62687
	2.01533	0.01048	2.01492	0.01215	2.01537	0.01001	2.01475	0.00947	2.015	0.01938		2.01533	2.25155	2.01492	2.29056	2.01537	1.97209	2.01475	1.78926	2.015	2.61352
	2.01667	0.01036	2.01625	0.01203	2.01671	0.0099	2.01608	0.00938	2.01633	0.01928		2.01667	2.22581	2.01625	2.26862	2.01671	1.94968	2.01608	1.77209	2.01633	2.60064
	2.018	0.01025	2.01758	0.01192	2.01804	0.00979	2.01742	0.00929	2.01767	0.01918		2.018	2.20244	2.01758	2.24764	2.01804	1.9287	2.01742	1.75445	2.01767	2.58682
	2.01933	0.01016	2.01892	0.01181	2.01937	0.00969	2.01875	0.00919	2.019	0.01907		2.01933	2.18194	2.01892	2.22714	2.01937	1.90915	2.01875	1.73633	2.019	2.57251
	2.02067	0.01006	2.02025	0.0117	2.02071	0.0096	2.02008	0.00909	2.02033	0.01896		2.02067	2.16191	2.02025	2.20616	2.02071	1.89103	2.02008	1.71774	2.02033	2.55773
	2.022	0.00997	2.02158	0.01159	2.02204	0.00951	2.02142	0.00899	2.02167	0.01886		2.022	2.14188	2.02158	2.1847	2.02204	1.87291	2.02142	1.69866	2.02167	2.54342
	2.02333	0.00987	2.02292	0.01147	2.02337	0.00942	2.02275	0.00889	2.023	0.01876		2.02333	2.12042	2.02292	2.16277	2.02337	1.85527	2.02275	1.68054	2.023	2.52959
	2.02467	0.00977	2.02425	0.01135	2.02471	0.00934	2.02408	0.00881	2.02433	0.01865		2.02467	2.09849	2.02425	2.14035	2.02471	1.83905	2.02408	1.66528	2.02433	2.51481
	2.026	0.00967	2.02558	0.01124	2.02604	0.00926	2.02542	0.00875	2.02567	0.01853		2.026	2.07751	2.02558	2.1189	2.02604	1.82332	2.02542	1.65241	2.02567	2.49908
	2.02733	0.00956	2.02692	0.01114	2.02737	0.00917	2.02675	0.00868	2.027	0.01841		2.02733	2.05462	2.02692	2.1003	2.02737	1.80663	2.02675	1.64049	2.027	2.48239
	2.02867	0.00945	2.02825	0.01105	2.02871	0.00908	2.02808	0.00862	2.02833	0.01828		2.02867	2.0303	2.02825	2.08266	2.02871	1.78851	2.02808	1.62857	2.02833	2.46522
	2.03	0.00934	2.02958	0.01095	2.03004	0.00898	2.02942	0.00855	2.02967	0.01815		2.03	2.00551	2.02958	2.06454	2.03004	1.76991	2.02942	1.61474	2.02967	2.44853
	2.03133	0.00922	2.03092	0.01085	2.03137	0.00889	2.03075	0.00846	2.031	0.01804		2.03133	1.98023	2.03092	2.04499	2.03137	1.75084	2.03075	1.59853	2.031	2.43327
	2.03267	0.0091	2.03225	0.01074	2.03271	0.00879	2.03208	0.00836	2.03233	0.01794		2.03267	1.95448	2.03225	2.02544	2.03271	1.73081	2.03208	1.57993	2.03233	2.41945
	2.034	0.00898	2.03358	0.01064	2.03404	0.00868	2.03342	0.00826	2.03367	0.01786		2.034	1.92874	2.03358	2.00541	2.03404	1.71031	2.03342	1.56038	2.03367	2.40848
	2.03533	0.00886	2.03492	0.01053	2.03537	0.00858	2.03475	0.00817	2.035	0.01778		2.03533	1.90346	2.03492	1.98491	2.03537	1.6898	2.03475	1.54274	2.035	2.39846
	2.03667	0.00875	2.03625	0.01041	2.03671	0.00848	2.03608	0.00808	2.03633	0.01772		2.03667	1.8801	2.03625	1.96345	2.03671	1.67073	2.03608	1.52748	2.03633	2.38988
	2.038	0.00865	2.03758	0.01031	2.03804	0.00839	2.03742	0.00802	2.03767	0.01766		2.038	1.85769	2.03758	1.94342	2.03804	1.65309	2.03742	1.51556	2.03767	2.38178
	2.03933	0.00855	2.03892	0.01021	2.03937	0.00831	2.03875	0.00797	2.039	0.0176		2.03933	1.83718	2.03892	1.9253	2.03937	1.63688	2.03875	1.50602	2.039	2.37415
	2.04067	0.00846	2.04025	0.01013	2.04071	0.00824	2.04008	0.00793	2.04033	0.01755		2.04067	1.81763	2.04025	1.90957	2.04071	1.62257	2.04008	1.49887	2.04033	2.36699
	2.042	0.00837	2.04158	0.01005	2.04204	0.00817	2.04142	0.0079	2.04167	0.0175		2.042	1.79761	2.04158	1.89478	2.04204	1.60874	2.04142	1.49267	2.04167	2.36032
	2.04333	0.00826	2.04292	0.00997	2.04337	0.0081	2.04275	0.00787	2.043	0.01745		2.04333	1.77519	2.04292	1.88	2.04337	1.59491	2.04275	1.48647	2.043	2.35364
	2.04467	0.00815	2.04425	0.0099	2.04471	0.00803	2.04408	0.00783	2.04433	0.01741		2.04467	1.75183	2.04425	1.86617	2.04471	1.58109	2.04408	1.47884	2.04433	2.34792
	2.046	0.00806	2.04558	0.00982	2.04604	0.00796	2.04542	0.00777	2.04567	0.01737		2.046	1.73085	2.04558	1.85187	2.04604	1.56773	2.04542	1.46835	2.04567	2.34315
	2.04733	0.00798	2.04692	0.00974	2.04737	0.00789	2.04675	0.00771	2.047	0.01733		2.04733	1.71321	2.04692	1.83661	2.04737	1.55391	2.04675	1.45643	2.047	2.33791
	2.04867	0.0079	2.04825	0.00965	2.04871	0.00781	2.04808	0.00764	2.04833	0.01728		2.04867	1.69795	2.04825	1.81897	2.04871	1.53912	2.04808	1.44403	2.04833	2.33123
	2.05	0.00785	2.04958	0.00955	2.05004	0.00775	2.04942	0.00758	2.04967	0.01721		2.05	1.68603	2.04958	1.79989	2.05004	1.52673	2.04942	1.43163	2.04967	2.32169
	2.05133	0.0078	2.05092	0.00944	2.05137	0.0077	2.05075	0.00751	2.051	0.01713		2.05133	1.67506	2.05092	1.78034	2.05137	1.51624	2.05075	1.41924	2.051	2.31073
	2.05267	0.00775	2.05225	0.00934	2.05271	0.00765	2.05208	0.00745	2.05233	0.01705		2.05267	1.66457	2.05225	1.76175	2.05271	1.50622	2.05208	1.40731	2.05233	2.29928
	2.054	0.00769	2.05358	0.00925	2.05404	0.00759	2.05342	0.00739	2.05367	0.01697		2.054	1.65122	2.05358	1.74458	2.05404	1.49526	2.05342	1.39587	2.05367	2.28879
	2.05533	0.00761	2.05492	0.00917	2.05537	0.00753	2.05475	0.00733	2.055	0.01689		2.05533	1.635	2.05492	1.7298	2.05537	1.48381	2.05475	1.38443	2.055	2.27735
	2.05667	0.00752	2.05625	0.00911	2.05671	0.00747	2.05608	0.00727	2.05633	0.0168		2.05667	1.61641	2.05625	1.71692	2.05671	1.47189	2.05608	1.37298	2.05633	2.2659
	2.058	0.00744	2.05758	0.00905	2.05804	0.0074	2.05742	0.00721	2.05767	0.01671		2.058	1.59781	2.05758	1.70643	2.05804	1.45854	2.05742	1.36249	2.05767	2.25398
	2.05933	0.00736	2.05892	0.00901	2.05937	0.00733	2.05875	0.00716	2.059	0.01663		2.05933	1.5816	2.05892	1.69833	2.05937	1.44471	2.05875	1.35295	2.059	2.24254
	2.06067	0.0073	2.06025	0.00897	2.06071	0.00727	2.06008	0.00712	2.06033	0.01654		2.06067	1.56825	2.06025	1.6907	2.06071	1.43136	2.06008	1.34485	2.06033	2.23062
	2.062	0.00725	2.06158	0.00892	2.06204	0.00721	2.06142	0.00709	2.06167	0.01643		2.062	1.5568	2.06158	1.68164	2.06204	1.41944	2.06142	1.33865	2.06167	2.21631
	2.06333	0.00719	2.06292	0.00886	2.06337	0.00714	2.06275	0.00706	2.063	0.01633		2.06333	1.5444	2.06292	1.67067	2.06337	1.40609	2.06275	1.3334	2.063	2.20296
	2.06467	0.00712	2.06425	0.00879	2.06471	0.00707	2.06408	0.00703	2.06433	0.01626		2.06467	1.5301	2.06425	1.65827	2.06471	1.39321	2.06408	1.32864	2.06433	2.19247
	2.066	0.00705	2.06558	0.00872	2.06604	0.00701	2.06542	0.007	2.06567	0.0162		2.066	1.51436	2.06558	1.64492	2.06604	1.38034	2.06542	1.32196	2.06567	2.18484
	2.06733	0.00697	2.06692	0.00865	2.06737	0.00695	2.06675	0.00695	2.067	0.01615		2.06733	1.49624	2.06692	1.63014	2.06737	1.36889	2.06675	1.31338	2.067	2.17769
	2.06867	0.00688	2.06825	0.00856	2.06871	0.0069	2.06808	0.0069	2.06833	0.0161		2.06867	1.47717	2.06825	1.61488	2.06871	1.35888	2.06808	1.30336	2.06833	2.17101
	2.07	0.00679	2.06958	0.00849	2.07004	0.00685	2.06942	0.00684	2.06967	0.01605		2.07	1.45905	2.06958	1.60105	2.07004	1.34934	2.06942	1.2924	2.06967	2.16434
	2.07133	0.00672	2.07092	0.00843	2.07137	0.00681	2.07075	0.00678	2.071	0.016		2.07133	1.44427	2.07092	1.58865	2.07137	1.34219	2.07075	1.28095	2.071	2.15766
	2.07267	0.00667	2.07225	0.00836	2.07271	0.00679	2.07208	0.00672	2.07233	0.01595		2.07267	1.4333	2.07225	1.57721	2.07271	1.33695	2.07208	1.26951	2.07233	2.15099
	2.074	0.00664	2.07358	0.0083	2.07404	0.00676	2.07342	0.00667	2.07367	0.0159		2.074	1.42567	2.07358	1.56529	2.07404	1.33122	2.07342	1.25949	2.07367	2.14479
	2.07533	0.00661	2.07492	0.00824	2.07537	0.00672	2.07475	0.00662	2.075	0.01586		2.07533	1.419	2.07492	1.55289	2.07537	1.32407	2.07475	1.24996	2.075	2.13907
	2.07667	0.00658	2.07625	0.00817	2.07671	0.00668	2.07608	0.00658	2.07633	0.01582		2.07667	1.4128	2.07625	1.54002	2.07671	1.31501	2.07608	1.24233	2.07633	2.13334
	2.078	0.00655	2.07758	0.0081	2.07804	0.00663	2.07742	0.00653	2.07767	0.01578		2.078	1.40708	2.07758	1.5281	2.07804	1.30547	2.07742	1.2347	2.07767	2.1281
	2.07933	0.00652	2.07892	0.00805	2.07937	0.00658	2.07875	0.0065	2.079	0.01574		2.07933	1.4004	2.07892	1.51713	2.07937	1.29546	2.07875	1.22802	2.079	2.12285
	2.08067	0.00649	2.08025	0.00799	2.08071	0.00652	2.08008	0.00647	2.08033	0.01569		2.08067	1.39325	2.08025	1.50711	2.08071	1.28497	2.08008	1.22182	2.08033	2.1157
	2.082	0.00645	2.08158	0.00795	2.08204	0.00647	2.08142	0.00643	2.08167	0.01562		2.082	1.38514	2.08158	1.49805	2.08204	1.27448	2.08142	1.21563	2.08167	2.10712
	2.08333	0.00641	2.08292	0.0079	2.08337	0.00642	2.08275	0.0064	2.083	0.01554		2.08333	1.37704	2.08292	1.48947	2.08337	1.26494	2.08275	1.20943	2.083	2.09615
	2.08467	0.00637	2.08425	0.00785	2.08471	0.00637	2.08408	0.00637	2.08433	0.01545		2.08467	1.36893	2.08425	1.48089	2.08471	1.25541	2.08408	1.20275	2.08433	2.08375
	2.086	0.00634	2.08558	0.0078	2.08604	0.00632	2.08542	0.00633	2.08567	0.01535		2.086	1.36178	2.08558	1.47135	2.08604	1.24492	2.08542	1.19608	2.08567	2.07088
	2.08733	0.0063	2.08692	0.00775	2.08737	0.00627	2.08675	0.00629	2.087	0.01526		2.08733	1.35415	2.08692	1.46038	2.08737	1.23443	2.08675	1.18892	2.087	2.058
	2.08867	0.00626	2.08825	0.00768	2.08871	0.00622	2.08808	0.00625	2.08833	0.01517		2.08867	1.34413	2.08825	1.44751	2.08871	1.22584	2.08808	1.18177	2.08833	2.04656
	2.09	0.0062	2.08958	0.00761	2.09004	0.00619	2.08942	0.00621	2.08967	0.01509		2.09	1.33126	2.08958	1.43416	2.09004	1.21917	2.08942	1.17319	2.08967	2.03464
	2.09133	0.00613	2.09092	0.00754	2.09137	0.00615	2.09075	0.00616	2.091	0.01501		2.09133	1.316	2.09092	1.42224	2.09137	1.21249	2.09075	1.16413	2.091	2.02415
	2.09267	0.00605	2.09225	0.00749	2.09271	0.00613	2.09208	0.00612	2.09233	0.01493		2.09267	1.29979	2.09225	1.4127	2.09271	1.20677	2.09208	1.15554	2.09233	2.01413
	2.094	0.00597	2.09358	0.00745	2.09404	0.0061	2.09342	0.00608	2.09367	0.01488		2.094	1.2831	2.09358	1.40507	2.09404	1.20105	2.09342	1.14839	2.09367	2.0065
	2.09533	0.0059	2.09492	0.00742	2.09537	0.00606	2.09475	0.00605	2.095	0.01483		2.09533	1.26689	2.09492	1.39887	2.09537	1.19342	2.09475	1.14315	2.095	2.00078
	2.09667	0.00584	2.09625	0.0074	2.09671	0.006	2.09608	0.00603	2.09633	0.01479		2.09667	1.25401	2.09625	1.39458	2.09671	1.18197	2.09608	1.13885	2.09633	1.99411
	2.098	0.0058	2.09758	0.00738	2.09804	0.00593	2.09742	0.00601	2.09767	0.01474		2.098	1.2459	2.09758	1.39077	2.09804	1.16862	2.09742	1.13552	2.09767	1.98838
	2.09933	0.00578	2.09892	0.00734	2.09937	0.00586	2.09875	0.00599	2.099	0.0147		2.09933	1.24114	2.09892	1.38457	2.09937	1.15479	2.09875	1.13218	2.099	1.98314
	2.10067	0.00576	2.10025	0.0073	2.10071	0.00579	2.10008	0.00596	2.10033	0.01466		2.10067	1.23732	2.10025	1.37551	2.10071	1.14097	2.10008	1.12693	2.10033	1.97694
	2.102	0.00573	2.10158	0.00723	2.10204	0.00573	2.10142	0.00592	2.10167	0.0146		2.102	1.2316	2.10158	1.36311	2.10204	1.12809	2.10142	1.11883	2.10167	1.96883
	2.10333	0.00569	2.10292	0.00715	2.10337	0.00567	2.10275	0.00587	2.103	0.01453		2.10333	1.22254	2.10292	1.3488	2.10337	1.11665	2.10275	1.10834	2.103	1.95977
	2.10467	0.00564	2.10425	0.00708	2.10471	0.00562	2.10408	0.00581	2.10433	0.01446		2.10467	1.21205	2.10425	1.33402	2.10471	1.10806	2.10408	1.09832	2.10433	1.95024
	2.106	0.0056	2.10558	0.00701	2.10604	0.00559	2.10542	0.00577	2.10567	0.01438		2.106	1.20204	2.10558	1.32162	2.10604	1.10186	2.10542	1.08974	2.10567	1.93975
	2.10733	0.00555	2.10692	0.00696	2.10737	0.00557	2.10675	0.00573	2.107	0.01431		2.10733	1.19298	2.10692	1.31256	2.10737	1.0971	2.10675	1.08259	2.107	1.92973
	2.10867	0.00552	2.10825	0.00694	2.10871	0.00555	2.10808	0.00571	2.10833	0.01425		2.10867	1.18582	2.10825	1.3078	2.10871	1.09328	2.10808	1.0783	2.10833	1.92163
	2.11	0.00551	2.10958	0.00693	2.11004	0.00553	2.10942	0.0057	2.10967	0.0142		2.11	1.18296	2.10958	1.30637	2.11004	1.08947	2.10942	1.07639	2.10967	1.91543
	2.11133	0.0055	2.11092	0.00693	2.11137	0.00552	2.11075	0.0057	2.111	0.01416		2.11133	1.18153	2.11092	1.30684	2.11137	1.08708	2.11075	1.07639	2.111	1.90971
	2.11267	0.00549	2.11225	0.00694	2.11271	0.00551	2.11208	0.00569	2.11233	0.01412		2.11267	1.17867	2.11225	1.3078	2.11271	1.08565	2.11208	1.07496	2.11233	1.90446
	2.114	0.00545	2.11358	0.00693	2.11404	0.0055	2.11342	0.00567	2.11367	0.01408		2.114	1.17104	2.11358	1.30589	2.11404	1.08374	2.11342	1.07114	2.11367	1.89922
	2.11533	0.00539	2.11492	0.0069	2.11537	0.00549	2.11475	0.00564	2.115	0.01405		2.11533	1.15864	2.11492	1.30064	2.11537	1.08136	2.11475	1.06495	2.115	1.89445
	2.11667	0.00532	2.11625	0.00686	2.11671	0.00547	2.11608	0.00559	2.11633	0.014		2.11667	1.14338	2.11625	1.29397	2.11671	1.07707	2.11608	1.05684	2.11633	1.88873
	2.118	0.00524	2.11758	0.00683	2.11804	0.00544	2.11742	0.00555	2.11767	0.01395		2.118	1.12622	2.11758	1.28729	2.11804	1.07135	2.11742	1.04778	2.11767	1.88205
	2.11933	0.00517	2.11892	0.00679	2.11937	0.0054	2.11875	0.0055	2.119	0.01389		2.11933	1.11096	2.11892	1.28062	2.11937	1.06467	2.11875	1.03872	2.119	1.87394
	2.12067	0.00511	2.12025	0.00676	2.12071	0.00537	2.12008	0.00546	2.12033	0.01383		2.12067	1.09809	2.12025	1.27489	2.12071	1.058	2.12008	1.03157	2.12033	1.86488
	2.122	0.00507	2.12158	0.00673	2.12204	0.00534	2.12142	0.00543	2.12167	0.01376		2.122	1.08903	2.12158	1.2687	2.12204	1.05275	2.12142	1.02584	2.12167	1.85582
	2.12333	0.00504	2.12292	0.00669	2.12337	0.00532	2.12275	0.00541	2.123	0.0137		2.12333	1.08283	2.12292	1.26154	2.12337	1.04798	2.12275	1.02203	2.123	1.84772
	2.12467	0.00502	2.12425	0.00665	2.12471	0.0053	2.12408	0.0054	2.12433	0.01366		2.12467	1.07758	2.12425	1.25344	2.12471	1.04464	2.12408	1.02012	2.12433	1.842
	2.126	0.00499	2.12558	0.0066	2.12604	0.00529	2.12542	0.00539	2.12567	0.01362		2.126	1.07234	2.12558	1.24533	2.12604	1.04274	2.12542	1.01822	2.12567	1.83675
	2.12733	0.00496	2.12692	0.00657	2.12737	0.00529	2.12675	0.00537	2.127	0.01357		2.12733	1.06566	2.12692	1.23913	2.12737	1.04131	2.12675	1.01535	2.127	1.83055
	2.12867	0.00493	2.12825	0.00654	2.12871	0.00527	2.12808	0.00535	2.12833	0.01353		2.12867	1.05851	2.12825	1.23293	2.12871	1.03845	2.12808	1.01059	2.12833	1.82483
	2.13	0.00489	2.12958	0.00652	2.13004	0.00524	2.12942	0.00532	2.12967	0.0135		2.13	1.05136	2.12958	1.22912	2.13004	1.03225	2.12942	1.00486	2.12967	1.82054
	2.13133	0.00485	2.13092	0.00651	2.13137	0.0052	2.13075	0.00529	2.131	0.01347		2.13133	1.04182	2.13092	1.22673	2.13137	1.02366	2.13075	0.99914	2.131	1.81625
	2.13267	0.0048	2.13225	0.00649	2.13271	0.00515	2.13208	0.00526	2.13233	0.01343		2.13267	1.0318	2.13225	1.22292	2.13271	1.0146	2.13208	0.99294	2.13233	1.811
	2.134	0.00476	2.13358	0.00646	2.13404	0.00511	2.13342	0.00522	2.13367	0.01338		2.134	1.02275	2.13358	1.21767	2.13404	1.0065	2.13342	0.98674	2.13367	1.80433
	2.13533	0.00473	2.13492	0.00642	2.13537	0.00507	2.13475	0.0052	2.135	0.01332		2.13533	1.01559	2.13492	1.211	2.13537	0.99839	2.13475	0.98198	2.135	1.79717
	2.13667	0.0047	2.13625	0.00639	2.13671	0.00502	2.13608	0.00518	2.13633	0.01328		2.13667	1.00892	2.13625	1.20432	2.13671	0.98981	2.13608	0.97816	2.13633	1.79097
	2.138	0.00467	2.13758	0.00635	2.13804	0.00499	2.13742	0.00516	2.13767	0.01324		2.138	1.00224	2.13758	1.19717	2.13804	0.98218	2.13742	0.97435	2.13767	1.78525
	2.13933	0.00464	2.13892	0.0063	2.13937	0.00495	2.13875	0.00514	2.139	0.01319		2.13933	0.99652	2.13892	1.18859	2.13937	0.97598	2.13875	0.97101	2.139	1.77905
	2.14067	0.00462	2.14025	0.00626	2.14071	0.00494	2.14008	0.00511	2.14033	0.01315		2.14067	0.9927	2.14025	1.17953	2.14071	0.97264	2.14008	0.96624	2.14033	1.77381
	2.142	0.00459	2.14158	0.00621	2.14204	0.00493	2.14142	0.00508	2.14167	0.01312		2.142	0.98698	2.14158	1.16999	2.14204	0.97026	2.14142	0.96004	2.14167	1.76952
	2.14333	0.00456	2.14292	0.00615	2.14337	0.00491	2.14275	0.00505	2.143	0.0131		2.14333	0.97935	2.14292	1.15998	2.14337	0.96692	2.14275	0.95337	2.143	1.76618
	2.14467	0.00452	2.14425	0.0061	2.14471	0.00489	2.14408	0.00503	2.14433	0.01307		2.14467	0.97125	2.14425	1.14996	2.14471	0.96311	2.14408	0.94955	2.14433	1.76332
	2.146	0.00449	2.14558	0.00605	2.14604	0.00487	2.14542	0.00502	2.14567	0.01305		2.146	0.96552	2.14558	1.13995	2.14604	0.95929	2.14542	0.9486	2.14567	1.76046
	2.14733	0.00447	2.14692	0.006	2.14737	0.00485	2.14675	0.00502	2.147	0.01303		2.14733	0.96123	2.14692	1.13184	2.14737	0.955	2.14675	0.94907	2.147	1.7576
	2.14867	0.00446	2.14825	0.00596	2.14871	0.00483	2.14808	0.00502	2.14833	0.01301		2.14867	0.9579	2.14825	1.12421	2.14871	0.95071	2.14808	0.94907	2.14833	1.75521
	2.15	0.00444	2.14958	0.00593	2.15004	0.0048	2.14942	0.00502	2.14967	0.013		2.15	0.95456	2.14958	1.11754	2.15004	0.94594	2.14942	0.9486	2.14967	1.75378
	2.15133	0.00443	2.15092	0.00589	2.15137	0.00478	2.15075	0.00502	2.151	0.01299		2.15133	0.95122	2.15092	1.11039	2.15137	0.94212	2.15075	0.94812	2.151	1.75235
	2.15267	0.00441	2.15225	0.00586	2.15271	0.00477	2.15208	0.005	2.15233	0.01297		2.15267	0.9474	2.15225	1.10419	2.15271	0.93974	2.15208	0.94383	2.15233	1.74949
	2.154	0.00438	2.15358	0.00582	2.15404	0.00476	2.15342	0.00496	2.15367	0.01294		2.154	0.94168	2.15358	1.09703	2.15404	0.93831	2.15342	0.93715	2.15367	1.74472
	2.15533	0.00435	2.15492	0.00578	2.15537	0.00476	2.15475	0.00493	2.155	0.01288		2.15533	0.93453	2.15492	1.09036	2.15537	0.93688	2.15475	0.93095	2.155	1.73709
	2.15667	0.00431	2.15625	0.00576	2.15671	0.00474	2.15608	0.00491	2.15633	0.01281		2.15667	0.92642	2.15625	1.08654	2.15671	0.93354	2.15608	0.92809	2.15633	1.72755
	2.158	0.00427	2.15758	0.00576	2.15804	0.00471	2.15742	0.00491	2.15767	0.01274		2.158	0.91689	2.15758	1.08511	2.15804	0.92877	2.15742	0.92762	2.15767	1.71849
	2.15933	0.00422	2.15892	0.00575	2.15937	0.00468	2.15875	0.00491	2.159	0.01269		2.15933	0.90687	2.15892	1.08368	2.15937	0.9221	2.15875	0.92809	2.159	1.71087
	2.16067	0.00418	2.16025	0.00573	2.16071	0.00465	2.16008	0.00492	2.16033	0.01264		2.16067	0.89829	2.16025	1.0813	2.16071	0.91542	2.16008	0.92905	2.16033	1.70419
	2.162	0.00415	2.16158	0.00572	2.16204	0.00461	2.16142	0.00492	2.16167	0.0126		2.162	0.89209	2.16158	1.07939	2.16204	0.90732	2.16142	0.92905	2.16167	1.69894
	2.16333	0.00413	2.16292	0.00572	2.16337	0.00456	2.16275	0.00491	2.163	0.01256		2.16333	0.88685	2.16292	1.07891	2.16337	0.89778	2.16275	0.92762	2.163	1.69418
	2.16467	0.00411	2.16425	0.00572	2.16471	0.0045	2.16408	0.00489	2.16433	0.01252		2.16467	0.88303	2.16425	1.07844	2.16471	0.88729	2.16408	0.92428	2.16433	1.68845
	2.166	0.00409	2.16558	0.00571	2.16604	0.00446	2.16542	0.00487	2.16567	0.01247		2.166	0.87922	2.16558	1.07605	2.16604	0.87918	2.16542	0.91999	2.16567	1.68226
	2.16733	0.00407	2.16692	0.00568	2.16737	0.00444	2.16675	0.00484	2.167	0.01243		2.16733	0.87493	2.16692	1.07129	2.16737	0.87489	2.16675	0.91522	2.167	1.67606
	2.16867	0.00405	2.16825	0.00566	2.16871	0.00443	2.16808	0.00482	2.16833	0.01239		2.16867	0.8692	2.16825	1.06699	2.16871	0.87298	2.16808	0.9114	2.16833	1.67081
	2.17	0.00401	2.16958	0.00564	2.17004	0.00443	2.16942	0.0048	2.16967	0.01236		2.17	0.8611	2.16958	1.0627	2.17004	0.87251	2.16942	0.90759	2.16967	1.66652
	2.17133	0.00397	2.17092	0.00561	2.17137	0.00443	2.17075	0.00479	2.171	0.01234		2.17133	0.85347	2.17092	1.05746	2.17137	0.87298	2.17075	0.90473	2.171	1.66461
	2.17267	0.00394	2.17225	0.00558	2.17271	0.00444	2.17208	0.00478	2.17233	0.01234		2.17267	0.84632	2.17225	1.05126	2.17271	0.87489	2.17208	0.90234	2.17233	1.66414
	2.174	0.00391	2.17358	0.00555	2.17404	0.00445	2.17342	0.00476	2.17367	0.01234		2.174	0.84012	2.17358	1.04649	2.17404	0.87632	2.17342	0.89901	2.17367	1.66461
	2.17533	0.00389	2.17492	0.00554	2.17537	0.00444	2.17475	0.00474	2.175	0.01234		2.17533	0.83582	2.17492	1.04458	2.17537	0.87537	2.17475	0.89471	2.175	1.66414
	2.17667	0.00388	2.17625	0.00553	2.17671	0.00443	2.17608	0.00471	2.17633	0.01232		2.17667	0.83296	2.17625	1.0422	2.17671	0.87346	2.17608	0.88995	2.17633	1.66175
	2.178	0.00387	2.17758	0.00551	2.17804	0.00443	2.17742	0.00469	2.17767	0.01229		2.178	0.83106	2.17758	1.03886	2.17804	0.87298	2.17742	0.88661	2.17767	1.65794
	2.17933	0.00386	2.17892	0.00548	2.17937	0.00443	2.17875	0.00467	2.179	0.01225		2.17933	0.82867	2.17892	1.03409	2.17937	0.87298	2.17875	0.88327	2.179	1.65221
	2.18067	0.00384	2.18025	0.00546	2.18071	0.00443	2.18008	0.00466	2.18033	0.0122		2.18067	0.82581	2.18025	1.02932	2.18071	0.87203	2.18008	0.88089	2.18033	1.64554
	2.182	0.00383	2.18158	0.00544	2.18204	0.00441	2.18142	0.00465	2.18167	0.01215		2.182	0.82295	2.18158	1.02599	2.18204	0.86917	2.18142	0.87898	2.18167	1.63839
	2.18333	0.00382	2.18292	0.00543	2.18337	0.00439	2.18275	0.00465	2.183	0.0121		2.18333	0.82057	2.18292	1.02408	2.18337	0.86488	2.18275	0.8785	2.183	1.63171
	2.18467	0.0038	2.18425	0.00543	2.18471	0.00437	2.18408	0.00465	2.18433	0.01205		2.18467	0.81723	2.18425	1.02312	2.18471	0.86011	2.18408	0.87946	2.18433	1.62456
	2.186	0.00378	2.18558	0.00543	2.18604	0.00434	2.18542	0.00466	2.18567	0.012		2.186	0.81103	2.18558	1.02312	2.18604	0.85486	2.18542	0.88041	2.18567	1.61788
	2.18733	0.00373	2.18692	0.00543	2.18737	0.00432	2.18675	0.00466	2.187	0.01196		2.18733	0.80197	2.18692	1.0236	2.18737	0.85057	2.18675	0.88136	2.187	1.61311
	2.18867	0.00368	2.18825	0.00543	2.18871	0.0043	2.18808	0.00466	2.18833	0.01194		2.18867	0.79053	2.18825	1.02456	2.18871	0.84723	2.18808	0.88136	2.18833	1.61025
	2.19	0.00363	2.18958	0.00543	2.19004	0.00429	2.18942	0.00466	2.18967	0.01192		2.19	0.78003	2.18958	1.02312	2.19004	0.8458	2.18942	0.88089	2.18967	1.60835
	2.19133	0.00359	2.19092	0.00541	2.19137	0.00429	2.19075	0.00465	2.191	0.01191		2.19133	0.77145	2.19092	1.02074	2.19137	0.84533	2.19075	0.87946	2.191	1.60596
	2.19267	0.00356	2.19225	0.00539	2.19271	0.00428	2.19208	0.00464	2.19233	0.01189		2.19267	0.76382	2.19225	1.01597	2.19271	0.8439	2.19208	0.87612	2.19233	1.6031
	2.194	0.00353	2.19358	0.00536	2.19404	0.00427	2.19342	0.00461	2.19367	0.01186		2.194	0.75905	2.19358	1.00977	2.19404	0.84199	2.19342	0.8704	2.19367	1.59976
	2.19533	0.00352	2.19492	0.00532	2.19537	0.00425	2.19475	0.00457	2.195	0.01183		2.19533	0.75667	2.19492	1.00262	2.19537	0.83817	2.19475	0.86324	2.195	1.59595
	2.19667	0.00352	2.19625	0.00528	2.19671	0.00424	2.19608	0.00453	2.19633	0.0118		2.19667	0.75619	2.19625	0.99547	2.19671	0.83436	2.19608	0.85609	2.19633	1.59166
	2.198	0.00352	2.19758	0.00526	2.19804	0.00422	2.19742	0.00451	2.19767	0.01176		2.198	0.75524	2.19758	0.99118	2.19804	0.83102	2.19742	0.85132	2.19767	1.58641
	2.19933	0.00351	2.19892	0.00524	2.19937	0.0042	2.19875	0.00449	2.199	0.01172		2.19933	0.75333	2.19892	0.98784	2.19937	0.82816	2.19875	0.84846	2.199	1.58069
	2.20067	0.0035	2.20025	0.00522	2.20071	0.00418	2.20008	0.00449	2.20033	0.01168		2.20067	0.75142	2.20025	0.98498	2.20071	0.82435	2.20008	0.84751	2.20033	1.57497
	2.202	0.00349	2.20158	0.00521	2.20204	0.00417	2.20142	0.00449	2.20167	0.01164		2.202	0.75047	2.20158	0.98259	2.20204	0.82053	2.20142	0.84751	2.20167	1.56924
	2.20333	0.00348	2.20292	0.0052	2.20337	0.00415	2.20275	0.00449	2.203	0.01159		2.20333	0.74856	2.20292	0.98021	2.20337	0.81767	2.20275	0.84894	2.203	1.56305
	2.20467	0.00347	2.20425	0.00519	2.20471	0.00414	2.20408	0.0045	2.20433	0.01154		2.20467	0.7457	2.20425	0.97783	2.20471	0.81576	2.20408	0.85085	2.20433	1.55589
	2.206	0.00345	2.20558	0.00517	2.20604	0.00413	2.20542	0.00451	2.20567	0.01148		2.206	0.74189	2.20558	0.97401	2.20604	0.8129	2.20542	0.85228	2.20567	1.54826
	2.20733	0.00343	2.20692	0.00515	2.20737	0.0041	2.20675	0.00451	2.207	0.01143		2.20733	0.73617	2.20692	0.97067	2.20737	0.80861	2.20675	0.85275	2.207	1.54206
	2.20867	0.0034	2.20825	0.00514	2.20871	0.00408	2.20808	0.00452	2.20833	0.01139		2.20867	0.73092	2.20825	0.96972	2.20871	0.80336	2.20808	0.85323	2.20833	1.53682
	2.21	0.00338	2.20958	0.00515	2.21004	0.00405	2.20942	0.00452	2.20967	0.01137		2.21	0.72568	2.20958	0.97115	2.21004	0.79764	2.20942	0.85466	2.20967	1.533
	2.21133	0.00336	2.21092	0.00517	2.21137	0.00402	2.21075	0.00453	2.211	0.01135		2.21133	0.72234	2.21092	0.97449	2.21137	0.79287	2.21075	0.85657	2.211	1.53062
	2.21267	0.00335	2.21225	0.00519	2.21271	0.004	2.21208	0.00454	2.21233	0.01134		2.21267	0.72043	2.21225	0.97878	2.21271	0.78715	2.21208	0.85847	2.21233	1.52919
	2.214	0.00335	2.21358	0.00522	2.21404	0.00396	2.21342	0.00455	2.21367	0.01134		2.214	0.71948	2.21358	0.98355	2.21404	0.78048	2.21342	0.86038	2.21367	1.52967
	2.21533	0.00335	2.21492	0.00523	2.21537	0.00394	2.21475	0.00456	2.215	0.01135		2.21533	0.719	2.21492	0.98593	2.21537	0.77523	2.21475	0.86181	2.215	1.53014
	2.21667	0.00334	2.21625	0.00522	2.21671	0.00392	2.21608	0.00456	2.21633	0.01135		2.21667	0.71805	2.21625	0.98402	2.21671	0.77285	2.21608	0.86134	2.21633	1.53014
	2.218	0.00332	2.21758	0.00519	2.21804	0.00393	2.21742	0.00455	2.21767	0.01134		2.218	0.71423	2.21758	0.97926	2.21804	0.7738	2.21742	0.85991	2.21767	1.52919
	2.21933	0.00329	2.21892	0.00516	2.21937	0.00394	2.21875	0.00454	2.219	0.01132		2.21933	0.70756	2.21892	0.9721	2.21937	0.77523	2.21875	0.85752	2.219	1.52633
	2.22067	0.00325	2.22025	0.00512	2.22071	0.00394	2.22008	0.00453	2.22033	0.01127		2.22067	0.69897	2.22025	0.96447	2.22071	0.77714	2.22008	0.85609	2.22033	1.52061
	2.222	0.00322	2.22158	0.00508	2.22204	0.00396	2.22142	0.00453	2.22167	0.01121		2.222	0.69182	2.22158	0.9578	2.22204	0.77952	2.22142	0.85609	2.22167	1.5125
	2.22333	0.00319	2.22292	0.00506	2.22337	0.00396	2.22275	0.00453	2.223	0.01114		2.22333	0.68562	2.22292	0.95398	2.22337	0.78095	2.22275	0.85657	2.223	1.50201
	2.22467	0.00317	2.22425	0.00506	2.22471	0.00397	2.22408	0.00454	2.22433	0.01107		2.22467	0.68038	2.22425	0.95494	2.22471	0.78191	2.22408	0.85704	2.22433	1.49247
	2.226	0.00315	2.22558	0.00509	2.22604	0.00397	2.22542	0.00453	2.22567	0.01101		2.226	0.67656	2.22558	0.95923	2.22604	0.78238	2.22542	0.85657	2.22567	1.48437
	2.22733	0.00314	2.22692	0.00511	2.22737	0.00397	2.22675	0.00452	2.227	0.01096		2.22733	0.67465	2.22692	0.964	2.22737	0.78191	2.22675	0.85466	2.227	1.47817
	2.22867	0.00314	2.22825	0.00513	2.22871	0.00397	2.22808	0.0045	2.22833	0.01094		2.22867	0.67465	2.22825	0.96733	2.22871	0.78191	2.22808	0.85085	2.22833	1.47483
	2.23	0.00314	2.22958	0.00513	2.23004	0.00397	2.22942	0.00448	2.22967	0.01093		2.23	0.67513	2.22958	0.96733	2.23004	0.78286	2.22942	0.84655	2.22967	1.47388
	2.23133	0.00314	2.23092	0.00511	2.23137	0.00398	2.23075	0.00445	2.231	0.01094		2.23133	0.67513	2.23092	0.964	2.23137	0.78429	2.23075	0.84083	2.231	1.47483
	2.23267	0.00313	2.23225	0.00508	2.23271	0.00399	2.23208	0.00443	2.23233	0.01094		2.23267	0.67322	2.23225	0.95827	2.23271	0.78524	2.23208	0.83606	2.23233	1.47578
	2.234	0.00312	2.23358	0.00505	2.23404	0.00398	2.23342	0.00441	2.23367	0.01093		2.234	0.66989	2.23358	0.95208	2.23404	0.78429	2.23342	0.83368	2.23367	1.47435
	2.23533	0.0031	2.23492	0.00502	2.23537	0.00396	2.23475	0.00441	2.235	0.01091		2.23533	0.66559	2.23492	0.94588	2.23537	0.78095	2.23475	0.8332	2.235	1.47102
	2.23667	0.00308	2.23625	0.00499	2.23671	0.00394	2.23608	0.00442	2.23633	0.01088		2.23667	0.66083	2.23625	0.94111	2.23671	0.77618	2.23608	0.83416	2.23633	1.46768
	2.238	0.00306	2.23758	0.00497	2.23804	0.00391	2.23742	0.00442	2.23767	0.01087		2.238	0.65701	2.23758	0.93777	2.23804	0.76999	2.23742	0.83559	2.23767	1.46625
	2.23933	0.00305	2.23892	0.00497	2.23937	0.00387	2.23875	0.00444	2.239	0.01086		2.23933	0.65415	2.23892	0.93634	2.23937	0.76331	2.23875	0.83797	2.239	1.46482
	2.24067	0.00304	2.24025	0.00496	2.24071	0.00384	2.24008	0.00445	2.24033	0.01086		2.24067	0.65272	2.24025	0.93491	2.24071	0.75711	2.24008	0.84083	2.24033	1.46482
	2.242	0.00304	2.24158	0.00495	2.24204	0.00382	2.24142	0.00446	2.24167	0.01087		2.242	0.65224	2.24158	0.93348	2.24204	0.75234	2.24142	0.84274	2.24167	1.46625
	2.24333	0.00303	2.24292	0.00494	2.24337	0.00381	2.24275	0.00446	2.243	0.01088		2.24333	0.65081	2.24292	0.93157	2.24337	0.74996	2.24275	0.84322	2.243	1.46768
	2.24467	0.00301	2.24425	0.00494	2.24471	0.00381	2.24408	0.00445	2.24433	0.01087		2.24467	0.64747	2.24425	0.9311	2.24471	0.74996	2.24408	0.84131	2.24433	1.46577
	2.246	0.00299	2.24558	0.00494	2.24604	0.00382	2.24542	0.00444	2.24567	0.01083		2.246	0.64223	2.24558	0.93062	2.24604	0.75187	2.24542	0.8394	2.24567	1.46053
	2.24733	0.00297	2.24692	0.00493	2.24737	0.00383	2.24675	0.00444	2.247	0.01078		2.24733	0.63698	2.24692	0.92919	2.24737	0.75425	2.24675	0.83797	2.247	1.45385
	2.24867	0.00294	2.24825	0.00491	2.24871	0.00384	2.24808	0.00443	2.24833	0.01073		2.24867	0.63126	2.24825	0.92633	2.24871	0.75616	2.24808	0.83654	2.24833	1.4467
	2.25	0.00292	2.24958	0.00489	2.25004	0.00384	2.24942	0.00443	2.24967	0.01068		2.25	0.62649	2.24958	0.92204	2.25004	0.75616	2.24942	0.83654	2.24967	1.4405
	2.25133	0.0029	2.25092	0.00487	2.25137	0.00383	2.25075	0.00443	2.251	0.01065		2.25133	0.6222	2.25092	0.91774	2.25137	0.7552	2.25075	0.83749	2.251	1.43621
	2.25267	0.00289	2.25225	0.00484	2.25271	0.00382	2.25208	0.00444	2.25233	0.01063		2.25267	0.61982	2.25225	0.91298	2.25271	0.75234	2.25208	0.83892	2.25233	1.4343
	2.254	0.00288	2.25358	0.00482	2.25404	0.00381	2.25342	0.00444	2.25367	0.01063		2.254	0.61791	2.25358	0.90821	2.25404	0.74996	2.25342	0.83892	2.25367	1.43382
	2.25533	0.00287	2.25492	0.00479	2.25537	0.0038	2.25475	0.00443	2.255	0.01062		2.25533	0.61553	2.25492	0.90392	2.25537	0.74805	2.25475	0.83702	2.255	1.43239
	2.25667	0.00285	2.25625	0.00479	2.25671	0.00379	2.25608	0.00442	2.25633	0.0106		2.25667	0.61219	2.25625	0.90248	2.25671	0.74662	2.25608	0.83416	2.25633	1.42953
	2.258	0.00284	2.25758	0.00479	2.25804	0.00379	2.25742	0.00439	2.25767	0.01057		2.258	0.60933	2.25758	0.90248	2.25804	0.74662	2.25742	0.83034	2.25767	1.42524
	2.25933	0.00283	2.25892	0.00479	2.25937	0.00379	2.25875	0.00437	2.259	0.01053		2.25933	0.60742	2.25892	0.90344	2.25937	0.7471	2.25875	0.82653	2.259	1.42047
	2.26067	0.00282	2.26025	0.00479	2.26071	0.0038	2.26008	0.00436	2.26033	0.0105		2.26067	0.60551	2.26025	0.90344	2.26071	0.74805	2.26008	0.82367	2.26033	1.4157
	2.262	0.00281	2.26158	0.00479	2.26204	0.0038	2.26142	0.00436	2.26167	0.01047		2.262	0.60408	2.26158	0.90248	2.26204	0.74948	2.26142	0.82319	2.26167	1.41189
	2.26333	0.00281	2.26292	0.00478	2.26337	0.0038	2.26275	0.00437	2.263	0.01044		2.26333	0.60313	2.26292	0.90105	2.26337	0.74948	2.26275	0.82557	2.263	1.40855
	2.26467	0.0028	2.26425	0.00477	2.26471	0.0038	2.26408	0.0044	2.26433	0.01043		2.26467	0.6017	2.26425	0.89962	2.26471	0.74853	2.26408	0.83082	2.26433	1.40664
	2.266	0.0028	2.26558	0.00477	2.26604	0.00379	2.26542	0.00443	2.26567	0.01042		2.266	0.60074	2.26558	0.89867	2.26604	0.74662	2.26542	0.83654	2.26567	1.40569
	2.26733	0.0028	2.26692	0.00476	2.26737	0.00378	2.26675	0.00445	2.267	0.01041		2.26733	0.60074	2.26692	0.89819	2.26737	0.74471	2.26675	0.84131	2.267	1.40426
	2.26867	0.0028	2.26825	0.00476	2.26871	0.00377	2.26808	0.00446	2.26833	0.01039		2.26867	0.60217	2.26825	0.89819	2.26871	0.74185	2.26808	0.84274	2.26833	1.4014
	2.27	0.00281	2.26958	0.00476	2.27004	0.00375	2.26942	0.00445	2.26967	0.01036		2.27	0.60408	2.26958	0.89724	2.27004	0.73804	2.26942	0.84083	2.26967	1.39663
	2.27133	0.00282	2.27092	0.00475	2.27137	0.00373	2.27075	0.00443	2.271	0.01033		2.27133	0.60551	2.27092	0.89581	2.27137	0.73422	2.27075	0.83749	2.271	1.39281
	2.27267	0.00282	2.27225	0.00474	2.27271	0.00371	2.27208	0.00441	2.27233	0.0103		2.27267	0.60647	2.27225	0.89438	2.27271	0.73089	2.27208	0.8332	2.27233	1.389
	2.274	0.00282	2.27358	0.00474	2.27404	0.00369	2.27342	0.00439	2.27367	0.01026		2.274	0.60551	2.27358	0.89343	2.27404	0.72707	2.27342	0.82939	2.27367	1.38375
	2.27533	0.0028	2.27492	0.00474	2.27537	0.00368	2.27475	0.00437	2.275	0.01021		2.27533	0.60217	2.27492	0.8939	2.27537	0.72421	2.27475	0.82605	2.275	1.37756
	2.27667	0.00277	2.27625	0.00475	2.27671	0.00366	2.27608	0.00436	2.27633	0.01018		2.27667	0.59598	2.27625	0.89486	2.27671	0.72087	2.27608	0.82414	2.27633	1.37279
	2.278	0.00274	2.27758	0.00475	2.27804	0.00365	2.27742	0.00436	2.27767	0.01015		2.278	0.5893	2.27758	0.89533	2.27804	0.71992	2.27742	0.82367	2.27767	1.36945
	2.27933	0.00271	2.27892	0.00475	2.27937	0.00366	2.27875	0.00435	2.279	0.01014		2.27933	0.58262	2.27892	0.89533	2.27937	0.72039	2.27875	0.82271	2.279	1.36707
	2.28067	0.00269	2.28025	0.00474	2.28071	0.00366	2.28008	0.00435	2.28033	0.01013		2.28067	0.57786	2.28025	0.89295	2.28071	0.72183	2.28008	0.82128	2.28033	1.36564
	2.282	0.00268	2.28158	0.00471	2.28204	0.00367	2.28142	0.00434	2.28167	0.01012		2.282	0.57595	2.28158	0.88723	2.28204	0.72373	2.28142	0.82033	2.28167	1.36516
	2.28333	0.00269	2.28292	0.00466	2.28337	0.00368	2.28275	0.00435	2.283	0.01014		2.28333	0.57738	2.28292	0.87864	2.28337	0.72564	2.28275	0.82176	2.283	1.36754
	2.28467	0.0027	2.28425	0.00462	2.28471	0.0037	2.28408	0.00437	2.28433	0.01016		2.28467	0.57976	2.28425	0.87101	2.28471	0.72802	2.28408	0.8251	2.28433	1.37088
	2.286	0.00271	2.28558	0.00459	2.28604	0.00371	2.28542	0.00438	2.28567	0.01018		2.286	0.58119	2.28558	0.86577	2.28604	0.72993	2.28542	0.82843	2.28567	1.37326
	2.28733	0.00271	2.28692	0.00458	2.28737	0.00371	2.28675	0.00439	2.287	0.0102		2.28733	0.58215	2.28692	0.86338	2.28737	0.73089	2.28675	0.83034	2.287	1.37517
	2.28867	0.00272	2.28825	0.00458	2.28871	0.00371	2.28808	0.0044	2.28833	0.0102		2.28867	0.58358	2.28825	0.86386	2.28871	0.73136	2.28808	0.83225	2.28833	1.37517
	2.29	0.00272	2.28958	0.0046	2.29004	0.00371	2.28942	0.00441	2.28967	0.01018		2.29	0.58501	2.28958	0.86768	2.29004	0.73136	2.28942	0.83368	2.28967	1.37326
	2.29133	0.00273	2.29092	0.00463	2.29137	0.00371	2.29075	0.00442	2.291	0.01016		2.29133	0.58596	2.29092	0.87292	2.29137	0.73041	2.29075	0.83463	2.291	1.3704
	2.29267	0.00272	2.29225	0.00466	2.29271	0.0037	2.29208	0.00441	2.29233	0.01013		2.29267	0.58501	2.29225	0.87912	2.29271	0.72898	2.29208	0.8332	2.29233	1.36564
	2.294	0.00271	2.29358	0.00469	2.29404	0.0037	2.29342	0.00439	2.29367	0.01009		2.294	0.58262	2.29358	0.88341	2.29404	0.72802	2.29342	0.83034	2.29367	1.36087
	2.29533	0.0027	2.29492	0.0047	2.29537	0.00369	2.29475	0.00438	2.295	0.01005		2.29533	0.57976	2.29492	0.8858	2.29537	0.72707	2.29475	0.82748	2.295	1.35562
	2.29667	0.00268	2.29625	0.0047	2.29671	0.00369	2.29608	0.00437	2.29633	0.01002		2.29667	0.57595	2.29625	0.88532	2.29671	0.72707	2.29608	0.82557	2.29633	1.35181
	2.298	0.00266	2.29758	0.00469	2.29804	0.0037	2.29742	0.00437	2.29767	0.01		2.298	0.57166	2.29758	0.88437	2.29804	0.72802	2.29742	0.8251	2.29767	1.34895
	2.29933	0.00265	2.29892	0.00469	2.29937	0.0037	2.29875	0.00437	2.299	0.00998		2.29933	0.56832	2.29892	0.88389	2.29937	0.7285	2.29875	0.82557	2.299	1.34608
	2.30067	0.00263	2.30025	0.00468	2.30071	0.0037	2.30008	0.00438	2.30033	0.00996		2.30067	0.56594	2.30025	0.88293	2.30071	0.7285	2.30008	0.82843	2.30033	1.34275
	2.302	0.00263	2.30158	0.00467	2.30204	0.00369	2.30142	0.00441	2.30167	0.00992		2.302	0.56546	2.30158	0.88055	2.30204	0.72707	2.30142	0.83368	2.30167	1.33798
	2.30333	0.00263	2.30292	0.00466	2.30337	0.00368	2.30275	0.00444	2.303	0.00988		2.30333	0.56498	2.30292	0.87817	2.30337	0.72564	2.30275	0.83845	2.303	1.33321
	2.30467	0.00263	2.30425	0.00464	2.30471	0.00367	2.30408	0.00446	2.30433	0.00985		2.30467	0.5645	2.30425	0.87483	2.30471	0.72373	2.30408	0.84179	2.30433	1.32892
	2.306	0.00262	2.30558	0.00462	2.30604	0.00367	2.30542	0.00446	2.30567	0.00982		2.306	0.56212	2.30558	0.87149	2.30604	0.72278	2.30542	0.84274	2.30567	1.3251
	2.30733	0.0026	2.30692	0.0046	2.30737	0.00367	2.30675	0.00446	2.307	0.00981		2.30733	0.55878	2.30692	0.86768	2.30737	0.7223	2.30675	0.84322	2.307	1.32272
	2.30867	0.00259	2.30825	0.00458	2.30871	0.00366	2.30808	0.00446	2.30833	0.0098		2.30867	0.55544	2.30825	0.86386	2.30871	0.72183	2.30808	0.84226	2.30833	1.32224
	2.31	0.00258	2.30958	0.00457	2.31004	0.00366	2.30942	0.00445	2.30967	0.00981		2.31	0.55354	2.30958	0.86148	2.31004	0.72183	2.30942	0.83988	2.30967	1.3232
	2.31133	0.00257	2.31092	0.00456	2.31137	0.00367	2.31075	0.00443	2.311	0.00982		2.31133	0.55258	2.31092	0.85909	2.31137	0.72278	2.31075	0.83702	2.311	1.32415
	2.31267	0.00257	2.31225	0.00454	2.31271	0.00368	2.31208	0.00442	2.31233	0.00982		2.31267	0.55115	2.31225	0.85671	2.31271	0.72516	2.31208	0.83416	2.31233	1.32415
	2.314	0.00257	2.31358	0.00453	2.31404	0.0037	2.31342	0.0044	2.31367	0.00981		2.314	0.55115	2.31358	0.85337	2.31404	0.7285	2.31342	0.83225	2.31367	1.32367
	2.31533	0.00257	2.31492	0.00451	2.31537	0.00372	2.31475	0.00439	2.315	0.00981		2.31533	0.55258	2.31492	0.85051	2.31537	0.73232	2.31475	0.83034	2.315	1.32272
	2.31667	0.00258	2.31625	0.0045	2.31671	0.00374	2.31608	0.00439	2.31633	0.00981		2.31667	0.55497	2.31625	0.84908	2.31671	0.73613	2.31608	0.82891	2.31633	1.32272
	2.318	0.00259	2.31758	0.00451	2.31804	0.00375	2.31742	0.00439	2.31767	0.00981		2.318	0.55735	2.31758	0.85003	2.31804	0.73804	2.31742	0.82891	2.31767	1.32272
	2.31933	0.0026	2.31892	0.00454	2.31937	0.00374	2.31875	0.0044	2.319	0.00982		2.31933	0.55878	2.31892	0.85528	2.31937	0.73708	2.31875	0.83129	2.319	1.32415
	2.32067	0.00261	2.32025	0.00457	2.32071	0.00373	2.32008	0.00442	2.32033	0.00983		2.32067	0.56021	2.32025	0.86195	2.32071	0.73422	2.32008	0.83511	2.32033	1.32558
	2.322	0.00261	2.32158	0.00461	2.32204	0.0037	2.32142	0.00444	2.32167	0.00983		2.322	0.56021	2.32158	0.86911	2.32204	0.72898	2.32142	0.8394	2.32167	1.32606
	2.32333	0.0026	2.32292	0.00464	2.32337	0.00366	2.32275	0.00446	2.323	0.00983		2.32333	0.55831	2.32292	0.87435	2.32337	0.72135	2.32275	0.84322	2.323	1.32606
	2.32467	0.00258	2.32425	0.00465	2.32471	0.00362	2.32408	0.00448	2.32433	0.00982		2.32467	0.55497	2.32425	0.87674	2.32471	0.71324	2.32408	0.84608	2.32433	1.3251
	2.326	0.00257	2.32558	0.00465	2.32604	0.00358	2.32542	0.00449	2.32567	0.00982		2.326	0.55211	2.32558	0.87674	2.32604	0.70609	2.32542	0.84798	2.32567	1.32463
	2.32733	0.00256	2.32692	0.00464	2.32737	0.00356	2.32675	0.0045	2.327	0.00982		2.32733	0.54925	2.32692	0.87435	2.32737	0.70132	2.32675	0.84941	2.327	1.32415
	2.32867	0.00254	2.32825	0.00463	2.32871	0.00355	2.32808	0.0045	2.32833	0.00981		2.32867	0.54591	2.32825	0.87244	2.32871	0.69846	2.32808	0.84989	2.32833	1.32272
	2.33	0.00252	2.32958	0.00462	2.33004	0.00354	2.32942	0.00449	2.32967	0.00979		2.33	0.54209	2.32958	0.87149	2.33004	0.69751	2.32942	0.84894	2.32967	1.32034
	2.33133	0.00251	2.33092	0.00461	2.33137	0.00355	2.33075	0.00449	2.331	0.00976		2.33133	0.53876	2.33092	0.86958	2.33137	0.69846	2.33075	0.84894	2.331	1.317
	2.33267	0.00249	2.33225	0.00459	2.33271	0.00356	2.33208	0.0045	2.33233	0.00973		2.33267	0.53494	2.33225	0.86577	2.33271	0.7018	2.33208	0.84989	2.33233	1.31175
	2.334	0.00247	2.33358	0.00456	2.33404	0.00359	2.33342	0.0045	2.33367	0.00968		2.334	0.53113	2.33358	0.86052	2.33404	0.70657	2.33342	0.85037	2.33367	1.30603
	2.33533	0.00247	2.33492	0.00453	2.33537	0.00361	2.33475	0.0045	2.335	0.00964		2.33533	0.5297	2.33492	0.8548	2.33537	0.71134	2.33475	0.85085	2.335	1.30031
	2.33667	0.00247	2.33625	0.0045	2.33671	0.00364	2.33608	0.00451	2.33633	0.00961		2.33667	0.53017	2.33625	0.8486	2.33671	0.7161	2.33608	0.8518	2.33633	1.29649
	2.338	0.00248	2.33758	0.00447	2.33804	0.00366	2.33742	0.00452	2.33767	0.00959		2.338	0.53351	2.33758	0.84336	2.33804	0.72087	2.33742	0.85371	2.33767	1.29316
	2.33933	0.00251	2.33892	0.00446	2.33937	0.00368	2.33875	0.00453	2.339	0.00957		2.33933	0.53828	2.33892	0.84002	2.33937	0.72564	2.33875	0.85561	2.339	1.29125
	2.34067	0.00254	2.34025	0.00446	2.34071	0.00371	2.34008	0.00454	2.34033	0.00957		2.34067	0.54591	2.34025	0.8405	2.34071	0.73041	2.34008	0.85704	2.34033	1.29077
	2.342	0.00258	2.34158	0.00447	2.34204	0.00373	2.34142	0.00455	2.34167	0.00957		2.342	0.55401	2.34158	0.84288	2.34204	0.73422	2.34142	0.85943	2.34167	1.29077
	2.34333	0.0026	2.34292	0.00449	2.34337	0.00374	2.34275	0.00457	2.343	0.00956		2.34333	0.55926	2.34292	0.8467	2.34337	0.73613	2.34275	0.86372	2.343	1.28982
	2.34467	0.00262	2.34425	0.00451	2.34471	0.00374	2.34408	0.0046	2.34433	0.00955		2.34467	0.5626	2.34425	0.85003	2.34471	0.73613	2.34408	0.86849	2.34433	1.28791
	2.346	0.00263	2.34558	0.00452	2.34604	0.00373	2.34542	0.00462	2.34567	0.00954		2.346	0.56403	2.34558	0.85289	2.34604	0.7347	2.34542	0.87373	2.34567	1.28648
	2.34733	0.00263	2.34692	0.00453	2.34737	0.00372	2.34675	0.00465	2.347	0.00954		2.34733	0.56498	2.34692	0.8548	2.34737	0.73184	2.34675	0.87802	2.347	1.28648
	2.34867	0.00263	2.34825	0.00454	2.34871	0.00369	2.34808	0.00467	2.34833	0.00955		2.34867	0.56403	2.34825	0.85623	2.34871	0.72755	2.34808	0.88279	2.34833	1.28743
	2.35	0.00261	2.34958	0.00454	2.35004	0.00367	2.34942	0.0047	2.34967	0.00955		2.35	0.56117	2.34958	0.85623	2.35004	0.7223	2.34942	0.88804	2.34967	1.28743
	2.35133	0.0026	2.35092	0.00453	2.35137	0.00364	2.35075	0.00472	2.351	0.00954		2.35133	0.55831	2.35092	0.8548	2.35137	0.71706	2.35075	0.89138	2.351	1.28696
	2.35267	0.00259	2.35225	0.00453	2.35271	0.00362	2.35208	0.00472	2.35233	0.00954		2.35267	0.55592	2.35225	0.85337	2.35271	0.71324	2.35208	0.89138	2.35233	1.28696
	2.354	0.00258	2.35358	0.00451	2.35404	0.00361	2.35342	0.00471	2.35367	0.00954		2.354	0.55401	2.35358	0.85051	2.35404	0.71086	2.35342	0.88947	2.35367	1.28696
	2.35533	0.00257	2.35492	0.0045	2.35537	0.00361	2.35475	0.00469	2.355	0.00954		2.35533	0.55115	2.35492	0.84765	2.35537	0.71038	2.35475	0.88661	2.355	1.28696
	2.35667	0.00256	2.35625	0.00448	2.35671	0.00362	2.35608	0.00468	2.35633	0.00952		2.35667	0.54925	2.35625	0.84526	2.35671	0.71229	2.35608	0.88375	2.35633	1.28457
	2.358	0.00256	2.35758	0.00448	2.35804	0.00364	2.35742	0.00466	2.35767	0.00951		2.358	0.54972	2.35758	0.84479	2.35804	0.7161	2.35742	0.88136	2.35767	1.28219
	2.35933	0.00257	2.35892	0.00449	2.35937	0.00366	2.35875	0.00466	2.359	0.00948		2.35933	0.55306	2.35892	0.84574	2.35937	0.72039	2.35875	0.87993	2.359	1.27885
	2.36067	0.0026	2.36025	0.0045	2.36071	0.00368	2.36008	0.00465	2.36033	0.00944		2.36067	0.55783	2.36025	0.8486	2.36071	0.72469	2.36008	0.8785	2.36033	1.27361
	2.362	0.00262	2.36158	0.00452	2.36204	0.00369	2.36142	0.00464	2.36167	0.00939		2.362	0.56307	2.36158	0.85146	2.36204	0.72755	2.36142	0.87755	2.36167	1.26693
	2.36333	0.00265	2.36292	0.00453	2.36337	0.0037	2.36275	0.00464	2.363	0.00935		2.36333	0.56832	2.36292	0.85432	2.36337	0.72945	2.36275	0.87755	2.363	1.26073
	2.36467	0.00267	2.36425	0.00454	2.36471	0.0037	2.36408	0.00465	2.36433	0.00932		2.36467	0.57309	2.36425	0.85623	2.36471	0.72945	2.36408	0.87802	2.36433	1.25739
	2.366	0.00269	2.36558	0.00454	2.36604	0.00369	2.36542	0.00465	2.36567	0.00932		2.366	0.5769	2.36558	0.85671	2.36604	0.72755	2.36542	0.87946	2.36567	1.25644
	2.36733	0.00269	2.36692	0.00453	2.36737	0.00368	2.36675	0.00467	2.367	0.00931		2.36733	0.57881	2.36692	0.8548	2.36737	0.72516	2.36675	0.88184	2.367	1.25596
	2.36867	0.00269	2.36825	0.00452	2.36871	0.00367	2.36808	0.00468	2.36833	0.00931		2.36867	0.57881	2.36825	0.85194	2.36871	0.72326	2.36808	0.8847	2.36833	1.25549
	2.37	0.00269	2.36958	0.00451	2.37004	0.00367	2.36942	0.00471	2.36967	0.00929		2.37	0.57738	2.36958	0.84956	2.37004	0.7223	2.36942	0.88899	2.36967	1.2531
	2.37133	0.00268	2.37092	0.0045	2.37137	0.00366	2.37075	0.00472	2.371	0.00927		2.37133	0.57499	2.37092	0.8486	2.37137	0.72183	2.37075	0.89233	2.371	1.25024
	2.37267	0.00267	2.37225	0.0045	2.37271	0.00367	2.37208	0.00473	2.37233	0.00925		2.37267	0.57356	2.37225	0.84813	2.37271	0.72373	2.37208	0.89424	2.37233	1.2469
	2.374	0.00267	2.37358	0.00449	2.37404	0.00369	2.37342	0.00474	2.37367	0.00922		2.374	0.57261	2.37358	0.84717	2.37404	0.72755	2.37342	0.89471	2.37367	1.24404
	2.37533	0.00266	2.37492	0.00449	2.37537	0.00371	2.37475	0.00474	2.375	0.00921		2.37533	0.57118	2.37492	0.84717	2.37537	0.73136	2.37475	0.89567	2.375	1.24213
	2.37667	0.00265	2.37625	0.00449	2.37671	0.00373	2.37608	0.00475	2.37633	0.00921		2.37667	0.56975	2.37625	0.8467	2.37671	0.7347	2.37608	0.8971	2.37633	1.24261
	2.378	0.00265	2.37758	0.00448	2.37804	0.00374	2.37742	0.00475	2.37767	0.00923		2.378	0.56832	2.37758	0.84479	2.37804	0.73756	2.37742	0.89805	2.37767	1.24452
	2.37933	0.00264	2.37892	0.00446	2.37937	0.00375	2.37875	0.00476	2.379	0.00924		2.37933	0.56737	2.37892	0.84145	2.37937	0.73851	2.37875	0.89948	2.379	1.24643
	2.38067	0.00263	2.38025	0.00444	2.38071	0.00374	2.38008	0.00478	2.38033	0.00924		2.38067	0.56594	2.38025	0.83764	2.38071	0.73613	2.38008	0.90234	2.38033	1.24643
	2.382	0.00262	2.38158	0.00442	2.38204	0.00371	2.38142	0.00479	2.38167	0.00923		2.382	0.5626	2.38158	0.8343	2.38204	0.73089	2.38142	0.9052	2.38167	1.245
	2.38333	0.00261	2.38292	0.00441	2.38337	0.00369	2.38275	0.00481	2.383	0.00921		2.38333	0.55974	2.38292	0.83191	2.38337	0.72612	2.38275	0.90807	2.383	1.24213
	2.38467	0.0026	2.38425	0.00441	2.38471	0.00367	2.38408	0.00482	2.38433	0.00919		2.38467	0.55878	2.38425	0.83191	2.38471	0.72278	2.38408	0.90997	2.38433	1.23927
	2.386	0.0026	2.38558	0.00442	2.38604	0.00366	2.38542	0.00482	2.38567	0.00916		2.386	0.55878	2.38558	0.8343	2.38604	0.72135	2.38542	0.91045	2.38567	1.23546
	2.38733	0.0026	2.38692	0.00445	2.38737	0.00366	2.38675	0.00482	2.387	0.00914		2.38733	0.55783	2.38692	0.83859	2.38737	0.72183	2.38675	0.91045	2.387	1.2326
	2.38867	0.00259	2.38825	0.00448	2.38871	0.00367	2.38808	0.00481	2.38833	0.00913		2.38867	0.5564	2.38825	0.84431	2.38871	0.72373	2.38808	0.9095	2.38833	1.23164
	2.39	0.00259	2.38958	0.00451	2.39004	0.00369	2.38942	0.00481	2.38967	0.00913		2.39	0.55544	2.38958	0.84956	2.39004	0.72707	2.38942	0.90902	2.38967	1.23117
	2.39133	0.00259	2.39092	0.00452	2.39137	0.00371	2.39075	0.0048	2.391	0.00913		2.39133	0.55544	2.39092	0.85289	2.39137	0.73089	2.39075	0.90759	2.391	1.23164
	2.39267	0.00258	2.39225	0.00453	2.39271	0.00373	2.39208	0.0048	2.39233	0.00914		2.39267	0.55497	2.39225	0.85432	2.39271	0.73422	2.39208	0.90664	2.39233	1.23307
	2.394	0.00258	2.39358	0.00453	2.39404	0.00374	2.39342	0.00479	2.39367	0.00916		2.394	0.55449	2.39358	0.85385	2.39404	0.73661	2.39342	0.90568	2.39367	1.23498
	2.39533	0.00258	2.39492	0.00452	2.39537	0.00374	2.39475	0.0048	2.395	0.00916		2.39533	0.55449	2.39492	0.85289	2.39537	0.73661	2.39475	0.90616	2.395	1.23594
	2.39667	0.00259	2.39625	0.00451	2.39671	0.00374	2.39608	0.0048	2.39633	0.00915		2.39667	0.55592	2.39625	0.85099	2.39671	0.73613	2.39608	0.90664	2.39633	1.23355
	2.398	0.0026	2.39758	0.0045	2.39804	0.00373	2.39742	0.0048	2.39767	0.00911		2.398	0.55878	2.39758	0.84908	2.39804	0.73518	2.39742	0.90616	2.39767	1.22878
	2.39933	0.00261	2.39892	0.0045	2.39937	0.00373	2.39875	0.00479	2.399	0.00907		2.39933	0.56164	2.39892	0.84813	2.39937	0.73422	2.39875	0.90473	2.399	1.22306
	2.40067	0.00262	2.40025	0.0045	2.40071	0.00372	2.40008	0.00478	2.40033	0.00903		2.40067	0.56355	2.40025	0.8486	2.40071	0.73375	2.40008	0.90377	2.40033	1.21734
	2.402	0.00262	2.40158	0.0045	2.40204	0.00373	2.40142	0.00479	2.40167	0.00898		2.402	0.56307	2.40158	0.84908	2.40204	0.73422	2.40142	0.90425	2.40167	1.21162
	2.40333	0.00262	2.40292	0.00451	2.40337	0.00374	2.40275	0.0048	2.403	0.00895		2.40333	0.5626	2.40292	0.85003	2.40337	0.73613	2.40275	0.90616	2.403	1.20685
	2.40467	0.00262	2.40425	0.00451	2.40471	0.00375	2.40408	0.00481	2.40433	0.00893		2.40467	0.5626	2.40425	0.85051	2.40471	0.73899	2.40408	0.90902	2.40433	1.20446
	2.406	0.00262	2.40558	0.00451	2.40604	0.00377	2.40542	0.00483	2.40567	0.00892		2.406	0.56212	2.40558	0.85099	2.40604	0.74328	2.40542	0.91283	2.40567	1.20351
	2.40733	0.00261	2.40692	0.00452	2.40737	0.00379	2.40675	0.00485	2.407	0.00892		2.40733	0.56164	2.40692	0.85146	2.40737	0.74662	2.40675	0.91665	2.407	1.20303
	2.40867	0.00261	2.40825	0.00451	2.40871	0.0038	2.40808	0.00486	2.40833	0.00891		2.40867	0.56164	2.40825	0.85099	2.40871	0.74805	2.40808	0.91903	2.40833	1.20113
	2.41	0.00262	2.40958	0.00451	2.41004	0.00379	2.40942	0.00487	2.40967	0.00888		2.41	0.56355	2.40958	0.85051	2.41004	0.74757	2.40942	0.92046	2.40967	1.19731
	2.41133	0.00264	2.41092	0.0045	2.41137	0.0038	2.41075	0.00487	2.411	0.00885		2.41133	0.56737	2.41092	0.84908	2.41137	0.74805	2.41075	0.92094	2.411	1.19302
	2.41267	0.00266	2.41225	0.00449	2.41271	0.0038	2.41208	0.00488	2.41233	0.0088		2.41267	0.5707	2.41225	0.84717	2.41271	0.74805	2.41208	0.92189	2.41233	1.1873
	2.414	0.00267	2.41358	0.00449	2.41404	0.00379	2.41342	0.00488	2.41367	0.00876		2.414	0.57261	2.41358	0.84622	2.41404	0.74614	2.41342	0.92237	2.41367	1.18205
	2.41533	0.00267	2.41492	0.00448	2.41537	0.00377	2.41475	0.00488	2.415	0.00873		2.41533	0.57452	2.41492	0.84479	2.41537	0.74328	2.41475	0.92285	2.415	1.17728
	2.41667	0.00269	2.41625	0.00447	2.41671	0.00376	2.41608	0.00489	2.41633	0.0087		2.41667	0.57786	2.41625	0.84336	2.41671	0.7409	2.41608	0.92428	2.41633	1.17299
	2.418	0.00271	2.41758	0.00446	2.41804	0.00375	2.41742	0.0049	2.41767	0.00868		2.418	0.58262	2.41758	0.84097	2.41804	0.73899	2.41742	0.92523	2.41767	1.17013
	2.41933	0.00273	2.41892	0.00445	2.41937	0.00374	2.41875	0.0049	2.419	0.00867		2.41933	0.58692	2.41892	0.83811	2.41937	0.73756	2.41875	0.92619	2.419	1.1687
	2.42067	0.00275	2.42025	0.00443	2.42071	0.00374	2.42008	0.0049	2.42033	0.00866		2.42067	0.59025	2.42025	0.8362	2.42071	0.73756	2.42008	0.92571	2.42033	1.16775
	2.422	0.00276	2.42158	0.00443	2.42204	0.00375	2.42142	0.00489	2.42167	0.00865		2.422	0.59216	2.42158	0.83477	2.42204	0.73899	2.42142	0.92428	2.42167	1.16632
	2.42333	0.00275	2.42292	0.00442	2.42337	0.00377	2.42275	0.00489	2.423	0.00863		2.42333	0.59121	2.42292	0.83287	2.42337	0.74185	2.42275	0.9238	2.423	1.16441
	2.42467	0.00273	2.42425	0.00441	2.42471	0.00379	2.42408	0.0049	2.42433	0.00862		2.42467	0.58739	2.42425	0.83096	2.42471	0.74567	2.42408	0.92523	2.42433	1.16203
	2.426	0.00271	2.42558	0.0044	2.42604	0.00381	2.42542	0.0049	2.42567	0.00859		2.426	0.58215	2.42558	0.83001	2.42604	0.74996	2.42542	0.92666	2.42567	1.15821
	2.42733	0.00269	2.42692	0.00441	2.42737	0.00383	2.42675	0.00491	2.427	0.00855		2.42733	0.57786	2.42692	0.83191	2.42737	0.75425	2.42675	0.92714	2.427	1.15344
	2.42867	0.00268	2.42825	0.00443	2.42871	0.00385	2.42808	0.00491	2.42833	0.00852		2.42867	0.57547	2.42825	0.83573	2.42871	0.75759	2.42808	0.92809	2.42833	1.14867
	2.43	0.00268	2.42958	0.00446	2.43004	0.00386	2.42942	0.00492	2.42967	0.00849		2.43	0.57595	2.42958	0.8405	2.43004	0.76093	2.42942	0.92952	2.42967	1.14486
	2.43133	0.00269	2.43092	0.00449	2.43137	0.00388	2.43075	0.00492	2.431	0.00847		2.43133	0.57881	2.43092	0.84574	2.43137	0.76522	2.43075	0.93048	2.431	1.14248
	2.43267	0.00272	2.43225	0.00451	2.43271	0.00391	2.43208	0.00492	2.43233	0.00845		2.43267	0.58453	2.43225	0.84956	2.43271	0.76951	2.43208	0.92905	2.43233	1.13961
	2.434	0.00275	2.43358	0.00451	2.43404	0.00392	2.43342	0.00491	2.43367	0.00843		2.434	0.59073	2.43358	0.85051	2.43404	0.77237	2.43342	0.92714	2.43367	1.13675
	2.43533	0.00277	2.43492	0.00449	2.43537	0.00393	2.43475	0.00489	2.435	0.0084		2.43533	0.5955	2.43492	0.84717	2.43537	0.77332	2.43475	0.92428	2.435	1.13342
	2.43667	0.00279	2.43625	0.00446	2.43671	0.00393	2.43608	0.00488	2.43633	0.00838		2.43667	0.59836	2.43625	0.8405	2.43671	0.77332	2.43608	0.92237	2.43633	1.1296
	2.438	0.00279	2.43758	0.00442	2.43804	0.00392	2.43742	0.00488	2.43767	0.00833		2.438	0.60027	2.43758	0.83382	2.43804	0.77237	2.43742	0.92189	2.43767	1.12388
	2.43933	0.00281	2.43892	0.0044	2.43937	0.00391	2.43875	0.00488	2.439	0.00828		2.43933	0.60361	2.43892	0.82905	2.43937	0.77046	2.43875	0.92237	2.439	1.11625
	2.44067	0.00283	2.44025	0.00438	2.44071	0.0039	2.44008	0.00489	2.44033	0.00822		2.44067	0.6079	2.44025	0.82667	2.44071	0.76808	2.44008	0.92428	2.44033	1.10862
	2.442	0.00285	2.44158	0.00439	2.44204	0.00389	2.44142	0.0049	2.44167	0.00818		2.442	0.61219	2.44158	0.82762	2.44204	0.76569	2.44142	0.92666	2.44167	1.10337
	2.44333	0.00286	2.44292	0.00441	2.44337	0.00388	2.44275	0.00492	2.443	0.00814		2.44333	0.61505	2.44292	0.83096	2.44337	0.76474	2.44275	0.92952	2.443	1.09813
	2.44467	0.00287	2.44425	0.00443	2.44471	0.00388	2.44408	0.00493	2.44433	0.00811		2.44467	0.61743	2.44425	0.83573	2.44471	0.76522	2.44408	0.93191	2.44433	1.09336
	2.446	0.00288	2.44558	0.00446	2.44604	0.00389	2.44542	0.00494	2.44567	0.00808		2.446	0.61886	2.44558	0.84002	2.44604	0.76713	2.44542	0.93334	2.44567	1.08955
	2.44733	0.00289	2.44692	0.00447	2.44737	0.00392	2.44675	0.00495	2.447	0.00805		2.44733	0.62125	2.44692	0.84336	2.44737	0.77189	2.44675	0.93429	2.447	1.08573
	2.44867	0.0029	2.44825	0.00449	2.44871	0.00395	2.44808	0.00496	2.44833	0.00802		2.44867	0.62316	2.44825	0.84717	2.44871	0.77762	2.44808	0.9362	2.44833	1.08192
	2.45	0.00291	2.44958	0.00452	2.45004	0.00397	2.44942	0.00497	2.44967	0.00799		2.45	0.62602	2.44958	0.85194	2.45004	0.78191	2.44942	0.93906	2.44967	1.07763
	2.45133	0.00293	2.45092	0.00455	2.45137	0.00399	2.45075	0.005	2.451	0.00796		2.45133	0.63031	2.45092	0.85766	2.45137	0.78572	2.45075	0.94431	2.451	1.07333
	2.45267	0.00297	2.45225	0.00457	2.45271	0.00401	2.45208	0.00503	2.45233	0.00794		2.45267	0.63698	2.45225	0.86243	2.45271	0.79001	2.45208	0.9505	2.45233	1.07143
	2.454	0.003	2.45358	0.00459	2.45404	0.00403	2.45342	0.00507	2.45367	0.00794		2.454	0.64509	2.45358	0.86625	2.45404	0.79478	2.45342	0.95718	2.45367	1.07143
	2.45533	0.00303	2.45492	0.00462	2.45537	0.00406	2.45475	0.00509	2.455	0.00795		2.45533	0.65129	2.45492	0.87054	2.45537	0.80003	2.45475	0.96195	2.455	1.07238
	2.45667	0.00305	2.45625	0.00463	2.45671	0.0041	2.45608	0.00511	2.45633	0.00797		2.45667	0.65415	2.45625	0.87387	2.45671	0.8067	2.45608	0.96576	2.45633	1.07476
	2.458	0.00305	2.45758	0.00464	2.45804	0.00414	2.45742	0.00514	2.45767	0.00798		2.458	0.65558	2.45758	0.87578	2.45804	0.81481	2.45742	0.97149	2.45767	1.07619
	2.45933	0.00306	2.45892	0.00465	2.45937	0.00418	2.45875	0.00518	2.459	0.00798		2.45933	0.65653	2.45892	0.87674	2.45937	0.82387	2.45875	0.97816	2.459	1.07572
	2.46067	0.00306	2.46025	0.00466	2.46071	0.00422	2.46008	0.00522	2.46033	0.00795		2.46067	0.65749	2.46025	0.87817	2.46071	0.83197	2.46008	0.98531	2.46033	1.0719
	2.462	0.00307	2.46158	0.00467	2.46204	0.00426	2.46142	0.00526	2.46167	0.0079		2.462	0.65844	2.46158	0.88007	2.46204	0.83865	2.46142	0.99437	2.46167	1.0657
	2.46333	0.00307	2.46292	0.00468	2.46337	0.00428	2.46275	0.00532	2.463	0.00784		2.46333	0.65987	2.46292	0.88246	2.46337	0.84247	2.46275	1.00486	2.463	1.0576
	2.46467	0.00309	2.46425	0.00469	2.46471	0.00428	2.46408	0.00537	2.46433	0.00779		2.46467	0.66321	2.46425	0.88389	2.46471	0.8439	2.46408	1.01488	2.46433	1.05045
	2.466	0.00311	2.46558	0.0047	2.46604	0.00428	2.46542	0.00541	2.46567	0.00775		2.466	0.66846	2.46558	0.88532	2.46604	0.8439	2.46542	1.02298	2.46567	1.04472
	2.46733	0.00314	2.46692	0.00471	2.46737	0.00429	2.46675	0.00545	2.467	0.00772		2.46733	0.67418	2.46692	0.88723	2.46737	0.84533	2.46675	1.02966	2.467	1.04186
	2.46867	0.00316	2.46825	0.00473	2.46871	0.00432	2.46808	0.00549	2.46833	0.00773		2.46867	0.67942	2.46825	0.89152	2.46871	0.85009	2.46808	1.03633	2.46833	1.04234
	2.47	0.00319	2.46958	0.00475	2.47004	0.00435	2.46942	0.00552	2.46967	0.00775		2.47	0.6861	2.46958	0.89629	2.47004	0.85772	2.46942	1.04349	2.46967	1.04472
	2.47133	0.00323	2.47092	0.00479	2.47137	0.0044	2.47075	0.00556	2.471	0.00777		2.47133	0.69373	2.47092	0.90248	2.47137	0.86774	2.47075	1.05112	2.471	1.04758
	2.47267	0.00327	2.47225	0.00483	2.47271	0.00447	2.47208	0.00561	2.47233	0.00778		2.47267	0.70183	2.47225	0.91059	2.47271	0.88014	2.47208	1.0597	2.47233	1.04902
	2.474	0.00331	2.47358	0.00488	2.47404	0.00455	2.47342	0.00565	2.47367	0.00778		2.474	0.71137	2.47358	0.92013	2.47404	0.89539	2.47342	1.06685	2.47367	1.04902
	2.47533	0.00336	2.47492	0.00494	2.47537	0.00462	2.47475	0.00568	2.475	0.00777		2.47533	0.72186	2.47492	0.93062	2.47537	0.91065	2.47475	1.07353	2.475	1.04854
	2.47667	0.00342	2.47625	0.005	2.47671	0.00469	2.47608	0.00571	2.47633	0.00777		2.47667	0.73378	2.47625	0.94206	2.47671	0.924	2.47608	1.0783	2.47633	1.04854
	2.478	0.00347	2.47758	0.00506	2.47804	0.00475	2.47742	0.00572	2.47767	0.00777		2.478	0.74475	2.47758	0.95398	2.47804	0.93497	2.47742	1.08163	2.47767	1.04758
	2.47933	0.00351	2.47892	0.00512	2.47937	0.00479	2.47875	0.00574	2.479	0.00776		2.47933	0.75381	2.47892	0.96543	2.47937	0.94451	2.47875	1.08497	2.479	1.04615
	2.48067	0.00354	2.48025	0.00518	2.48071	0.00485	2.48008	0.00578	2.48033	0.00775		2.48067	0.76096	2.48025	0.97592	2.48071	0.95452	2.48008	1.09165	2.48033	1.04568
	2.482	0.00357	2.48158	0.00523	2.48204	0.0049	2.48142	0.00584	2.48167	0.00776		2.482	0.76621	2.48158	0.98593	2.48204	0.96549	2.48142	1.10309	2.48167	1.04711
	2.48333	0.00359	2.48292	0.00528	2.48337	0.00497	2.48275	0.00591	2.483	0.00777		2.48333	0.7705	2.48292	0.99595	2.48337	0.97836	2.48275	1.11644	2.483	1.04806
	2.48467	0.00361	2.48425	0.00534	2.48471	0.00503	2.48408	0.00598	2.48433	0.00777		2.48467	0.77479	2.48425	1.00596	2.48471	0.99172	2.48408	1.13027	2.48433	1.04806
	2.486	0.00363	2.48558	0.00538	2.48604	0.0051	2.48542	0.00606	2.48567	0.00777		2.486	0.77908	2.48558	1.01406	2.48604	1.00459	2.48542	1.14505	2.48567	1.04854
	2.48733	0.00365	2.48692	0.00543	2.48737	0.00516	2.48675	0.00614	2.487	0.00779		2.48733	0.78337	2.48692	1.0236	2.48737	1.01651	2.48675	1.15936	2.487	1.05045
	2.48867	0.00367	2.48825	0.00548	2.48871	0.00522	2.48808	0.00621	2.48833	0.00781		2.48867	0.78862	2.48825	1.03409	2.48871	1.02795	2.48808	1.17366	2.48833	1.05331
	2.49	0.0037	2.48958	0.00554	2.49004	0.00527	2.48942	0.00628	2.48967	0.00782		2.49	0.79434	2.48958	1.04411	2.49004	1.03797	2.48942	1.18606	2.48967	1.05521
	2.49133	0.00372	2.49092	0.00558	2.49137	0.00531	2.49075	0.00634	2.491	0.00783		2.49133	0.79959	2.49092	1.05269	2.49137	1.0456	2.49075	1.19846	2.491	1.05617
	2.49267	0.00375	2.49225	0.00562	2.49271	0.00535	2.49208	0.00641	2.49233	0.00784		2.49267	0.80578	2.49225	1.05984	2.49271	1.0537	2.49208	1.21038	2.49233	1.0576
	2.494	0.00379	2.49358	0.00566	2.49404	0.00541	2.49342	0.00648	2.49367	0.00785		2.494	0.81437	2.49358	1.06795	2.49404	1.06515	2.49342	1.22373	2.49367	1.05903
	2.49533	0.00385	2.49492	0.00571	2.49537	0.00547	2.49475	0.00655	2.495	0.00786		2.49533	0.82629	2.49492	1.07653	2.49537	1.07802	2.49475	1.23756	2.495	1.05951
	2.49667	0.00392	2.49625	0.00576	2.49671	0.00554	2.49608	0.00662	2.49633	0.00786		2.49667	0.84107	2.49625	1.08654	2.49671	1.09233	2.49608	1.25091	2.49633	1.05998
	2.498	0.00399	2.49758	0.00583	2.49804	0.00562	2.49742	0.00669	2.49767	0.00786		2.498	0.85728	2.49758	1.09894	2.49804	1.10806	2.49742	1.26331	2.49767	1.06046
	2.49933	0.00406	2.49892	0.00591	2.49937	0.00571	2.49875	0.00674	2.499	0.00787		2.49933	0.87254	2.49892	1.11372	2.49937	1.12428	2.49875	1.27428	2.499	1.06141
	2.50067	0.00413	2.50025	0.00599	2.50071	0.00578	2.50008	0.0068	2.50033	0.00788		2.50067	0.88685	2.50025	1.12898	2.50071	1.13906	2.50008	1.28477	2.50033	1.06237
	2.502	0.00419	2.50158	0.00606	2.50204	0.00585	2.50142	0.00686	2.50167	0.00788		2.502	0.90067	2.50158	1.14329	2.50204	1.15336	2.50142	1.29621	2.50167	1.06237
	2.50333	0.00425	2.50292	0.00612	2.50337	0.00593	2.50275	0.00692	2.503	0.00787		2.50333	0.91212	2.50292	1.15473	2.50337	1.16767	2.50275	1.3067	2.503	1.06141
	2.50467	0.00428	2.50425	0.00617	2.50471	0.006	2.50408	0.00697	2.50433	0.00787		2.50467	0.92023	2.50425	1.16331	2.50471	1.18245	2.50408	1.31672	2.50433	1.06141
	2.506	0.00431	2.50558	0.00621	2.50604	0.00607	2.50542	0.00702	2.50567	0.00788		2.506	0.92642	2.50558	1.17047	2.50604	1.19628	2.50542	1.32673	2.50567	1.06332
	2.50733	0.00434	2.50692	0.00625	2.50737	0.00615	2.50675	0.00708	2.507	0.0079		2.50733	0.93262	2.50692	1.17857	2.50737	1.21058	2.50675	1.3377	2.507	1.0657
	2.50867	0.00437	2.50825	0.0063	2.50871	0.00622	2.50808	0.00714	2.50833	0.00792		2.50867	0.93978	2.50825	1.18811	2.50871	1.22537	2.50808	1.34962	2.50833	1.06809
	2.51	0.00441	2.50958	0.00637	2.51004	0.0063	2.50942	0.00721	2.50967	0.00792		2.51	0.94645	2.50958	1.20051	2.51004	1.2411	2.50942	1.36154	2.50967	1.06857
	2.51133	0.00444	2.51092	0.00645	2.51137	0.00637	2.51075	0.00727	2.511	0.00792		2.51133	0.95456	2.51092	1.21529	2.51137	1.25541	2.51075	1.37394	2.511	1.06857
	2.51267	0.00449	2.51225	0.00653	2.51271	0.00644	2.51208	0.00734	2.51233	0.00791		2.51267	0.96457	2.51225	1.23055	2.51271	1.26876	2.51208	1.38729	2.51233	1.06714
	2.514	0.00455	2.51358	0.0066	2.51404	0.0065	2.51342	0.00741	2.51367	0.0079		2.514	0.97792	2.51358	1.24533	2.51404	1.28116	2.51342	1.40064	2.51367	1.06523
	2.51533	0.00462	2.51492	0.00668	2.51537	0.00656	2.51475	0.00748	2.515	0.00788		2.51533	0.99318	2.51492	1.25868	2.51537	1.29212	2.51475	1.41399	2.515	1.06284
	2.51667	0.0047	2.51625	0.00673	2.51671	0.00661	2.51608	0.00754	2.51633	0.00787		2.51667	1.00987	2.51625	1.26965	2.51671	1.30214	2.51608	1.42543	2.51633	1.06094
	2.518	0.00477	2.51758	0.00678	2.51804	0.00666	2.51742	0.0076	2.51767	0.00787		2.518	1.02561	2.51758	1.27871	2.51804	1.3112	2.51742	1.43592	2.51767	1.06141
	2.51933	0.00484	2.51892	0.00683	2.51937	0.0067	2.51875	0.00765	2.519	0.00788		2.51933	1.03896	2.51892	1.28729	2.51937	1.32073	2.51875	1.44498	2.519	1.06237
	2.52067	0.00489	2.52025	0.00688	2.52071	0.00676	2.52008	0.00769	2.52033	0.00788		2.52067	1.04945	2.52025	1.29635	2.52071	1.33075	2.52008	1.45261	2.52033	1.06332
	2.522	0.00492	2.52158	0.00692	2.52204	0.00681	2.52142	0.00773	2.52167	0.00788		2.522	1.05612	2.52158	1.30494	2.52204	1.34171	2.52142	1.45977	2.52167	1.06284
	2.52333	0.00493	2.52292	0.00697	2.52337	0.00687	2.52275	0.00777	2.523	0.00787		2.52333	1.05898	2.52292	1.314	2.52337	1.35411	2.52275	1.4674	2.523	1.06094
	2.52467	0.00493	2.52425	0.00702	2.52471	0.00694	2.52408	0.00781	2.52433	0.00786		2.52467	1.05994	2.52425	1.32401	2.52471	1.36746	2.52408	1.47598	2.52433	1.05951
	2.526	0.00494	2.52558	0.00708	2.52604	0.00701	2.52542	0.00785	2.52567	0.00784		2.526	1.06185	2.52558	1.3345	2.52604	1.38034	2.52542	1.48361	2.52567	1.0576
	2.52733	0.00496	2.52692	0.00714	2.52737	0.00706	2.52675	0.00788	2.527	0.00783		2.52733	1.06518	2.52692	1.34547	2.52737	1.3913	2.52675	1.48933	2.527	1.05569
	2.52867	0.00499	2.52825	0.00718	2.52871	0.00711	2.52808	0.0079	2.52833	0.00781		2.52867	1.07091	2.52825	1.35405	2.52871	1.40036	2.52808	1.49314	2.52833	1.05378
	2.53	0.00502	2.52958	0.00722	2.53004	0.00714	2.52942	0.00792	2.52967	0.0078		2.53	1.07854	2.52958	1.36216	2.53004	1.40752	2.52942	1.49648	2.52967	1.05188
	2.53133	0.00507	2.53092	0.00726	2.53137	0.00717	2.53075	0.00794	2.531	0.00777		2.53133	1.08807	2.53092	1.36979	2.53137	1.41324	2.53075	1.50077	2.531	1.04806
	2.53267	0.00511	2.53225	0.00731	2.53271	0.0072	2.53208	0.00797	2.53233	0.00774		2.53267	1.09665	2.53225	1.37789	2.53271	1.41848	2.53208	1.50554	2.53233	1.04377
	2.534	0.00514	2.53358	0.00734	2.53404	0.00722	2.53342	0.00799	2.53367	0.00771		2.534	1.10333	2.53358	1.38361	2.53404	1.42325	2.53342	1.50983	2.53367	1.03948
	2.53533	0.00516	2.53492	0.00735	2.53537	0.00724	2.53475	0.00801	2.535	0.00768		2.53533	1.1081	2.53492	1.38647	2.53537	1.42659	2.53475	1.51413	2.535	1.03566
	2.53667	0.00518	2.53625	0.00738	2.53671	0.00726	2.53608	0.00804	2.53633	0.00765		2.53667	1.11239	2.53625	1.39077	2.53671	1.42945	2.53608	1.51937	2.53633	1.03185
	2.538	0.0052	2.53758	0.00739	2.53804	0.00728	2.53742	0.00807	2.53767	0.00762		2.538	1.11621	2.53758	1.3941	2.53804	1.43327	2.53742	1.52414	2.53767	1.02756
	2.53933	0.00521	2.53892	0.0074	2.53937	0.0073	2.53875	0.00809	2.539	0.00759		2.53933	1.11954	2.53892	1.39601	2.53937	1.43756	2.53875	1.52795	2.539	1.02327
	2.54067	0.00523	2.54025	0.0074	2.54071	0.00732	2.54008	0.0081	2.54033	0.00754		2.54067	1.12288	2.54025	1.39553	2.54071	1.44233	2.54008	1.52986	2.54033	1.01754
	2.542	0.00525	2.54158	0.0074	2.54204	0.00735	2.54142	0.00811	2.54167	0.00749		2.542	1.12717	2.54158	1.39553	2.54204	1.44709	2.54142	1.53177	2.54167	1.01039
	2.54333	0.00526	2.54292	0.00741	2.54337	0.00738	2.54275	0.00812	2.543	0.00743		2.54333	1.13099	2.54292	1.39792	2.54337	1.45329	2.54275	1.53368	2.543	1.00276
	2.54467	0.00528	2.54425	0.00744	2.54471	0.00741	2.54408	0.00813	2.54433	0.00738		2.54467	1.13337	2.54425	1.40221	2.54471	1.45997	2.54408	1.53558	2.54433	0.99561
	2.546	0.00528	2.54558	0.00746	2.54604	0.00744	2.54542	0.00813	2.54567	0.00733		2.546	1.13528	2.54558	1.40698	2.54604	1.46569	2.54542	1.53606	2.54567	0.98893
	2.54733	0.00528	2.54692	0.0075	2.54737	0.00746	2.54675	0.00813	2.547	0.00728		2.54733	1.13528	2.54692	1.41365	2.54737	1.46903	2.54675	1.53558	2.547	0.98226
	2.54867	0.00528	2.54825	0.00753	2.54871	0.00746	2.54808	0.00812	2.54833	0.00723		2.54867	1.13385	2.54825	1.41985	2.54871	1.47046	2.54808	1.53511	2.54833	0.97558
	2.55	0.00526	2.54958	0.00755	2.55004	0.00747	2.54942	0.00812	2.54967	0.00719		2.55	1.13051	2.54958	1.42367	2.55004	1.47141	2.54942	1.53368	2.54967	0.96986
	2.55133	0.00524	2.55092	0.00755	2.55137	0.00747	2.55075	0.0081	2.551	0.00715		2.55133	1.1267	2.55092	1.42271	2.55137	1.47189	2.55075	1.53082	2.551	0.96462
	2.55267	0.00523	2.55225	0.00752	2.55271	0.00747	2.55208	0.00808	2.55233	0.00711		2.55267	1.12288	2.55225	1.41842	2.55271	1.47141	2.55208	1.527	2.55233	0.95937
	2.554	0.00522	2.55358	0.00749	2.55404	0.00746	2.55342	0.00806	2.55367	0.00708		2.554	1.1205	2.55358	1.4127	2.55404	1.46951	2.55342	1.52366	2.55367	0.95556
	2.55533	0.00522	2.55492	0.00746	2.55537	0.00745	2.55475	0.00806	2.555	0.00707		2.55533	1.12097	2.55492	1.4065	2.55537	1.46712	2.55475	1.52223	2.555	0.95365
	2.55667	0.00523	2.55625	0.00744	2.55671	0.00743	2.55608	0.00806	2.55633	0.00706		2.55667	1.12336	2.55625	1.40316	2.55671	1.46426	2.55608	1.52223	2.55633	0.95174
	2.558	0.00524	2.55758	0.00745	2.55804	0.00741	2.55742	0.00806	2.55767	0.00704		2.558	1.12527	2.55758	1.40555	2.55804	1.45997	2.55742	1.52319	2.55767	0.94888
	2.55933	0.00524	2.55892	0.00748	2.55937	0.00739	2.55875	0.00807	2.559	0.00701		2.55933	1.1267	2.55892	1.41127	2.55937	1.45568	2.55875	1.52557	2.559	0.94554
	2.56067	0.00525	2.56025	0.00752	2.56071	0.00737	2.56008	0.00809	2.56033	0.00698		2.56067	1.12813	2.56025	1.41795	2.56071	1.45234	2.56008	1.52891	2.56033	0.94173
	2.562	0.00525	2.56158	0.00755	2.56204	0.00736	2.56142	0.00811	2.56167	0.00695		2.562	1.12765	2.56158	1.42319	2.56204	1.44948	2.56142	1.53177	2.56167	0.93696
	2.56333	0.00523	2.56292	0.00757	2.56337	0.00734	2.56275	0.00812	2.563	0.0069		2.56333	1.12336	2.56292	1.42653	2.56337	1.44662	2.56275	1.53415	2.563	0.93124
	2.56467	0.00519	2.56425	0.00757	2.56471	0.00733	2.56408	0.00812	2.56433	0.00686		2.56467	1.11477	2.56425	1.42796	2.56471	1.44376	2.56408	1.53511	2.56433	0.92551
	2.566	0.00514	2.56558	0.00757	2.56604	0.00732	2.56542	0.00812	2.56567	0.00683		2.566	1.10524	2.56558	1.42653	2.56604	1.44185	2.56542	1.53415	2.56567	0.92122
	2.56733	0.0051	2.56692	0.00755	2.56737	0.00731	2.56675	0.00811	2.567	0.00681		2.56733	1.09618	2.56692	1.42367	2.56737	1.43994	2.56675	1.53177	2.567	0.91789
	2.56867	0.00507	2.56825	0.00753	2.56871	0.00731	2.56808	0.00809	2.56833	0.00678		2.56867	1.08855	2.56825	1.42033	2.56871	1.43947	2.56808	1.52891	2.56833	0.91502
	2.57	0.00504	2.56958	0.00752	2.57004	0.00731	2.56942	0.00807	2.56967	0.00676		2.57	1.08283	2.56958	1.41795	2.57004	1.4409	2.56942	1.52414	2.56967	0.91121
	2.57133	0.00503	2.57092	0.00751	2.57137	0.00733	2.57075	0.00803	2.571	0.00673		2.57133	1.07997	2.57092	1.41604	2.57137	1.44328	2.57075	1.51699	2.571	0.90787
	2.57267	0.00503	2.57225	0.00749	2.57271	0.00733	2.57208	0.00798	2.57233	0.0067		2.57267	1.07997	2.57225	1.4127	2.57271	1.44471	2.57208	1.50793	2.57233	0.90358
	2.574	0.00503	2.57358	0.00747	2.57404	0.00732	2.57342	0.00793	2.57367	0.00666		2.574	1.08092	2.57358	1.40889	2.57404	1.44185	2.57342	1.49887	2.57367	0.89833
	2.57533	0.00503	2.57492	0.00745	2.57537	0.00729	2.57475	0.00789	2.575	0.00662		2.57533	1.07997	2.57492	1.40555	2.57537	1.43613	2.57475	1.48981	2.575	0.89261
	2.57667	0.00501	2.57625	0.00744	2.57671	0.00724	2.57608	0.00784	2.57633	0.00658		2.57667	1.07567	2.57625	1.40269	2.57671	1.42707	2.57608	1.4817	2.57633	0.88784
	2.578	0.00498	2.57758	0.00743	2.57804	0.00719	2.57742	0.0078	2.57767	0.00656		2.578	1.06948	2.57758	1.40078	2.57804	1.41705	2.57742	1.47407	2.57767	0.88451
	2.57933	0.00494	2.57892	0.00743	2.57937	0.00715	2.57875	0.00777	2.579	0.00654		2.57933	1.06137	2.57892	1.4003	2.57937	1.40847	2.57875	1.46787	2.579	0.8826
	2.58067	0.0049	2.58025	0.00743	2.58071	0.00712	2.58008	0.00774	2.58033	0.00653		2.58067	1.05279	2.58025	1.40173	2.58071	1.40275	2.58008	1.46215	2.58033	0.88069
	2.582	0.00486	2.58158	0.00745	2.58204	0.00711	2.58142	0.0077	2.58167	0.00651		2.582	1.0442	2.58158	1.40459	2.58204	1.40036	2.58142	1.45547	2.58167	0.87831
	2.58333	0.00482	2.58292	0.00746	2.58337	0.00711	2.58275	0.00767	2.583	0.00649		2.58333	1.0361	2.58292	1.40746	2.58337	1.39989	2.58275	1.44928	2.583	0.87497
	2.58467	0.00479	2.58425	0.00748	2.58471	0.00711	2.58408	0.00764	2.58433	0.00644		2.58467	1.02942	2.58425	1.41032	2.58471	1.40036	2.58408	1.44403	2.58433	0.86925
	2.586	0.00476	2.58558	0.00748	2.58604	0.00711	2.58542	0.00762	2.58567	0.00639		2.586	1.02322	2.58558	1.41127	2.58604	1.40036	2.58542	1.43879	2.58567	0.8621
	2.58733	0.00473	2.58692	0.00747	2.58737	0.00709	2.58675	0.00759	2.587	0.00635		2.58733	1.01607	2.58692	1.40889	2.58737	1.3975	2.58675	1.43402	2.587	0.8559
	2.58867	0.00469	2.58825	0.00744	2.58871	0.00707	2.58808	0.00756	2.58833	0.00632		2.58867	1.00844	2.58825	1.40316	2.58871	1.39226	2.58808	1.4283	2.58833	0.85256
	2.59	0.00466	2.58958	0.0074	2.59004	0.00703	2.58942	0.00753	2.58967	0.00631		2.59	1.00176	2.58958	1.39601	2.59004	1.38511	2.58942	1.42305	2.58967	0.8516
	2.59133	0.00464	2.59092	0.00737	2.59137	0.00699	2.59075	0.0075	2.591	0.00632		2.59133	0.99604	2.59092	1.38886	2.59137	1.37748	2.59075	1.41685	2.591	0.85256
	2.59267	0.00461	2.59225	0.00733	2.59271	0.00695	2.59208	0.00746	2.59233	0.00633		2.59267	0.98984	2.59225	1.38171	2.59271	1.36889	2.59208	1.4097	2.59233	0.85351
	2.594	0.00458	2.59358	0.0073	2.59404	0.0069	2.59342	0.00742	2.59367	0.00634		2.594	0.98364	2.59358	1.37646	2.59404	1.35983	2.59342	1.40112	2.59367	0.85447
	2.59533	0.00455	2.59492	0.00728	2.59537	0.00686	2.59475	0.00736	2.595	0.00634		2.59533	0.97792	2.59492	1.37265	2.59537	1.35077	2.59475	1.3911	2.595	0.85542
	2.59667	0.00452	2.59625	0.00726	2.59671	0.00682	2.59608	0.00731	2.59633	0.00634		2.59667	0.97125	2.59625	1.36979	2.59671	1.34267	2.59608	1.38061	2.59633	0.85494
	2.598	0.00449	2.59758	0.00725	2.59804	0.00678	2.59742	0.00725	2.59767	0.00632		2.598	0.96362	2.59758	1.36645	2.59804	1.33504	2.59742	1.36964	2.59767	0.85304
	2.59933	0.00445	2.59892	0.00722	2.59937	0.00675	2.59875	0.0072	2.599	0.00631		2.59933	0.95503	2.59892	1.36168	2.59937	1.32884	2.59875	1.36058	2.599	0.85065
	2.60067	0.00441	2.60025	0.00718	2.60071	0.00672	2.60008	0.00716	2.60033	0.0063		2.60067	0.94693	2.60025	1.35453	2.60071	1.32312	2.60008	1.352	2.60033	0.84922
	2.602	0.00437	2.60158	0.00714	2.60204	0.00669	2.60142	0.00712	2.60167	0.00629		2.602	0.9393	2.60158	1.34642	2.60204	1.31835	2.60142	1.34437	2.60167	0.84779
	2.60333	0.00434	2.60292	0.00711	2.60337	0.00666	2.60275	0.00708	2.603	0.00627		2.60333	0.93215	2.60292	1.33974	2.60337	1.31167	2.60275	1.33722	2.603	0.84588
	2.60467	0.0043	2.60425	0.00707	2.60471	0.00662	2.60408	0.00704	2.60433	0.00625		2.60467	0.92452	2.60425	1.33355	2.60471	1.30404	2.60408	1.33054	2.60433	0.8435
	2.606	0.00427	2.60558	0.00705	2.60604	0.00658	2.60542	0.007	2.60567	0.00623		2.606	0.91689	2.60558	1.32878	2.60604	1.29641	2.60542	1.32291	2.60567	0.84016
	2.60733	0.00424	2.60692	0.00703	2.60737	0.00655	2.60675	0.00695	2.607	0.0062		2.60733	0.91021	2.60692	1.32496	2.60737	1.28974	2.60675	1.31338	2.607	0.83587
	2.60867	0.00422	2.60825	0.00702	2.60871	0.00651	2.60808	0.00688	2.60833	0.00617		2.60867	0.90592	2.60825	1.32306	2.60871	1.28306	2.60808	1.3005	2.60833	0.83158
	2.61	0.0042	2.60958	0.00701	2.61004	0.00649	2.60942	0.00682	2.60967	0.00614		2.61	0.90211	2.60958	1.3221	2.61004	1.27782	2.60942	1.28763	2.60967	0.82776
	2.61133	0.00418	2.61092	0.007	2.61137	0.00646	2.61075	0.00676	2.611	0.00611		2.61133	0.89781	2.61092	1.32019	2.61137	1.27353	2.61075	1.27714	2.611	0.82442
	2.61267	0.00415	2.61225	0.00699	2.61271	0.00644	2.61208	0.00671	2.61233	0.00609		2.61267	0.89257	2.61225	1.31876	2.61271	1.26923	2.61208	1.26855	2.61233	0.82204
	2.614	0.00412	2.61358	0.00698	2.61404	0.00641	2.61342	0.00667	2.61367	0.00607		2.614	0.88589	2.61358	1.3159	2.61404	1.26208	2.61342	1.26045	2.61367	0.81918
	2.61533	0.00408	2.61492	0.00696	2.61537	0.00636	2.61475	0.00664	2.615	0.00605		2.61533	0.87636	2.61492	1.31161	2.61537	1.2535	2.61475	1.25377	2.615	0.81632
	2.61667	0.00402	2.61625	0.00692	2.61671	0.00631	2.61608	0.00661	2.61633	0.00603		2.61667	0.863	2.61625	1.30541	2.61671	1.24396	2.61608	1.249	2.61633	0.81346
	2.618	0.00395	2.61758	0.00688	2.61804	0.00626	2.61742	0.00659	2.61767	0.006		2.618	0.8487	2.61758	1.29778	2.61804	1.23395	2.61742	1.24519	2.61767	0.80964
	2.61933	0.00388	2.61892	0.00684	2.61937	0.00622	2.61875	0.00656	2.619	0.00597		2.61933	0.83439	2.61892	1.29015	2.61937	1.22441	2.61875	1.23947	2.619	0.80487
	2.62067	0.00382	2.62025	0.00681	2.62071	0.00617	2.62008	0.00652	2.62033	0.00594		2.62067	0.82104	2.62025	1.28348	2.62071	1.21631	2.62008	1.23184	2.62033	0.80058
	2.622	0.00376	2.62158	0.00677	2.62204	0.00615	2.62142	0.00647	2.62167	0.00591		2.622	0.80721	2.62158	1.2768	2.62204	1.21154	2.62142	1.22326	2.62167	0.79772
	2.62333	0.0037	2.62292	0.00674	2.62337	0.00613	2.62275	0.00643	2.623	0.00591		2.62333	0.79482	2.62292	1.2706	2.62337	1.20772	2.62275	1.2142	2.623	0.79677
	2.62467	0.00366	2.62425	0.00671	2.62471	0.00611	2.62408	0.00637	2.62433	0.0059		2.62467	0.78528	2.62425	1.26536	2.62471	1.20438	2.62408	1.2037	2.62433	0.79629
	2.626	0.00362	2.62558	0.00668	2.62604	0.00609	2.62542	0.00632	2.62567	0.0059		2.626	0.77717	2.62558	1.25964	2.62604	1.19962	2.62542	1.19369	2.62567	0.79581
	2.62733	0.00359	2.62692	0.00665	2.62737	0.00607	2.62675	0.00627	2.627	0.0059		2.62733	0.77145	2.62692	1.25391	2.62737	1.19485	2.62675	1.18463	2.627	0.79534
	2.62867	0.00358	2.62825	0.00661	2.62871	0.00604	2.62808	0.00623	2.62833	0.00589		2.62867	0.76907	2.62825	1.24724	2.62871	1.19056	2.62808	1.177	2.62833	0.79486
	2.63	0.00358	2.62958	0.00658	2.63004	0.00603	2.62942	0.00619	2.62967	0.00588		2.63	0.76907	2.62958	1.24152	2.63004	1.18722	2.62942	1.16985	2.62967	0.79295
	2.63133	0.00359	2.63092	0.00657	2.63137	0.00601	2.63075	0.00615	2.631	0.00586		2.63133	0.7705	2.63092	1.23818	2.63137	1.1834	2.63075	1.16222	2.631	0.79057
	2.63267	0.00358	2.63225	0.00656	2.63271	0.00598	2.63208	0.00611	2.63233	0.00583		2.63267	0.77002	2.63225	1.23627	2.63271	1.17864	2.63208	1.15459	2.63233	0.78675
	2.634	0.00358	2.63358	0.00655	2.63404	0.00596	2.63342	0.00607	2.63367	0.0058		2.634	0.76811	2.63358	1.23532	2.63404	1.17434	2.63342	1.14601	2.63367	0.78199
	2.63533	0.00355	2.63492	0.00654	2.63537	0.00595	2.63475	0.00602	2.635	0.00577		2.63533	0.76335	2.63492	1.23293	2.63537	1.17148	2.63475	1.13742	2.635	0.77865
	2.63667	0.00352	2.63625	0.00652	2.63671	0.00593	2.63608	0.00598	2.63633	0.00575		2.63667	0.75667	2.63625	1.22912	2.63671	1.16719	2.63608	1.12932	2.63633	0.77531
	2.638	0.00349	2.63758	0.00649	2.63804	0.0059	2.63742	0.00595	2.63767	0.00573		2.638	0.74952	2.63758	1.22435	2.63804	1.16147	2.63742	1.12407	2.63767	0.77245
	2.63933	0.00345	2.63892	0.00646	2.63937	0.00586	2.63875	0.00593	2.639	0.00571		2.63933	0.74189	2.63892	1.21767	2.63937	1.15527	2.63875	1.12074	2.639	0.77007
	2.64067	0.00342	2.64025	0.00642	2.64071	0.00583	2.64008	0.00592	2.64033	0.0057		2.64067	0.73378	2.64025	1.21004	2.64071	1.14859	2.64008	1.11883	2.64033	0.76864
	2.642	0.00338	2.64158	0.00637	2.64204	0.00579	2.64142	0.00591	2.64167	0.0057		2.642	0.7252	2.64158	1.20194	2.64204	1.14144	2.64142	1.11597	2.64167	0.76816
	2.64333	0.00334	2.64292	0.00633	2.64337	0.00575	2.64275	0.00589	2.643	0.00568		2.64333	0.71757	2.64292	1.19431	2.64337	1.13334	2.64275	1.11215	2.643	0.76673
	2.64467	0.00331	2.64425	0.0063	2.64471	0.00571	2.64408	0.00586	2.64433	0.00567		2.64467	0.71089	2.64425	1.18811	2.64471	1.12571	2.64408	1.10691	2.64433	0.76434
	2.646	0.00327	2.64558	0.00627	2.64604	0.00568	2.64542	0.00583	2.64567	0.00565		2.646	0.70279	2.64558	1.18287	2.64604	1.11951	2.64542	1.10214	2.64567	0.76244
	2.64733	0.00323	2.64692	0.00625	2.64737	0.00565	2.64675	0.00581	2.647	0.00565		2.64733	0.69325	2.64692	1.1781	2.64737	1.11379	2.64675	1.09737	2.647	0.76196
	2.64867	0.00319	2.64825	0.00623	2.64871	0.00563	2.64808	0.00578	2.64833	0.00565		2.64867	0.68467	2.64825	1.17381	2.64871	1.10949	2.64808	1.0926	2.64833	0.76196
	2.65	0.00315	2.64958	0.0062	2.65004	0.00561	2.64942	0.00576	2.64967	0.00565		2.65	0.67751	2.64958	1.16951	2.65004	1.10568	2.64942	1.08879	2.64967	0.76148
	2.65133	0.00312	2.65092	0.00618	2.65137	0.0056	2.65075	0.00576	2.651	0.00564		2.65133	0.66941	2.65092	1.1657	2.65137	1.10234	2.65075	1.08736	2.651	0.76005
	2.65267	0.00308	2.65225	0.00616	2.65271	0.00558	2.65208	0.00575	2.65233	0.00562		2.65267	0.66083	2.65225	1.16141	2.65271	1.09853	2.65208	1.0864	2.65233	0.75862
	2.654	0.00304	2.65358	0.00614	2.65404	0.00556	2.65342	0.00574	2.65367	0.0056		2.654	0.6532	2.65358	1.15759	2.65404	1.09567	2.65342	1.08402	2.65367	0.75528
	2.65533	0.00302	2.65492	0.00613	2.65537	0.00555	2.65475	0.00571	2.655	0.00556		2.65533	0.64795	2.65492	1.15521	2.65537	1.0928	2.65475	1.07973	2.655	0.75004
	2.65667	0.00299	2.65625	0.00612	2.65671	0.00553	2.65608	0.00568	2.65633	0.00552		2.65667	0.64223	2.65625	1.1533	2.65671	1.08994	2.65608	1.07353	2.65633	0.74384
	2.658	0.00296	2.65758	0.00611	2.65804	0.00551	2.65742	0.00564	2.65767	0.00548		2.658	0.63508	2.65758	1.15235	2.65804	1.0847	2.65742	1.06638	2.65767	0.73859
[truncated: 631 more rows]
