# Supplementary material for: Structural insights into the activation mechanism of antimicrobial GBP1
Source: EMBO J. 2024 Jan 24;43(4):615–36. doi: 10.1038/s44318-023-00023-y (PMC10897159; doi:10.1038/s44318-023-00023-y)
Supplement: Supplementary file 10 — Figures EV and Appendix Source Data [file 44318_2023_23_MOESM10_ESM.zip › Appendix Figure S6/S6B/SourceData_S6B_CD of WT vs a4' mutants.xlsx]

## Sheet: Fig_S6B
Figure S6B
	Wavelength	WT	D207-223	D207-216	D207-213	RK(227-228)EE
		apo	apo	apo	apo	apo
		[θ]	[θ]	[θ]	[θ]	[θ]
	(nm)	(10-3 deg cm2 dmol-1)	(10-3 deg cm2 dmol-1)	(10-3 deg cm2 dmol-1)	(10-3 deg cm2 dmol-1)	(10-3 deg cm2 dmol-1)
	260	-0.02227	0.0295545	-0.00219844	0.066862	0.0284414
	259.9	-0.0353613	0.0120145	-0.00427148	0.0537397	0.0308124
	259.8	-0.0406075	0.00885052	0.00721959	0.0458887	0.0202897
	259.7	-0.0543899	0.00958594	0.00769323	0.0405409	-0.00647467
	259.6	-0.0720348	0.0063508	-0.00020307	0.0344071	-0.0334376
	259.5	-0.0804404	0.0129958	-0.00752321	0.0266996	-0.0593914
	259.4	-0.078124	0.0202616	-0.0168115	0.0209306	-0.0684171
	259.3	-0.0653462	0.03568	-0.0271269	0.0240181	-0.0541282
	259.2	-0.0381307	0.0407037	-0.029124	0.0388935	-0.0170451
	259.1	-0.0113498	0.0487668	-0.010493	0.058251	0.0216377
	259	0.0188926	0.0750208	0.00701103	0.0844529	0.0501022
	258.9	0.0409335	0.0842048	0.00314177	0.0935876	0.064695
	258.8	0.0596901	0.0900493	0.00433347	0.100911	0.0796458
	258.7	0.0774042	0.11341	0.0170036	0.119472	0.1052
	258.6	0.103457	0.14758	0.0292656	0.145338	0.13196
	258.5	0.109141	0.166228	0.0468956	0.16731	0.137198
	258.4	0.113614	0.165546	0.0502403	0.179347	0.137409
	258.3	0.127008	0.178909	0.0648349	0.20266	0.138066
	258.2	0.127358	0.179186	0.0608434	0.218668	0.13301
	258.1	0.124738	0.186694	0.0619448	0.232283	0.137261
	258	0.143823	0.195191	0.0737114	0.257788	0.161806
	257.9	0.161289	0.195727	0.0822162	0.280518	0.187236
	257.8	0.163432	0.170024	0.0791463	0.279515	0.194858
	257.7	0.159527	0.142378	0.0863215	0.262522	0.191912
	257.6	0.165022	0.123836	0.100474	0.262773	0.182514
	257.5	0.155149	0.113845	0.103796	0.270418	0.157916
	257.4	0.137941	0.0995479	0.0797502	0.265534	0.128848
	257.3	0.107912	0.0742105	0.0566009	0.257434	0.104118
	257.2	0.0888757	0.0716967	0.0586027	0.2575	0.1002
	257.1	0.0902079	0.0737426	0.0670436	0.267611	0.0954565
	257	0.0930733	0.0646391	0.0778102	0.268944	0.0820988
	256.9	0.0792713	0.0493527	0.0867907	0.250367	0.0669238
	256.8	0.0624572	0.0394429	0.0844549	0.229885	0.0623098
	256.7	0.0362549	0.0452337	0.0752148	0.211033	0.0480384
	256.6	0.0112622	0.0376012	0.0724051	0.189117	0.0303542
	256.5	0.0098753	0.0415421	0.0734592	0.159968	0.0160733
	256.4	0.0128673	0.0319031	0.0616382	0.132874	-0.00225233
	256.3	-0.00748765	0.0124011	0.0368734	0.108271	-0.0299168
	256.2	-0.0235886	0.00302518	0.0221977	0.0909569	-0.0492405
	256.1	-0.0276669	0.0172211	0.0280504	0.0954782	-0.0382194
	256	-0.0319503	0.0337535	0.0285348	0.119528	-0.0205614
	255.9	-0.0463908	0.0398373	0.0276881	0.131176	-0.0026295
	255.8	-0.0648188	0.0505025	0.0409907	0.132622	-0.00063026
	255.7	-0.0752251	0.070895	0.0649086	0.135198	-0.00732468
	255.6	-0.072825	0.086015	0.0833958	0.129465	-0.0184547
	255.5	-0.0763467	0.0917015	0.0846304	0.131318	-0.0393484
	255.4	-0.0727986	0.0856639	0.0812048	0.113839	-0.0430994
	255.3	-0.0649747	0.0891395	0.0823601	0.102513	-0.0195171
	255.2	-0.0669454	0.0857472	0.0626806	0.103253	-0.0123982
	255.1	-0.0650805	0.0915859	0.0521575	0.128154	-0.0177083
	255	-0.0290391	0.112994	0.0676064	0.166777	0.00445456
	254.9	0.0155772	0.14114	0.0775777	0.195896	0.0310962
	254.8	0.0454117	0.172623	0.0825642	0.223274	0.0672145
	254.7	0.0594688	0.200794	0.087942	0.252757	0.101306
	254.6	0.0829061	0.226769	0.105852	0.274826	0.122108
	254.5	0.105014	0.249274	0.131527	0.293265	0.145954
	254.4	0.127914	0.259331	0.147844	0.312464	0.153194
	254.3	0.125098	0.256955	0.15119	0.29406	0.129071
	254.2	0.112898	0.250893	0.145282	0.26591	0.0955589
	254.1	0.121229	0.260215	0.141339	0.264659	0.0874768
	254	0.138487	0.265744	0.140154	0.278783	0.0958354
	253.9	0.15523	0.273089	0.146557	0.288314	0.114547
	253.8	0.156808	0.273294	0.153396	0.287416	0.128263
	253.7	0.136589	0.264373	0.153722	0.291237	0.132526
	253.6	0.0974992	0.238881	0.135766	0.284696	0.110467
	253.5	0.0748995	0.218927	0.143552	0.278445	0.102057
	253.4	0.0792704	0.200842	0.154	0.253932	0.117968
	253.3	0.0672047	0.172301	0.156637	0.227061	0.116444
	253.2	0.0512718	0.144288	0.142643	0.198187	0.0987195
	253.1	0.034146	0.104768	0.128495	0.176294	0.0670215
	253	0.02837	0.0777203	0.126303	0.160915	0.0462445
	252.9	0.0246943	0.0576093	0.112374	0.145373	0.0394933
	252.8	0.0110187	0.0331602	0.097222	0.130957	0.0233964
	252.7	-0.0111653	0.0110845	0.0904251	0.11848	0.0151427
	252.6	-0.0169583	-0.00183524	0.0921112	0.122038	0.0233526
	252.5	-0.0050795	-0.00243336	0.105891	0.140615	0.0445775
	252.4	0.0024886	-0.0183589	0.109368	0.131113	0.048254
	252.3	-0.0077317	-0.042354	0.105252	0.101267	0.0435046
	252.2	-0.0420676	-0.0750836	0.0827201	0.0554868	0.0174883
	252.1	-0.0580217	-0.103567	0.0577072	0.0179173	0.00082152
	252	-0.0497242	-0.0887707	0.0499173	0.00174256	-0.00835632
	251.9	-0.0232162	-0.05887	0.0556903	-0.00601924	-0.00744312
	251.8	0.00599248	-0.0426138	0.0597017	-0.00577924	-0.00040273
	251.7	0.0140148	-0.0409052	0.0551106	-0.00589656	-0.00972508
	251.6	0.015141	-0.0421725	0.0313221	-0.0124622	-0.0235162
	251.5	0.0111088	-0.0396988	0.0282262	0.00539665	-0.0201216
	251.4	0.00438778	-0.0275396	0.0384021	0.0241363	-0.0139962
	251.3	-0.00400062	-0.0227862	0.038013	0.0271165	-0.0147322
	251.2	-0.0154546	-0.0139988	0.0398105	0.0385286	-0.0255677
	251.1	-0.0100123	0.00365635	0.0514876	0.063244	-0.02694
	251	0.00513486	0.0237568	0.0600843	0.0919944	-0.0228855
	250.9	0.0182748	0.035823	0.0664178	0.11043	-0.0215243
	250.8	0.0254791	0.0438244	0.0768052	0.115771	-0.0123387
	250.7	0.0445043	0.0618352	0.0900655	0.138032	0.0109535
	250.6	0.0735143	0.0890238	0.112911	0.165609	0.0399001
	250.5	0.111657	0.121136	0.143126	0.21343	0.0628851
	250.4	0.133394	0.147809	0.162853	0.24872	0.0688368
	250.3	0.145695	0.149171	0.178245	0.270385	0.0796254
	250.2	0.15424	0.139258	0.191278	0.281483	0.0904542
	250.1	0.158875	0.134535	0.200507	0.283124	0.0964761
	250	0.152422	0.137241	0.207234	0.289428	0.109872
	249.9	0.128764	0.133209	0.214519	0.294374	0.0992177
	249.8	0.109897	0.126379	0.208265	0.28179	0.072229
	249.7	0.100306	0.126853	0.203437	0.275247	0.0566887
	249.6	0.0981162	0.132049	0.2075	0.273051	0.0480917
	249.5	0.0913582	0.135617	0.203529	0.248343	0.0426406
	249.4	0.0850445	0.135359	0.196481	0.209982	0.029467
	249.3	0.080677	0.120668	0.190585	0.168115	0.00866735
	249.2	0.0796401	0.111695	0.171624	0.141704	-0.0176691
	249.1	0.0692987	0.103461	0.149368	0.124365	-0.04461
	249	0.0379367	0.0814296	0.132126	0.0960399	-0.0752919
	248.9	0.00778819	0.0580365	0.10714	0.0813342	-0.105474
	248.8	-0.0225522	0.0411724	0.0838035	0.0751014	-0.117121
	248.7	-0.0490849	0.0313425	0.0600688	0.0614762	-0.127398
	248.6	-0.0908517	0.0188074	0.0297645	0.0393205	-0.160981
	248.5	-0.1169	0.0145081	0.0129746	0.0342809	-0.181589
	248.4	-0.127682	0.0229343	0.00264843	0.0315626	-0.197189
	248.3	-0.127668	0.0253387	-0.0188789	0.0171999	-0.223126
	248.2	-0.0909291	0.0470766	-0.0107264	0.0288467	-0.203789
	248.1	-0.051913	0.0697853	0.0166069	0.0483935	-0.166651
	248	-0.0363624	0.0659277	0.0214634	0.0493626	-0.144373
	247.9	-0.0332969	0.0476812	0.0127087	0.0526079	-0.133803
	247.8	-0.0223813	0.0303869	0.0157645	0.0754537	-0.108315
	247.7	-0.00372474	0.0181591	0.0167801	0.0908427	-0.0742631
	247.6	-9.728e-05	0.0294375	0.0120054	0.0888601	-0.0431128
	247.5	0.00730739	0.0554542	0.029821	0.0999929	0.00286965
	247.4	0.0206724	0.0763793	0.0482852	0.113717	0.0287682
	247.3	0.0309366	0.0946309	0.0592868	0.112355	0.0429592
	247.2	0.0168116	0.0900335	0.0609205	0.0796574	0.0336462
	247.1	0.00827976	0.0767026	0.0640994	0.0416116	0.0274235
	247	0.0129413	0.0656593	0.0802298	0.0235346	0.0413505
	246.9	0.0230532	0.0435124	0.0923235	0.00957597	0.0574174
	246.8	0.0200694	0.0252615	0.0840391	-0.0123876	0.0515945
	246.7	-0.00781005	-0.00035509	0.0622769	-0.0258991	0.0353367
	246.6	-0.0326181	-0.0188663	0.0541797	-0.0233403	0.0281981
	246.5	-0.0781689	-0.0419356	0.0325833	-0.0444131	-0.0029073
	246.4	-0.107607	-0.0605823	0.00858502	-0.0686517	-0.02459
	246.3	-0.124661	-0.063922	-0.00631392	-0.0795776	-0.0343052
	246.2	-0.135762	-0.0454194	-0.0121889	-0.0800602	-0.0371925
	246.1	-0.151629	-0.0419564	-0.0313601	-0.0878923	-0.0511401
	246	-0.199332	-0.0602262	-0.0666427	-0.105706	-0.0829766
	245.9	-0.232626	-0.0874402	-0.104174	-0.10904	-0.114843
	245.8	-0.259779	-0.122631	-0.144965	-0.122663	-0.143156
	245.7	-0.28239	-0.162627	-0.197087	-0.148924	-0.180183
	245.6	-0.30791	-0.192048	-0.248895	-0.160034	-0.203868
	245.5	-0.309347	-0.212907	-0.281326	-0.150127	-0.210108
	245.4	-0.309352	-0.223951	-0.310862	-0.130822	-0.222243
	245.3	-0.325134	-0.254272	-0.345842	-0.136077	-0.260557
	245.2	-0.336804	-0.255809	-0.367896	-0.150029	-0.278166
	245.1	-0.35423	-0.263654	-0.377478	-0.154935	-0.285785
	245	-0.358352	-0.268585	-0.384296	-0.157474	-0.284875
	244.9	-0.368403	-0.286759	-0.397494	-0.185548	-0.298243
	244.8	-0.364116	-0.31186	-0.412712	-0.211787	-0.301927
	244.7	-0.375722	-0.339371	-0.431087	-0.234407	-0.308302
	244.6	-0.398454	-0.376876	-0.460671	-0.269214	-0.347184
	244.5	-0.417711	-0.420753	-0.501948	-0.31897	-0.37795
	244.4	-0.432627	-0.445162	-0.515924	-0.366129	-0.385253
	244.3	-0.442719	-0.469124	-0.520905	-0.403391	-0.397009
	244.2	-0.456494	-0.494119	-0.51789	-0.424169	-0.394417
	244.1	-0.481004	-0.523535	-0.524315	-0.457733	-0.411888
	244	-0.505845	-0.550035	-0.529492	-0.498222	-0.415872
	243.9	-0.521342	-0.586923	-0.541487	-0.527436	-0.436183
	243.8	-0.544501	-0.626187	-0.567232	-0.561276	-0.461996
	243.7	-0.567728	-0.653117	-0.598794	-0.606638	-0.48382
	243.6	-0.57104	-0.663816	-0.628366	-0.622811	-0.486164
	243.5	-0.579671	-0.687485	-0.661889	-0.638181	-0.506946
	243.4	-0.580343	-0.710959	-0.696075	-0.654498	-0.527612
	243.3	-0.59524	-0.753645	-0.73406	-0.7008	-0.565084
	243.2	-0.607424	-0.784104	-0.763563	-0.73153	-0.604112
	243.1	-0.629131	-0.787015	-0.779484	-0.731526	-0.627195
	243	-0.666446	-0.798861	-0.80646	-0.743277	-0.656315
	242.9	-0.702768	-0.813414	-0.827796	-0.757862	-0.669104
	242.8	-0.737112	-0.827176	-0.839244	-0.772429	-0.67616
	242.7	-0.782004	-0.875081	-0.858834	-0.804683	-0.729516
	242.6	-0.82555	-0.909263	-0.878263	-0.833715	-0.777832
	242.5	-0.872078	-0.955017	-0.906617	-0.886731	-0.830445
	242.4	-0.915572	-0.997759	-0.943576	-0.931098	-0.873339
	242.3	-0.973307	-1.03864	-0.97834	-0.966593	-0.915774
	242.2	-1.04555	-1.09704	-1.02282	-1.02385	-0.963837
	242.1	-1.11646	-1.12666	-1.04936	-1.06753	-1.01026
	242	-1.18263	-1.16435	-1.062	-1.10848	-1.05059
	241.9	-1.25366	-1.19795	-1.07378	-1.16083	-1.08756
	241.8	-1.31359	-1.23324	-1.09851	-1.19228	-1.12748
	241.7	-1.38993	-1.28368	-1.13912	-1.24364	-1.18985
	241.6	-1.46615	-1.31641	-1.18423	-1.28925	-1.25402
	241.5	-1.53328	-1.35264	-1.23256	-1.32863	-1.29994
	241.4	-1.60361	-1.43569	-1.28237	-1.40433	-1.36411
	241.3	-1.66014	-1.51785	-1.33188	-1.47003	-1.42534
	241.2	-1.69817	-1.5903	-1.37802	-1.52126	-1.47942
	241.1	-1.7266	-1.6606	-1.41912	-1.56975	-1.54404
	241	-1.75851	-1.69973	-1.46717	-1.59582	-1.58463
	240.9	-1.79183	-1.73442	-1.52182	-1.62423	-1.62258
	240.8	-1.8218	-1.75197	-1.57467	-1.63748	-1.66022
	240.7	-1.85356	-1.77788	-1.62294	-1.66788	-1.70677
	240.6	-1.88175	-1.79778	-1.66996	-1.70683	-1.75059
	240.5	-1.88542	-1.79594	-1.70254	-1.72069	-1.78738
	240.4	-1.90468	-1.80819	-1.74297	-1.75548	-1.82131
	240.3	-1.93923	-1.84741	-1.80782	-1.80248	-1.87002
	240.2	-1.97262	-1.90196	-1.87325	-1.84991	-1.9258
	240.1	-2.0277	-1.95527	-1.93819	-1.92292	-1.98576
	240	-2.06815	-1.99384	-1.97961	-1.98595	-2.01648
	239.9	-2.11195	-2.04296	-2.01933	-2.04122	-2.04391
	239.8	-2.16595	-2.09558	-2.05573	-2.09548	-2.08436
	239.7	-2.20347	-2.1291	-2.10624	-2.14875	-2.12702
	239.6	-2.25224	-2.16671	-2.15283	-2.21453	-2.18635
	239.5	-2.31017	-2.20753	-2.19803	-2.28301	-2.24904
	239.4	-2.38319	-2.25019	-2.24663	-2.33697	-2.30817
	239.3	-2.45294	-2.31057	-2.29747	-2.39396	-2.38214
	239.2	-2.532	-2.39139	-2.35598	-2.45181	-2.46852
	239.1	-2.60393	-2.47156	-2.4179	-2.51719	-2.55238
	239	-2.66526	-2.54336	-2.48263	-2.57358	-2.62066
	238.9	-2.73309	-2.61946	-2.55257	-2.62026	-2.68852
	238.8	-2.81576	-2.6891	-2.62194	-2.6978	-2.76999
	238.7	-2.91419	-2.78786	-2.70405	-2.7852	-2.85627
	238.6	-2.99499	-2.88037	-2.78071	-2.8565	-2.92233
	238.5	-3.07652	-2.96773	-2.85371	-2.93261	-2.97243
	238.4	-3.14559	-3.05274	-2.9327	-2.99308	-3.02399
	238.3	-3.22058	-3.14939	-3.01249	-3.04349	-3.07977
	238.2	-3.28406	-3.23869	-3.08457	-3.10217	-3.12618
	238.1	-3.35407	-3.32352	-3.15896	-3.16163	-3.1703
	238	-3.42569	-3.4041	-3.21778	-3.21125	-3.20839
	237.9	-3.49682	-3.47879	-3.27253	-3.2675	-3.25457
	237.8	-3.56227	-3.5294	-3.32628	-3.3366	-3.29722
	237.7	-3.6291	-3.59137	-3.39118	-3.43399	-3.3576
	237.6	-3.70538	-3.66307	-3.48374	-3.55293	-3.42088
	237.5	-3.78583	-3.7451	-3.58867	-3.67925	-3.47965
	237.4	-3.8571	-3.81562	-3.67547	-3.7827	-3.53824
	237.3	-3.95751	-3.89662	-3.76161	-3.89177	-3.62199
	237.2	-4.05365	-3.98406	-3.85078	-4.00556	-3.70409
	237.1	-4.16395	-4.08566	-3.94436	-4.11006	-3.77319
	237	-4.24945	-4.15904	-4.02913	-4.17128	-3.83092
	236.9	-4.33297	-4.22169	-4.10178	-4.23217	-3.89574
	236.8	-4.43753	-4.29523	-4.19161	-4.31968	-4.00565
	236.7	-4.53601	-4.37661	-4.26156	-4.40478	-4.1027
	236.6	-4.64777	-4.46744	-4.35959	-4.50468	-4.1966
	236.5	-4.76779	-4.56336	-4.4627	-4.60086	-4.29833
	236.4	-4.88404	-4.65513	-4.56481	-4.70447	-4.40453
	236.3	-5.01996	-4.76427	-4.69029	-4.83835	-4.53082
	236.2	-5.14729	-4.86783	-4.83117	-4.96404	-4.66125
	236.1	-5.27903	-4.99047	-4.95855	-5.06752	-4.78796
	236	-5.39345	-5.11349	-5.0863	-5.151	-4.90908
	235.9	-5.51418	-5.24743	-5.19959	-5.24129	-5.03335
	235.8	-5.62641	-5.36885	-5.29569	-5.33311	-5.15835
	235.7	-5.76965	-5.50676	-5.41069	-5.45223	-5.28225
	235.6	-5.90266	-5.63264	-5.51924	-5.5744	-5.39065
	235.5	-6.02204	-5.74314	-5.61704	-5.6856	-5.48732
	235.4	-6.11754	-5.83918	-5.71418	-5.78285	-5.57513
	235.3	-6.22398	-5.94599	-5.81162	-5.90069	-5.68335
	235.2	-6.35014	-6.07661	-5.92575	-6.04688	-5.79533
	235.1	-6.46743	-6.22047	-6.04504	-6.18369	-5.90834
	235	-6.60527	-6.36977	-6.18266	-6.33854	-6.03027
	234.9	-6.73931	-6.5058	-6.30967	-6.48098	-6.16994
	234.8	-6.84984	-6.6266	-6.42536	-6.61439	-6.29871
	234.7	-6.96217	-6.75478	-6.55034	-6.73857	-6.42667
	234.6	-7.06841	-6.88254	-6.66894	-6.84588	-6.54564
	234.5	-7.19654	-7.02176	-6.79311	-6.96003	-6.64527
	234.4	-7.32265	-7.16488	-6.92038	-7.08624	-6.75734
	234.3	-7.46254	-7.28829	-7.0428	-7.20883	-6.85344
	234.2	-7.59872	-7.38908	-7.15865	-7.32166	-6.95602
	234.1	-7.74665	-7.4943	-7.28671	-7.46455	-7.06712
	234	-7.87405	-7.60288	-7.41176	-7.59714	-7.1748
	233.9	-7.9888	-7.7122	-7.5315	-7.6992	-7.27427
	233.8	-8.1113	-7.84205	-7.65871	-7.82025	-7.40281
	233.7	-8.24159	-7.98056	-7.80094	-7.9669	-7.52121
	233.6	-8.37552	-8.10653	-7.95715	-8.13067	-7.61067
	233.5	-8.51713	-8.24432	-8.10661	-8.27964	-7.73751
	233.4	-8.6598	-8.37002	-8.23814	-8.42541	-7.84748
	233.3	-8.79697	-8.4937	-8.37396	-8.54468	-7.95188
	233.2	-8.92632	-8.62646	-8.51013	-8.66365	-8.04462
	233.1	-9.06749	-8.77456	-8.6662	-8.80678	-8.16784
	233	-9.20304	-8.91486	-8.81577	-8.95063	-8.28273
	232.9	-9.34922	-9.04962	-8.95687	-9.10476	-8.4194
	232.8	-9.49783	-9.18987	-9.08537	-9.27314	-8.56521
	232.7	-9.64886	-9.32705	-9.23593	-9.44743	-8.72238
	232.6	-9.80188	-9.47403	-9.39668	-9.6234	-8.89804
	232.5	-9.94304	-9.61554	-9.53908	-9.77626	-9.03457
	232.4	-10.073	-9.75495	-9.66409	-9.89587	-9.13284
	232.3	-10.2181	-9.89275	-9.80419	-10.0394	-9.2505
	232.2	-10.3778	-10.0293	-9.94837	-10.2108	-9.40256
	232.1	-10.5387	-10.1661	-10.0865	-10.3731	-9.54327
	232	-10.7141	-10.3215	-10.2173	-10.5191	-9.70744
	231.9	-10.895	-10.5011	-10.3476	-10.6586	-9.88861
	231.8	-11.056	-10.6423	-10.4687	-10.7872	-10.0276
	231.7	-11.2003	-10.7549	-10.5972	-10.9009	-10.1671
	231.6	-11.3505	-10.8666	-10.7178	-11.0399	-10.2949
	231.5	-11.4857	-10.9697	-10.8128	-11.1634	-10.4137
	231.4	-11.6448	-11.0856	-10.9024	-11.2848	-10.5511
	231.3	-11.8151	-11.236	-11.0105	-11.4326	-10.7016
	231.2	-11.99	-11.3933	-11.1479	-11.58	-10.8396
	231.1	-12.1492	-11.5413	-11.2909	-11.7122	-10.9623
	231	-12.3028	-11.675	-11.4271	-11.846	-11.0776
	230.9	-12.4425	-11.7969	-11.5463	-11.9505	-11.1733
	230.8	-12.5957	-11.9344	-11.6878	-12.08	-11.3166
	230.7	-12.7383	-12.0623	-11.8306	-12.2064	-11.4679
	230.6	-12.9063	-12.2061	-11.9675	-12.3211	-11.6136
	230.5	-13.0673	-12.3599	-12.1043	-12.4429	-11.7252
	230.4	-13.2186	-12.5088	-12.2483	-12.5819	-11.837
	230.3	-13.3718	-12.6595	-12.4175	-12.748	-11.9747
	230.2	-13.5127	-12.8124	-12.5698	-12.8793	-12.1078
	230.1	-13.6323	-12.9539	-12.7114	-12.9872	-12.241
	230	-13.7776	-13.1064	-12.8495	-13.1161	-12.3721
	229.9	-13.9303	-13.2588	-12.9759	-13.2537	-12.519
	229.8	-14.0986	-13.4289	-13.1284	-13.4285	-12.6824
	229.7	-14.2375	-13.6105	-13.2958	-13.5964	-12.8252
	229.6	-14.3709	-13.7575	-13.4403	-13.746	-12.9592
	229.5	-14.5056	-13.8808	-13.5649	-13.8799	-13.0648
	229.4	-14.6271	-14.0113	-13.696	-14.0167	-13.1838
	229.3	-14.7426	-14.1497	-13.8186	-14.1262	-13.2937
	229.2	-14.8809	-14.3132	-13.9519	-14.27	-13.408
	229.1	-15.0326	-14.4812	-14.0869	-14.4194	-13.5313
	229	-15.1823	-14.6359	-14.2223	-14.5558	-13.6569
	228.9	-15.3049	-14.7638	-14.348	-14.6784	-13.786
	228.8	-15.444	-14.9083	-14.476	-14.8162	-13.9492
	228.7	-15.6107	-15.0824	-14.6105	-14.9284	-14.1212
	228.6	-15.7577	-15.2446	-14.7261	-15.0292	-14.2386
	228.5	-15.8986	-15.3711	-14.85	-15.1765	-14.3728
	228.4	-16.0394	-15.5046	-14.9776	-15.3597	-14.5085
	228.3	-16.1523	-15.6408	-15.098	-15.5386	-14.6281
	228.2	-16.244	-15.7713	-15.216	-15.6923	-14.7461
	228.1	-16.3416	-15.8927	-15.3277	-15.834	-14.8716
	228	-16.4717	-15.9868	-15.4359	-15.9659	-14.9635
	227.9	-16.6122	-16.0977	-15.5655	-16.0971	-15.0617
	227.8	-16.7652	-16.2365	-15.721	-16.2562	-15.2064
	227.7	-16.9411	-16.3695	-15.867	-16.4394	-15.3443
	227.6	-17.1114	-16.4948	-15.9935	-16.6021	-15.4744
	227.5	-17.2825	-16.6221	-16.1105	-16.7592	-15.6136
	227.4	-17.4405	-16.7468	-16.2384	-16.916	-15.7402
	227.3	-17.5705	-16.8717	-16.3479	-17.0785	-15.8323
	227.2	-17.7068	-17.0153	-16.4745	-17.2608	-15.9187
	227.1	-17.8329	-17.1241	-16.6012	-17.3916	-15.9896
	227	-17.9283	-17.2004	-16.7241	-17.5115	-16.0669
	226.9	-18.0169	-17.243	-16.829	-17.6264	-16.1551
	226.8	-18.1074	-17.3045	-16.9009	-17.7294	-16.2406
	226.7	-18.2166	-17.3862	-16.9773	-17.8232	-16.3333
	226.6	-18.3378	-17.4732	-17.0721	-17.8883	-16.4485
	226.5	-18.4622	-17.5786	-17.1834	-17.9672	-16.5695
	226.4	-18.5889	-17.6862	-17.3047	-18.0502	-16.6607
	226.3	-18.6845	-17.7823	-17.4171	-18.133	-16.7643
	226.2	-18.7587	-17.8557	-17.4976	-18.2231	-16.8403
	226.1	-18.8001	-17.914	-17.5401	-18.2781	-16.8877
	226	-18.8457	-17.9738	-17.6062	-18.3188	-16.9367
	225.9	-18.8927	-18.0349	-17.6887	-18.3653	-16.9881
	225.8	-18.945	-18.1168	-17.7985	-18.424	-17.0518
	225.7	-19.0069	-18.2046	-17.881	-18.4998	-17.1049
	225.6	-19.071	-18.2897	-17.9585	-18.5664	-17.1945
	225.5	-19.1171	-18.3685	-18.0205	-18.6006	-17.2695
	225.4	-19.1671	-18.4601	-18.0669	-18.6714	-17.3441
	225.3	-19.2361	-18.5438	-18.1038	-18.7656	-17.4007
	225.2	-19.3274	-18.6668	-18.1619	-18.8396	-17.4728
	225.1	-19.4311	-18.7848	-18.2321	-18.9186	-17.5272
	225	-19.5423	-18.8806	-18.3067	-19.0027	-17.5824
	224.9	-19.6558	-18.9659	-18.3829	-19.0964	-17.639
	224.8	-19.7748	-19.0426	-18.4559	-19.1869	-17.6922
	224.7	-19.8628	-19.1066	-18.5297	-19.284	-17.7767
	224.6	-19.9449	-19.161	-18.5818	-19.3723	-17.8589
	224.5	-20.0522	-19.2343	-18.6522	-19.456	-17.9542
	224.4	-20.1597	-19.3234	-18.7276	-19.5318	-18.0545
	224.3	-20.222	-19.3912	-18.7753	-19.5607	-18.1498
	224.2	-20.303	-19.4709	-18.8192	-19.6487	-18.2382
	224.1	-20.3782	-19.5327	-18.8585	-19.7542	-18.3205
	224	-20.4364	-19.56	-18.916	-19.8082	-18.372
	223.9	-20.5397	-19.6151	-19.0065	-19.8862	-18.4354
	223.8	-20.6494	-19.6629	-19.0877	-19.9776	-18.5066
	223.7	-20.715	-19.7014	-19.1654	-20.0368	-18.5389
	223.6	-20.7884	-19.7709	-19.2631	-20.107	-18.5919
	223.5	-20.8368	-19.8248	-19.3377	-20.2023	-18.639
	223.4	-20.8934	-19.8686	-19.4025	-20.2665	-18.683
	223.3	-20.946	-19.9107	-19.4656	-20.3213	-18.7168
	223.2	-21.0012	-19.974	-19.5123	-20.3886	-18.7481
	223.1	-21.0182	-20.0225	-19.5482	-20.4274	-18.7624
	223	-21.0452	-20.0559	-19.5587	-20.4254	-18.7527
	222.9	-21.1044	-20.1155	-19.5944	-20.4524	-18.7517
	222.8	-21.1397	-20.1464	-19.6264	-20.4534	-18.7661
	222.7	-21.1526	-20.161	-19.6658	-20.4801	-18.7869
	222.6	-21.1861	-20.1804	-19.7002	-20.5236	-18.8041
	222.5	-21.2221	-20.2236	-19.7417	-20.5452	-18.836
	222.4	-21.2644	-20.2462	-19.7709	-20.5481	-18.8412
	222.3	-21.2976	-20.2826	-19.7786	-20.5657	-18.8663
	222.2	-21.2897	-20.2803	-19.7687	-20.5479	-18.8684
	222.1	-21.2891	-20.2703	-19.7555	-20.5367	-18.8797
	222	-21.3044	-20.2871	-19.7557	-20.5536	-18.9233
	221.9	-21.3232	-20.2811	-19.7456	-20.5623	-18.9559
	221.8	-21.3293	-20.2431	-19.7143	-20.5086	-18.96
	221.7	-21.3317	-20.2261	-19.7065	-20.4768	-18.9727
	221.6	-21.3152	-20.2312	-19.7003	-20.4453	-18.9993
	221.5	-21.2975	-20.2213	-19.6984	-20.3956	-19.0321
	221.4	-21.3037	-20.1873	-19.7117	-20.369	-19.0716
	221.3	-21.3087	-20.1765	-19.7325	-20.3844	-19.1229
	221.2	-21.3235	-20.17	-19.7726	-20.4116	-19.1691
	221.1	-21.3181	-20.1923	-19.7927	-20.4627	-19.1879
	221	-21.3276	-20.2146	-19.7995	-20.4761	-19.1942
	220.9	-21.3357	-20.2244	-19.8148	-20.4828	-19.1688
	220.8	-21.3376	-20.1939	-19.823	-20.467	-19.1341
	220.7	-21.3132	-20.1419	-19.8106	-20.4362	-19.0719
	220.6	-21.2626	-20.1031	-19.7894	-20.4286	-19.006
	220.5	-21.2165	-20.096	-19.7741	-20.4401	-18.9676
	220.4	-21.1764	-20.1016	-19.7666	-20.4397	-18.937
	220.3	-21.1618	-20.0752	-19.7451	-20.4114	-18.9015
	220.2	-21.1265	-20.0211	-19.7162	-20.3607	-18.8662
	220.1	-21.1131	-20.0067	-19.7166	-20.3623	-18.8456
	220	-21.1009	-20.0114	-19.7319	-20.3796	-18.8356
	219.9	-21.0868	-19.9794	-19.7513	-20.391	-18.8403
	219.8	-21.047	-19.9245	-19.7499	-20.4041	-18.8089
	219.7	-21.018	-19.9214	-19.7366	-20.4384	-18.7889
	219.6	-20.9948	-19.8967	-19.724	-20.4429	-18.7455
	219.5	-20.9517	-19.8772	-19.7003	-20.4194	-18.6957
	219.4	-20.9042	-19.8439	-19.6604	-20.3727	-18.6451
	219.3	-20.877	-19.7957	-19.6253	-20.3628	-18.591
	219.2	-20.8588	-19.747	-19.5677	-20.3373	-18.5714
	219.1	-20.8284	-19.7072	-19.4954	-20.3394	-18.562
	219	-20.8065	-19.7011	-19.4542	-20.3467	-18.5963
	218.9	-20.8131	-19.6892	-19.4192	-20.3175	-18.6262
	218.8	-20.822	-19.6718	-19.3924	-20.2757	-18.6503
	218.7	-20.8225	-19.6686	-19.3795	-20.2471	-18.6382
	218.6	-20.8239	-19.6569	-19.3959	-20.2286	-18.6384
	218.5	-20.8479	-19.6527	-19.4077	-20.2262	-18.6216
	218.4	-20.8429	-19.6289	-19.3753	-20.2054	-18.5856
	218.3	-20.8313	-19.5798	-19.3113	-20.1669	-18.5472
	218.2	-20.8307	-19.5621	-19.2576	-20.1332	-18.506
	218.1	-20.8345	-19.5657	-19.2219	-20.0975	-18.4755
	218	-20.8185	-19.5608	-19.1917	-20.0385	-18.4192
	217.9	-20.797	-19.5605	-19.163	-19.9845	-18.3798
	217.8	-20.7789	-19.5436	-19.1326	-19.9032	-18.3632
	217.7	-20.7924	-19.5154	-19.1116	-19.8563	-18.3628
	217.6	-20.7717	-19.4688	-19.0618	-19.7811	-18.3185
	217.5	-20.7068	-19.4311	-19.0234	-19.7299	-18.2464
	217.4	-20.664	-19.4071	-19.0226	-19.6849	-18.192
	217.3	-20.6552	-19.3997	-19.0227	-19.6663	-18.1447
	217.2	-20.6446	-19.3805	-19.026	-19.694	-18.1284
	217.1	-20.628	-19.3418	-19.0214	-19.7108	-18.0937
	217	-20.5882	-19.2924	-19.0107	-19.7046	-18.0988
	216.9	-20.5379	-19.2809	-18.9821	-19.6977	-18.071
	216.8	-20.4687	-19.2699	-18.9422	-19.6733	-18.0333
	216.7	-20.4261	-19.2553	-18.9339	-19.665	-18.0466
	216.6	-20.4028	-19.2375	-18.9545	-19.6515	-18.0655
	216.5	-20.3608	-19.2028	-18.9563	-19.6486	-18.0283
	216.4	-20.3249	-19.1531	-18.9436	-19.6454	-17.9831
	216.3	-20.2958	-19.0784	-18.9199	-19.6523	-17.9618
	216.2	-20.241	-19.0011	-18.8959	-19.6388	-17.9382
	216.1	-20.1741	-18.9131	-18.8569	-19.6447	-17.8674
	216	-20.1447	-18.8691	-18.832	-19.67	-17.8216
	215.9	-20.1417	-18.8744	-18.8505	-19.699	-17.8514
	215.8	-20.1432	-18.8953	-18.8669	-19.7411	-17.9076
	215.7	-20.1334	-18.9093	-18.8374	-19.7487	-17.9274
	215.6	-20.0797	-18.8833	-18.8084	-19.7041	-17.9123
	215.5	-20.025	-18.8436	-18.7774	-19.637	-17.8785
	215.4	-19.9891	-18.8199	-18.7389	-19.6008	-17.8435
	215.3	-19.958	-18.7814	-18.6967	-19.5484	-17.7897
	215.2	-19.9543	-18.7159	-18.665	-19.5064	-17.7833
	215.1	-19.952	-18.6635	-18.6211	-19.5054	-17.8018
	215	-19.9297	-18.6316	-18.5907	-19.4847	-17.7927
	214.9	-19.9058	-18.6275	-18.5616	-19.466	-17.77
	214.8	-19.8882	-18.6123	-18.5351	-19.4389	-17.7641
	214.7	-19.8651	-18.5966	-18.5093	-19.4156	-17.7597
	214.6	-19.8377	-18.6025	-18.4954	-19.3932	-17.7585
	214.5	-19.852	-18.6285	-18.4589	-19.4059	-17.752
	214.4	-19.8764	-18.681	-18.4368	-19.4078	-17.7873
	214.3	-19.8227	-18.6871	-18.4118	-19.3435	-17.7628
	214.2	-19.7363	-18.6602	-18.3622	-19.2873	-17.6808
	214.1	-19.6939	-18.6367	-18.3216	-19.2311	-17.6113
	214	-19.6523	-18.5968	-18.3204	-19.1917	-17.5718
	213.9	-19.625	-18.585	-18.3221	-19.1988	-17.5852
	213.8	-19.6285	-18.6002	-18.3121	-19.1977	-17.6144
	213.7	-19.649	-18.6346	-18.3185	-19.2069	-17.6618
	213.6	-19.6789	-18.6672	-18.321	-19.2559	-17.6985
	213.5	-19.6734	-18.6909	-18.3121	-19.3011	-17.6918
	213.4	-19.6673	-18.7026	-18.3277	-19.3076	-17.6805
	213.3	-19.7026	-18.7242	-18.3651	-19.2967	-17.7053
	213.2	-19.6987	-18.7192	-18.3655	-19.2888	-17.7278
	213.1	-19.713	-18.7188	-18.3885	-19.2951	-17.7721
	213	-19.7424	-18.7288	-18.4135	-19.2859	-17.818
	212.9	-19.7686	-18.7373	-18.4033	-19.2683	-17.8188
	212.8	-19.7657	-18.7473	-18.4338	-19.2129	-17.8311
	212.7	-19.7526	-18.7372	-18.4655	-19.1728	-17.8305
	212.6	-19.7829	-18.7526	-18.5096	-19.2066	-17.8916
	212.5	-19.8481	-18.7875	-18.5813	-19.2517	-17.9593
	212.4	-19.892	-18.8162	-18.6409	-19.2984	-18.019
	212.3	-19.957	-18.8476	-18.669	-19.353	-18.066
	212.2	-20.0248	-18.8729	-18.6562	-19.3919	-18.0988
	212.1	-20.0352	-18.8949	-18.6734	-19.4297	-18.1286
	212	-20.0179	-18.9006	-18.7148	-19.4611	-18.1361
	211.9	-20.0188	-18.889	-18.7715	-19.4679	-18.1424
	211.8	-20.044	-18.9168	-18.8139	-19.468	-18.1777
	211.7	-20.0487	-18.9308	-18.8521	-19.4852	-18.2228
	211.6	-20.0549	-18.9351	-18.8572	-19.5471	-18.2173
	211.5	-20.1131	-18.9361	-18.8747	-19.6253	-18.2058
	211.4	-20.1501	-18.995	-18.8836	-19.6801	-18.1842
	211.3	-20.17	-19.0522	-18.9226	-19.7333	-18.2113
	211.2	-20.2231	-19.1014	-18.9936	-19.7806	-18.277
	211.1	-20.2945	-19.1222	-19.0562	-19.8655	-18.3227
	211	-20.33	-19.1514	-19.1054	-19.9823	-18.3434
	210.9	-20.3344	-19.1873	-19.1527	-20.0438	-18.3495
	210.8	-20.3582	-19.2308	-19.1726	-20.1084	-18.3791
	210.7	-20.398	-19.2527	-19.1776	-20.1468	-18.4141
	210.6	-20.4164	-19.285	-19.1927	-20.1689	-18.4294
	210.5	-20.4393	-19.325	-19.2461	-20.1914	-18.4453
	210.4	-20.514	-19.3731	-19.3023	-20.2166	-18.4711
	210.3	-20.5943	-19.3956	-19.335	-20.2486	-18.4811
	210.2	-20.6531	-19.425	-19.315	-20.3221	-18.5057
	210.1	-20.6901	-19.4512	-19.306	-20.3869	-18.5011
	210	-20.7377	-19.5087	-19.3049	-20.4394	-18.465
	209.9	-20.7464	-19.5615	-19.2871	-20.483	-18.4815
	209.8	-20.7422	-19.618	-19.3049	-20.532	-18.5609
	209.7	-20.7491	-19.6229	-19.3287	-20.5601	-18.6239
	209.6	-20.8033	-19.6477	-19.3528	-20.6096	-18.6598
	209.5	-20.8336	-19.7115	-19.3991	-20.6612	-18.6734
	209.4	-20.8398	-19.777	-19.4038	-20.6818	-18.6951
	209.3	-20.9086	-19.8284	-19.4028	-20.6711	-18.7218
	209.2	-20.9916	-19.8572	-19.3807	-20.666	-18.7261
	209.1	-21.01	-19.8849	-19.3655	-20.6092	-18.7202
	209	-21.0306	-19.9126	-19.3618	-20.6235	-18.728
	208.9	-21.0494	-19.9028	-19.3288	-20.6183	-18.7496
	208.8	-21.0213	-19.8464	-19.2613	-20.536	-18.7142
	208.7	-20.9733	-19.7777	-19.2243	-20.4743	-18.6711
	208.6	-20.919	-19.7423	-19.1691	-20.4214	-18.6421
	208.5	-20.8369	-19.6708	-19.1224	-20.3272	-18.5875
	208.4	-20.7565	-19.58	-19.0707	-20.2498	-18.5535
	208.3	-20.6937	-19.4991	-19.0425	-20.1807	-18.546
	208.2	-20.6248	-19.4125	-19.0247	-20.1023	-18.4587
	208.1	-20.5463	-19.3388	-18.9762	-19.9714	-18.3124
	208	-20.4346	-19.2598	-18.8936	-19.8283	-18.1828
	207.9	-20.2624	-19.1461	-18.7607	-19.6677	-18.0322
	207.8	-20.0717	-18.9633	-18.6129	-19.4978	-17.8871
	207.7	-19.9416	-18.7992	-18.5043	-19.3366	-17.7516
	207.6	-19.7621	-18.6244	-18.342	-19.1421	-17.5819
	207.5	-19.5953	-18.4636	-18.2206	-18.945	-17.4654
	207.4	-19.47	-18.3028	-18.0946	-18.816	-17.3536
	207.3	-19.3219	-18.131	-17.9377	-18.6076	-17.2057
	207.2	-19.1604	-17.9675	-17.8114	-18.417	-17.0208
	207.1	-18.9871	-17.8181	-17.6582	-18.2725	-16.8609
	207	-18.7939	-17.6678	-17.4325	-18.1243	-16.6874
	206.9	-18.6187	-17.4895	-17.2368	-17.9045	-16.4611
	206.8	-18.4048	-17.3156	-17.0833	-17.6562	-16.2124
	206.7	-18.1819	-17.1635	-16.9387	-17.4483	-15.9744
	206.6	-17.9464	-17.0147	-16.7442	-17.2264	-15.7191
	206.5	-17.7437	-16.8598	-16.5138	-16.9812	-15.5291
	206.4	-17.521	-16.6632	-16.2711	-16.782	-15.3495
	206.3	-17.285	-16.4251	-16.022	-16.6031	-15.1474
	206.2	-17.054	-16.1853	-15.8205	-16.4259	-14.9408
	206.1	-16.8495	-15.9653	-15.5998	-16.276	-14.7727
	206	-16.5979	-15.7386	-15.33	-16.1046	-14.575
	205.9	-16.3284	-15.5209	-15.135	-15.9339	-14.4021
	205.8	-16.047	-15.2585	-14.901	-15.7617	-14.2023
	205.7	-15.7598	-14.9811	-14.6353	-15.5365	-13.9609
	205.6	-15.4459	-14.7016	-14.3932	-15.3129	-13.7259
	205.5	-15.1255	-14.4368	-14.2039	-15.0866	-13.4997
	205.4	-14.8355	-14.1815	-14.0225	-14.8686	-13.2833
	205.3	-14.5599	-13.9023	-13.8165	-14.6011	-13.024
	205.2	-14.2443	-13.5661	-13.5705	-14.3973	-12.8053
	205.1	-13.9647	-13.2768	-13.298	-14.1989	-12.6414
	205	-13.6527	-12.9856	-12.9983	-13.8598	-12.4116
	204.9	-13.3521	-12.6817	-12.6974	-13.5169	-12.1952
	204.8	-13.0597	-12.3959	-12.4287	-13.2098	-11.9495
	204.7	-12.7604	-12.0779	-12.1593	-12.9067	-11.6723
	204.6	-12.4368	-11.7755	-11.8771	-12.5917	-11.4164
	204.5	-12.1171	-11.4884	-11.5368	-12.2464	-11.1394
	204.4	-11.7233	-11.1694	-11.1616	-11.8199	-10.7541
	204.3	-11.3566	-10.8662	-10.8453	-11.4196	-10.4049
	204.2	-10.9752	-10.5268	-10.4689	-11.0348	-10.0611
	204.1	-10.5994	-10.1983	-10.1217	-10.6305	-9.66832
	204	-10.2379	-9.81888	-9.80599	-10.2601	-9.30363
	203.9	-9.9488	-9.47734	-9.48895	-9.94752	-8.96558
	203.8	-9.65151	-9.12003	-9.0944	-9.5838	-8.63817
	203.7	-9.34332	-8.7815	-8.71011	-9.2349	-8.26285
	203.6	-8.99182	-8.53354	-8.36596	-8.90589	-7.93778
	203.5	-8.59877	-8.32164	-8.03084	-8.52656	-7.60883
	203.4	-8.26639	-8.08109	-7.67565	-8.21364	-7.23223
	203.3	-7.98245	-7.78215	-7.33741	-7.94005	-6.87335
	203.2	-7.63406	-7.47304	-7.00167	-7.68517	-6.52119
	203.1	-7.31303	-7.09293	-6.6393	-7.37679	-6.22367
	203	-6.94516	-6.75527	-6.27494	-7.05731	-5.90529
	202.9	-6.57821	-6.39855	-5.91878	-6.74572	-5.5335
	202.8	-6.21762	-6.05106	-5.57655	-6.42282	-5.22029
	202.7	-5.91351	-5.74882	-5.26086	-6.10289	-4.93767
	202.6	-5.56437	-5.42479	-4.89528	-5.76751	-4.61194
	202.5	-5.2411	-5.07596	-4.52821	-5.4204	-4.27153
	202.4	-4.93351	-4.7309	-4.14357	-5.08549	-3.94526
	202.3	-4.57344	-4.38475	-3.76018	-4.70539	-3.60165
	202.2	-4.13962	-4.01564	-3.39121	-4.30436	-3.26067
	202.1	-3.71562	-3.68022	-2.99592	-3.92778	-2.9336
	202	-3.26755	-3.333	-2.57483	-3.53406	-2.61588
	201.9	-2.8047	-2.89149	-2.08493	-3.17593	-2.23605
	201.8	-2.43424	-2.45457	-1.64039	-2.80718	-1.97239
	201.7	-2.07218	-1.9941	-1.2504	-2.32072	-1.78373
	201.6	-1.69125	-1.50688	-0.804055	-1.82471	-1.55055
	201.5	-1.31777	-0.97682	-0.364785	-1.30343	-1.24248
	201.4	-0.784549	-0.466698	0.0202857	-0.790546	-0.812306
	201.3	-0.240184	-0.00591342	0.385102	-0.30132	-0.398585
	201.2	0.268641	0.367523	0.750296	0.184734	-0.0330783
	201.1	0.80988	0.834437	1.13274	0.711405	0.428892
	201	1.34291	1.38348	1.58614	1.26185	0.947504
	200.9	1.88454	1.9474	2.06017	1.80394	1.49243
	200.8	2.43958	2.49756	2.54892	2.29247	1.98958
	200.7	3.0113	3.01518	3.02123	2.7043	2.49026
	200.6	3.56381	3.45532	3.49428	3.12471	3.01751
	200.5	4.07283	3.93235	3.96224	3.59468	3.52589
	200.4	4.58034	4.45579	4.32268	4.03489	4.07429
	200.3	5.11903	4.99642	4.7362	4.47515	4.65492
	200.2	5.59278	5.53705	5.09422	5.04096	5.17077
	200.1	6.11697	6.05845	5.52738	5.51041	5.84474
	200	6.6819	6.5933	6.03941	5.95761	6.53713
	199.9	7.3641	7.12003	6.50074	6.40325	7.19773
	199.8	8.03557	7.68658	7.00513	6.90463	7.80037
	199.7	8.65685	8.27486	7.55527	7.41365	8.38888
	199.6	9.21242	8.85386	8.17502	7.9707	9.02034
	199.5	9.72924	9.47856	8.82513	8.58406	9.64154
	199.4	10.3103	10.0496	9.44877	9.11189	10.2562
	199.3	10.8665	10.6074	10.0012	9.60375	10.8235
	199.2	11.4331	11.1794	10.5676	10.1019	11.3438
	199.1	12.0365	11.6951	11.1074	10.6676	11.8875
	199	12.6281	12.2676	11.6567	11.3784	12.423
	198.9	13.2288	12.9671	12.2177	12.1028	12.941
	198.8	13.8691	13.6137	12.8845	12.8407	13.5127
	198.7	14.4953	14.2538	13.6281	13.6049	14.0918
	198.6	15.0939	14.8477	14.2863	14.3053	14.5803
	198.5	15.7507	15.394	14.8812	14.9503	15.1194
	198.4	16.4409	15.9468	15.4757	15.6964	15.729
	198.3	17.0645	16.5545	16.1282	16.4868	16.3791
	198.2	17.5968	17.1292	16.7526	17.2347	16.9521
	198.1	18.1269	17.7072	17.4196	17.8853	17.6166
	198	18.6908	18.2862	18.0923	18.4664	18.1404
	197.9	19.2957	18.9281	18.6978	19.069	18.6514
	197.8	19.9301	19.53	19.2041	19.646	19.225
	197.7	20.4624	20.1307	19.7505	20.3206	19.757
	197.6	21.0062	20.6788	20.3423	20.9394	20.2589
	197.5	21.5903	21.2139	20.9104	21.5668	20.8083
	197.4	22.0889	21.7953	21.4783	22.2049	21.4736
	197.3	22.593	22.4502	22.0575	22.7903	22.0796
	197.2	23.1883	23.1216	22.6509	23.424	22.6615
	197.1	23.7446	23.781	23.1731	24.0216	23.2984
	197	24.4588	24.4335	23.8058	24.5975	23.9525
	196.9	25.1743	25.18	24.431	25.2832	24.542
	196.8	25.8227	25.964	25.0284	25.885	25.1449
	196.7	26.4499	26.7217	25.6504	26.5377	25.6518
	196.6	27.1065	27.4141	26.2101	27.067	26.1618
	196.5	27.7907	28.1762	26.8167	27.6846	26.7614
	196.4	28.5389	28.8507	27.4051	28.3778	27.2474
	196.3	29.1785	29.402	27.9924	29.1117	27.792
	196.2	29.7408	29.9645	28.4905	29.7846	28.3614
	196.1	30.4018	30.5273	28.8474	30.4392	28.9036
	196	31.0357	30.9913	29.2172	31.0199	29.4477
	195.9	31.6617	31.3723	29.6567	31.6626	29.9853
	195.8	32.209	31.9348	30.0779	32.2729	30.5385
	195.7	32.842	32.4225	30.603	32.8679	30.9281
	195.6	33.4618	32.8281	31.1379	33.4919	31.4037
	195.5	34.0317	33.2926	31.7712	34.1266	32.0423
	195.4	34.7036	33.7546	32.3488	34.6277	32.4609
	195.3	35.2557	34.1787	32.7855	35.1101	32.8078
	195.2	35.7233	34.4199	33.1568	35.5069	33.1571
	195.1	36.2172	34.7838	33.7506	35.9334	33.4208
	195	36.7995	35.3283	34.2326	36.3711	33.6645
	194.9	37.4079	35.8054	34.6581	36.8402	33.9397
	194.8	37.8182	36.0055	35.0598	37.1896	34.2786
	194.7	38.0526	36.1172	35.4434	37.3929	34.6108
	194.6	38.4061	36.4489	35.7941	37.5459	34.9122
	194.5	38.8586	36.7241	36.2064	37.8918	35.1313
	194.4	39.2795	37.04	36.7315	38.265	35.3791
	194.3	39.7054	37.5044	37.2435	38.6178	35.6842
	194.2	40.1116	38.0401	37.62	38.8711	35.9164
	194.1	40.5453	38.4244	37.9121	39.2001	36.0023
	194	40.9709	38.8198	38.1204	39.5136	36.1608
	193.9	41.5084	39.1924	38.3779	39.8366	36.4207
	193.8	41.9825	39.4261	38.5828	39.9855	36.3949
	193.7	42.4897	39.5651	38.805	40.16	36.5637
	193.6	42.9228	39.7515	39.0038	40.4556	36.7493
	193.5	43.371	39.9397	39.2971	40.6511	37.0315
	193.4	43.8161	40.0336	39.4752	40.8495	37.4644
	193.3	44.117	40.1101	39.7269	41.0509	37.8433
	193.2	44.4558	40.416	40.0607	41.2936	38.0901
	193.1	44.8577	40.8766	40.2797	41.5968	38.2778
	193	45.372	41.3633	40.4313	42.0634	38.4908
	192.9	45.6452	41.6549	40.6133	42.6118	38.6079
	192.8	45.8584	41.9328	40.8232	42.9407	38.7445
	192.7	46.1405	42.3176	41.1601	43.1702	38.8965
	192.6	46.3402	42.5728	41.5051	43.338	38.9905
	192.5	46.5354	42.8437	41.8196	43.6013	39.1182
	192.4	46.7313	43.0686	42.1362	43.8224	39.3161
	192.3	46.8096	43.3109	42.3917	43.9003	39.4047
	192.2	46.7213	43.5653	42.5751	43.8236	39.4488
	192.1	46.5544	43.7586	42.5895	43.8266	39.5205
	192	46.4347	44.1278	42.5004	43.9611	39.6673
	191.9	46.3121	44.4682	42.4605	44.0673	39.771
	191.8	46.253	44.9336	42.4822	44.2882	39.7395
	191.7	46.1273	45.356	42.5144	44.5995	39.6565
	191.6	45.9692	45.5162	42.5585	44.7481	39.6313
	191.5	45.7772	45.4321	42.647	44.8846	39.6065
	191.4	45.7489	45.4274	42.7659	44.9636	39.4279
	191.3	45.8009	45.4332	42.6426	44.7893	39.2023
	191.2	45.8266	45.5206	42.529	44.512	39.0419
	191.1	45.8232	45.6608	42.3901	44.1828	38.9249
	191	45.7499	45.4389	42.1704	43.9962	38.8035
	190.9	45.7821	45.3713	41.8827	44.0433	38.6042
	190.8	45.6977	45.1719	41.7684	43.9462	38.4542
	190.7	45.5491	44.9449	41.796	43.7535	38.2875
	190.6	45.4957	44.7487	41.8042	43.5611	38.1416
	190.5	45.3429	44.5875	41.7664	43.4347	37.7432
	190.4	45.2935	44.4399	41.7142	43.2758	37.4223
	190.3	45.0701	44.3023	41.7596	43.179	37.0695
	190.2	44.7344	44.2094	41.9887	43.162	36.7662
	190.1	44.3993	43.9813	42.0588	42.9975	36.5613
	190	44.1265	43.7429	42.0752	42.5239	36.3637
