# Supplementary material for: Structural insights into the activation mechanism of antimicrobial GBP1
Source: EMBO J. 2024 Jan 24;43(4):615–36. doi: 10.1038/s44318-023-00023-y (PMC10897159; doi:10.1038/s44318-023-00023-y)
Supplement: Supplementary file 10 — Figures EV and Appendix Source Data [file 44318_2023_23_MOESM10_ESM.zip › Figure EV3/EV3A/SourceData_EV3A_mant-GMPNP binding.xlsx]

## Sheet: Fig_EV3A
Figure EV3A
	mant-GMPNP binding
	GBP1	WT		D207-223		D207-216		D207-213		D199A		D199K		M139D		M139E		M139R
		Average	Error	Average	Error	Average	Error	Average	Error	Average	Error	Average	Error	Average	Error	Average	Error	Average	Error
		Fluorescence	Fluorescence	Fluorescence	Fluorescence	Fluorescence	Fluorescence	Fluorescence	Fluorescence	Fluorescence	Fluorescence	Fluorescence	Fluorescence	Fluorescence	Fluorescence	Fluorescence	Fluorescence	Fluorescence	Fluorescence
	(µM)	(a.u.)	(a.u.)	(a.u.)	(a.u.)	(a.u.)	(a.u.)	(a.u.)	(a.u.)	(a.u.)	(a.u.)	(a.u.)	(a.u.)	(a.u.)	(a.u.)	(a.u.)	(a.u.)	(a.u.)	(a.u.)
	40	18028	1004.3	15858.3	1539.33	16348.5	585.68	22327	4155.56	17035.7	1109.14	16929.3	995.815	17234	1890.59	20253.3	781.774	20564.7	1743.12
	20	17907.7	1048.82	15145	862.745	16464.5	1577.69	19187	792.987	16868	474.122	16234.3	923.224	16510.7	805.397	19722.3	1101.18	18413.3	1257.46
	10	17420.3	1397.37	13963.3	845.855	14848.8	736.899	18209.3	406.389	15691.3	1626.58	14011.3	1068.75	15677	1688.85	18357.3	873.472	15990.3	1010.33
	5	14085	1177.91	10725.7	1085.56	12507.2	396.876	10054.3	961.937	12435.3	785.402	10053.3	935.739	12951.3	885.771	15516.3	705.4	11207.7	1619.74
	2.5	10792	2038.29	8067.67	814.01	10138.8	970.346	13564.7	485.746	8942	966.517	6989.67	978.408	10618	2257.26	12631	888.181	10916.7	953.263
	1.25	7285.67	979.916	3886	1096.04	7430.5	1041.69	11096	73.1452	4692	2820.92	3513	496.689	7833	1822.06	9533	706.238	7587.33	1131.42
	0.625	4375.33	1406.52	2161.67	2257.33	3925.83	615.011	9686	2324.06	2872.33	468.096	4271	3377.73	5202.33	1534.37	6463.67	720.182	4463.33	76.2642
	0.3125	2841.33	1110.86	1120.67	502.933	1501.17	220.231	5410	296.068	1583.67	831.975	514.667	762.466	2605.33	1457.89	4209.67	577.689	2884.33	619.427
	0.15625	1730	1530.47	135.333	418.024	-247.5	280.275	3299.67	171.783	442	723.309	-519.333	406.062	1232.67	1010.82	2729.67	347.856	1409	602.864
	0.078125	882.667	1673.42	-436.333	535.411	-928.5	423	2326.33	226.691	-150	622.697	-931.333	300.78	440.667	992.383	2229	435.268	452.333	394.83
	0.0390625	947.333	1834.73	-2313.33	882.624	-2291.83	745.379	929.333	321.535	-1499	1149.27	-3283.67	898.355	1413.67	1579.11	840	554.152	151	414.738
	0.0195312	427.667	1786.73	-797.833	310.5	-2017.5	74	1965.67	932.731	-1172.67	547.549	-639.667	1965.24	-1051.67	198.397	1512.33	262.471	241.667	648.753
	GBP1	WT			D207-223			D207-216			D207-213			D199A			D199K			M139D			M139E			M139R
		#1	#2	#3	#1	#2	#3	#1	#2	#3	#1	#2	#3	#1	#2	#3	#1	#2	#3	#1	#2	#3	#1	#2	#3	#1	#2	#3
		Fluorescence	Fluorescence	Fluorescence	Fluorescence	Fluorescence	Fluorescence	Fluorescence	Fluorescence	Fluorescence	Fluorescence	Fluorescence	Fluorescence	Fluorescence	Fluorescence	Fluorescence	Fluorescence	Fluorescence	Fluorescence	Fluorescence	Fluorescence	Fluorescence	Fluorescence	Fluorescence	Fluorescence	Fluorescence	Fluorescence	Fluorescence
	(µM)	(a.u.)	(a.u.)	(a.u.)	(a.u.)	(a.u.)	(a.u.)	(a.u.)	(a.u.)	(a.u.)	(a.u.)	(a.u.)	(a.u.)	(a.u.)	(a.u.)	(a.u.)	(a.u.)	(a.u.)	(a.u.)	(a.u.)	(a.u.)	(a.u.)	(a.u.)	(a.u.)	(a.u.)	(a.u.)	(a.u.)	(a.u.)
	40	16794.3	19254.3	18035.3	14515.7	15045.7	18013.7	17089.5	16298.5	15657.5	28200.3	19566.3	19214.3	15510	17483	18114	16358.7	16099.7	18329.7	19752.7	15197.7	16751.7	21346	19561	19853	20755	18341	22598
	20	18567.3	18728.3	16427.3	16160.7	14051.7	15222.7	18694.5	15412.5	15286.5	19103.3	20197.3	18260.3	17374	16996	16234	17403.7	15146.7	16152.7	17082.7	15371.7	17077.7	20826	20122	18219	20167	17792	17281
	10	18064.3	18716.3	15480.3	15152.7	13479.7	13257.7	15748.5	13943.5	14854.5	18361.3	18613.3	17653.3	17697	15664	13713	15513.7	13116.7	13403.7	17924.7	13853.7	15252.7	19263	18632	17177	17176	16088	14707
	5	15269.3	14507.3	12478.3	11821.7	9246.67	11108.7	13019.5	12052.5	12449.5	9402.33	9346.33	11414.3	12231	13483	11592	11091.7	8823.67	10244.7	14113.7	11965.7	12774.7	15548	16364	14637	12672	12001	8950
	2.5	13409.3	10529.3	8437.33	8810.67	6934.67	8457.67	11433.5	9097.5	9885.5	12957.3	14146.3	13590.3	8750	10210	7866	8015.67	5672.67	7280.67	13626.7	8189.67	10037.7	13823	11692	12378	12206	9931	10613
	1.25	8627.33	6915.33	6314.33	2430.67	4151.67	5075.67	8903.5	6713.5	6674.5	11195.3	11021.3	11071.3	7344	5947	785	3205.67	3119.67	4213.67	10319.7	6004.67	7174.67	10531	9068	9000	9117	6416	7229
	0.625	6214.33	4112.33	2799.33	4716.67	-773.333	2541.67	4787.5	3597.5	3392.5	12970.3	7935.33	8152.33	2392	3507	2718	3167.67	797.667	8847.67	7340.67	3813.67	4452.67	7482	5939	5970	4544	4361	4485
	0.3125	4378.33	1791.33	2354.33	1492.67	409.667	1459.67	1784.5	1247.5	1471.5	5644.33	4992.33	5593.33	2641	1502	608	1385.67	-471.333	629.667	4659.67	1426.67	1729.67	4966	3564	4099	3711	2220	2722
	0.15625	3873.33	397.333	919.333	306.667	-440.333	539.667	111.5	-572.5	-281.5	3541.33	3200.33	3157.33	1204	652	-530	-39.3333	-1032.33	-486.333	2649.67	360.667	687.667	3211	2401	2577	2236	816	1175
	0.078125	3152.33	-832.667	328.333	-829.333	-800.333	320.667	-505.5	-1351.5	n.d.	2640.33	2225.33	2113.33	566	-64	-952	-658.333	-1350.33	-785.333	1843.67	-291.333	-230.333	2816	2096	1775	988	48	321
	0.0390625	3499.33	-734.667	77.3333	-1434.33	-3520.33	-1985.33	-1279.5	-2543.5	-3052.5	1236.33	485.333	1066.33	-659	-714	-3124	-2154.33	-3344.33	-4352.33	916.667	3547.67	-223.333	209	1558	753	733	-203	-77
	0.0195312	2905.33	-1240.67	-381.667	n.d.	-1108.33	-487.333	n.d.	-1943.5	-2091.5	1475.33	3271.33	1150.33	-790	-781	-1947	-2446.33	2092.67	-1565.33	-786.333	-1105.33	-1263.33	1877	1270	1390	1159	-231	-203
