# Supplementary material for: Structural insights into the activation mechanism of antimicrobial GBP1
Source: EMBO J. 2024 Jan 24;43(4):615–36. doi: 10.1038/s44318-023-00023-y (PMC10897159; doi:10.1038/s44318-023-00023-y)
Supplement: Supplementary file 10 — Figures EV and Appendix Source Data [file 44318_2023_23_MOESM10_ESM.zip › Figure EV3/EV3B/SourceData_EV3B_mant-GDP binding.xlsx]

## Sheet: Fig_EV3B
Figure EV3B
	mant-GDP binding
	GBP1-LG	LG-WT		LG-D207-223		LG-D207-216		LG-D207-213
		Average	Error	Average	Error	Average	Error	Average	Error
		Fluorescence	Fluorescence	Fluorescence	Fluorescence	Fluorescence	Fluorescence	Fluorescence	Fluorescence
	(µM)	(a.u.)	(a.u.)	(a.u.)	(a.u.)	(a.u.)	(a.u.)	(a.u.)	(a.u.)
	40	17932.5	1519.97	26106.2	1277.42	16348.5	585.68	22327	4155.56
	20	16190.2	2816.66	24025.2	42.4604	16464.5	1577.69	19187	792.987
	10	14275.2	4118.65	23613.5	1130.86	14848.8	736.899	18209.3	406.389
	5	9255.5	3482.9	21727.5	2560.89	12507.2	396.876	10054.3	961.937
	2.5	5388.17	1622.48	13078.8	1427.47	10138.8	970.346	13564.7	485.746
	1.25	2383.5	1648.48	6447.5	602.475	7430.5	1041.69	11096	73.1452
	0.625	318.167	1506.77	3318.17	342.346	3925.83	615.011	9686	2324.06
	0.3125	-1141.17	1398.57	566.5	527.887	1501.17	220.231	5410	296.068
	0.15625	-2869.83	1952.24	-50.1667	916.891	-247.5	280.275	3299.67	171.783
	0.078125	-2753.83	1581.87	-404.167	716.004	-928.5	423	2326.33	226.691
	0.0390625	-2821.83	2081.73	-793.167	569.893	-2291.83	745.379	929.333	321.535
	0.0195312	-1469.5	1322.33	-369.833	282.155	-2017.5	74	1965.67	932.731
	GBP1-LG	LG-WT			LG-D207-223			LG-D207-216			LG-D207-213
		#1	#2	#3	#1	#2	#3	#1	#2	#3	#1	#2	#3
		Fluorescence	Fluorescence	Fluorescence	Fluorescence	Fluorescence	Fluorescence	Fluorescence	Fluorescence	Fluorescence	Fluorescence	Fluorescence	Fluorescence
	(µM)	(a.u.)	(a.u.)	(a.u.)	(a.u.)	(a.u.)	(a.u.)	(a.u.)	(a.u.)	(a.u.)	(a.u.)	(a.u.)	(a.u.)
	40	15949.5	19642.5	18205.5	27786.5	24691.5	25840.5	20311.5	21296.5	23461.5	29949.5	28543.5	27132.5
	20	12701.5	16269.5	19599.5	23987.5	24003.5	24084.5	22425.5	20812.5	25725.5	26327.5	29779.5	27991.5
	10	8458.5	17447.5	16919.5	24214.5	22029.5	24596.5	11768.5	17253.5	21371.5	24546.5	24085.5	23917.5
	5	4426.5	10829.5	12510.5	25271.5	19309.5	20601.5	6545.5	13394.5	14761.5	17699.5	17307.5	16234.5
	2.5	3295.5	5619.5	7249.5	11102.5	14423.5	13710.5	5213.5	4924.5	8002.5	9763.5	11660.5	10514.5
	1.25	87.5	3181.5	3881.5	5619.5	7035.5	6687.5	-926.5	4228.5	5747.5	5957.5	6570.5	6203.5
	0.625	488.5	-1606.5	2072.5	2857.5	3677.5	3419.5	-4219.5	-776.5	2305.5	1516.5	2942.5	3096.5
	0.3125	-433.5	-3094.5	104.5	73.5	1298.5	327.5	-2416.5	-1655.5	-1975.5	838.5	987.5	1563.5
	0.15625	-2813.5	-5288.5	-507.5	-773.5	1243.5	-620.5	-3076.5	-3176.5	-2964.5	-728.5	716.5	-76.5
	0.078125	-2472.5	-4816.5	-972.5	-975.5	605.5	-842.5	13344.5	-3999.5	-3156.5	-2670.5	78.5	-471.5
	0.0390625	-1533.5	-5758.5	-1173.5	-845.5	-70.5	-1463.5	-3042.5	-5318.5	-1903.5	-1966.5	-2217.5	-931.5
	0.0195312	-297.5	-3317.5	-793.5	-678.5	3.5	-434.5	-2178.5	-3385.5	-2621.5	-2025.5	-482.5	-1313.5
