# Supplementary material for: Structural insights into the activation mechanism of antimicrobial GBP1
Source: EMBO J. 2024 Jan 24;43(4):615–36. doi: 10.1038/s44318-023-00023-y (PMC10897159; doi:10.1038/s44318-023-00023-y)
Supplement: Supplementary file 10 — Figures EV and Appendix Source Data [file 44318_2023_23_MOESM10_ESM.zip › Figure EV4/EV4B/SourceData_EV4B_LS-assay of WT vs M139 mutants.xlsx]

## Sheet: Fig_EV4B
Figure EV4B
	Light scattering assay of WT vs. M139 mutants
	Time	WT	M139E	M139R	WT	M139E	M139R
		GTP	GTP	GTP	GDP-AlFx	GDP-AlFx	GDP-AlFx
		Absorbance 350 nm	Absorbance 350 nm	Absorbance 350 nm	Absorbance 350 nm	Absorbance 350 nm	Absorbance 350 nm
	(s)	(a.u.)	(a.u.)	(a.u.)	(a.u.)	(a.u.)	(a.u.)
	-180	0.000299998	1.49012e-09	0.000314287	-0.00076001	0.00034	0.00029999
	-150	0.000100002	-0.0001	0.000214285	-0.000460005	0.000539996	0.00029999
	-120	0.000100002	-0.0001	1.42817e-05	-0.00016	0.000240006	0.000100002
	-90	0	1.49012e-09	0.000414288	-0.00016	-5.99995e-05	0
	-60	-0.000100002	-0.000200002	0.000314287	-0.00016	3.99947e-05	0
	-30	0	0.000100003	-0.000585714	0.000239992	3.99947e-05	0
	0	0	0.000199997	-0.000685715	0.000240007	-0.000259995	-0.000100002
	20	0.000299998	-9.99928e-05	-0.00234	0.00469	0.00524	0.0053
	40	-9.99942e-05	-0.000199994	-0.00214	0.00569	0.00454	0.0036
	60	0.0011	-0.000399998	-0.00234	0.00779	0.00374	0.0036
	80	0.0024	-9.99928e-05	-0.00234	0.00909	0.00314	0.0031
	100	0.0031	-0.000300004	-0.00234	0.00979	0.00304	0.0028
	120	0.0033	-0.000399998	-0.00194	0.01059	0.00314	0.0025
	140	0.0042	-0.0005	-0.00204	0.01149	0.00334	0.0023
	160	0.0064	-0.000299996	-0.00174	0.01219	0.00234	0.0021
	180	0.0107	-0.0005	-0.00134	0.01289	0.00304	0.0022
	200	0.0186	-0.000399998	-0.00104	0.01329	0.00254	0.002
	220	0.0324	-0.0005	-0.00164	0.01449	0.00274	0.0018
	240	0.0572	-9.99928e-05	-0.00184	0.01529	0.00274	0.0017
	260	0.0971	-0.000699995	-0.00154	0.01709	0.00264	0.0015
	280	0.1471	-0.000399998	-0.00174	0.01739	0.00294	0.0014
	300	0.1977	-0.0005	-0.00194	0.01829	0.00234	0.0016
	320	0.2414	-0.0005	-0.00154	0.01799	0.00204	0.0013
	340	0.272	-0.000399998	-0.00174	0.01769	0.00154	0.0013
	360	0.2845	-0.000299996	-0.00164	0.01879	0.00164	0.0014
	380	0.28	-0.000200002	-0.00174	0.01929	0.00274	0.0013
	400	0.2646	0.000400001	-0.00164	0.01989	0.00214	0.0014
	420	0.2373	0.000400001	-0.00194	0.02039	0.00224	0.0014
	440	0.2068	1.49012e-09	-0.00144	0.02079	0.00264	0.0015
	460	0.1768	0.000500003	-0.00144	0.02159	0.00224	0.0015
	480	0.1485	0.000300007	-0.00154	0.02219	0.00194	0.0014
	500	0.1235	0.000299999	-0.00144	0.02279	0.00274	0.0014
	520	0.1029	0.000100003	-0.00154	0.02329	0.00214	0.000999987
	540	0.086	-0.000199994	-0.00154	0.02349	0.00214	0.0011
	560	0.0724	8.9407e-09	-0.00134	0.02379	0.00224	0.001
	580	0.0611	0.000300007	-0.000942153	0.02439	0.00214	0.0012
	600	0.0534	-9.99928e-05	-0.00144	0.02489	0.00194	0.0012
	620	0.0466	8.9407e-09	-0.00164	0.02439	0.00214	0.0011
	640	0.0416	-0.000399998	-0.00154	0.02489	0.00224	0.000499994
	660	0.0379	-9.99928e-05	-0.00144	0.02559	0.00144	0.00029999
	680	0.0352	8.9407e-09	-0.00134	0.02559	0.00124	0.0009
	700	0.0324	0.000200005	-0.00134	0.02629	0.00164	9.99868e-05
	720	0.0302	-0.000200002	-0.00134	0.02649	0.00204	0.000399992
	740	0.0283	-0.000299996	-0.00134	0.02639	0.00294	0.000399992
	760	0.0263	-0.000200002	-0.00144	0.02689	0.00294	0.00060001
	780	0.0241	-0.000199994	-0.00144	0.02729	0.00194	0.000999987
	800	0.0224	-0.000399998	-0.00124	0.02769	0.00204	0.000599995
	820	0.0208	-0.0001	-0.00124	0.02809	0.00264	-0.000100002
	840	0.0186	-0.0001	-0.00134	0.02789	0.00194	0.000599995
	860	0.017	-9.99928e-05	-0.00154	0.02839	0.00184	0.000300005
	880	0.015	-0.000199994	-0.00154	0.02849	0.00244	0.000300005
	900	0.0131	1.49012e-09	-0.00124	0.02889	0.00184	0.000300005
	920	0.0114	0.000100003	-0.000642148	0.02919	0.00134	0.000200003
	940	0.0094	-0.000200002	-0.00114	0.02959	0.00164	0.000200003
	960	0.0079	-0.0001	-0.00134	0.02949	0.00174	0
	980	0.0065	-0.000299996	-0.00154	0.03019	0.00164	0.000200003
	1000	0.0056	-0.000200002	-0.00134	0.03019	0.00154	0
	1020	0.0043	0.000300007	-0.00144	0.03079	0.00184	0.000300005
	1040	0.0032	8.9407e-09	-0.00124	0.03049	0.00154	-0.000100002
	1060	0.0024	-0.000299996	-0.00124	0.03079	0.00114	-0.00060001
	1080	0.0014	-0.000200002	-0.00154	0.03099	0.00144	0
	1100	0.0011	-0.0001	-0.00124	0.03129	0.00144	0.000200003
	1120	0.000500001	0.000100003	-0.00124	0.03109	0.00144	0.000100002
	1140	0.001	-0.0001	-0.00124	0.03199	0.00124	-0.000200003
	1160	0.000199996	1.49012e-09	-0.00124	0.03189	0.00114	0.000300005
	1180	0	1.49012e-09	-0.00114	0.03209	0.00144	0.000300005
	1200	7.45058e-09	0.000100003	-0.00144	0.03239	0.00174	0
	1220	-0.000199996	1.49012e-09	-0.00124	0.03279	0.00164	0.000200003
	1240	-0.000199988	1.49012e-09	-0.00114	0.03269	0.00154	0
	1260	-0.000100002	-0.0001	-0.00144	0.03299	0.00184	-0.000200003
	1280	-0.000199996	-0.000300004	-0.00134	0.03309	0.00154	0
	1300	-0.00029999	9.99957e-05	-0.00134	0.03319	0.00224	-0.000399992
	1320	-0.000199996	0.000200005	-0.00114	0.03339	0.00134	-0.000100002
	1340	0.000100002	-0.0001	-0.00134	0.03359	0.00184	0
	1360	-0.000200003	-0.0001	-0.00124	0.03389	0.00164	0.000300005
	1380	-0.000199996	-0.0001	-0.00144	0.03409	0.00174	0.000100002
	1400	0	-0.0001	-0.00124	0.03409	0.00154	-0.000100002
	1420	-9.99942e-05	-9.99928e-05	-0.00104	0.03439	0.00154	-0.000200003
	1440	-7.45058e-09	1.49012e-09	-0.00124	0.03459	0.00174	-0.000300005
	1460	-0.000400007	1.49012e-09	-0.00134	0.03449	0.00154	-0.000500008
	1480	9.99942e-05	0.000199997	-0.00144	0.03479	0.00224	-0.000400007
	1500	7.45058e-09	0.000400001	-0.00114	0.03469	0.00154	0
	1520	-0.000100002	0.000100003	-0.000842151	0.03469	0.00124	-0.000200003
	1540	-0.000100002	0.000300007	-0.00124	0.03529	0.00174	-0.000200003
	1560	0.000299998	0.000100003	-0.00124	0.03509	0.00144	0.0009
	1580	-9.99942e-05	0.000200005	-0.00134	0.03509	0.00124	0
	1600	-0.000300005	0.000199997	-0.00144	0.03499	0.00124	-0.000100002
	1620	-0.000200003	0.000299999	-0.00104	0.03519	0.00144	-0.000300005
	1640	0.000100002	0.000200005	-0.00124	0.03559	0.00164	-0.000300005
	1660	0	-0.0001	-0.00104	0.03589	0.00124	0
	1680	-0.000200003	1.49012e-09	-0.00114	0.03649	0.00184	-0.000200003
	1700	0	0.000100003	-0.00114	0.03609	0.00154	-0.000200003
	1720	0	-0.000299996	-0.00114	0.03649	0.00154	-0.000500008
	1740	0.000200003	-0.0001	-0.00114	0.03629	0.00164	-0.000300005
	1760	0.000100002	0.000100003	-0.00104	0.03619	0.00164	-0.000200003
	1780	0.000100002	0.000599997	-0.000942153	0.03619	0.00184	-0.00060001
	1800	0.000200003	0.000200005	-0.00104	0.03659	0.00154	-0.000300005
	1820	0.000100002	1.49012e-09	-0.00104	0.03619	0.00154	-0.001
	1840	0.000100002	1.49012e-09	-0.00104	0.03649	0.00194	-0.0011
	1860	0.000100009	1.49012e-09	-0.00114	0.03679	0.00214	-0.00060001
	1880	0.000300005	1.49012e-09	-0.00104	0.03659	0.00204	-0.0009
	1900	0.000200003	1.49012e-09	-0.00114	0.03679	0.00134	-0.0013
	1920	0.000500008	-0.0001	-0.00104	0.03679	0.00174	-0.000699997
	1940	0.000200003	0.000100003	-0.00104	0.03689	0.00124	-0.000700012
	1960	0.000400007	1.49012e-09	-0.000842151	0.03709	0.00174	-0.000700012
	1980	0.000100009	-9.99928e-05	-0.000842151	0.03709	0.000940003	-0.000399992
	2000	-9.99942e-05	0.000200005	-0.00074215	0.03709	0.000840008	-0.000499994
	2020	0.000100009	-0.0001	-0.000642148	0.03729	0.00134	-0.000399992
	2040	0.000300005	0.000199997	-0.000842151	0.03749	0.00134	-0.000499994
	2060	0.000300013	0.000299999	-0.00074215	0.03759	0.00134	-0.000599995
	2080	0.000300005	-0.000199994	-0.000942153	0.03739	0.000840008	-0.000499994
	2100	0.000700004	0.000200005	-0.000942153	0.03769	0.000840008	-0.000599995
	2120	0.000400007	-0.0001	-0.00074215	0.03759	0.000940003	-0.000599995
	2140	0.000100009	0.000200005	-0.000842151	0.03769	0.00144	-0.000599995
	2160	0.000300013	-0.000199994	-0.000842151	0.03789	0.00134	-0.00060001
	2180	0.000199996	1.49012e-09	-0.00104	0.03769	0.00104	-0.000300005
	2200	0.000200011	1.49012e-09	-0.000442145	0.03769	0.00224	-0.000500008
	2220	9.99942e-05	-0.000200002	-0.00074215	0.03799	0.00194	-0.000399992
	2240	0.000199996	0.000100003	-0.00074215	0.03809	0.00184	-0.000399992
	2260	0.000100009	0.000100003	-0.00164	0.03829	0.00164	-0.0009
	2280	0.000100009	0.000100003	-0.000642148	0.03829	0.00174	-0.0012
	2300	0.000199996	-0.000199994	-0.000442145	0.03859	0.00204	-0.000399992
	2320	0.000199996	1.49012e-09	-0.000642148	0.03849	0.00214	-0.000400007
	2340	0.000199996	1.49012e-09	-0.000942153	0.03829	0.00244	-0.000499994
	2360	0.000199996	-0.000199994	-0.00124	0.03839	0.00194	-0.000799999
	2380	-0.000199996	-0.0001	-0.000342143	0.03839	0.00174	-0.000400007
	2400	0.000399999	0.000300007	-0.00104	0.03869	0.00174	-0.0009
