# Supplementary material for: Structural insights into the activation mechanism of antimicrobial GBP1
Source: EMBO J. 2024 Jan 24;43(4):615–36. doi: 10.1038/s44318-023-00023-y (PMC10897159; doi:10.1038/s44318-023-00023-y)
Supplement: Supplementary file 10 — Figures EV and Appendix Source Data [file 44318_2023_23_MOESM10_ESM.zip › Figure EV4/EV4D/SourceData_EV4D_Bacterial binding assay of WT vs M139 mutants.xlsx]

## Sheet: Fig_EV4D
Figure EV4D
	In vitro binding assay of WT vs. M139 mutants
	Repeat	WT	M139E	M139R
		%GBP1+ bacteria	%GBP1+ bacteria	%GBP1+ bacteria
	1	69.2281	0.570585	0
	2	85.3552	28.2173	0.0451365
	3	77.0194	0.202513	0.0391696
